# Supplementary material for: Identification and immune characteristics of N6-methyladenosine related ferroptosis-related genes in intervertebral disc degeneration
Source: Sci Rep. 2025 Sep 29;15:33659. doi: 10.1038/s41598-025-18011-z (PMC12480624; doi:10.1038/s41598-025-18011-z)
Supplement: Supplementary file 1 — Supplementary Information. [file 41598_2025_18011_MOESM1_ESM.zip]

Archive with 19 entries (18 files):
- 3. Tables/
- 3. Tables/Supplementary Table 1  GO.txt
- 3. Tables/Supplementary Table 10  NRCAM.gogsea.txt
- 3. Tables/Supplementary Table 11  NRCAM.kegggsea.txt
- 3. Tables/Supplementary Table 12  PPCDC.gogsea.txt
- 3. Tables/Supplementary Table 13  PPCDC.kegggsea.txt
- 3. Tables/Supplementary Table 14  RRAS2.gogsea.txt
- 3. Tables/Supplementary Table 15  RRAS2.kegggsea.txt
- 3. Tables/Supplementary Table 16 chemicals_network.txt
- 3. Tables/Supplementary Table 2  ZNF595.gogsea.txt
- 3. Tables/Supplementary Table 3  ZNF595.kegggsea.txt
- 3. Tables/Supplementary Table 4  PLXDC1.gogsea.txt
- 3. Tables/Supplementary Table 5  PLXDC1.kegggsea.txt
- 3. Tables/Supplementary Table 6  FNBP1L.gogsea.txt
- 3. Tables/Supplementary Table 7  FNBP1L.kegggsea.txt
- 3. Tables/Supplementary Table 8  KLRB1.gogsea.txt
- 3. Tables/Supplementary Table 9  KLRB1.kegggsea.txt
- 3. Tables/Table 1.xlsx
- 3. Tables/Table 2.xlsx
