# Supplementary material for: Identification and immune characteristics of N6-methyladenosine related ferroptosis-related genes in intervertebral disc degeneration
Source: Sci Rep. 2025 Sep 29;15:33659. doi: 10.1038/s41598-025-18011-z (PMC12480624; doi:10.1038/s41598-025-18011-z)
Supplement: Supplementary file 1 — Supplementary Information. [file 41598_2025_18011_MOESM1_ESM.zip › 3. Tables/Supplementary Table 1 GO.txt]

ONTOLOGY	ID	Description	GeneRatio	BgRatio	pvalue	p.adjust	qvalue	geneID	Count
BP	GO:0002697	regulation of immune effector process	14/143	339/18723	3.37525038104503e-07	0.000750655684744414	0.000714487212240163	MSH2/KLRK1/NCF1/SH2D1B/CR1/KLRD1/NCR3/KLRC1/CEACAM1/FFAR2/IL1R1/PGLYRP1/HLX/FFAR3	14
BP	GO:0002228	natural killer cell mediated immunity	7/143	71/18723	1.15688619295613e-06	0.00124818716314701	0.00118804637688785	KLRK1/RNF19B/SH2D1B/KLRD1/NCR3/KLRC1/CEACAM1	7
BP	GO:0002715	regulation of natural killer cell mediated immunity	6/143	48/18723	1.68370570568392e-06	0.00124818716314701	0.00118804637688785	KLRK1/SH2D1B/KLRD1/NCR3/KLRC1/CEACAM1	6
BP	GO:0002706	regulation of lymphocyte mediated immunity	9/143	168/18723	5.80187531062168e-06	0.00322584267270565	0.00307041348675268	MSH2/KLRK1/SH2D1B/CR1/KLRD1/NCR3/KLRC1/CEACAM1/IL1R1	9
BP	GO:0042267	natural killer cell mediated cytotoxicity	6/143	68/18723	1.32490307664421e-05	0.00494012354046367	0.00470209600524064	KLRK1/RNF19B/KLRD1/NCR3/KLRC1/CEACAM1	6
BP	GO:0002699	positive regulation of immune effector process	10/143	235/18723	1.33276714221142e-05	0.00494012354046367	0.00470209600524064	MSH2/KLRK1/SH2D1B/CR1/KLRD1/NCR3/FFAR2/IL1R1/HLX/FFAR3	10
BP	GO:0042269	regulation of natural killer cell mediated cytotoxicity	5/143	44/18723	2.07042290989396e-05	0.00657802935943454	0.00626108341623573	KLRK1/KLRD1/NCR3/KLRC1/CEACAM1	5
BP	GO:0045088	regulation of innate immune response	9/143	218/18723	4.61468060346163e-05	0.0124387821807129	0.0118394504758679	KLRK1/NCF1/SH2D1B/CR1/KLRD1/NCR3/KLRC1/CEACAM1/FFAR2	9
BP	GO:0001915	negative regulation of T cell mediated cytotoxicity	3/143	10/18723	5.03367983931727e-05	0.0124387821807129	0.0118394504758679	KLRD1/KLRC1/CEACAM1	3
BP	GO:0002703	regulation of leukocyte mediated immunity	9/143	226/18723	6.09924004629029e-05	0.0135647098629496	0.0129111281400945	MSH2/KLRK1/SH2D1B/CR1/KLRD1/NCR3/KLRC1/CEACAM1/IL1R1	9
BP	GO:0002717	positive regulation of natural killer cell mediated immunity	4/143	31/18723	8.74500917259691e-05	0.0173252319636598	0.0164904588597689	KLRK1/SH2D1B/KLRD1/NCR3	4
BP	GO:0032102	negative regulation of response to external stimulus	12/143	420/18723	9.3481467429819e-05	0.0173252319636598	0.0164904588597689	KLRK1/C5AR2/CR1/KLRD1/TNFAIP6/KLRC1/CEACAM1/PBK/GRIN3A/PGLYRP1/SOCS3/CD109	12
BP	GO:0002768	immune response-regulating cell surface receptor signaling pathway	10/143	315/18723	0.000156472690028712	0.0267688663556811	0.0254790752751206	C5AR2/CR1/KLRD1/NCR3/TNFRSF21/KLRC1/FCGR1B/CEACAM1/FFAR2/BTNL8	10
BP	GO:1905332	positive regulation of morphogenesis of an epithelium	4/143	37/18723	0.000177150838570338	0.0281416760700309	0.0267857395763121	ITGAX/LHX1/NOG/AR	4
BP	GO:0002698	negative regulation of immune effector process	6/143	110/18723	0.000199446535826104	0.0295712730451504	0.028146454985705	CR1/KLRD1/KLRC1/CEACAM1/PGLYRP1/HLX	6
BP	GO:0002708	positive regulation of lymphocyte mediated immunity	6/143	113/18723	0.000230913289056629	0.0320969471788715	0.0305504358087422	MSH2/KLRK1/SH2D1B/KLRD1/NCR3/IL1R1	6
BP	GO:0002822	regulation of adaptive immune response based on somatic recombination of immune receptors built from immunoglobulin superfamily domains	7/143	168/18723	0.000310734115732751	0.0404374269132737	0.0384890503230753	MSH2/CR1/KLRD1/KLRC1/CEACAM1/IL1R1/HLX	7
BP	GO:0045953	negative regulation of natural killer cell mediated cytotoxicity	3/143	18/18723	0.000327281332931172	0.0404374269132737	0.0384890503230753	KLRD1/KLRC1/CEACAM1	3
BP	GO:0002449	lymphocyte mediated immunity	10/143	350/18723	0.000363348350588472	0.0409298288699008	0.0389577271191644	MSH2/KLRK1/RNF19B/SH2D1B/CR1/KLRD1/NCR3/KLRC1/CEACAM1/IL1R1	10
BP	GO:0001909	leukocyte mediated cytotoxicity	6/143	124/18723	0.000381103452758541	0.0409298288699008	0.0389577271191644	KLRK1/RNF19B/KLRD1/NCR3/KLRC1/CEACAM1	6
BP	GO:0002716	negative regulation of natural killer cell mediated immunity	3/143	19/18723	0.000386477700660034	0.0409298288699008	0.0389577271191644	KLRD1/KLRC1/CEACAM1	3
BP	GO:0001910	regulation of leukocyte mediated cytotoxicity	5/143	82/18723	0.000412347078647231	0.0416845410414292	0.0396760753664872	KLRK1/KLRD1/NCR3/KLRC1/CEACAM1	5
CC	GO:0070820	tertiary granule	10/153	164/19550	6.71572805592794e-07	0.000159834327731085	0.000156229042143166	ITGAX/LRG1/ENPP4/CR1/TNFAIP6/MMP9/CEACAM1/MGAM/PGLYRP1/PRG3	10
CC	GO:0101002	ficolin-1-rich granule	9/153	185/19550	1.5489685410001e-05	0.00184327256379011	0.00180169498716327	ITGAX/LRG1/ENPP4/CRISPLD2/CR1/HSPA6/TNFAIP6/MMP9/MGAM	9
CC	GO:0030667	secretory granule membrane	11/153	311/19550	3.48104813882573e-05	0.00276163152346842	0.00269933908308943	ITGAX/ENPP4/CEACAM3/CR1/STX3/MMP25/CXCR1/CA4/CEACAM1/MGAM/CD109	11
CC	GO:1904724	tertiary granule lumen	5/153	55/19550	6.97787522952971e-05	0.00415183576157018	0.00405818533085807	LRG1/TNFAIP6/MMP9/PGLYRP1/PRG3	5
CC	GO:0042581	specific granule	7/153	160/19550	0.000269062238512044	0.0128073625531733	0.0125184746760341	LRG1/CEACAM3/STX3/MMP25/CEACAM1/PGLYRP1/PRG3	7
CC	GO:0101003	ficolin-1-rich granule membrane	4/153	61/19550	0.00133109355468509	0.0457234422824915	0.044692086441533	ITGAX/ENPP4/CR1/MGAM	4
CC	GO:0030139	endocytic vesicle	9/153	336/19550	0.00134480712595563	0.0457234422824915	0.044692086441533	NCF1/FCGR1A/DYSF/SCARF1/FCGR1B/LPAR2/PGLYRP1/NCF4/RAB23	9
MF	GO:0140375	immune receptor activity	12/143	144/18368	1.34003317073663e-09	4.70351642928558e-07	4.68306329141644e-07	IL2RB/C5AR2/KLRF1/CR1/LILRA5/CXCR1/CSF2RB/KLRD1/KLRC1/FCGR1B/LILRA6/IL1R1	12
MF	GO:0030246	carbohydrate binding	10/143	271/18368	5.28486569295999e-05	0.00927493929114479	0.00923460742138273	KLRB1/KLRK1/KLRF1/KLRD1/KLRC1/KLRC3/MGAM/P3H2/CD248/PRG3	10
MF	GO:0032393	MHC class I receptor activity	3/143	17/18368	0.000290036898009915	0.0339343170671601	0.0337867544348392	KLRF1/LILRA5/LILRA6	3
