# Supplementary material for: Identification and immune characteristics of N6-methyladenosine related ferroptosis-related genes in intervertebral disc degeneration
Source: Sci Rep. 2025 Sep 29;15:33659. doi: 10.1038/s41598-025-18011-z (PMC12480624; doi:10.1038/s41598-025-18011-z)
Supplement: Supplementary file 1 — Supplementary Information. [file 41598_2025_18011_MOESM1_ESM.zip › 3. Tables/Supplementary Table 10 NRCAM.gogsea.txt]

ONTOLOGY	ID	Description	setSize	enrichmentScore	NES	pvalue	p.adjust	qvalues	rank	leading_edge	core_enrichment
MF	GO:0000049	tRNA binding	57	0.636795116592308	2.63075129027994	1e-10	1.08186666666667e-08	7.85122807017544e-09	5924	tags=77%, list=29%, signal=55%	3028/93587/60678/4234/54931/83939/112487/54938/84881/26024/1915/23587/9255/51067/57505/80324/23107/92675/6165/11260/55140/129450/54888/118672/221078/55699/124454/55157/79693/6741/9147/440275/158234/2193/146857/90353/54952/10667/55621/54974/57510/55687/91801/60487
CC	GO:0000313	organellar ribosome	83	0.710974725348656	3.17353915177489	1e-10	1.08186666666667e-08	7.85122807017544e-09	4187	tags=83%, list=21%, signal=66%	9801/64951/29074/51263/64981/64928/60488/51373/55173/51642/51081/79590/64979/64968/4701/122704/29088/51650/11222/28973/54948/56945/55168/54460/51258/7818/6182/51073/84769/63931/64965/64976/55052/28977/219927/64949/64983/28998/51116/116540/6150/23107/57129/740/128308/6183/51318/64975/10240/26589/51253/9553/54148/51264/10884/116541/65003/51021/28957/64963/29093/65993/64969/63875/92170/64960/118487/…
CC	GO:0000314	organellar small ribosomal subunit	28	0.795706847430985	2.7684838994378	1e-10	1.08186666666667e-08	7.85122807017544e-09	4187	tags=100%, list=21%, signal=80%	64951/60488/51373/55173/51081/64968/51650/28973/56945/55168/54460/7818/63931/64965/28977/64949/51116/23107/6183/10240/51021/28957/64963/65993/64969/64960/51023/92259
CC	GO:0000315	organellar large ribosomal subunit	53	0.704393047061965	2.85923372230507	1e-10	1.08186666666667e-08	7.85122807017544e-09	3732	tags=75%, list=18%, signal=62%	9801/29074/51263/64981/64928/51642/79590/64979/122704/29088/11222/54948/55168/51258/6182/51073/84769/64976/55052/28977/219927/64983/28998/116540/6150/57129/740/128308/51318/64975/26589/51253/9553/54148/51264/10884/116541/65003/29093/63875
BP	GO:0000470	maturation of LSU-rRNA	27	0.786487138253212	2.70825906273468	1e-10	1.08186666666667e-08	7.85122807017544e-09	3166	tags=85%, list=16%, signal=72%	55759/84549/55651/23560/4736/9875/8886/9326/84365/26156/81887/6129/6130/10412/11224/54680/51018/84154/285855/23246/65008/79707/4839
BP	GO:0000723	telomere maintenance	124	0.498412412374686	2.35333595740654	1e-10	1.08186666666667e-08	7.85122807017544e-09	6001	tags=56%, list=29%, signal=40%	54433/55651/10575/5394/10576/3178/10574/6117/7517/170506/1736/908/7486/8550/6119/80169/3184/26354/898/328/9894/50485/5889/10694/3326/2237/5888/5981/7203/26272/2547/79677/6950/51750/641/23137/5111/9212/472/6118/2072/3183/545/7874/4609/10111/286053/9134/9937/4216/23293/55869/3364/7013/51002/5588/22891/92345/80119/3320/65057/7515/7014/24144/4751/64421/56252/55183/3192/26277
BP	GO:0001510	RNA methylation	72	0.602439575005286	2.62033953779075	1e-10	1.08186666666667e-08	7.85122807017544e-09	6053	tags=76%, list=30%, signal=54%	24140/3028/9836/93587/51504/2091/6894/8731/27292/56339/4234/152992/27037/54931/55006/54482/79066/96764/144233/115708/25821/64216/55783/79922/196074/339175/10436/51106/54888/113802/221078/55039/79828/4839/127253/158234/55695/84705/51605/63892/29081/29063/11180/10785/57570/345630/57721/23091/55621/55798/1787/91801/60487/64863/79979
BP	GO:0002181	cytoplasmic translation	140	0.675415250372233	3.25599126413197	1e-10	1.08186666666667e-08	7.85122807017544e-09	4410	tags=77%, list=22%, signal=61%	6159/6136/6147/24140/6233/6228/10480/6175/6138/6193/6167/8668/4736/8667/23708/6142/6234/6146/9045/6227/6125/23521/6203/6202/25873/6208/6187/6209/6132/6152/6169/51441/85451/170506/56339/120526/6188/1939/6137/6181/6217/3646/6168/1802/8665/6128/6223/6129/6204/51611/6141/6222/6155/6130/6205/6139/11224/6176/6235/8894/6191/6189/6124/8669/6207/6170/1974/6201/6232/6133/1973/8666/8891/51386/7458/6210/6194…
BP	GO:0002237	response to molecule of bacterial origin	334	-0.353058723298047	-2.04650115838897	1e-10	1.08186666666667e-08	7.85122807017544e-09	3892	tags=32%, list=19%, signal=27%	7356/6280/3576/79155/5972/4016/207/2921/6348/942/5196/79577/6372/387/440068/50943/3552/9536/7538/342979/5336/4615/7128/3727/3606/4791/834/6714/3717/5142/84639/54209/2353/654/5914/5473/3596/6678/2679/5595/558/5724/23643/6590/57088/80149/7189/383/9261/5594/10288/2687/29126/10318/23118/7855/7056/29108/114548/2678/7035/1437/2213/1544/57162/3055/7292/6868/3383/9076/6403/11213/26525/3454/249/7097/14088…
BP	GO:0002274	myeloid leukocyte activation	212	-0.454539038718339	-2.48194994700641	1e-10	1.08186666666667e-08	7.85122807017544e-09	3800	tags=43%, list=19%, signal=36%	3576/79155/5880/7462/133396/3689/6348/6372/1794/3684/3459/4853/11314/199/9111/867/5336/90865/1435/2268/4615/5359/11326/10814/3727/3606/84106/55904/3717/3566/54209/2242/7048/284021/3596/177/6283/5724/3937/116071/1191/80149/7189/102/5170/4055/1050/6844/50487/5788/2294/11006/5580/57126/9258/201294/29108/1437/2213/10394/8399/338339/3516/146722/22918/57580/6813/7097/3460/7305/11027/6810/8773/6850/5293…
MF	GO:0003735	structural constituent of ribosome	159	0.741727538178811	3.63999511983135	1e-10	1.08186666666667e-08	7.85122807017544e-09	4410	tags=87%, list=22%, signal=69%	6159/6136/6147/9801/6233/6228/64951/645683/29074/6175/6138/6193/51263/64981/6167/64928/60488/4736/51373/6142/6234/6146/9045/6227/6125/23521/6203/6202/25873/6208/51081/6187/6209/64432/79590/6132/6152/6169/64979/64968/4701/122704/29088/51650/6188/6137/6181/6217/11222/28973/54948/6168/6128/6223/6129/56945/55168/6204/6166/6141/6222/6155/54460/6130/51258/140801/6205/6139/7818/6182/11224/6176/51073/623…
CC	GO:0005743	mitochondrial inner membrane	434	0.533129802226638	2.94539414256465	1e-10	1.08186666666667e-08	7.85122807017544e-09	4681	tags=55%, list=23%, signal=44%	11331/55186/51805/4718/9801/26520/7386/64951/292/286097/29074/253512/81034/51263/64981/84303/10651/64928/1353/4710/60488/4728/51373/4715/9131/790955/54205/1327/4696/55173/9377/51642/4717/80775/57380/84277/4723/51081/64432/54539/79714/25875/79590/26515/10440/4714/617/3945/622/64979/114971/293/64968/4701/4711/122704/54675/29088/54902/6472/51650/6188/4702/4706/3313/11222/28973/1723/134266/54948/7298…
CC	GO:0005746	mitochondrial respirasome	79	0.625225046213478	2.77649048865763	1e-10	1.08186666666667e-08	7.85122807017544e-09	4724	tags=62%, list=23%, signal=48%	4718/7386/4710/4728/4715/1327/4696/9377/4717/4723/54539/4714/617/4701/4711/4702/4706/55967/7385/4729/51079/1329/4708/1337/126328/27089/55572/4725/1347/4726/7388/4697/4695/1350/4724/6834/4704/6389/7381/4716/1345/1537/4722/23530/10975/1351/29796/51103/4719
CC	GO:0005759	mitochondrial matrix	448	0.526122350624534	2.91525181603487	1e-10	1.08186666666667e-08	7.85122807017544e-09	4741	tags=55%, list=23%, signal=43%	708/2395/4191/3028/22868/6059/51805/2653/9801/57546/64951/292/90624/644096/29074/3033/51263/64981/1737/11315/64928/60488/4728/51373/23395/7923/57128/7417/55173/51642/1716/5160/51081/983/1431/55794/26995/1841/79590/54802/27292/4714/622/64979/64968/5019/4701/122704/5831/29088/56922/6472/23568/51650/5162/6188/123688/4706/54931/3313/1632/11222/28973/134266/80224/54948/7298/387787/54938/11019/55006/28…
CC	GO:0005761	mitochondrial ribosome	83	0.710974725348656	3.17353915177489	1e-10	1.08186666666667e-08	7.85122807017544e-09	4187	tags=83%, list=21%, signal=66%	9801/64951/29074/51263/64981/64928/60488/51373/55173/51642/51081/79590/64979/64968/4701/122704/29088/51650/11222/28973/54948/56945/55168/54460/51258/7818/6182/51073/84769/63931/64965/64976/55052/28977/219927/64949/64983/28998/51116/116540/6150/23107/57129/740/128308/6183/51318/64975/10240/26589/51253/9553/54148/51264/10884/116541/65003/51021/28957/64963/29093/65993/64969/63875/92170/64960/118487/…
CC	GO:0005762	mitochondrial large ribosomal subunit	53	0.704393047061965	2.85923372230507	1e-10	1.08186666666667e-08	7.85122807017544e-09	3732	tags=75%, list=18%, signal=62%	9801/29074/51263/64981/64928/51642/79590/64979/122704/29088/11222/54948/55168/51258/6182/51073/84769/64976/55052/28977/219927/64983/28998/116540/6150/57129/740/128308/51318/64975/26589/51253/9553/54148/51264/10884/116541/65003/29093/63875
CC	GO:0005763	mitochondrial small ribosomal subunit	28	0.795706847430985	2.7684838994378	1e-10	1.08186666666667e-08	7.85122807017544e-09	4187	tags=100%, list=21%, signal=80%	64951/60488/51373/55173/51081/64968/51650/28973/56945/55168/54460/7818/63931/64965/28977/64949/51116/23107/6183/10240/51021/28957/64963/65993/64969/64960/51023/92259
CC	GO:0005840	ribosome	213	0.682798427152325	3.47776093383465	1e-10	1.08186666666667e-08	7.85122807017544e-09	4410	tags=76%, list=22%, signal=60%	6159/6136/6147/9801/6233/6228/64951/645683/29074/6175/6138/6193/51263/64981/6167/64928/60488/4736/8667/51373/6142/55173/6234/51642/6146/9045/6227/6125/23521/6203/6202/25873/6208/51081/6187/6209/64432/79590/6132/6152/6169/64979/64968/4701/122704/29088/51650/6188/6137/6181/6217/11222/28973/54948/83939/4869/6168/6128/6223/6129/23367/56945/55168/6204/328/6166/6141/6222/6155/54460/6130/51258/140801/62…
BP	GO:0006119	oxidative phosphorylation	111	0.5436319958905	2.52329981441479	1e-10	1.08186666666667e-08	7.85122807017544e-09	3170	tags=46%, list=16%, signal=39%	4436/2395/4718/11315/4710/4728/4715/790955/54205/1327/4696/9377/4717/1716/84277/4723/983/4714/4701/4711/6472/4702/4706/55967/7385/4729/84275/51142/1329/4708/891/29103/1337/27089/4725/1347/4726/7388/4697/4695/1350/4724/201626/400916/4704/6389/7381/84300/4716/79085/1345
BP	GO:0006260	DNA replication	250	0.42724705223792	2.23512117924841	1e-10	1.08186666666667e-08	7.85122807017544e-09	5709	tags=51%, list=28%, signal=37%	84296/26271/23560/9837/3399/4172/54107/64318/5985/6419/8208/8412/5931/983/6240/1854/6117/57697/51514/5928/5813/7486/64785/466/6119/80169/51053/3725/6742/898/4171/50485/51659/23594/6749/57695/10189/64710/11124/5984/5983/11232/4176/4175/27000/8882/2237/5888/5981/5422/11169/9093/4173/54962/51750/92675/5424/641/8914/5111/9188/5427/51426/6118/4174/7157/58525/84083/55704/114799/5001/83743/9416/84268/25…
BP	GO:0006281	DNA repair	469	0.37138955939435	2.06555531436161	1e-10	1.08186666666667e-08	7.85122807017544e-09	5914	tags=47%, list=29%, signal=34%	4436/84296/55170/55775/64789/7334/121642/11315/55100/150684/4292/2176/4172/1653/2188/9643/86/5985/6419/8208/57109/29089/983/25788/6117/4331/57697/7517/4841/51514/91875/11200/25/6188/54929/7486/580/4869/55215/6119/64210/51444/56916/5379/79000/328/133746/7374/4171/7737/50485/51659/6749/10038/5889/64710/5984/5983/54780/11232/6421/4176/4175/8313/22890/2237/5888/197370/5981/27339/51008/5422/11169/3757…
BP	GO:0006364	rRNA processing	201	0.635699204552444	3.22375214141863	1e-10	1.08186666666667e-08	7.85122807017544e-09	4170	tags=68%, list=20%, signal=54%	51154/55759/84549/28987/54433/79039/55651/23560/5394/4736/23076/79863/23160/10248/9875/27079/8886/6234/51367/9326/9045/6227/6125/4931/51504/6202/51013/2091/65095/57109/6208/10528/51202/6209/10200/10969/84365/23404/27292/51441/26156/90121/50628/1736/705/81887/23212/57050/6217/88745/51602/11340/54606/55006/6223/6129/84128/84881/6155/6130/51096/79066/10412/11224/51077/51575/54680/9221/134430/55164/1…
BP	GO:0006399	tRNA metabolic process	149	0.61114999414961	2.96365996632239	1e-10	1.08186666666667e-08	7.85122807017544e-09	4644	tags=68%, list=23%, signal=53%	24140/3028/9836/8270/93587/5394/23395/10248/51367/1653/51504/83480/142940/6894/54802/23404/5188/51728/4234/152992/116461/112970/54522/64118/54931/112487/11340/54938/55006/55250/84881/10352/55623/54482/26024/64172/51654/79731/144233/23587/10556/115708/56931/25821/10940/51067/57505/54859/80324/54901/54517/55644/56986/92675/10557/112858/83707/60528/55520/339175/55140/129450/54888/138716/118672/80222…
BP	GO:0006400	tRNA modification	84	0.614176969013975	2.74570343876028	1e-10	1.08186666666667e-08	7.85122807017544e-09	4644	tags=69%, list=23%, signal=54%	24140/3028/9836/93587/51504/83480/142940/6894/54802/4234/152992/112970/54522/64118/54931/55006/55250/84881/55623/54482/64172/51654/144233/23587/115708/56931/25821/57505/54859/80324/54901/54517/55644/56986/339175/55140/129450/54888/221078/55039/79828/26610/134637/127253/6741/158234/84705/51605/63892/126789/285605/55253/11180/51002/90353/10785/57570/11062
BP	GO:0006909	phagocytosis	224	-0.398011468763657	-2.18992113000661	1e-10	1.08186666666667e-08	7.85122807017544e-09	4939	tags=45%, list=24%, signal=35%	8724/566/1535/2934/7124/7409/389668/64422/246/3601/54734/57118/3953/2207/64581/8877/929/9066/3688/725/5880/3689/9938/722/1794/3684/3071/55113/4035/11314/199/389610/311/343702/5336/9886/2268/4615/5359/10347/7879/6714/720/54209/1265/5914/11031/5879/51411/8398/23616/558/8678/3690/1201/5058/4627/5788/7052/56882/23603/5580/9936/201294/29108/9844/2213/4688/1785/3055/391/5290/5728/146722/55198/4689/2291…
BP	GO:0008033	tRNA processing	114	0.604669169027705	2.82907422498514	1e-10	1.08186666666667e-08	7.85122807017544e-09	4771	tags=68%, list=23%, signal=53%	24140/3028/9836/8270/93587/10248/51367/1653/51504/83480/142940/6894/54802/51728/4234/152992/116461/112970/54522/64118/54931/55006/55250/84881/55623/54482/26024/64172/51654/144233/23587/10556/115708/56931/25821/10940/57505/54859/80324/54901/54517/55644/56986/10557/112858/83707/60528/55520/339175/55140/129450/54888/138716/221078/55039/79828/26610/134637/127253/6741/51493/158234/10799/10775/84705/51…
MF	GO:0008094	ATP-dependent activity, acting on DNA	106	0.539028904706748	2.48895602036452	1e-10	1.08186666666667e-08	7.85122807017544e-09	6530	tags=64%, list=32%, signal=44%	4436/6596/6594/4172/1653/5985/25788/57697/7517/170506/5928/7486/56916/7155/4171/50485/5889/5984/6597/5983/4176/4175/57634/5888/5981/2547/113510/8438/4173/6832/51750/1107/641/257218/2963/2071/10146/4174/84083/10856/63922/9044/10721/10111/8458/7153/79075/80205/89797/9126/301/399687/4439/80119/56897/23132/84515/9400/1660/1663/3070/54617/2186/165545/2956/92797/54921/79915
MF	GO:0008168	methyltransferase activity	183	0.473580334462504	2.3795300922997	1e-10	1.08186666666667e-08	7.85122807017544e-09	5254	tags=53%, list=26%, signal=40%	51603/55170/24140/51805/2653/9836/93587/51504/6419/2091/57019/6894/8731/114826/79723/27292/151194/56950/645332/56339/4234/152992/27037/9739/54931/2146/25940/7298/55006/23512/1786/51611/54482/8726/79066/96764/4548/79918/64745/144233/79133/83852/124512/115708/84274/64754/64216/55783/23378/10400/25840/80335/55251/79922/196074/92342/54496/339175/10436/51106/54888/113802/7172/221078/55039/118881/79828…
BP	GO:0009060	aerobic respiration	158	0.508771797891172	2.49422973858108	1e-10	1.08186666666667e-08	7.85122807017544e-09	5000	tags=52%, list=25%, signal=39%	4436/2395/4191/664/4718/1737/11315/4710/4728/4190/4715/790955/54205/1327/4696/9377/4717/1716/84277/5160/4723/983/1431/4714/4701/4711/6472/5162/4702/4706/9650/55967/7385/4729/84275/50/51142/3419/1329/4708/5018/158/891/29103/1337/8803/27089/4725/1347/4726/7388/4697/4695/2271/1350/4724/201626/400916/6834/4704/6389/7381/84300/4716/79085/1345/1537/23479/388753/3416/4722/23530/10975/3658/1351/29796/511…
BP	GO:0009451	RNA modification	152	0.519659939860087	2.5254186675469	1e-10	1.08186666666667e-08	7.85122807017544e-09	6053	tags=68%, list=30%, signal=48%	24140/3028/54433/9836/55651/93587/27079/51504/2091/83480/142940/6894/8731/26995/54802/27292/1736/56339/4234/152992/27037/112970/54522/64118/54931/55006/55250/84881/55623/54482/79066/96764/64172/51654/144233/23587/115708/56931/25821/64216/55783/57505/54859/80324/54901/54517/55644/56986/79922/196074/339175/55140/129450/10436/51106/54888/113802/221078/55039/79828/26610/4839/134637/127253/6741/158234…
CC	GO:0015934	large ribosomal subunit	109	0.72396951357699	3.34839217269403	1e-10	1.08186666666667e-08	7.85122807017544e-09	3732	tags=79%, list=18%, signal=65%	6159/6136/6147/9801/29074/6175/6138/51263/64981/6167/64928/4736/6142/51642/6146/9045/6125/23521/25873/79590/6132/6152/6169/64979/122704/29088/6137/6181/11222/54948/4869/6168/6128/6129/55168/6166/6141/6155/6130/51258/140801/6139/6182/11224/6176/51073/84769/6124/6170/64976/55052/28977/219927/64983/28998/6133/116540/6150/57129/6156/740/6143/128308/51318/6165/285855/64975/6154/26589/51253/116832/6122…
CC	GO:0015935	small ribosomal subunit	67	0.745751497057079	3.19321201324052	1e-10	1.08186666666667e-08	7.85122807017544e-09	4407	tags=87%, list=22%, signal=68%	6233/6228/64951/6193/60488/51373/55173/6234/6227/6203/6202/6208/51081/6187/6209/64968/51650/6188/6217/28973/83939/4869/6223/56945/55168/6204/6222/54460/6205/7818/6235/6191/6189/6207/63931/64965/28977/64949/6201/6232/51116/23107/6210/6194/6183/10240/6230/51021/28957/64963/65993/6229/64969/64960/51023/92259/6206/6218
BP	GO:0016072	rRNA metabolic process	211	0.614392685727792	3.12633606512619	1e-10	1.08186666666667e-08	7.85122807017544e-09	4170	tags=65%, list=20%, signal=52%	51154/55759/84549/28987/54433/79039/55651/23560/5394/4736/23076/79863/23160/10248/9875/27079/8886/6234/51367/9326/9045/6227/6125/4931/51504/6202/51013/2091/65095/57109/6208/10528/51202/6209/10200/10969/84365/23404/27292/51441/26156/90121/50628/1736/705/81887/23212/57050/6217/88745/51602/11340/54606/55006/6223/6129/84128/84881/6155/6130/51096/79066/10412/11224/51077/51575/54680/9221/134430/55164/1…
MF	GO:0016741	transferase activity, transferring one-carbon groups	194	0.472593292624756	2.38028412833229	1e-10	1.08186666666667e-08	7.85122807017544e-09	5269	tags=53%, list=26%, signal=40%	51603/55170/24140/471/51805/2653/9836/93587/6470/51504/6419/2091/57019/6894/8731/114826/79723/27292/151194/56950/645332/56339/4234/152992/6472/27037/9739/54931/2146/25940/7298/55006/23512/1786/51611/54482/8726/79066/96764/4548/79918/64745/144233/79133/83852/124512/115708/84274/64754/64216/55783/23378/10400/2628/25840/80335/55251/79922/196074/92342/54496/339175/10436/51106/54888/113802/7172/221078…
BP	GO:0019221	cytokine-mediated signaling pathway	440	-0.374512441508522	-2.22437598435954	1e-10	1.08186666666667e-08	7.85122807017544e-09	4640	tags=40%, list=23%, signal=32%	6376/2322/2859/1230/3601/6777/3654/3953/2207/85480/6387/970/572/6368/8877/53832/2690/3304/10555/5155/5566/79092/329/51094/3576/133060/79155/114900/7376/207/3581/2921/5798/3448/11026/133396/6357/2532/8764/6348/5196/6372/5777/3459/84888/3091/3552/1796/1270/7297/9111/867/342979/8772/90865/1435/3445/4615/6772/9353/103/1238/2829/54472/83666/2296/3987/7128/10603/253943/10990/3606/834/6364/9253/81/6714/…
BP	GO:0019646	aerobic electron transport chain	75	0.600283723067894	2.62583069427161	1e-10	1.08186666666667e-08	7.85122807017544e-09	4926	tags=60%, list=24%, signal=46%	4718/11315/4710/4728/4715/790955/54205/1327/4696/9377/4717/4723/4714/4701/4711/4702/4706/4729/1329/4708/29103/1337/27089/4725/1347/4726/7388/4697/4695/1350/4724/4704/6389/7381/4716/1345/1537/23479/4722/10975/1351/29796/51103/4719/4700
MF	GO:0019843	rRNA binding	61	0.638124634539451	2.66140635589334	1e-10	1.08186666666667e-08	7.85122807017544e-09	4283	tags=70%, list=21%, signal=56%	6136/6147/22868/29074/6175/6193/2971/6167/51373/6125/6203/6208/51081/55794/6132/64968/23212/6188/54948/4869/55168/84881/6222/6205/6191/6207/55052/6133/23107/84154/6143/9188/55299/10436/6135/9349/65003/64963/51119/51023/60493/26284/1938
CC	GO:0019866	organelle inner membrane	489	0.50127198246854	2.79498366549254	1e-10	1.08186666666667e-08	7.85122807017544e-09	4681	tags=53%, list=23%, signal=41%	11331/55186/51805/4718/9801/26520/7386/64951/292/286097/29074/253512/81034/51263/64981/84303/10651/64928/1353/4710/60488/4728/51373/4715/9131/790955/54205/1327/4696/55173/9377/51642/4717/80775/57380/84277/4723/51081/64432/54539/79714/25875/79590/26515/10440/4714/617/3945/622/64979/114971/293/64968/4701/4711/122704/54675/29088/54902/6472/51650/6188/4702/4706/3313/11222/28973/1723/134266/54948/7298…
BP	GO:0022613	ribonucleoprotein complex biogenesis	381	0.580431336315385	3.16982769455408	1e-10	1.08186666666667e-08	7.85122807017544e-09	4170	tags=59%, list=20%, signal=48%	51154/708/55759/6147/84549/22868/28987/54433/6059/79039/10480/25980/6175/55651/6193/2971/23560/5394/8668/4736/8667/23076/79863/23160/10248/9875/27079/8886/6234/51367/9326/9045/6227/6125/4931/23521/1653/51504/6202/11171/51013/2091/65095/57109/6208/10528/6606/51081/51202/6209/10200/10969/10907/55794/84365/23404/27292/6152/6169/51441/64979/26156/90121/50628/1207/1736/705/81887/51631/23212/7514/57050…
BP	GO:0022618	ribonucleoprotein complex assembly	163	0.518662856883771	2.55041503545487	1e-10	1.08186666666667e-08	7.85122807017544e-09	4133	tags=52%, list=20%, signal=41%	51154/6147/22868/10480/25980/6175/6193/8668/8667/6234/9326/6125/23521/1653/11171/6208/6606/51081/6209/10907/55794/6152/6169/50628/1207/51631/23212/1939/6895/3646/8665/6128/6223/11218/54960/140801/10946/96764/8894/11052/8669/3326/54680/55164/27339/55052/6880/6232/8666/10713/51386/10594/7458/84154/79833/29777/1975/6936/8664/23246/55015/472/5433/5822/55299/54496/6122/6431/8487/10856/9416/545/4839/61…
CC	GO:0022625	cytosolic large ribosomal subunit	55	0.749160233567195	3.0590602627321	1e-10	1.08186666666667e-08	7.85122807017544e-09	3454	tags=82%, list=17%, signal=68%	6159/6136/6147/6175/6138/6167/4736/6142/6146/9045/6125/23521/25873/6132/6152/6169/6137/6181/6168/6128/6129/6166/6141/6155/6130/140801/6139/11224/6176/6124/6170/6133/6156/6143/6165/285855/6154/116832/6122/65008/6135/6161/9349/6160/6173
CC	GO:0022626	cytosolic ribosome	96	0.727843690059929	3.33231348708754	1e-10	1.08186666666667e-08	7.85122807017544e-09	3668	tags=77%, list=18%, signal=64%	6159/6136/6147/6233/6228/6175/6138/6193/6167/4736/6142/6234/6146/9045/6227/6125/23521/6203/6202/25873/6208/6187/6209/6132/6152/6169/6188/6137/6181/6217/83939/6168/6128/6223/6129/6204/6166/6141/6222/6155/6130/140801/6205/6139/11224/6176/6235/6191/6189/6124/6207/6170/6201/6232/6133/6210/6194/6156/6143/6165/285855/6154/116832/6230/6122/65008/6135/6161/9349/6160/6173/440275/64963/6229
CC	GO:0022627	cytosolic small ribosomal subunit	39	0.71733681076992	2.7242831256122	1e-10	1.08186666666667e-08	7.85122807017544e-09	2246	tags=64%, list=11%, signal=57%	6233/6228/6193/6234/6227/6203/6202/6208/6187/6209/6188/6217/83939/6223/6204/6222/6205/6235/6191/6189/6207/6201/6232/6210/6194
BP	GO:0022904	respiratory electron transport chain	100	0.562353501158407	2.58981964177651	1e-10	1.08186666666667e-08	7.85122807017544e-09	4724	tags=56%, list=23%, signal=43%	4718/7386/11315/4710/4728/4715/790955/54205/1327/4696/9377/4717/1716/4723/983/4714/4701/4711/4702/4706/55967/4729/51142/1329/4708/11232/891/29103/1337/27089/4725/1347/4726/7388/8604/4697/4695/1350/4724/4704/6389/7381/4716/1345/1537/23479/388753/4722/10975/2110/1351/29796/79751/10165/51103/4719
BP	GO:0030335	positive regulation of cell migration	490	-0.317003415376066	-1.91073167979172	1e-10	1.08186666666667e-08	7.85122807017544e-09	4736	tags=35%, list=23%, signal=28%	6405/3037/2246/6997/6376/4846/25865/1230/9480/3965/349633/59352/57118/7040/7803/5294/3480/3082/6387/64581/23224/8877/2549/57214/324/5155/9732/2660/3688/389/3576/5880/7010/51378/207/183/7869/9181/8764/6348/4192/2771/3071/387/8482/150/4035/3091/1012/199/4215/8772/10631/5336/1435/2268/51564/23332/100506013/239/79647/2335/4638/9448/208/719/5979/9922/6364/5328/81/6714/6789/3630/3717/10979/10630/54209/…
CC	GO:0030667	secretory granule membrane	297	-0.441467974751465	-2.51595620941559	1e-10	1.08186666666667e-08	7.85122807017544e-09	4599	tags=46%, list=23%, signal=37%	967/682/1828/9218/202915/127833/2207/79888/64114/929/353189/22931/8514/535/10555/6616/147744/94121/64518/11055/169026/8876/11026/3689/5869/25798/3684/8618/84443/57826/3071/387/326624/51143/11314/339168/10970/127829/858/10184/527/547/5799/719/84519/5328/7879/23601/81833/5337/221/26154/11031/259215/5879/6678/5874/3674/5724/8694/965/8372/10257/5878/8778/3690/102/10288/6844/5788/23250/1621/57126/1004…
BP	GO:0032543	mitochondrial translation	72	0.661174024104322	2.87580781309987	1e-10	1.08186666666667e-08	7.85122807017544e-09	4042	tags=71%, list=20%, signal=57%	708/22868/64951/60488/51373/23395/51081/26995/5188/64968/4701/122704/6472/54931/28973/54948/54938/55168/10128/84881/10352/54460/51258/51654/28958/84769/84273/63931/51116/51067/57505/6150/23107/57129/79072/6183/7284/84300/80222/55699/124454/55157/51021/28957/64963/65993/92170/57038/64960/118487/10102
BP	GO:0033044	regulation of chromosome organization	173	0.470490128440811	2.33308721860177	1e-10	1.08186666666667e-08	7.85122807017544e-09	6001	tags=57%, list=29%, signal=41%	51535/10575/26271/5394/51433/10576/8881/3178/10574/51529/699/6419/4331/7517/11130/55795/170506/1736/57343/908/8550/80169/3184/701/26354/6742/9787/4171/1786/54908/9735/6421/10694/83852/8313/4085/2237/7203/891/26272/6950/9319/51750/10664/84101/29945/23137/22880/9212/472/6047/8379/9184/2072/3183/79648/545/7874/4609/10111/286053/113130/246184/51451/10155/4216/23293/7153/1063/55869/55055/7013/116028/5…
BP	GO:0033108	mitochondrial respiratory chain complex assembly	84	0.658579004305915	2.94420456651302	1e-10	1.08186666666667e-08	7.85122807017544e-09	3776	tags=65%, list=19%, signal=54%	4718/7386/51287/90624/644096/4710/4728/100303755/4715/9131/790955/4696/4717/54539/4714/617/131474/4711/54902/4702/4706/80224/55967/55245/84275/29078/51079/28958/4708/5018/389203/79133/84987/51241/126328/116228/79072/55572/4725/6341/29090/4695/4724/115209/6834/4704/84300/728568/4716/84233/55863/137682/25915/25813/7019
BP	GO:0034470	ncRNA processing	346	0.57937707063366	3.12714057115518	1e-10	1.08186666666667e-08	7.85122807017544e-09	4796	tags=64%, list=24%, signal=50%	51154/55759/84549/24140/3028/28987/54433/9836/8270/79039/55651/93587/23560/5394/4736/23076/79863/23160/10248/9875/27079/8886/6234/51367/9326/8575/9045/6227/6125/4931/1653/51504/6202/51013/2091/65095/57109/6208/10528/83480/142940/6894/51202/6209/10200/10969/84365/54802/55756/23404/27292/51441/26156/90121/50628/1736/51728/56339/4234/152992/705/81887/116461/23212/112970/57050/54522/6895/64118/54931/…
BP	GO:0034660	ncRNA metabolic process	416	0.553980541739238	3.0456762222456	1e-10	1.08186666666667e-08	7.85122807017544e-09	4796	tags=60%, list=24%, signal=47%	51154/55759/84549/24140/3028/28987/54433/9836/8270/79039/55651/93587/23560/5394/4736/23076/79863/23160/23395/10248/9875/27079/8886/6234/51367/9326/8575/9045/6227/6125/4931/1653/51504/6202/51013/2091/65095/57109/6208/10528/83480/142940/6894/51202/6209/10200/10969/84365/54802/55756/23404/5188/27292/51441/26156/90121/50628/1736/51728/56339/4234/152992/705/81887/116461/23212/112970/57050/54522/6895/6…
BP	GO:0042060	wound healing	402	-0.356148010558536	-2.09434600447548	1e-10	1.08186666666667e-08	7.85122807017544e-09	4684	tags=37%, list=23%, signal=29%	2246/2162/6376/4846/246/349633/151/7040/2207/5294/2876/64581/6521/90102/152/947/89780/9066/3053/94121/2623/5155/199731/3688/389/725/2125/130120/1192/388552/7450/4087/5196/5777/18/387/150/7414/4853/3091/3552/2065/4763/340205/2157/10631/5336/5359/710/23332/239/3273/2815/58189/2335/4638/7128/1861/5341/667/325/5328/22915/6714/3630/3717/10979/10630/3172/1265/10398/9002/7048/1289/3611/2812/6678/10855/1…
BP	GO:0042254	ribosome biogenesis	267	0.623152545137066	3.27468069684626	1e-10	1.08186666666667e-08	7.85122807017544e-09	4170	tags=66%, list=20%, signal=53%	51154/708/55759/6147/84549/22868/28987/54433/6059/79039/6175/55651/6193/2971/23560/5394/4736/23076/79863/23160/10248/9875/27079/8886/6234/51367/9326/9045/6227/6125/4931/51504/6202/51013/2091/65095/57109/6208/10528/51081/51202/6209/10200/10969/55794/84365/23404/27292/6152/6169/51441/64979/26156/90121/50628/1736/705/81887/23212/7514/57050/6217/88745/51602/83939/55153/4869/11340/4927/54606/6128/5100…
BP	GO:0042255	ribosome assembly	53	0.668587214053007	2.71389264373899	1e-10	1.08186666666667e-08	7.85122807017544e-09	3802	tags=68%, list=19%, signal=55%	51154/708/6147/22868/6175/6193/6234/6125/6208/51081/6209/55794/6152/6169/23212/83939/4869/6128/51001/6223/140801/84769/55052/6232/51116/84154/29777/23246/5822/55299/6122/4839/6135/64963/29093/51119
BP	GO:0042273	ribosomal large subunit biogenesis	67	0.745572337768782	3.19244487620636	1e-10	1.08186666666667e-08	7.85122807017544e-09	3281	tags=75%, list=16%, signal=63%	51154/55759/6147/84549/22868/6175/55651/2971/23560/4736/9875/8886/9326/9045/6125/4931/10969/55794/84365/6152/6169/26156/81887/23212/55153/4869/6128/6129/6130/140801/51491/10412/11224/54680/55052/55003/51018/84154/6165/285855/6154/23246/55299/6122/65008/79707/26155/4839/6135/51187
BP	GO:0042274	ribosomal small subunit biogenesis	65	0.656118690218306	2.78181149175517	1e-10	1.08186666666667e-08	7.85122807017544e-09	4849	tags=74%, list=24%, signal=56%	28987/6193/6234/6227/6202/65095/6208/51081/6209/6169/90121/705/23212/57050/6217/88745/4869/6223/64745/84946/6201/6232/10171/27340/8602/29777/6194/10885/64434/25926/55720/5822/153443/83732/6230/10436/404672/25879/64963/10799/6229/9277/25983/26284/6218/51065/55127/9790
CC	GO:0042581	specific granule	158	-0.520053445509862	-2.70622588110975	1e-10	1.08186666666667e-08	7.85122807017544e-09	4230	tags=49%, list=21%, signal=39%	64114/353189/8514/820/10555/6616/3837/1116/11026/3689/5777/1794/3684/7414/326624/311/10970/5768/54472/1509/719/5328/1118/56729/1265/23601/126014/5337/221/10855/8694/5199/84766/6590/102/383/5005/23250/5004/7077/57126/10043/634/10394/338339/158747/966/22918/8649/5329/6813/5023/199675/8566/683/8993/5873/57153/80331/121260/124583/6810/8773/306/54918/6809/5795/2204/101/64386/116844/7133/2919/1084/6515…
BP	GO:0042773	ATP synthesis coupled electron transport	82	0.610437394810524	2.72242384410825	1e-10	1.08186666666667e-08	7.85122807017544e-09	4724	tags=61%, list=23%, signal=47%	4718/11315/4710/4728/4715/790955/54205/1327/4696/9377/4717/1716/4723/983/4714/4701/4711/4702/4706/55967/4729/51142/1329/4708/891/29103/1337/27089/4725/1347/4726/7388/4697/4695/1350/4724/4704/6389/7381/4716/1345/1537/23479/388753/4722/10975/1351/29796/51103/4719
BP	GO:0042775	mitochondrial ATP synthesis coupled electron transport	82	0.610437394810524	2.72242384410825	1e-10	1.08186666666667e-08	7.85122807017544e-09	4724	tags=61%, list=23%, signal=47%	4718/11315/4710/4728/4715/790955/54205/1327/4696/9377/4717/1716/4723/983/4714/4701/4711/4702/4706/55967/4729/51142/1329/4708/891/29103/1337/27089/4725/1347/4726/7388/4697/4695/1350/4724/4704/6389/7381/4716/1345/1537/23479/388753/4722/10975/1351/29796/51103/4719
CC	GO:0044391	ribosomal subunit	172	0.731078729933972	3.63101285673723	1e-10	1.08186666666667e-08	7.85122807017544e-09	4410	tags=84%, list=22%, signal=67%	6159/6136/6147/9801/6233/6228/64951/29074/6175/6138/6193/51263/64981/6167/64928/60488/4736/51373/6142/55173/6234/51642/6146/9045/6227/6125/23521/6203/6202/25873/6208/51081/6187/6209/79590/6132/6152/6169/64979/64968/122704/29088/51650/6188/6137/6181/6217/11222/28973/54948/83939/4869/6168/6128/6223/6129/56945/55168/6204/6166/6141/6222/6155/54460/6130/51258/140801/6205/6139/7818/6182/11224/6176/5107…
BP	GO:0045333	cellular respiration	196	0.44786367446162	2.26398832598251	1e-10	1.08186666666667e-08	7.85122807017544e-09	2932	tags=36%, list=14%, signal=31%	4436/2395/4191/664/4718/7386/90624/1737/11315/4710/4728/4190/4715/790955/54205/1327/4696/9377/4717/1716/84277/5160/4723/983/1431/4714/4701/4711/6472/5162/4702/4706/9650/55967/7385/4729/84275/50/51142/3419/84273/1329/4708/5018/11232/158/93058/891/29103/1337/10131/8803/27089/4725/1347/4726/7388/8604/4697/4695/2271/1350/4724/201626/400916/6834/4704/6389/7381/84300/4716
BP	GO:0050727	regulation of inflammatory response	330	-0.352402329355483	-2.0434615098356	1e-10	1.08186666666667e-08	7.85122807017544e-09	4645	tags=40%, list=23%, signal=31%	8530/6376/8314/246/6777/28964/5294/85480/2876/3082/3603/8877/79626/253260/145581/388125/5320/1215/56670/7356/6280/329/7010/405753/183/6348/4192/2865/8482/50943/9536/9111/10658/7538/80709/5336/90865/2268/4615/58189/7128/11343/10162/325/3606/834/6714/3630/3717/54209/3596/3558/2679/177/6288/6283/81792/118788/63940/27293/7791/5138/8808/9825/51738/59272/116379/79671/1050/50487/5788/7052/2294/5580/1031…
BP	GO:0060627	regulation of vesicle-mediated transport	500	-0.314010355522602	-1.88738444113859	1e-10	1.08186666666667e-08	7.85122807017544e-09	4717	tags=36%, list=23%, signal=28%	150696/320/6455/53916/64422/246/3601/341359/967/3965/28964/124930/90019/2719/127833/22871/57118/2207/64581/51479/8877/929/9001/89780/9066/537/94121/9146/169026/5880/10825/7376/1742/5605/5538/10188/4478/3689/5869/1794/3684/8618/2771/50632/3071/150/4035/11314/1012/7249/10079/867/9779/30846/4289/5336/79890/55503/23011/2268/5359/93664/23332/100506013/6014/57030/1813/10814/55589/88/56850/5872/1861/208…
CC	GO:0070469	respirasome	87	0.616923911260963	2.77914414289815	1e-10	1.08186666666667e-08	7.85122807017544e-09	4724	tags=61%, list=23%, signal=47%	4718/7386/4710/4728/4715/54205/1327/4696/9377/4717/4723/54539/4714/617/4701/4711/54902/4702/4706/192286/55967/7385/4729/51079/1329/4708/1337/126328/27089/55572/4725/1347/4726/7388/4697/4695/1350/4724/6834/4704/6389/7381/4716/1345/1537/388753/4722/23530/10975/1351/29796/51103/4719
CC	GO:0070820	tertiary granule	160	-0.479718446378819	-2.50463492389561	1e-10	1.08186666666667e-08	7.85122807017544e-09	4105	tags=48%, list=20%, signal=38%	8514/820/535/6616/1471/4048/11026/3689/5777/3684/84443/57826/3071/387/51143/11314/5768/127829/1509/527/5799/5328/1118/1265/23601/126014/5337/2495/5473/5879/5724/965/5199/8417/8778/102/10288/23250/5004/7077/57126/51125/634/10394/338339/966/1520/22918/8649/2357/79930/6813/199675/978/3687/140885/84418/1604/8993/7130/124583/8773/23114/23218/1378/4318/6556/2204/101/8972/116844/3920/2919/6515/25797/2358
BP	GO:0071826	ribonucleoprotein complex subunit organization	170	0.505162687677307	2.49639559621117	1e-10	1.08186666666667e-08	7.85122807017544e-09	4026	tags=49%, list=20%, signal=40%	51154/6147/22868/10480/25980/6175/6193/8668/8667/79752/6234/9326/6125/23521/1653/11171/6208/6606/51081/6209/10907/55794/6152/6169/50628/1207/51631/23212/1939/6895/3646/8665/6128/6223/11218/54960/140801/10946/96764/8894/11052/8669/3326/54680/55164/27339/55052/6880/6232/8666/10713/51386/10594/7458/84154/79833/29777/1975/6936/8664/23246/55015/472/5433/5822/55299/54496/6122/6431/8487/10856/9416/545/4…
CC	GO:0098687	chromosomal region	304	0.428951856252422	2.28755431498151	1e-10	1.08186666666667e-08	7.85122807017544e-09	6007	tags=51%, list=29%, signal=36%	4436/91272/54433/55651/699/4172/983/10615/27085/6117/79723/7517/23279/11130/54069/170506/220134/5813/11200/11339/7514/2146/7486/5501/80169/81930/701/57122/328/4171/1786/9894/79019/57405/54908/10189/9735/6612/54780/64946/4176/4175/23310/4085/9793/134492/2237/5888/197370/81929/891/2547/79677/4173/79003/23291/57187/51750/332/83540/55655/10664/55355/5424/80335/641/23137/84321/5111/64769/79023/348995/…
CC	GO:0098798	mitochondrial protein-containing complex	233	0.647535188019181	3.35935629555506	1e-10	1.08186666666667e-08	7.85122807017544e-09	4273	tags=68%, list=21%, signal=54%	11331/3028/4718/9801/26520/7386/64951/292/286097/29074/51263/64981/84303/1737/10651/64928/4710/60488/4728/51373/4715/1327/4696/55173/9377/51642/4717/4723/51081/54539/79590/26515/10440/4714/617/64979/293/9804/64968/4701/4711/122704/29088/56922/51650/5162/4702/4706/54931/3313/11222/28973/134266/54948/139322/291/55967/7385/4729/100188893/56945/55168/140823/55750/54460/5245/51258/51079/7818/6182/5107…
CC	GO:0098800	inner mitochondrial membrane protein complex	115	0.629263871244351	2.9393590847011	1e-10	1.08186666666667e-08	7.85122807017544e-09	2977	tags=55%, list=15%, signal=47%	11331/4718/7386/286097/84303/10651/4710/4728/4715/1327/4696/9377/4717/4723/54539/26515/10440/4714/617/293/4701/4711/4702/4706/3313/134266/139322/55967/7385/4729/140823/55750/5245/51079/1329/4708/100652748/29103/1337/126328/79135/80273/27089/55572/4725/131118/1347/29090/4726/7388/4697/4695/1350/4724/400916/4704/6389/26519/7381/92609/4716/221154/196294
CC	GO:0098803	respiratory chain complex	80	0.609041788193572	2.70166730233339	1e-10	1.08186666666667e-08	7.85122807017544e-09	4724	tags=60%, list=23%, signal=46%	4718/7386/4710/4728/4715/1327/4696/9377/4717/4723/54539/4714/617/4701/4711/4702/4706/55967/7385/4729/51079/1329/4708/1337/126328/27089/55572/4725/1347/4726/7388/4697/4695/1350/4724/4704/6389/7381/4716/1345/1537/388753/4722/10975/1351/29796/51103/4719
BP	GO:0140053	mitochondrial gene expression	101	0.632712113541314	2.91480169341669	1e-10	1.08186666666667e-08	7.85122807017544e-09	4198	tags=69%, list=21%, signal=55%	708/3028/22868/64951/60488/51373/23395/51081/26995/54802/5188/64968/4701/122704/6472/54931/28973/54948/54938/55006/55168/84275/10128/84881/10352/54460/51258/6182/51654/28958/84769/84273/63931/9238/25821/51116/64216/51067/57505/80324/6150/23107/57129/6832/79072/6183/7284/60528/400916/80298/10922/51106/84300/80222/55699/124454/5442/55157/51021/28957/64963/65993/92170/57038/79675/7019/64960/118487/1…
MF	GO:0140097	catalytic activity, acting on DNA	216	0.480087484844667	2.44647162614895	1e-10	1.08186666666667e-08	7.85122807017544e-09	6530	tags=60%, list=32%, signal=41%	4436/55775/6596/64789/121642/6594/4172/1653/54107/5985/6419/25788/57697/7517/170506/5928/1736/6188/7486/56916/7155/328/7374/122618/4171/1786/50485/4830/5889/5984/6597/5983/11232/4176/4175/57634/2237/5888/5981/5422/2547/113510/8438/4595/4173/6832/51750/1107/5424/54784/641/5111/257218/5427/2963/2071/10146/51426/4174/84083/10856/5896/63922/2072/9044/10721/10111/6996/5810/4913/1776/9937/4968/116447/8…
MF	GO:0140098	catalytic activity, acting on RNA	333	0.461548906044191	2.47614586441376	1e-10	1.08186666666667e-08	7.85122807017544e-09	5967	tags=58%, list=29%, signal=41%	26015/24140/28987/9836/5436/79039/29883/93587/5394/23395/10248/8886/51367/28960/10212/1653/2091/83480/6894/51202/25788/60625/8731/55794/57697/54802/55308/23404/5188/27292/170506/51728/56339/4234/152992/5441/27037/391356/64118/54931/11128/112487/54606/54938/55006/51692/55718/328/11218/10352/84172/54482/171568/79066/96764/79731/144233/154197/1665/2237/51651/10556/115708/56931/1974/10171/1973/64216/…
MF	GO:0140101	catalytic activity, acting on a tRNA	97	0.587286991807664	2.69388054316339	1e-10	1.08186666666667e-08	7.85122807017544e-09	4771	tags=65%, list=23%, signal=50%	24140/9836/93587/23395/10248/51367/83480/6894/54802/5188/4234/152992/391356/64118/54931/112487/54938/55006/10352/54482/79731/144233/51651/10556/56931/10940/51067/57505/80324/54901/56986/92675/10557/83707/60528/55520/339175/129450/54888/118672/80222/10056/221078/55699/55039/124454/79828/127253/55157/57470/158234/57176/10799/2193/10775/57038/285605/344405/55253/10785/57570/11062/11102
CC	GO:1990204	oxidoreductase complex	102	0.540197754305433	2.48884443249393	1e-10	1.08186666666667e-08	7.85122807017544e-09	4960	tags=59%, list=24%, signal=45%	4718/2653/7386/1737/4710/4728/4715/7923/4696/4717/5160/4723/6240/54539/4714/617/10811/4701/4711/5162/4702/4706/80777/55967/7385/4729/51079/8050/4708/594/126328/27089/55572/4725/23171/4726/7388/4697/4695/84869/4724/4704/5163/6389/7381/5034/4716/2731/5033/1537/4722/92259/10975/1629/29796/51103/4719/6241/4700/1743
BP	GO:0032496	response to lipopolysaccharide	319	-0.349438541796833	-2.00751654985958	1.05171138546603e-10	1.12284028706202e-08	8.14857824140853e-09	3892	tags=33%, list=19%, signal=27%	7356/6280/3576/79155/5972/4016/207/2921/6348/942/5196/79577/6372/387/440068/50943/3552/9536/7538/342979/5336/4615/7128/3727/3606/4791/834/6714/3717/5142/84639/54209/2353/654/5914/5473/3596/6678/2679/5595/558/5724/23643/6590/57088/80149/7189/383/9261/5594/10288/2687/29126/10318/23118/7056/29108/114548/2678/7035/1437/1544/57162/3055/7292/6868/3383/9076/6403/11213/26525/3454/249/7097/140885/55593/16…
BP	GO:0032635	interleukin-6 production	135	-0.463131707691976	-2.35782052359494	1.43508026282706e-10	1.4928514426383e-08	1.08337908100601e-08	3444	tags=39%, list=17%, signal=33%	9181/5777/3071/50943/3552/199/5336/90865/4615/7128/54209/177/5724/8808/51738/80149/7189/79671/9261/10288/5004/57506/11006/29108/2629/5603/7292/11213/26525/338322/7097/7305/140885/409/64127/1051/3556/11027/6850/353514/3553/10333/91662/23765/4155/2150/7096/55122/51311/3570/6774/7099/27202
BP	GO:0032675	regulation of interleukin-6 production	135	-0.463131707691976	-2.35782052359494	1.43508026282706e-10	1.4928514426383e-08	1.08337908100601e-08	3444	tags=39%, list=17%, signal=33%	9181/5777/3071/50943/3552/199/5336/90865/4615/7128/54209/177/5724/8808/51738/80149/7189/79671/9261/10288/5004/57506/11006/29108/2629/5603/7292/11213/26525/338322/7097/7305/140885/409/64127/1051/3556/11027/6850/353514/3553/10333/91662/23765/4155/2150/7096/55122/51311/3570/6774/7099/27202
CC	GO:0030684	preribosome	66	0.601936028445072	2.55732399075016	1.52833264223236e-10	1.56973304545232e-08	1.13917292480317e-08	4948	tags=67%, list=24%, signal=51%	51154/55759/84549/28987/23076/2091/65095/10528/10969/26156/705/81887/23212/57050/88745/51602/51096/10412/51077/134430/84946/6201/51018/27340/8602/10885/55720/23246/5822/9136/153443/83732/10436/22984/26155/25879/9277/8568/25983/55127/80135/9790/84261/345630
BP	GO:0010257	NADH dehydrogenase complex assembly	51	0.644442999957169	2.60739308860398	2.50136048059069e-10	2.50567514320316e-08	1.81839663104426e-08	3477	tags=61%, list=17%, signal=51%	4718/4710/4728/4715/4696/4717/54539/4714/617/4711/4702/4706/80224/55967/29078/51079/4708/5018/79133/126328/55572/4725/29090/4695/4724/4704/4716/84233/55863/137682/25915
BP	GO:0032981	mitochondrial respiratory chain complex I assembly	51	0.644442999957169	2.60739308860398	2.50136048059069e-10	2.50567514320316e-08	1.81839663104426e-08	3477	tags=61%, list=17%, signal=51%	4718/4710/4728/4715/4696/4717/54539/4714/617/4711/4702/4706/80224/55967/29078/51079/4708/5018/79133/126328/55572/4725/29090/4695/4724/4704/4716/84233/55863/137682/25915
BP	GO:0032200	telomere organization	125	0.494901131097158	2.34326997896983	2.53223270572663e-10	2.50567514320316e-08	1.81839663104426e-08	6001	tags=56%, list=29%, signal=40%	54433/55651/10575/5394/10576/3178/10574/6117/7517/170506/1736/908/7486/8550/6119/80169/3184/26354/898/328/9894/50485/5889/10694/3326/2237/5888/5981/7203/26272/2547/79677/6950/51750/641/23137/5111/9212/472/6118/2072/3183/545/7874/4609/10111/286053/9134/9937/4216/23293/55869/3364/7013/51002/5588/22891/92345/80119/3320/65057/7515/7014/24144/4751/64421/56252/55183/3192/26277
BP	GO:0050817	coagulation	217	-0.39195568692139	-2.15895576463754	2.69344304305902e-10	2.6330839579977e-08	1.91085864082082e-08	4127	tags=37%, list=20%, signal=30%	152/947/89780/3053/2623/5155/725/1192/388552/7450/5196/5777/18/150/7414/340205/2157/5336/5359/710/239/3273/2815/2335/5341/5328/22915/6714/3717/10630/3172/10398/9002/3611/2812/10855/1361/6288/558/3674/5154/160851/2811/3690/1281/4627/2192/50848/1607/5580/5592/7056/7035/634/51206/5290/2152/966/1608/6403/6484/7094/64805/5329/5023/221037/5873/6850/2153/3705/5663/5265/4067/7454/953/2150/8529/2776/1432/…
BP	GO:0050900	leukocyte migration	345	-0.338049818885871	-1.96951723292314	3.32267858544546e-10	3.19138422635352e-08	2.3160234243895e-08	3903	tags=33%, list=19%, signal=27%	5155/6280/2660/3688/3576/5880/1843/207/2921/4478/6357/3689/8764/6348/4192/5196/6372/89766/3071/387/11035/11314/199/8772/79890/1435/4615/9353/79647/719/5979/6364/6714/5142/54209/7424/51192/414062/5473/84675/5879/6404/177/81704/6288/6283/5595/5339/3674/5724/63940/51135/102/6654/6360/5594/4627/1621/50848/4354/387695/1398/11240/57126/29108/2629/114548/8174/7369/3055/391/90550/158747/6868/3383/6093/57…
BP	GO:0006887	exocytosis	337	-0.343743064690682	-1.99498959540087	3.34320506827765e-10	3.19138422635352e-08	2.3160234243895e-08	4614	tags=35%, list=23%, signal=28%	1230/341359/3965/28964/6854/283849/90019/127833/22871/5294/415117/9381/83851/85409/9001/9066/23025/537/6616/10497/94121/9146/5880/7462/9900/3689/6348/8775/3684/8618/2771/3071/150/11314/57829/10079/867/126206/94120/55503/23011/2268/93664/23332/1813/10814/5872/5341/84106/7879/3566/2242/7127/26154/11031/84932/284021/164/3596/10675/5874/219931/203190/26059/8398/2332/5724/57617/8372/10257/1488/7251/51…
BP	GO:0006397	mRNA processing	412	0.352144686219286	1.93500358918172	3.61082388482389e-10	3.4067703490071e-08	2.47233155590023e-08	5964	tags=46%, list=29%, signal=33%	708/58509/51645/25980/10949/84991/23076/3178/28960/10212/1653/11171/6606/51202/60625/10657/8731/5935/54033/10907/26995/4841/50628/1207/170506/56339/83443/116461/22916/51631/4691/580/144983/4869/81608/51692/83759/11218/10236/54960/7737/53938/10150/79066/10946/96764/10189/11052/27336/6421/9406/6427/8882/6432/1665/9238/27339/10284/891/9904/55783/23398/10713/23283/10594/85437/57187/10465/4670/22938/7…
BP	GO:0006261	DNA-dependent DNA replication	145	0.470005406026957	2.27867356950934	3.87693463314043e-10	3.61579857624155e-08	2.62402569120237e-08	5668	tags=57%, list=28%, signal=41%	84296/26271/9837/4172/54107/64318/5985/6419/6117/57697/5813/7486/64785/51053/6742/898/4171/50485/23594/10189/64710/5984/5983/11232/4176/4175/8882/2237/5888/5981/5422/11169/9093/4173/54962/51750/5424/641/8914/5111/9188/5427/4174/58525/84083/5001/9416/84268/253714/63922/545/54465/10721/9134/29980/5557/10293/8317/5558/146956/79075/3978/5428/23649/144455/7013/5425/22891/81620/5980/11143/56897/57379/4…
BP	GO:0071103	DNA conformation change	203	0.42731538760848	2.16257137527601	4.29658029286917e-10	3.9616423291296e-08	2.87500839214236e-08	5570	tags=49%, list=27%, signal=36%	9131/4172/1653/5985/8208/983/25788/6117/4331/57697/10592/54069/170506/5928/5813/25/11339/7486/4869/56916/7155/6742/58531/4171/54892/5984/5983/10270/4176/79711/4175/23310/5888/266812/891/2547/113510/8438/64754/4173/23378/6832/51750/1107/10664/55355/641/23137/7259/257218/2963/2071/10146/4174/85453/7157/84083/10856/83743/23270/63922/26155/79648/10721/51203/10111/113130/3149/4673/116447/7153/10051/79…
MF	GO:0004984	olfactory receptor activity	360	-0.326968351562232	-1.91555291479527	4.4783809924407e-10	4.08287453625437e-08	2.96298796826887e-08	6804	tags=42%, list=33%, signal=29%	390195/26341/256144/390197/79345/219875/392138/390433/347468/128360/219484/391190/26211/122742/128372/341152/138805/390201/219482/219464/120776/254786/441639/119687/391196/286365/283297/729759/26735/26531/138803/390084/127059/390190/79317/144124/219493/390264/283189/26189/81697/341568/441933/4991/4992/390037/81442/219428/26496/390275/26338/390437/219477/26476/390327/135941/119679/120066/343172/21…
CC	GO:0035579	specific granule membrane	90	-0.531624807353763	-2.52622681235549	4.54454165631656e-10	4.09715677770584e-08	2.97335275151285e-08	4230	tags=48%, list=21%, signal=38%	64114/353189/8514/10555/6616/11026/3689/3684/326624/10970/719/5328/23601/5337/221/8694/102/23250/57126/10043/634/338339/158747/966/22918/8649/5329/5023/199675/683/57153/80331/121260/8773/54918/5795/2204/101/64386/7133/1084/6515/2358
MF	GO:0008173	RNA methyltransferase activity	58	0.618199748788984	2.55407444904864	4.89425025440006e-10	4.36395017189034e-08	3.16696771811613e-08	6053	tags=81%, list=30%, signal=57%	24140/9836/93587/2091/6894/8731/27292/56339/4234/152992/27037/54931/55006/54482/79066/96764/144233/115708/64216/55783/79922/196074/339175/10436/51106/54888/113802/221078/55039/79828/4839/127253/158234/55695/29081/29063/10785/57570/345630/57721/55621/55798/1787/91801/60487/64863/79979
BP	GO:0032392	DNA geometric change	84	0.552798304127355	2.4713075891141	6.05246325024681e-10	5.33800943614159e-08	3.87385348076438e-08	6480	tags=65%, list=32%, signal=45%	4172/1653/5985/25788/6117/4331/57697/170506/5813/7486/56916/6742/4171/5984/5983/4176/4175/5888/2547/113510/8438/4173/6832/51750/1107/641/2963/2071/10146/4174/84083/10856/63922/10721/10111/3149/7153/79075/80205/89797/301/80119/56897/23132/84515/9400/1660/3159/1663/7978/3146/11277/165545/92797/54921
BP	GO:0045055	regulated exocytosis	224	-0.381076756828682	-2.09674370571736	6.57009437700625e-10	5.6754025198819e-08	4.11870343606494e-08	4600	tags=39%, list=23%, signal=30%	341359/3965/28964/6854/90019/127833/22871/5294/415117/9381/9066/23025/6616/10497/5880/7462/9900/3689/6348/8775/3684/8618/2771/3071/150/11314/57829/867/126206/55503/2268/93664/1813/10814/5341/84106/3566/2242/26154/11031/284021/164/3596/10675/26059/2332/5724/57617/8372/10257/1488/5170/4627/6844/50487/2294/2932/57126/201294/2213/634/3055/64780/6813/5023/134957/8676/5873/80331/261729/6810/8773/6850/5…
BP	GO:0001819	positive regulation of cytokine production	444	-0.313540113801095	-1.86205039135183	6.57490555667856e-10	5.6754025198819e-08	4.11870343606494e-08	5264	tags=41%, list=26%, signal=31%	83786/57824/326/4843/10159/336/7805/89870/79792/247/10554/116337/3133/566/5047/1535/7124/283234/3578/400709/5610/6376/25865/3965/6777/283420/3654/56666/7040/2207/5294/85480/3082/64581/3603/8877/929/1386/5861/27035/947/89780/5452/3304/10555/11148/5600/114900/1116/183/9181/8764/6348/4192/942/5196/2865/3459/943/8482/150/50943/1385/4035/3091/3552/199/2658/1545/8772/10631/5336/90865/2268/4615/5987/677…
BP	GO:0007596	blood coagulation	213	-0.391192417373042	-2.14176798216313	6.93296592750637e-10	5.92148268797755e-08	4.29728658154799e-08	4127	tags=37%, list=20%, signal=30%	152/947/89780/3053/2623/5155/725/1192/388552/7450/5196/5777/18/150/7414/340205/2157/5336/5359/710/239/3273/2815/2335/5341/5328/22915/6714/3717/10630/3172/10398/9002/3611/2812/10855/1361/6288/558/3674/5154/160851/2811/3690/1281/4627/2192/50848/1607/5580/5592/7056/7035/634/51206/5290/2152/966/1608/6403/6484/7094/64805/5329/5023/221037/5873/6850/2153/3705/5265/4067/7454/953/2150/8529/2776/1432/7099
BP	GO:0022900	electron transport chain	158	0.452794786650484	2.21980508160889	7.06551511311252e-10	5.97183225289531e-08	4.33382582705608e-08	4741	tags=47%, list=23%, signal=37%	4718/7386/11315/1353/4710/4728/231/4715/790955/54205/1327/4696/9377/4717/1716/26227/4723/57019/983/128/4714/4701/4711/8574/4702/4706/80777/55967/4729/10954/51079/51142/10495/1329/4708/11232/891/29103/1337/9249/1528/27089/2109/4725/1347/4726/7388/8604/4697/4695/1350/4724/6834/4704/6389/7381/22977/4716/2731/1345/2230/1537/23479/388753/4722/4199/10975/2110/1351/29796/79751/10165/51103/4719/10202
BP	GO:0050911	detection of chemical stimulus involved in sensory perception of smell	362	-0.326998217561699	-1.91941210129792	8.28873891348647e-10	6.93348737567311e-08	5.03170976473612e-08	6804	tags=43%, list=33%, signal=29%	390195/26341/256144/390197/79345/219875/392138/390433/347468/128360/219484/391190/26211/122742/128372/341152/138805/390201/219482/219464/120776/254786/441639/119687/391196/286365/283297/729759/26735/26531/138803/390084/127059/390190/79317/144124/219493/390264/283189/26189/81697/341568/441933/4991/4992/390037/81442/219428/26496/390275/26338/1258/390437/219477/26476/390327/135941/119679/120066/3431…
BP	GO:0007599	hemostasis	218	-0.386199335626549	-2.12914317508726	8.88103257076164e-10	7.17578685917301e-08	5.20754922488925e-08	4127	tags=37%, list=20%, signal=30%	152/947/89780/3053/2623/5155/725/1192/388552/7450/5196/5777/18/150/7414/340205/2157/5336/5359/710/239/3273/2815/2335/5341/5328/22915/6714/3717/10630/3172/10398/9002/3611/2812/10855/1361/6288/558/3674/5154/160851/2811/3690/1281/4627/2192/50848/1607/5580/5592/7056/7035/634/51206/5290/2152/966/1608/6403/6484/7094/64805/5329/5023/221037/5873/4778/6850/2153/3705/5265/4067/7454/953/2150/8529/2776/1432/…
CC	GO:0005747	mitochondrial respiratory chain complex I	45	0.655826115418338	2.57038303667711	8.93214780350597e-10	7.17578685917301e-08	5.20754922488925e-08	2932	tags=58%, list=14%, signal=50%	4718/4710/4728/4715/4696/4717/4723/54539/4714/4701/4711/4702/4706/55967/4729/51079/4708/126328/55572/4725/4726/4697/4695/4724/4704/4716
CC	GO:0030964	NADH dehydrogenase complex	45	0.655826115418338	2.57038303667711	8.93214780350597e-10	7.17578685917301e-08	5.20754922488925e-08	2932	tags=58%, list=14%, signal=50%	4718/4710/4728/4715/4696/4717/4723/54539/4714/4701/4711/4702/4706/55967/4729/51079/4708/126328/55572/4725/4726/4697/4695/4724/4704/4716
CC	GO:0045271	respiratory chain complex I	45	0.655826115418338	2.57038303667711	8.93214780350597e-10	7.17578685917301e-08	5.20754922488925e-08	2932	tags=58%, list=14%, signal=50%	4718/4710/4728/4715/4696/4717/4723/54539/4714/4701/4711/4702/4706/55967/4729/51079/4708/126328/55572/4725/4726/4697/4695/4724/4704/4716
BP	GO:0008380	RNA splicing	352	0.359908474330159	1.94532190364536	1.03169778845684e-09	8.18566598128178e-08	5.94042986122625e-08	5998	tags=47%, list=29%, signal=33%	708/58509/51645/25980/84991/23076/3178/28960/10212/1653/11171/6606/51202/60625/10657/5935/54033/10907/4841/50628/10137/1207/5295/56339/83443/116461/22916/51631/4691/144983/4869/83759/11218/10236/54960/7737/53938/10150/79066/10946/96764/10189/27336/6421/6207/9406/6427/8882/6432/1665/27339/10284/9904/23398/10713/10594/85437/57187/10465/4670/22938/79833/25766/5511/10915/10250/55285/57805/9775/5356/6…
BP	GO:0032508	DNA duplex unwinding	78	0.563475863928862	2.50392557266809	1.04825305418824e-09	8.18566598128178e-08	5.94042986122625e-08	5558	tags=60%, list=27%, signal=44%	4172/1653/5985/25788/6117/4331/57697/170506/5813/7486/56916/6742/4171/5984/5983/4176/4175/5888/2547/113510/8438/4173/6832/51750/1107/641/2963/2071/10146/4174/10856/63922/10721/10111/7153/79075/80205/89797/301/80119/56897/23132/84515/9400/1660/3159/1663
BP	GO:0006898	receptor-mediated endocytosis	235	-0.377083970186811	-2.08280854329482	1.04918568160378e-09	8.18566598128178e-08	5.94042986122625e-08	4246	tags=36%, list=21%, signal=29%	10266/1514/2348/929/89780/6616/3688/2868/3576/10825/4037/1742/5538/10188/3689/3684/50632/4035/867/9779/4289/5336/79890/23011/100506013/858/1813/22925/55589/160/11031/7048/164/5879/219931/2332/1759/54550/201176/9094/3690/27091/1201/1191/4043/255738/3092/55681/11006/2017/7036/5534/338692/2885/2213/634/1785/8218/2580/1212/26052/6653/3339/58191/3482/409/6386/50618/284/10211/6850/133/57720/9260/8650/3…
BP	GO:0006417	regulation of translation	362	0.353037811447312	1.91423163309244	1.42181290137529e-09	1.09872284588182e-07	7.97355525843945e-08	5020	tags=43%, list=25%, signal=33%	708/65094/22868/6059/5436/29883/10959/8667/6470/1965/9451/4292/6146/28960/6125/23521/6203/1653/6208/10657/5935/1019/26995/811/23404/6169/51441/85451/170506/10767/60678/56339/5813/6472/120526/22916/6188/6895/23173/10605/54931/4691/7298/83939/8550/4869/3646/1802/115024/11340/3184/23367/83759/10236/10128/84881/9669/51611/9698/113251/79066/51654/28958/84769/3609/6191/163255/56623/154197/9221/56648/19…
BP	GO:0009593	detection of chemical stimulus	440	-0.314229104776621	-1.86632965098974	1.60561971661017e-09	1.22905645099763e-07	8.91940088849779e-08	6804	tags=42%, list=33%, signal=28%	390195/26341/6857/256144/390197/79345/219875/392138/390433/347468/128360/50833/219484/391190/26211/122742/128372/9311/341152/138805/3929/390201/219482/219464/120776/254786/441639/3170/119687/391196/286365/283297/729759/26735/50832/26531/138803/390084/127059/390190/79317/144124/219493/390264/283189/344892/26189/81697/341568/441933/4991/4992/390037/81442/219428/26496/390275/26338/1258/390437/219477…
BP	GO:0032731	positive regulation of interleukin-1 beta production	58	-0.599065797515477	-2.60627361896783	1.63290869686049e-09	1.2382636604043e-07	8.98621864263412e-08	2954	tags=45%, list=14%, signal=38%	4615/834/3717/177/5005/9447/5004/7855/260434/29108/114548/4332/22861/7305/58484/64127/22900/11027/841/353514/10333/91662/2150/51311/6774/7099
BP	GO:0010608	posttranscriptional regulation of gene expression	479	0.331342156620328	1.84840333020145	1.97187366470728e-09	1.48146138105878e-07	1.07511318522149e-07	5811	tags=45%, list=29%, signal=33%	708/65094/22868/6059/5436/5578/29883/10949/10959/8667/6470/1965/9451/4292/8575/6146/28960/6125/23521/6203/1653/6208/26135/10657/5935/1019/26995/811/23404/6169/51441/55795/85451/170506/10767/60678/1736/56339/5813/6472/120526/22916/6188/6895/7188/23173/10605/54931/4691/7298/83939/8550/4869/3646/1802/115024/11340/3184/23367/83759/328/10236/10128/4088/84881/9669/9931/51611/9698/113251/79066/51654/590…
MF	GO:0003697	single-stranded DNA binding	112	0.4967832392515	2.30901775698986	2.48579080584866e-09	1.85043179804183e-07	1.34287916638507e-07	4309	tags=46%, list=21%, signal=36%	4436/55775/5436/3178/6594/4292/4172/129401/6419/57109/6117/10592/170506/5813/8880/6119/80169/51444/6742/10128/3329/4171/50485/4830/64710/1408/4176/4175/5888/9361/5422/79677/8438/4173/10923/641/6118/4174/7157/84083/7257/2072/56852/10111/5932/10051/51729/170463/7013/301/5893
BP	GO:0000377	RNA splicing, via transesterification reactions with bulged adenosine as nucleophile	250	0.388299779552331	2.03137050713132	2.60459168247434e-09	1.89246056855421e-07	1.37337991781485e-07	5964	tags=48%, list=29%, signal=35%	708/58509/51645/25980/84991/3178/28960/10212/1653/11171/6606/60625/10657/5935/54033/10907/50628/1207/56339/83443/22916/51631/4691/4869/83759/11218/10236/54960/7737/53938/10150/79066/10946/96764/10189/27336/6421/6427/6432/27339/10284/9904/23398/10713/10594/85437/10465/4670/22938/79833/25766/10250/55285/9775/5356/6936/26986/10492/6434/55015/5936/8087/26528/9343/54496/6431/8487/23450/10283/9416/8495…
BP	GO:0000398	mRNA splicing, via spliceosome	250	0.388299779552331	2.03137050713132	2.60459168247434e-09	1.89246056855421e-07	1.37337991781485e-07	5964	tags=48%, list=29%, signal=35%	708/58509/51645/25980/84991/3178/28960/10212/1653/11171/6606/60625/10657/5935/54033/10907/50628/1207/56339/83443/22916/51631/4691/4869/83759/11218/10236/54960/7737/53938/10150/79066/10946/96764/10189/27336/6421/6427/6432/27339/10284/9904/23398/10713/10594/85437/10465/4670/22938/79833/25766/10250/55285/9775/5356/6936/26986/10492/6434/55015/5936/8087/26528/9343/54496/6431/8487/23450/10283/9416/8495…
BP	GO:0006413	translational initiation	111	0.496086821318468	2.30261609623627	2.61222065168932e-09	1.89246056855421e-07	1.37337991781485e-07	4533	tags=51%, list=22%, signal=40%	1967/6059/5436/10480/6193/10959/8668/8667/1965/9451/23521/1653/10657/51441/56339/22916/6188/1939/10605/83939/4869/3646/8665/23367/9669/1964/8894/6189/8669/1974/1973/8666/8891/51386/7458/1975/8664/5433/5936/55024/1977/28985/55364/440275/84285/8661/1982/8662/64410/10987/27335/8440/468/6218/400961/8890/57409
MF	GO:0015453	oxidoreduction-driven active transmembrane transporter activity	64	0.590183212141862	2.4968081379601	2.80989344251109e-09	2.01765268960487e-07	1.46423324801184e-07	2932	tags=48%, list=14%, signal=42%	4718/7386/4710/4728/4715/1327/4696/9377/4717/4723/4714/4701/4711/11068/4702/55967/4729/51079/1329/4708/1337/1528/4725/4726/7388/4697/4695/4724/6834/4704/4716
BP	GO:0000375	RNA splicing, via transesterification reactions	252	0.388269076200437	2.03138637190305	2.92879593044502e-09	2.08458334909043e-07	1.51280558032405e-07	5964	tags=48%, list=29%, signal=35%	708/58509/51645/25980/84991/3178/28960/10212/1653/11171/6606/60625/10657/5935/54033/10907/50628/1207/56339/83443/22916/51631/4691/4869/83759/11218/10236/54960/7737/53938/10150/79066/10946/96764/10189/27336/6421/6427/6432/27339/10284/9904/23398/10713/10594/85437/10465/4670/22938/79833/25766/10250/55285/9775/5356/6936/26986/10492/6434/55015/5936/8087/26528/9343/54496/6431/8487/23450/10283/9416/8495…
BP	GO:0007005	mitochondrion organization	464	0.334075932853696	1.85613666242129	3.02228839064279e-09	2.1324215653631e-07	1.54752231187696e-07	4589	tags=39%, list=23%, signal=31%	11331/55170/2395/5898/3028/55186/664/4718/26520/7386/51287/292/90624/644096/84303/10651/11315/4710/4728/10055/100303755/4715/9131/790955/4696/7417/4717/54539/26515/10440/4714/617/9804/1459/131474/4711/54902/4702/4706/3313/1723/134266/80224/2648/139322/124997/2553/9650/291/192286/55967/3725/55245/9049/6742/140823/84275/26355/29078/3329/55750/10449/5245/51079/10059/51142/10456/84266/1678/28958/4708…
BP	GO:0015980	energy derivation by oxidation of organic compounds	276	0.3819058558834	2.01371206521287	3.22377428335231e-09	2.25497452888971e-07	1.63646037577793e-07	4724	tags=40%, list=23%, signal=31%	4436/2395/4191/664/4718/7386/90624/1737/11315/4710/4728/5255/4190/4715/790955/54205/1327/4696/9377/4717/1716/84277/5160/4723/983/1431/8445/4714/5834/4701/4711/6472/5162/4702/4706/5501/9650/55967/7385/4729/84275/50/51142/3419/84273/1329/4708/5018/11232/158/93058/891/29103/1337/10131/5502/8803/27089/5443/4725/1347/4726/7388/8604/4697/4695/2271/90673/1350/4724/3572/201626/400916/6834/4704/6389/2673/…
BP	GO:0090305	nucleic acid phosphodiester bond hydrolysis	238	0.396144084873527	2.05429278521948	3.29684059406518e-09	2.28637304104657e-07	1.65924662916785e-07	5223	tags=46%, list=26%, signal=34%	55775/28987/64789/29883/55651/55728/5394/10248/9131/51367/6227/28960/9797/1653/6419/65095/57109/57697/23404/79703/51728/81887/116461/22916/23212/88745/7486/11340/81608/51692/328/122618/11052/154197/2237/10556/10171/10940/23283/51110/27340/10557/129563/8602/29777/5511/5424/56164/28990/55720/1478/60528/201626/23246/2071/64782/10146/340554/55520/29102/84083/5896/5438/79707/7257/2072/56915/10111/1089…
BP	GO:0050878	regulation of body fluid levels	373	-0.318559894846306	-1.86665720446664	3.33625761347575e-09	2.29410120980866e-07	1.66485504815195e-07	4127	tags=33%, list=20%, signal=27%	152/947/1448/89780/3053/2623/4762/5155/5566/6531/725/7376/1192/7392/388552/358/7450/5196/4645/5777/2771/18/150/7414/1385/3091/1579/340205/2157/5336/685/5359/710/239/3273/2815/1813/2335/5341/5328/22915/6714/3717/10630/3172/10398/9002/8648/26154/3611/59344/2812/10855/1361/362/51043/6288/4580/558/5339/3674/5154/160851/2811/3690/51763/1281/6337/4627/2192/50848/5568/10551/551/1607/5580/27023/1128/5592…
MF	GO:0008757	S-adenosylmethionine-dependent methyltransferase activity	133	0.46664220933189	2.23668358247348	3.98216782041817e-09	2.71195543526218e-07	1.96809655888544e-07	5254	tags=51%, list=26%, signal=38%	55170/24140/51805/93587/6419/2091/6894/8731/79723/27292/151194/56950/56339/4234/9739/54931/2146/55006/1786/51611/8726/79066/79918/83852/115708/84274/64754/64216/55783/23378/10400/80335/55251/79922/196074/92342/54496/339175/10436/51106/54888/7172/221078/118881/79828/4839/3276/51451/158234/3275/55695/29104/29081/30827/29063/10785/57570/2593/10196/79813/345630/57721/80854/121952/55621/1789/54093/133…
CC	GO:0010008	endosome membrane	493	-0.292662479877396	-1.76179747435856	4.01077954438578e-09	2.71195543526218e-07	1.96809655888544e-07	3132	tags=27%, list=15%, signal=23%	168391/10079/9779/30846/55041/9886/2047/23011/4615/127829/912/4915/1509/527/113178/56850/5872/11021/84168/5979/10347/55240/7879/3105/10057/9765/23120/160/6532/51271/5337/11342/79720/11031/83547/10410/64284/5879/5874/219931/57192/63971/221472/51652/118442/57617/23643/8417/5878/8943/8678/7251/51135/1201/55858/7189/1183/5119/6272/27342/255738/29082/9445/4914/9375/223082/29126/11230/55681/23603/51296…
BP	GO:0050907	detection of chemical stimulus involved in sensory perception	406	-0.310692974147332	-1.82815599629582	4.12742979258979e-09	2.76776573033665e-07	2.00859871768136e-07	6804	tags=41%, list=33%, signal=28%	390195/26341/256144/390197/79345/219875/392138/390433/347468/128360/50833/219484/391190/26211/122742/128372/9311/341152/138805/390201/219482/219464/120776/254786/441639/119687/391196/286365/283297/729759/26735/50832/26531/138803/390084/127059/390190/79317/144124/219493/390264/283189/344892/26189/81697/341568/441933/4991/4992/390037/81442/219428/26496/390275/26338/1258/390437/219477/26476/390327/1…
BP	GO:0006403	RNA localization	192	0.4187121541573	2.10298593818977	4.6246753722046e-09	3.07578819426788e-07	2.23213408387511e-07	4595	tags=44%, list=23%, signal=35%	29074/55651/10575/5394/10576/3178/9326/10574/10212/129401/55706/2091/9908/10657/23279/55308/23404/55795/9804/170506/1736/29107/22916/7514/908/23180/23165/51602/144983/4869/4927/57122/54847/10128/53371/10189/5901/11052/10694/54680/6432/9793/55164/10073/56648/81929/7203/84248/51808/6950/57187/5903/9775/84321/79023/348995/472/5433/11260/54888/10856/8106/6428/23636/545/6741/65110/51010/55746/23293/23…
BP	GO:0042742	defense response to bacterium	248	-0.359645797594854	-1.99788278466298	5.53374307616043e-09	3.64617684393038e-07	2.64607154170784e-07	5408	tags=39%, list=27%, signal=29%	4057/5544/259240/4049/5919/171389/4843/79792/6279/245928/3133/400830/566/1535/7124/55576/26057/400709/2207/245911/5861/820/5320/354/6280/56169/5266/117285/140850/130120/100507436/8764/358/503841/6372/10407/4853/2268/4615/6039/504180/6992/245939/834/6364/3105/54209/5473/259239/254773/245929/8398/6283/5199/140683/6590/414325/338376/57506/387695/2634/5580/29108/3140/245938/284110/3516/6868/22861/640…
BP	GO:0002183	cytoplasmic translational initiation	31	0.723654906731878	2.63063619373028	5.57217067595966e-09	3.64617684393038e-07	2.64607154170784e-07	4026	tags=77%, list=20%, signal=62%	10480/8668/8667/23521/51441/56339/1939/3646/8665/8894/8669/1974/1973/8666/8891/51386/7458/1975/8664/5936/28985/8661/8662/27335
BP	GO:1990266	neutrophil migration	114	-0.473576079035702	-2.34313667805099	5.65583024672465e-09	3.6713125297539e-07	2.66431279159391e-07	5040	tags=52%, list=25%, signal=39%	6279/7499/2920/9948/7409/6376/682/57118/2207/5294/6368/6280/3576/5880/2921/6357/3689/6348/4192/5196/6372/89766/3071/4615/9353/719/6364/5142/51192/414062/5473/5879/6288/6283/51135/6360/4354/57126/7369/391/90550/158747/57580/2529/54210/683/64127/6850/5293/5175/3579/23604/3577/1441/101/3554/2919/728/27202
BP	GO:0000027	ribosomal large subunit assembly	24	0.761859974190786	2.55390370170514	7.26835932246807e-09	4.68059266210365e-07	3.39675873432635e-07	3176	tags=75%, list=16%, signal=63%	51154/6147/22868/6175/6125/55794/6152/6169/23212/6128/140801/55052/84154/23246/55299/6122/4839/6135
CC	GO:0140534	endoplasmic reticulum protein-containing complex	116	0.478303950557902	2.23288719116795	7.45754568729574e-09	4.76460832336359e-07	3.45772984456961e-07	5447	tags=58%, list=27%, signal=43%	6748/51227/84992/10952/58505/28972/811/58477/51237/7184/5283/11231/51604/83460/90701/23480/11124/10026/200185/2132/6185/79139/10328/6721/3703/51594/54941/1603/51035/54431/84447/6726/5034/94101/93380/201595/29927/51234/128869/23193/284361/9789/5033/819/23753/23457/23065/5277/1650/8733/10558/23478/29095/165679/7991/746/84061/171546/11236/93183/23197/51141/2923/5479/60559/51009/91319
BP	GO:0000959	mitochondrial RNA metabolic process	44	0.649904446623795	2.53010521376798	7.76558901842771e-09	4.92265541371269e-07	3.57242639548393e-07	3776	tags=73%, list=19%, signal=59%	3028/22868/54802/54931/54938/55006/84275/10128/84881/10352/6182/51654/9238/25821/64216/51067/57505/80324/6832/79072/60528/201626/400916/80298/10922/51106/80222/124454/5442/55157/79675/7019
BP	GO:0030490	maturation of SSU-rRNA	44	0.649301246881697	2.52775693192385	8.64677658831832e-09	5.43875544477635e-07	3.94696599225236e-07	3684	tags=64%, list=18%, signal=52%	28987/6234/6227/6202/65095/6208/90121/705/23212/57050/6217/88745/6223/10171/27340/8602/29777/10885/25926/55720/5822/153443/83732/404672/25879/64963/10799/9277
MF	GO:0051536	iron-sulfur cluster binding	62	0.580110183833387	2.4238024011379	8.80675345763356e-09	5.45480897368234e-07	3.95861621872255e-07	4915	tags=56%, list=24%, signal=43%	2395/6059/7386/64789/4728/4723/57019/6188/80224/10539/4682/11019/4729/5471/50/654483/51654/5422/4595/54901/51750/5424/122961/55140/55316/27247/2230/4913/5558/23479/2110/55253/3658/4719/5980
MF	GO:0051540	metal cluster binding	62	0.580110183833387	2.4238024011379	8.80675345763356e-09	5.45480897368234e-07	3.95861621872255e-07	4915	tags=56%, list=24%, signal=43%	2395/6059/7386/64789/4728/4723/57019/6188/80224/10539/4682/11019/4729/5471/50/654483/51654/5422/4595/54901/51750/5424/122961/55140/55316/27247/2230/4913/5558/23479/2110/55253/3658/4719/5980
MF	GO:0004386	helicase activity	149	0.448923090269648	2.1769703073321	1.14425682458941e-08	6.98857518008749e-07	5.07168760393464e-07	5409	tags=50%, list=27%, signal=37%	6596/79039/8886/6594/10212/4172/1653/5985/51202/25788/60625/55794/57697/55308/170506/7486/54606/56916/11218/4171/9931/50485/5984/6597/5983/4176/4175/57634/1665/5888/1974/2547/113510/8438/4173/1973/55661/6832/51750/1107/9775/641/9188/257218/2963/2071/10146/4174/10856/9416/64848/63922/9044/54514/10721/10111/57696/1662/9879/8458/11269/79075/80205/89797/301/317781/80119/9716/56897/54555/23132/57647/8…
BP	GO:0052547	regulation of peptidase activity	425	-0.301141114080988	-1.78194629643168	1.14552686585117e-08	6.98857518008749e-07	5.07168760393464e-07	4830	tags=34%, list=24%, signal=27%	331/1942/2934/7124/26952/5275/8530/10018/83596/835/3965/1469/842/2719/2876/5696/3082/51107/64581/1611/572/9491/89780/3053/27141/6280/1471/329/2903/5266/1992/207/5447/286204/637/183/256394/358/153218/89766/80759/84651/387/440068/4035/27344/59082/89932/8772/10047/5271/710/140902/347365/239/3273/58189/1509/2335/5973/4803/84168/834/112399/6714/3717/10395/668/720/5720/4804/259239/646424/177/5894/32765…
BP	GO:0043410	positive regulation of MAPK cascade	452	-0.296431518601142	-1.76807255597751	1.15882670246046e-08	7.01695512221209e-07	5.09228324710434e-07	4943	tags=35%, list=24%, signal=27%	2852/55004/8322/9867/8826/1942/7124/5608/1464/2246/5610/6997/2911/6376/2322/25865/1230/246/3965/155/3654/151/7040/5294/3480/3082/64581/6368/23779/8877/388121/2690/152/27035/537/5320/51384/5155/8844/84432/7010/3061/5605/9518/1116/9175/2641/6357/5609/6348/3358/4296/2771/2914/8482/150/4035/4853/4616/5871/146/4215/128853/5336/5149/4615/100506013/6014/858/4915/1813/3481/5979/10347/846/6364/4281/6714/6…
BP	GO:0032259	methylation	320	0.355445297428858	1.89876476586999	1.23888240215156e-08	7.44614208226499e-07	5.40374905078816e-07	5254	tags=42%, list=26%, signal=32%	51603/55170/24140/3028/51805/9836/93587/51504/6419/2091/6894/8731/114826/22823/79723/27292/151194/54069/56950/645332/56339/4234/152992/57343/80349/27037/9739/54931/2146/25940/7298/55006/23512/1786/51611/648/54482/8726/79066/96764/4548/79918/64745/144233/79133/83852/124512/80312/115708/84274/25821/64754/64216/55783/23378/11137/26053/10400/22938/7469/10664/25840/6598/80335/55251/79922/196074/92342/…
BP	GO:0050906	detection of stimulus involved in sensory perception	465	-0.294465298542635	-1.7703224526609	1.25015156624653e-08	7.45862485920908e-07	5.41280794240177e-07	6298	tags=37%, list=31%, signal=26%	122742/128372/9311/341152/138805/390201/219482/219464/120776/254786/441639/119687/391196/286365/283297/729759/26735/50832/26531/138803/390084/127059/390190/79317/144124/219493/390264/283189/344892/26189/81697/341568/441933/4991/4992/390037/81442/219428/26496/390275/55584/26338/1258/390437/219477/26476/222662/23621/390327/135941/119679/120066/343172/219869/390271/390323/389090/1469/403278/338662/1…
BP	GO:0007059	chromosome segregation	312	0.357980444809036	1.90894638748251	1.27798280523087e-08	7.56901640995862e-07	5.4929203322793e-07	5623	tags=43%, list=28%, signal=32%	91272/11331/9928/56271/292/57820/26271/51433/8881/4292/51529/699/55706/10615/157313/57697/7517/10592/11130/55795/54069/3834/220134/1459/11339/23212/6188/64210/81930/701/56916/7155/9787/898/9698/57405/5889/29127/54908/5901/54892/9735/10270/64946/6421/83852/8313/23310/4085/2237/81929/146909/891/79677/9319/79003/9391/256126/332/83540/129563/10664/84101/55355/152185/29945/23137/56159/80218/81610/9055…
BP	GO:0097530	granulocyte migration	139	-0.434772238687995	-2.21755341083488	1.28840846019174e-08	7.57546829419982e-07	5.49760253723308e-07	5040	tags=47%, list=25%, signal=36%	6279/7499/2920/9948/7409/6376/682/57118/2207/5294/6368/6280/2660/3576/5880/2921/6357/3689/6348/4192/5196/6372/89766/3071/11314/1435/4615/9353/79647/719/6364/5142/51192/414062/5473/5879/6288/6283/5595/51135/6360/5594/4354/57126/7369/391/90550/158747/57580/2529/8288/54210/683/64127/6850/5293/5175/3579/23604/3577/1441/101/3554/2919/728/27202
BP	GO:0071496	cellular response to external stimulus	303	-0.332738382425744	-1.89825497232089	1.830372297682e-08	1.06846336858933e-06	7.7539588286506e-07	3603	tags=33%, list=18%, signal=27%	81788/143686/7392/183/358/8428/943/64121/467/199/867/53632/8772/10631/4615/552/846/11345/834/23334/2353/1265/84446/2242/654/8648/3596/5879/10533/5571/93649/5595/558/5339/1591/5138/8678/7482/80149/10634/4149/4055/255738/5594/201163/9213/5788/50848/11337/355/6506/7378/8493/2629/490/55062/23274/6416/3383/632/53349/26100/84687/80315/81631/8131/51100/7100/7942/3659/10746/838/8408/9759/7421/841/7132/35…
CC	GO:0045335	phagocytic vesicle	132	-0.434609421588325	-2.21095779426265	2.02017650670577e-08	1.1708365839579e-06	8.49689276579854e-07	2582	tags=32%, list=13%, signal=28%	7879/3105/11031/83547/57192/7791/3693/8678/9554/23580/752/8992/4688/3799/1785/55198/4689/1520/6892/10228/7097/653361/8993/64127/6810/8773/6850/19/10981/10333/9341/538/9114/306/7454/533/10435/7096/6556/101/80223/26253
BP	GO:0032103	positive regulation of response to external stimulus	393	-0.305202400336062	-1.79816390028229	2.11725394826788e-08	1.20998135618532e-06	8.78097078019886e-07	3420	tags=28%, list=17%, signal=24%	6348/4192/2865/3071/4035/1012/1270/199/9111/23369/8772/5336/90865/1435/5359/9353/912/3273/79647/83666/719/3606/846/6714/3717/54209/7424/654/5063/164/3558/5879/2033/1361/177/6283/5595/63940/5138/23643/135250/4916/51738/7189/3456/102/5058/383/5594/9447/84166/1050/50487/7052/57506/10318/7056/29108/4332/5603/3055/90550/158747/7292/6868/2152/9647/64805/338322/7097/7305/58484/2867/64127/1051/4814/12126…
BP	GO:0007608	sensory perception of smell	386	-0.31036378511156	-1.82533690041805	2.11754193466004e-08	1.20998135618532e-06	8.78097078019886e-07	6804	tags=42%, list=33%, signal=28%	390195/26341/256144/390197/79345/219875/392138/390433/347468/128360/219484/391190/26211/5141/122742/128372/341152/138805/390201/219482/219464/120776/254786/441639/119687/391196/286365/283297/729759/26735/26531/138803/390084/127059/390190/79317/144124/219493/390264/283189/26189/81697/341568/441933/4991/4992/390037/81442/219428/26496/390275/26338/1258/390437/219477/26476/390327/135941/119679/120066…
MF	GO:0090079	translation regulator activity, nucleic acid binding	97	0.497615156421419	2.2825565806264	2.30850140536222e-08	1.30987275546217e-06	9.50589389885627e-07	4930	tags=59%, list=24%, signal=45%	1967/10480/1937/8668/8667/23708/6470/1965/10767/60678/5813/6472/1939/10605/7298/83939/3646/8665/23367/9669/1964/29904/8894/1915/8669/163255/56648/1974/1973/8666/8891/51386/7458/1933/1975/7284/8664/64506/26986/1936/1977/28985/84285/23/8661/1982/8662/10987/27335/10102/1938/400961/8890/57409/51065/1917/8893
BP	GO:0030488	tRNA methylation	39	0.656067835984507	2.49159740305419	2.37244214597765e-08	1.32978860035653e-06	9.65042542505409e-07	6053	tags=85%, list=30%, signal=60%	24140/3028/9836/93587/51504/6894/4234/152992/54931/55006/54482/144233/115708/25821/339175/54888/221078/55039/79828/127253/158234/84705/51605/63892/11180/10785/57570/55621/55798/1787/91801/60487/79979
BP	GO:0032611	interleukin-1 beta production	92	-0.492803938310345	-2.35647283137849	2.39868366940477e-08	1.32978860035653e-06	9.65042542505409e-07	5096	tags=51%, list=25%, signal=38%	79792/114769/566/7124/6376/3965/28964/64581/8877/1992/6348/440068/59082/4615/7128/834/3717/54209/177/51738/80149/5005/9447/5004/11006/7855/260434/29108/114548/4332/22861/7305/58484/140885/409/64127/22900/11027/4210/841/353514/10333/91662/2150/51311/6774/7099
BP	GO:0032651	regulation of interleukin-1 beta production	92	-0.492803938310345	-2.35647283137849	2.39868366940477e-08	1.32978860035653e-06	9.65042542505409e-07	5096	tags=51%, list=25%, signal=38%	79792/114769/566/7124/6376/3965/28964/64581/8877/1992/6348/440068/59082/4615/7128/834/3717/54209/177/51738/80149/5005/9447/5004/11006/7855/260434/29108/114548/4332/22861/7305/58484/140885/409/64127/22900/11027/4210/841/353514/10333/91662/2150/51311/6774/7099
CC	GO:0000781	chromosome, telomeric region	131	0.45397016277112	2.1618374329468	2.40915607902897e-08	1.32978860035653e-06	9.65042542505409e-07	3347	tags=35%, list=16%, signal=30%	4436/54433/55651/4172/983/6117/7517/170506/5813/11200/2146/7486/5501/80169/328/4171/9894/10189/54780/4176/4175/2237/5888/197370/2547/79677/4173/57187/51750/55655/5424/80335/641/23137/84321/5111/11335/472/6118/4174/5001/2072/545/10111/286053/6741
CC	GO:0005681	spliceosomal complex	155	0.436625517867115	2.13629782359474	2.56723208606692e-08	1.40746764502345e-06	1.0214150988235e-06	6640	tags=59%, list=33%, signal=40%	58509/51645/25980/84991/3178/60625/5935/10907/1207/83443/51631/4691/144983/10236/7737/53938/8539/10946/10189/27336/6427/1665/27339/151903/23398/10713/10594/85437/10465/4670/22938/25766/5511/10250/55285/9775/5356/6936/26986/10492/6434/55015/9343/10081/8487/23450/10283/9416/84950/3183/55280/55131/140890/55234/79706/8458/143884/84844/26121/51729/27316/55596/5411/24148/9939/3185/10286/3312/9716/22098…
BP	GO:0097529	myeloid leukocyte migration	203	-0.377898930551828	-2.05382135838358	2.93332586540842e-08	1.59738295784724e-06	1.1592387771879e-06	5040	tags=42%, list=25%, signal=32%	6279/7499/2920/566/9948/7409/6376/1230/682/6777/57118/2207/5294/6387/6368/5155/6280/2660/3576/5880/1843/2921/6357/3689/6348/4192/5196/6372/89766/3071/11314/199/79890/1435/4615/9353/79647/719/6364/5142/54209/7424/51192/414062/5473/84675/5879/177/6288/6283/5595/51135/6360/5594/4354/57126/7369/391/90550/158747/57580/64805/2529/8288/54210/683/140885/64127/6850/5293/5175/3579/4067/23604/7422/3577/1441…
BP	GO:0032612	interleukin-1 production	107	-0.463824899503042	-2.26612406722745	3.13693683678262e-08	1.68563612540756e-06	1.22328509340969e-06	5096	tags=50%, list=25%, signal=38%	79792/114769/116337/566/7124/6376/3965/28964/56666/64581/3603/8877/1992/6348/440068/59082/4615/7128/834/3717/54209/177/6288/51738/80149/5005/9447/5004/11006/7855/260434/29108/114548/4332/634/22861/338322/7305/58484/140885/409/64127/22900/11027/4210/841/353514/10333/91662/7850/2150/51311/6774/7099
BP	GO:0032652	regulation of interleukin-1 production	107	-0.463824899503042	-2.26612406722745	3.13693683678262e-08	1.68563612540756e-06	1.22328509340969e-06	5096	tags=50%, list=25%, signal=38%	79792/114769/116337/566/7124/6376/3965/28964/56666/64581/3603/8877/1992/6348/440068/59082/4615/7128/834/3717/54209/177/6288/51738/80149/5005/9447/5004/11006/7855/260434/29108/114548/4332/634/22861/338322/7305/58484/140885/409/64127/22900/11027/4210/841/353514/10333/91662/7850/2150/51311/6774/7099
BP	GO:0032755	positive regulation of interleukin-6 production	88	-0.498014254847742	-2.34891142379524	3.24101692371846e-08	1.73010600783234e-06	1.25555738720783e-06	4845	tags=49%, list=24%, signal=37%	1535/7124/400709/3965/85480/64581/3603/5452/114900/9181/3552/199/5336/90865/4615/177/5724/8808/7189/10288/57506/29108/5603/7292/338322/7097/7305/64127/3556/11027/6850/353514/3553/10333/23765/4155/2150/7096/55122/51311/3570/6774/7099
CC	GO:0009295	nucleoid	41	0.648743519019945	2.51398450619817	3.31406912069788e-08	1.74612706787939e-06	1.26718405066192e-06	4518	tags=71%, list=22%, signal=55%	3028/22868/292/7417/55794/6472/54931/3313/6742/10128/11232/9361/64216/6832/7284/55210/60528/80298/55379/51106/84300/5442/116447/7019/5428/60493/7416/4350/1629
CC	GO:0042645	mitochondrial nucleoid	41	0.648743519019945	2.51398450619817	3.31406912069788e-08	1.74612706787939e-06	1.26718405066192e-06	4518	tags=71%, list=22%, signal=55%	3028/22868/292/7417/55794/6472/54931/3313/6742/10128/11232/9361/64216/6832/7284/55210/60528/80298/55379/51106/84300/5442/116447/7019/5428/60493/7416/4350/1629
BP	GO:0002263	cell activation involved in immune response	264	-0.341045035894375	-1.91065573664877	3.69696019140776e-08	1.93529903181178e-06	1.40446827237589e-06	3510	tags=33%, list=17%, signal=28%	10459/3689/6348/4192/942/1794/3684/3071/50943/4035/4853/11314/9111/867/5336/3445/2268/4615/202309/3936/10814/3606/84106/3566/54209/2242/5914/284021/164/3596/3558/246778/51043/5724/84766/3594/80149/3456/5170/338376/6844/50487/5788/8809/2294/57126/201294/29108/3718/114548/2213/634/149041/7292/3383/6813/3467/64218/7305/54518/8993/5873/602/121260/11027/6810/8773/6850/5293/64332/5663/538/306/1378/4067…
BP	GO:0036230	granulocyte activation	41	-0.629980852666112	-2.53918753288277	4.02464425980034e-08	2.09333099512948e-06	1.51915384543341e-06	4055	tags=66%, list=20%, signal=53%	5320/3576/3689/6348/6372/3684/11314/4615/3606/84106/55904/5724/6844/5580/57126/2213/10394/57580/6813/7305/11027/6810/6850/3579/306/2150/6688
BP	GO:0007606	sensory perception of chemical stimulus	455	-0.289436240983356	-1.72785829893197	4.25166521011274e-08	2.19732557419457e-06	1.59462388101714e-06	6804	tags=41%, list=33%, signal=28%	390195/26341/256144/390197/79345/219875/392138/51764/390433/347468/128360/50833/219484/391190/26211/5141/2774/122742/128372/9311/341152/138805/390201/219482/219464/120776/254786/441639/119687/391196/286365/283297/729759/26735/50832/26531/138803/390084/127059/390190/79317/144124/219493/390264/283189/344892/26189/81697/341568/441933/4991/4992/390037/81442/219428/26496/390275/26338/1258/390437/21947…
BP	GO:0017004	cytochrome complex assembly	34	0.681797062682103	2.53513057218559	4.4047366713425e-08	2.26202742729576e-06	1.64157874347035e-06	2898	tags=62%, list=14%, signal=53%	7386/51287/90624/100303755/790955/617/54902/55245/84275/28958/5018/389203/84987/51241/116228/79072/6341/29090/6834/84300/728568
CC	GO:0000775	chromosome, centromeric region	184	0.409063300251211	2.05530333958699	4.96482812649177e-08	2.53362361121725e-06	1.83867914859947e-06	6397	tags=54%, list=31%, signal=38%	91272/699/10615/27085/79723/23279/11130/54069/220134/11339/7514/5501/81930/701/57122/1786/79019/57405/54908/9735/6612/64946/23310/4085/9793/134492/81929/891/79677/79003/23291/332/83540/10664/55355/23137/64769/79023/348995/9212/119504/11335/9031/5905/8655/7405/8379/9184/23219/283489/113130/55746/11004/1058/348235/64105/7153/1063/3835/10051/79682/79075/55693/55055/79172/55166/25983/6396/387103/9126…
BP	GO:0043299	leukocyte degranulation	71	-0.52470229933641	-2.38228092449397	5.02219400628787e-08	2.53786254162207e-06	1.84175538806661e-06	3767	tags=52%, list=18%, signal=43%	5880/7462/3689/6348/3684/3071/11314/867/2268/10814/84106/3566/2242/284021/164/3596/5724/5170/6844/50487/2294/57126/201294/2213/634/3055/6813/5873/6810/8773/6850/5293/306/4067/2150/6688/9846
MF	GO:0008137	NADH dehydrogenase (ubiquinone) activity	39	0.64921406545568	2.4655683311898	5.03568978557005e-08	2.53786254162207e-06	1.84175538806661e-06	2932	tags=56%, list=14%, signal=48%	4718/4710/4728/4715/4696/4717/4723/4714/4701/4711/4702/55967/4729/51079/4708/4725/4726/4697/4695/4724/4704/4716
BP	GO:0002366	leukocyte activation involved in immune response	261	-0.340907862932402	-1.91452590976425	5.43415172350839e-08	2.72177204225599e-06	1.97522058098154e-06	3510	tags=33%, list=17%, signal=28%	10459/3689/6348/4192/942/1794/3684/3071/50943/4853/11314/9111/867/5336/3445/2268/4615/202309/3936/10814/3606/84106/3566/54209/2242/5914/284021/164/3596/3558/246778/51043/5724/84766/3594/80149/3456/5170/338376/6844/50487/5788/8809/2294/57126/201294/29108/3718/114548/2213/634/149041/7292/3383/6813/3467/64218/7305/54518/8993/5873/602/121260/11027/6810/8773/6850/5293/64332/5663/538/306/1378/4067/2150…
BP	GO:0071219	cellular response to molecule of bacterial origin	198	-0.371414989643697	-1.99551295544468	6.20381589251521e-08	3.07720732881966e-06	2.23316396577938e-06	3800	tags=34%, list=19%, signal=28%	3576/79155/207/2921/6348/942/5196/79577/6372/387/440068/3552/7538/5336/4615/7128/3606/834/6714/5142/84639/54209/654/5914/5473/5595/558/5724/23643/57088/80149/7189/383/5594/10288/29126/10318/7855/29108/114548/7035/1437/2213/3055/7292/3383/26525/7097/140885/1604/64127/1051/22900/23097/11027/9516/19/3553/10333/4067/10221/7096/6688/1432/7133/2919/22904/7099
BP	GO:0032732	positive regulation of interleukin-1 production	68	-0.528535506087091	-2.37118728567476	6.21964508166656e-08	3.07720732881966e-06	2.23316396577938e-06	2613	tags=40%, list=13%, signal=35%	834/3717/177/6288/5005/9447/5004/7855/260434/29108/114548/4332/22861/338322/7305/58484/64127/22900/11027/841/353514/10333/91662/2150/51311/6774/7099
CC	GO:0101002	ficolin-1-rich granule	182	-0.385475547445886	-2.05016793657559	6.61245082711012e-08	3.25172278855585e-06	2.35981179756644e-06	3539	tags=37%, list=17%, signal=31%	11026/51806/3689/3071/387/7414/51143/11314/127829/9961/3101/1509/527/5799/5049/2495/2992/5879/10533/51411/56888/965/8778/9535/5594/10288/7077/3614/4332/338339/1520/22918/2357/79930/240/978/8621/80301/3687/140885/1604/7130/3310/124583/10092/23114/11333/26578/5836/5265/23218/1378/4318/6556/2204/1432/101/8972/83716/116844/3920/3303/6515/51719/25797/317/2358
BP	GO:0006310	DNA recombination	263	0.366142083223357	1.92440285857873	6.78435462212411e-08	3.31615984360934e-06	2.40657449309843e-06	6519	tags=49%, list=32%, signal=34%	4436/84296/51176/80762/7334/57820/4292/4172/86/25788/6117/57697/7517/4841/79703/6929/7486/6119/64210/51444/56916/7155/3575/79000/328/3329/7374/4171/64919/51659/6932/5889/10189/64710/54780/6421/4176/4175/2237/5888/197370/375757/2547/93973/113510/79677/8438/4173/9319/7037/6832/51750/641/23137/119392/56159/8914/472/6118/4174/84083/23075/10856/5896/84268/253714/10933/2072/10721/10111/286053/959/51010…
MF	GO:0045182	translation regulator activity	125	0.452640964363661	2.14317550799272	7.47867852926274e-08	3.6336525500861e-06	2.63698252081284e-06	4533	tags=50%, list=22%, signal=39%	1967/10480/1937/8668/8667/23708/6470/1965/9451/6146/6203/6208/10767/60678/5813/6472/1939/10605/7298/83939/3646/8665/23367/9669/1964/29904/8894/1915/8669/163255/56648/1974/1973/8666/8891/51386/7458/1933/9775/1975/7284/8664/64506/26986/1936/8087/1977/28985/440275/84285/23/8661/1982/8662/10987/27335/10102/1938/3658/400961/8890/57409
CC	GO:0005744	TIM23 mitochondrial import inner membrane translocase complex	14	0.835644522915484	2.44450972594597	7.56182024533718e-08	3.65159705292578e-06	2.6500050483332e-06	2834	tags=79%, list=14%, signal=68%	10440/293/134266/140823/100652748/29103/80273/131118/29090/26519/92609
MF	GO:0003678	DNA helicase activity	67	0.550746639973094	2.35822629113586	7.60561870772068e-08	3.65159705292578e-06	2.6500050483332e-06	5558	tags=60%, list=27%, signal=44%	4172/5985/25788/57697/170506/7486/56916/4171/5984/5983/4176/4175/5888/2547/113510/8438/4173/6832/51750/1107/641/2963/2071/10146/4174/10856/63922/10721/10111/79075/80205/89797/301/80119/56897/23132/84515/9400/1660/1663
BP	GO:0042116	macrophage activation	98	-0.464703331685096	-2.23893577948832	9.38699272467243e-08	4.48035640988189e-06	3.25144503416827e-06	4915	tags=50%, list=24%, signal=38%	566/9867/7124/8530/6376/8877/145581/56670/79155/133396/3689/6348/3684/3459/199/9111/5336/90865/11326/3727/3717/3566/54209/3596/177/1191/80149/1050/50487/5788/9258/1437/2213/8399/22918/7097/3460/7305/6850/10333/8291/7096/6556/10135/22904/7099/120892/728/2358
BP	GO:0000462	maturation of SSU-rRNA from tricistronic rRNA transcript (SSU-rRNA, 5.8S rRNA, LSU-rRNA)	33	0.668206008024408	2.47519018427293	9.55112593450703e-08	4.5320371831924e-06	3.28895035257817e-06	5136	tags=79%, list=25%, signal=59%	6227/6202/65095/6208/90121/705/23212/57050/6217/88745/6223/10171/27340/8602/29777/55720/5822/404672/25879/64963/10799/9277/25983/55127/9790/57647
CC	GO:0030139	endocytic vesicle	329	-0.316643043557544	-1.83052915183614	1.06328268672972e-07	5.01597425588659e-06	3.64014892874299e-06	5521	tags=40%, list=27%, signal=29%	1950/10938/3263/4057/348/163/81693/4641/3107/5868/729238/6572/81622/30845/9332/8766/3133/245972/8724/8322/1535/55576/2892/4846/9856/54734/127833/9830/30011/10618/8877/7316/1514/57214/10254/89780/9066/535/9146/5880/1742/6440/5869/25938/818/4035/311/6890/30846/79890/23432/685/552/1813/527/5872/11021/7879/3105/160/5337/11031/83547/64284/6678/57192/6288/7791/8417/5878/3693/8678/9554/59272/6844/551/23…
BP	GO:0042119	neutrophil activation	35	-0.654672242678452	-2.55474650966096	1.08293012165426e-07	5.07913006190905e-06	3.68598180744382e-06	4444	tags=71%, list=22%, signal=56%	2207/5320/3576/3689/6372/3684/11314/4615/3606/84106/55904/5724/5580/57126/2213/10394/57580/6813/7305/11027/6850/3579/306/2150/6688
MF	GO:0043021	ribonucleoprotein complex binding	130	0.444114591046979	2.11790315513467	1.29158712794475e-07	6.02295284835847e-06	4.37092461810221e-06	5937	tags=57%, list=29%, signal=41%	708/55759/6059/10952/1965/4931/11171/26135/25875/5935/50628/85451/60678/6731/2146/83939/4869/23367/7374/4830/6176/5018/11052/9221/27000/9793/56648/6185/79139/51068/7458/23107/10465/92399/80155/9775/1975/79612/64506/23246/6726/10430/54496/92609/83737/29927/25929/60558/9147/55364/27044/23293/51119/27335/29789/26121/26284/1938/24148/115416/90850/10196/9271/55037/51009/8663/1660/57510/91319/54499/569…
BP	GO:0032637	interleukin-8 production	83	-0.483813291819795	-2.26517970711629	1.46571596065063e-07	6.76921741128402e-06	4.91249720414654e-06	1552	tags=29%, list=8%, signal=27%	5788/57506/29108/9314/10394/2152/1649/338322/7097/7100/2867/64127/602/11027/6850/3553/10333/2150/7096/51311/3303/6774/7099/27202
BP	GO:0008015	blood circulation	487	-0.279218557412052	-1.67676467704081	1.46830449147891e-07	6.76921741128402e-06	4.91249720414654e-06	5477	tags=37%, list=27%, signal=28%	478/348/1908/6505/11156/5020/11149/11138/3817/2028/5919/1003/30845/143872/5547/4843/10159/1585/22953/2852/566/3792/2013/27134/1535/808/2934/487/5608/1193/492/1636/4846/4090/5742/155/1482/151/7040/6866/5294/2876/6387/219537/10060/10266/152/27035/947/2281/388125/781/354/1215/56670/3752/5155/5566/79924/9732/6543/8048/29953/7010/6330/6865/5972/207/2931/1674/775/23493/85366/7135/183/347148/2865/493/77…
BP	GO:0071824	protein-DNA complex subunit organization	159	0.4177042336734	2.04986507018098	1.52145121988065e-07	6.97460745656021e-06	5.06155106988542e-06	6262	tags=56%, list=31%, signal=39%	6925/54107/8208/54069/5928/7343/6878/11339/6908/4869/51053/10467/9787/4171/2960/5889/6882/9735/64431/6597/64946/79711/5888/266812/6880/64754/79003/10664/55814/55355/6598/7259/257218/85453/7157/6047/404672/83743/23270/4609/9349/6601/4673/54700/1058/11198/196528/64105/55011/7067/1063/9014/9013/79172/387103/4674/7013/5893/6602/6418/1062/100289087/81620/81611/201161/9271/7480/5706/401541/6605/8520/31…
CC	GO:0000793	condensed chromosome	221	0.38382992543839	1.96657116685316	1.5666282502674e-07	7.14136046217396e-06	5.1825656014168e-06	4248	tags=38%, list=21%, signal=30%	91272/57820/4292/699/6419/10615/27085/84365/10592/23279/11130/220134/120/23212/7514/5501/81930/701/57122/10128/79019/57405/54908/22920/9735/6612/10270/54780/64946/23310/4085/9793/134492/5888/197370/81929/891/79677/79003/23291/256126/332/83540/10664/55355/641/23137/56159/64769/79023/348995/9212/119504/11335/9031/5905/8655/8379/9184/23219/283489/10111/286053/5810/10609/55746/11004/1058/348235/64105…
MF	GO:0005126	cytokine receptor binding	252	-0.335235395390762	-1.86823770801055	1.6290585504869e-07	7.34314587408489e-06	5.32900354418366e-06	3654	tags=32%, list=18%, signal=27%	2921/3448/8744/637/6357/6348/4087/5196/503841/6372/1489/3552/1270/7297/3626/8772/10763/1435/3445/4615/6772/54472/4803/7044/3606/6364/3717/10979/84639/7424/7048/51192/414062/5473/3567/3596/3558/246778/25805/3690/51135/3594/7189/3456/6360/414325/338376/4914/10673/387695/8743/29108/2885/3589/1437/7292/3557/6868/146722/7032/58191/26525/3467/7100/6386/3678/3556/2280/6850/841/3553/8740/7422/5008/9958/1…
MF	GO:0003954	NADH dehydrogenase activity	42	0.620696636540955	2.41304260498759	1.63072133919289e-07	7.34314587408489e-06	5.32900354418366e-06	2932	tags=55%, list=14%, signal=47%	4718/4710/4728/4715/9131/4696/4717/4723/4714/4701/4711/4702/55967/4729/51079/4708/4725/4726/4697/4695/4724/4704/4716
MF	GO:0008135	translation factor activity, RNA binding	76	0.518248418008128	2.28354398682114	1.63804461820232e-07	7.34314587408489e-06	5.32900354418366e-06	4042	tags=55%, list=20%, signal=44%	1967/10480/1937/8668/8667/23708/1965/10767/60678/1939/83939/3646/8665/9669/1964/29904/8894/1915/8669/56648/1974/1973/8666/8891/51386/7458/1933/1975/7284/8664/64506/1936/1977/28985/84285/23/8661/1982/8662/10987/27335/10102
BP	GO:0034248	regulation of cellular amide metabolic process	416	0.320808399836244	1.7637415787391	1.67100525618339e-07	7.41706688666941e-06	5.38264885435552e-06	4774	tags=39%, list=23%, signal=30%	708/65094/22868/6059/5436/29883/10959/10972/8667/6470/2043/1965/9451/4292/6146/28960/6125/23521/6203/1653/6208/10657/5935/1019/26995/811/23404/6169/51441/85451/170506/10767/60678/56339/5813/6472/120526/22916/6188/6895/23173/10605/54931/4691/7298/83939/8550/4869/3646/1802/115024/11340/3184/23367/83759/10236/10128/84881/9669/51611/9698/113251/79066/51654/28958/84769/3609/6191/163255/836/56623/15419…
BP	GO:0071216	cellular response to biotic stimulus	221	-0.358550908146223	-1.97045680457608	1.67281641639204e-07	7.41706688666941e-06	5.38264885435552e-06	3800	tags=33%, list=19%, signal=28%	3576/79155/207/2921/637/6348/942/5196/79577/6372/387/440068/3552/7538/5336/4615/7128/3606/834/6714/5142/84639/54209/654/5914/5473/5595/558/5724/23643/57088/80149/7189/383/5594/10288/29126/2932/10318/57003/7855/29108/114548/7035/1437/2213/3055/7292/3383/26525/1649/7097/140885/1604/64127/1051/22900/23097/11027/6850/9516/19/3553/10333/4067/10221/7096/6688/1432/7133/2919/22904/7099/317
BP	GO:0002443	leukocyte mediated immunity	351	-0.301751104925731	-1.76287210797948	1.74391033388921e-07	7.65697426903519e-06	5.5567523398133e-06	3519	tags=30%, list=17%, signal=25%	100507436/10459/3689/6348/722/6372/5777/3684/3071/50943/11035/11314/867/8772/5336/2268/4615/912/715/710/202309/10814/387836/325/3606/84106/55904/3105/720/3566/54209/2242/284021/164/3596/3558/177/5724/8417/3426/733/135250/51135/1191/3594/7189/3456/5170/383/6844/50487/5788/1621/8809/57506/1398/2294/11006/5580/57126/7855/201294/3718/114548/3140/2213/634/3799/7292/6868/3383/6813/2529/732/54210/7305/4…
CC	GO:0045121	membrane raft	324	-0.309691569638767	-1.78787658651913	1.75523442696641e-07	7.65697426903519e-06	5.5567523398133e-06	3897	tags=32%, list=19%, signal=26%	5566/6531/3688/9356/329/10825/7010/54742/90249/7462/5538/3689/79180/493/3684/2771/1012/1756/867/30846/1495/8772/2047/5359/6014/858/1509/9472/2817/5348/5979/1241/6714/3717/10395/10630/3751/54209/23433/6532/7048/6404/10855/5595/10287/3937/9722/3784/1201/59272/5594/7827/5788/5577/3845/355/1398/23603/7846/6506/57126/3753/7035/2319/490/51206/150372/3055/6868/3383/8649/64805/1000/5023/2773/7097/11252/1…
CC	GO:0098857	membrane microdomain	324	-0.309691569638767	-1.78787658651913	1.75523442696641e-07	7.65697426903519e-06	5.5567523398133e-06	3897	tags=32%, list=19%, signal=26%	5566/6531/3688/9356/329/10825/7010/54742/90249/7462/5538/3689/79180/493/3684/2771/1012/1756/867/30846/1495/8772/2047/5359/6014/858/1509/9472/2817/5348/5979/1241/6714/3717/10395/10630/3751/54209/23433/6532/7048/6404/10855/5595/10287/3937/9722/3784/1201/59272/5594/7827/5788/5577/3845/355/1398/23603/7846/6506/57126/3753/7035/2319/490/51206/150372/3055/6868/3383/8649/64805/1000/5023/2773/7097/11252/1…
MF	GO:0051539	4 iron, 4 sulfur cluster binding	40	0.63207638217287	2.42891129554106	1.90991369152072e-07	8.2871870016038e-06	6.01410480741171e-06	4915	tags=68%, list=24%, signal=51%	6059/64789/4728/4723/57019/80224/4682/11019/5471/50/51654/5422/4595/54901/51750/5424/122961/55140/55316/27247/4913/5558/2110/55253/3658/4719/5980
BP	GO:0007034	vacuolar transport	152	-0.386001682205532	-2.00545410272688	1.97011639155287e-07	8.50293851120211e-06	6.17067810433748e-06	2582	tags=31%, list=13%, signal=27%	7879/9765/63894/79720/164/83547/219931/63971/51652/57617/23585/8943/8678/7251/27091/1201/1191/5119/6272/255738/29082/283537/55681/23295/151636/54741/2580/23274/8031/6653/55275/3482/65018/121260/81609/9842/9114/143187/27243/388/55048/203228/22898/3920/3303/120892/1130
MF	GO:0050136	NADH dehydrogenase (quinone) activity	40	0.630570161943532	2.42312326828392	2.23119890365088e-07	9.57880841493293e-06	6.95144899305097e-06	2932	tags=55%, list=14%, signal=47%	4718/4710/4728/4715/4696/4717/4723/4714/4701/4711/4702/55967/4729/51079/4708/4725/4726/4697/4695/4724/4704/4716
CC	GO:0000228	nuclear chromosome	188	0.394258281297799	1.97488086142114	2.24551773067874e-07	9.5895425614354e-06	6.95923888388745e-06	5572	tags=45%, list=27%, signal=33%	84296/57820/9837/4292/4172/54107/86/6117/84365/10592/5928/120/23212/64785/6119/56916/3725/10467/10128/4171/50485/51659/23594/22920/64431/3065/11052/4176/4175/57634/5888/5422/11169/375757/93973/4173/54962/256126/332/55193/6598/5424/641/119392/56159/8914/5111/5427/9031/6118/4174/84083/10856/5001/253714/10933/54465/10111/5810/10609/5557/5558/8295/7153/23435/55869/7528/3066/3364/23649/9126/3619/56655…
BP	GO:0030595	leukocyte chemotaxis	211	-0.35307759953826	-1.93083105953683	2.32092027284474e-07	9.77973330134505e-06	7.0972624427856e-06	4640	tags=36%, list=23%, signal=28%	6376/1230/3965/682/57118/2207/5294/6387/3603/6368/5155/6280/2660/3576/5880/1843/2921/6357/3689/6348/4192/5196/6372/3071/199/79890/1435/9353/79647/719/6364/5142/7424/51192/414062/5473/5879/6288/6283/5595/5339/63940/102/6360/5594/4354/387695/11240/90550/158747/6868/57580/58191/240/54210/683/2867/64127/4814/6850/5293/65125/3579/4067/23604/2150/7422/3577/1441/6688/101/3570/2919/728/1130/27202/2358
BP	GO:0043300	regulation of leukocyte degranulation	44	-0.5884407282159	-2.43738180321458	2.32294731232111e-07	9.77973330134505e-06	7.0972624427856e-06	3767	tags=59%, list=18%, signal=48%	5880/3689/3684/3071/11314/2268/84106/3566/2242/164/3596/5724/5170/50487/2294/57126/201294/2213/634/6813/6810/6850/4067/2150/6688/9846
MF	GO:0016655	oxidoreductase activity, acting on NAD(P)H, quinone or similar compound as acceptor	53	0.569212495470072	2.31051622243268	2.32621213601133e-07	9.77973330134505e-06	7.0972624427856e-06	2932	tags=47%, list=14%, signal=40%	1645/4718/4710/4728/4715/4696/4717/4723/4714/4701/4711/4702/8644/55967/4729/51079/4708/4725/4726/4697/4695/84869/4724/4704/4716
BP	GO:0030593	neutrophil chemotaxis	95	-0.460894619015733	-2.21361869492412	2.48769684349914e-07	1.04047279320371e-05	7.55082807516776e-06	5040	tags=49%, list=25%, signal=37%	6279/2920/7409/6376/682/57118/2207/5294/6368/6280/3576/5880/2921/6357/3689/6348/4192/5196/6372/3071/9353/719/6364/5142/51192/414062/5473/5879/6288/6283/6360/4354/90550/158747/57580/54210/683/64127/6850/5293/3579/23604/3577/1441/2919/728/27202
MF	GO:0030545	signaling receptor regulator activity	499	-0.276046575190239	-1.65682200962199	2.53169575355675e-07	1.05344509458254e-05	7.64496952518028e-06	6061	tags=37%, list=30%, signal=27%	3976/338872/3452/351/8614/3084/114336/7475/100463289/80326/10816/2258/9723/1673/8200/223117/386653/1950/8190/6696/1908/2691/27177/5020/4049/100141515/3443/7066/100463486/1442/7031/7252/2920/1890/9048/3625/27122/3060/100462983/7124/7472/6405/3578/2246/58530/6997/6376/9350/3068/7040/85480/10637/100288485/3082/6387/80863/3603/970/282616/3623/6368/3972/2797/89780/3641/51384/1325/66004/131/5155/79924/…
BP	GO:0000819	sister chromatid segregation	186	0.396217838915617	1.98827002748701	2.60925207505838e-07	1.08017710903182e-05	7.83896676040633e-06	5932	tags=49%, list=29%, signal=35%	91272/11331/9928/26271/51433/8881/51529/699/10615/7517/10592/11130/55795/3834/23212/81930/701/7155/9787/5889/29127/54908/5901/54892/9735/10270/6421/8313/23310/4085/2237/81929/146909/891/9319/79003/83540/129563/10664/84101/29945/23137/80218/9055/9212/472/10464/114799/8379/9184/283489/23636/51203/286053/113130/246184/51451/11004/55294/64105/7153/1063/3835/10051/55869/79075/55055/29781/9126/79980/11…
BP	GO:0002286	T cell activation involved in immune response	109	-0.437795214451531	-2.15047797494864	2.65236950631599e-07	1.09245310529177e-05	7.9280550458625e-06	3411	tags=38%, list=17%, signal=31%	4192/942/3071/50943/3445/3936/3606/3566/5914/3558/246778/51043/84766/3594/80149/3456/338376/8809/3718/114548/2213/634/149041/7292/3383/3467/64218/54518/5873/602/64332/5663/538/2150/604/3142/6556/5105/3570/6774/4179
BP	GO:0032677	regulation of interleukin-8 production	82	-0.483951967987388	-2.25801851779626	2.73538265919704e-07	1.12095428771337e-05	8.1348913320299e-06	1552	tags=29%, list=8%, signal=27%	5788/57506/29108/9314/10394/2152/1649/338322/7097/7100/2867/64127/602/11027/6850/3553/10333/2150/7096/51311/3303/6774/7099/27202
CC	GO:0005776	autophagosome	94	-0.467913079927581	-2.25166719564075	2.87963781691365e-07	1.17413976112751e-05	8.52086429400423e-06	2619	tags=40%, list=13%, signal=35%	6737/2512/10548/9779/285180/11345/7879/2495/79837/57533/57617/8678/1201/89849/11337/9821/57655/55062/94241/8031/79735/53349/58476/81631/51100/53917/81671/8408/4210/9842/143187/23604/29982/203228/23001/23710/3920/120892
BP	GO:0032757	positive regulation of interleukin-8 production	62	-0.530503805353987	-2.3316139167875	3.1341564950196e-07	1.27152729002945e-05	9.22761654375772e-06	5203	tags=53%, list=26%, signal=40%	4843/336/7124/25865/3965/64581/929/5861/3304/1116/2658/8772/4615/965/57506/29108/10394/2152/1649/338322/7097/7100/2867/64127/11027/6850/3553/2150/7096/51311/3303/6774/7099
CC	GO:0055029	nuclear DNA-directed RNA polymerase complex	91	0.482975894662201	2.19792557857736	3.17301956137502e-07	1.2808895881093e-05	9.29555979383707e-06	6556	tags=58%, list=32%, signal=40%	5436/4172/4331/51728/6878/80349/5441/6908/11128/2648/64210/55718/6873/6875/84172/171568/2960/6882/5422/6880/51616/2963/84265/2071/5433/404672/2965/5438/5828/5557/6877/5558/8295/79871/5440/902/2967/23649/25885/55197/5431/10621/9400/83860/64425/2962/2968/10622/2958/10474/6879/8464/661
CC	GO:0000428	DNA-directed RNA polymerase complex	92	0.485839829466964	2.20495261228401	3.57919968197431e-07	1.43770426829404e-05	1.04335815638167e-05	6556	tags=59%, list=32%, signal=40%	5436/4172/4331/51728/6878/80349/5441/6908/11128/2648/64210/55718/6873/6875/84172/171568/2960/6882/5422/6880/51616/2963/84265/2071/5433/404672/2965/5438/5442/5828/5557/6877/5558/8295/79871/5440/902/2967/23649/25885/55197/5431/10621/9400/83860/64425/2962/2968/10622/2958/10474/6879/8464/661
BP	GO:0046112	nucleobase biosynthetic process	18	0.773000152646351	2.44190387551455	3.65873436006958e-07	1.46241234470959e-05	1.06128908531134e-05	1430	tags=61%, list=7%, signal=57%	353/8833/6470/1503/100/3251/6472/1723/10606/5471/7372
CC	GO:0070821	tertiary granule membrane	73	-0.49710295710314	-2.27683397942693	3.70927902876025e-07	1.47106083379239e-05	1.0675653911024e-05	3539	tags=45%, list=17%, signal=37%	11026/3689/3684/84443/57826/11314/527/5328/23601/5337/5724/8778/102/10288/23250/57126/634/338339/966/22918/8649/199675/3687/140885/84418/8773/23218/6556/2204/101/8972/6515/2358
CC	GO:0005844	polysome	65	0.532829440470572	2.2590898304594	3.71663138929553e-07	1.47106083379239e-05	1.0675653911024e-05	4000	tags=58%, list=20%, signal=47%	6228/4736/8667/6142/1965/6234/6227/25873/811/6132/6152/6169/85451/6188/6128/23367/6141/6130/140801/6235/6191/6170/129563/6194/6156/6143/4733/5687/8087/6135/6161/6160/6173/55364/440275/51389/6171/55323
BP	GO:0045862	positive regulation of proteolysis	347	-0.302592900693474	-1.76130817747593	3.77002190832288e-07	1.48494940602582e-05	1.07764448416751e-05	2874	tags=25%, list=14%, signal=22%	84236/239/1509/2335/7917/84168/9798/10162/834/25820/112399/6714/3717/10395/668/5720/54209/27185/1263/4804/177/2332/166979/79016/1612/1191/80149/9810/4627/9447/1050/2192/3092/11337/355/581/2932/10318/8743/29108/2629/114548/2264/3249/57333/863/2152/5728/22861/9647/83464/23786/5023/6449/83595/65018/58484/23287/5045/22900/55851/6850/4210/841/3553/444/1453/4193/91662/5663/4155/1378/4067/10221/4217/551…
BP	GO:0052548	regulation of endopeptidase activity	399	-0.294213890870541	-1.72755841100064	3.86435485602077e-07	1.51120988489466e-05	1.09670200901635e-05	4830	tags=34%, list=24%, signal=26%	331/1942/2934/7124/26952/5275/8530/10018/83596/835/3965/1469/842/2876/5696/3082/51107/64581/1611/572/9491/89780/3053/27141/6280/1471/329/2903/5266/1992/207/5447/286204/637/183/256394/358/153218/80759/84651/387/440068/27344/59082/89932/8772/10047/5271/710/347365/239/3273/58189/1509/5973/4803/834/112399/6714/3717/10395/668/720/5720/4804/259239/646424/177/5894/327657/1612/6590/1294/7076/3698/7429/94…
BP	GO:0009113	purine nucleobase biosynthetic process	10	0.884843146906402	2.34744735267359	3.87394202684359e-07	1.51120988489466e-05	1.09670200901635e-05	1155	tags=80%, list=6%, signal=76%	353/8833/6470/100/3251/6472/10606/5471
BP	GO:1990542	mitochondrial transmembrane transport	82	0.49339813231957	2.200453071002	3.9075016712031e-07	1.51700806507856e-05	1.10090981358399e-05	4868	tags=49%, list=24%, signal=37%	55186/292/286097/29074/81034/9131/57380/84277/10440/293/9804/131474/134266/291/5250/140823/84275/3329/22/100652748/29103/80273/131118/29090/8604/10166/92609/10452/221154/51660/79085/54543/94081/4976/7416/79751/10165/7351/91689/118980
BP	GO:0000463	maturation of LSU-rRNA from tricistronic rRNA transcript (SSU-rRNA, 5.8S rRNA, LSU-rRNA)	15	0.801248649979621	2.40222383723821	4.11955378614839e-07	1.58101397778291e-05	1.14735962426444e-05	3050	tags=87%, list=15%, signal=74%	55759/23560/9875/8886/9326/84365/6129/11224/54680/84154/285855/23246/79707
CC	GO:0005758	mitochondrial intermembrane space	80	0.501949840352624	2.22661481918075	4.12269398163934e-07	1.58101397778291e-05	1.14735962426444e-05	3971	tags=45%, list=19%, signal=36%	26520/51287/204/11315/9131/54205/1371/57019/1841/26515/100272147/131474/6472/23568/4702/55750/51142/10456/1678/6647/79145/26235/117145/10131/4725/2628/400916/26519/84300/221154/7064/824/51499/388753/26521/4976
BP	GO:0044743	protein transmembrane import into intracellular organelle	35	0.641570360345621	2.3932048103672	4.13082281599676e-07	1.58101397778291e-05	1.14735962426444e-05	4052	tags=60%, list=20%, signal=48%	9131/10440/9804/5195/131474/134266/140823/5189/3329/100652748/29103/80273/131118/29090/92609/10452/5828/54543/5191/5193/83752
BP	GO:0006120	mitochondrial electron transport, NADH to ubiquinone	46	0.595042494196613	2.35436644248353	4.44275376125481e-07	1.69241802905265e-05	1.22820679715638e-05	2932	tags=50%, list=14%, signal=43%	4718/11315/4710/4728/4715/4696/4717/4723/4714/4701/4711/4702/4706/4729/4708/29103/4725/4726/4697/4695/4724/4704/4716
BP	GO:0002526	acute inflammatory response	108	-0.430395278967709	-2.10835109895098	4.4762258223218e-07	1.69720076272519e-05	1.23167768077069e-05	5378	tags=45%, list=26%, signal=34%	445/27102/171389/5547/9332/336/6279/3133/7124/5294/3250/388125/8876/130120/133396/2865/3552/91807/9536/2157/5359/2335/325/3630/23780/6288/5005/5004/7036/114548/2213/7292/2152/3383/2529/2683/54210/2867/1051/2131/3553/5265/3579/5008/241/101/5743/3570/6774
BP	GO:0098813	nuclear chromosome segregation	250	0.356974182331458	1.86749224177119	4.75653390789495e-07	1.79509377342603e-05	1.30271973957231e-05	5623	tags=43%, list=28%, signal=31%	91272/11331/9928/57820/26271/51433/8881/4292/51529/699/55706/10615/57697/7517/10592/11130/55795/3834/23212/81930/701/7155/9787/898/5889/29127/54908/5901/54892/9735/10270/6421/8313/23310/4085/2237/81929/146909/891/9319/79003/256126/83540/129563/10664/84101/152185/29945/23137/56159/80218/81610/9055/9212/472/10464/114799/8379/9184/283489/2072/23636/51203/286053/113130/9134/10609/246184/51451/11004/1…
BP	GO:1904816	positive regulation of protein localization to chromosome, telomeric region	12	0.850991909518335	2.36773643103684	4.880847792954e-07	1.83348143481614e-05	1.33057809716299e-05	1962	tags=75%, list=10%, signal=68%	10575/10576/10574/1736/908/26354/10694/7203/6950
BP	GO:0002697	regulation of immune effector process	321	-0.307382102945083	-1.77231901677305	5.03785957784455e-07	1.88374159514427e-05	1.36705246075491e-05	3519	tags=31%, list=17%, signal=26%	100507436/10459/3689/8764/942/2865/722/6372/5777/3684/3071/8482/50943/11035/11314/8772/5336/2268/912/710/7009/11326/3606/84106/3630/3105/3566/54209/2242/5914/164/3567/3596/3558/246778/177/51043/5724/8417/135250/3594/80149/7189/3456/5170/383/50487/5788/8809/57506/1398/2294/11006/57126/7855/201294/3718/114548/3140/2213/634/149041/7292/966/3383/55198/11213/5950/6813/2529/7305/653361/409/2867/1604/89…
MF	GO:0003955	NAD(P)H dehydrogenase (quinone) activity	42	0.608461033005141	2.3654750318907	5.14759927590247e-07	1.91594589562718e-05	1.39042348379519e-05	2932	tags=55%, list=14%, signal=47%	4718/4710/4728/4715/4696/4717/4723/4714/4701/4711/4702/55967/4729/51079/4708/4725/4726/4697/4695/84869/4724/4704/4716
MF	GO:0030546	signaling receptor activator activity	459	-0.277948401784985	-1.66607504252989	5.2339773060255e-07	1.93920054160232e-05	1.40729964190851e-05	6061	tags=37%, list=30%, signal=26%	3976/338872/3452/351/8614/3084/114336/7475/80326/2258/9723/1673/8200/223117/386653/1950/8190/6696/1908/2691/27177/5020/4049/100141515/3443/7066/1442/7031/7252/2920/1890/9048/3625/3060/7124/7472/6405/3578/2246/6997/6376/9350/3068/7040/85480/10637/3082/6387/3603/970/282616/3623/6368/3972/2797/89780/3641/51384/1325/5155/79924/2660/84432/3576/114900/5623/51378/10718/2921/9518/3448/4922/8744/2641/183/…
BP	GO:0065002	intracellular protein transmembrane transport	50	0.570443765244207	2.29764661691687	5.26477028346797e-07	1.94174300363905e-05	1.4091447352019e-05	4052	tags=54%, list=20%, signal=43%	10952/9131/10440/9804/5195/131474/134266/140823/5189/3329/11231/23480/100652748/29103/80273/131118/29090/92609/10452/29927/5828/9847/54543/5191/5193/23471/83752
CC	GO:0005884	actin filament	112	-0.423500397502706	-2.09639316952897	5.37404185196661e-07	1.97307581840982e-05	1.43188331125988e-05	5239	tags=50%, list=26%, signal=37%	9817/2039/9051/7248/4640/8826/342184/219537/283431/3059/83543/8522/5880/7010/644150/89/199/5881/1238/3936/83715/88/10603/345651/1627/6714/23022/57731/23433/6525/5879/7168/57617/23242/10634/92521/7171/5058/87/2017/254102/4644/1809/3055/10677/9645/7456/4650/147179/56940/395/9260/7454/64236/9050/2011
BP	GO:0060326	cell chemotaxis	283	-0.314710997655464	-1.79008185896009	5.6239454572035e-07	2.05552673152023e-05	1.49171886617337e-05	5040	tags=36%, list=25%, signal=28%	6279/2920/1237/566/80270/7409/2246/6376/25865/1230/3965/682/57118/2207/5294/3082/6387/3603/6368/2549/5155/6280/9732/2660/3576/5880/1843/2921/6357/3689/6348/4192/5196/6372/3071/199/79890/1435/2047/9353/1238/2829/3273/79647/5872/719/6364/5142/7424/51192/414062/5473/5879/51411/1232/6288/6283/5595/5339/63940/102/6360/414325/5594/4354/387695/1398/5365/5580/11240/391/90550/158747/6868/57580/58191/240/5…
BP	GO:0000460	maturation of 5.8S rRNA	34	0.649908003745391	2.41655727134052	5.81528516347594e-07	2.11592931912304e-05	1.53555370330349e-05	3654	tags=62%, list=18%, signal=51%	55759/84549/5394/9875/6227/65095/10200/23404/81887/23212/11340/10412/10171/51018/27340/8602/29777/23246/79707/51010/10799
MF	GO:0140375	immune receptor activity	140	-0.399208319193289	-2.041892343769	6.36074914910864e-07	2.30406779445837e-05	1.67208791071963e-05	1936	tags=27%, list=9%, signal=25%	8808/3594/116379/26280/10288/8809/3588/3140/2213/79168/64096/3455/2152/2357/2210/3454/11025/3460/2057/3556/11027/11024/353514/23547/7850/23765/3579/1378/3577/1441/1439/3554/3597/3570/1438/728/27202/2358
CC	GO:0101003	ficolin-1-rich granule membrane	58	-0.532546710720967	-2.31687812720486	6.46414719896102e-07	2.33111512766088e-05	1.69171646460762e-05	3539	tags=52%, list=17%, signal=43%	11026/3689/3071/387/51143/11314/127829/527/5799/5879/965/8778/10288/338339/22918/2357/79930/3687/140885/1604/23114/23218/1378/6556/2204/101/8972/3920/6515/2358
BP	GO:0000469	cleavage involved in rRNA processing	27	0.688839867375436	2.37201185226739	6.50947562896769e-07	2.33707456873645e-05	1.69604129801794e-05	3654	tags=67%, list=18%, signal=55%	28987/55651/5394/6227/65095/23404/23212/88745/11340/10171/27340/8602/29777/55720/23246/79707/51010/10799
MF	GO:0003743	translation initiation factor activity	48	0.577487178702266	2.30740970471631	6.87544014214336e-07	2.45759124728419e-05	1.78350160700904e-05	4026	tags=60%, list=20%, signal=49%	1967/10480/8668/8667/1965/1939/83939/3646/8665/9669/1964/8894/8669/1974/1973/8666/8891/51386/7458/1975/8664/1977/28985/84285/8661/1982/8662/10987/27335
BP	GO:0071222	cellular response to lipopolysaccharide	190	-0.351185746245746	-1.88103786867633	7.1714148318551e-07	2.55214298007334e-05	1.85211886285307e-05	3800	tags=33%, list=19%, signal=27%	3576/79155/207/2921/6348/942/5196/79577/6372/387/440068/3552/7538/5336/4615/7128/3606/834/6714/5142/84639/654/5914/5473/5595/558/5724/23643/57088/80149/7189/383/5594/10288/29126/10318/29108/114548/7035/1437/3055/7292/3383/26525/7097/140885/1604/64127/1051/22900/23097/11027/9516/19/3553/4067/10221/6688/1432/7133/2919/22904/7099
BP	GO:1901653	cellular response to peptide	342	-0.293743760470017	-1.7044628947186	7.47067853083229e-07	2.63517637940572e-05	1.91237713456866e-05	3874	tags=30%, list=19%, signal=25%	2660/3397/5591/51094/8048/133060/207/5447/2931/9518/143686/183/9181/10014/2865/89766/2771/1385/4035/988/7249/54328/6772/9340/858/88/5872/3484/10603/3481/208/846/6714/3630/3717/54209/23433/11031/4804/79837/1395/177/51043/23038/80339/51738/51763/114882/5170/2887/4149/5058/383/255738/6844/79746/132864/9663/1398/2932/5580/6667/677/2885/54741/3718/837/2213/490/634/4303/9314/4644/5290/57085/5728/5791/3…
BP	GO:0043414	macromolecule methylation	276	0.348340385387444	1.83672815184525	7.47293143376915e-07	2.63517637940572e-05	1.91237713456866e-05	6149	tags=47%, list=30%, signal=33%	55170/24140/3028/9836/93587/51504/6419/2091/6894/8731/22823/79723/27292/151194/54069/56950/56339/4234/152992/57343/80349/27037/9739/54931/2146/25940/55006/23512/1786/648/54482/8726/79066/96764/79918/144233/83852/80312/115708/25821/64754/64216/55783/11137/26053/22938/7469/10664/6598/80335/55251/79922/196074/92342/54496/339175/10436/51106/54888/113802/221078/55039/26147/79828/4839/3276/127253/54514…
BP	GO:0090670	RNA localization to Cajal body	19	0.746122631953582	2.37865522001786	7.63131076258424e-07	2.63517637940572e-05	1.91237713456866e-05	2870	tags=63%, list=14%, signal=54%	55651/10575/5394/10576/10574/1736/908/10694/55164/7203/6950/10856
BP	GO:0090671	telomerase RNA localization to Cajal body	19	0.746122631953582	2.37865522001786	7.63131076258424e-07	2.63517637940572e-05	1.91237713456866e-05	2870	tags=63%, list=14%, signal=54%	55651/10575/5394/10576/10574/1736/908/10694/55164/7203/6950/10856
BP	GO:0090672	telomerase RNA localization	19	0.746122631953582	2.37865522001786	7.63131076258424e-07	2.63517637940572e-05	1.91237713456866e-05	2870	tags=63%, list=14%, signal=54%	55651/10575/5394/10576/10574/1736/908/10694/55164/7203/6950/10856
BP	GO:0090685	RNA localization to nucleus	19	0.746122631953582	2.37865522001786	7.63131076258424e-07	2.63517637940572e-05	1.91237713456866e-05	2870	tags=63%, list=14%, signal=54%	55651/10575/5394/10576/10574/1736/908/10694/55164/7203/6950/10856
MF	GO:0048018	receptor ligand activity	451	-0.281501499659445	-1.68069521459037	7.63207356618614e-07	2.63517637940572e-05	1.91237713456866e-05	5553	tags=34%, list=27%, signal=25%	386653/1950/8190/6696/1908/2691/27177/5020/4049/100141515/3443/7066/1442/7031/7252/2920/1890/9048/3625/3060/7124/7472/6405/3578/2246/6997/6376/9350/3068/7040/85480/10637/3082/6387/3603/970/282616/3623/6368/3972/2797/89780/3641/51384/1325/5155/79924/2660/84432/3576/114900/5623/10718/2921/9518/3448/4922/8744/2641/183/7869/6357/347148/6348/4192/23767/5196/6372/8482/1489/3552/1114/1270/3626/2658/8620…
BP	GO:2001252	positive regulation of chromosome organization	73	0.513873024371921	2.2438517563746	7.72872566737691e-07	2.65724068072442e-05	1.92838944617781e-05	5892	tags=56%, list=29%, signal=40%	51535/10575/10576/3178/10574/170506/1736/57343/908/8550/3184/26354/6742/1786/6421/10694/83852/2237/7203/26272/6950/51750/23137/22880/9212/472/545/10111/286053/10155/4216/5588/92345/81620/3981/65057/7014/1663/4926/4751/5885
BP	GO:0006487	protein N-linked glycosylation	64	0.52572201236925	2.22410087542915	7.91001748544379e-07	2.70809628172535e-05	1.96529592776249e-05	5610	tags=61%, list=28%, signal=44%	85365/58505/116150/2530/57171/79053/29880/10195/11320/200185/2132/6185/79644/3703/11285/57134/6480/29929/1603/440138/2673/22845/4247/84920/201595/144245/1650/5372/5238/79796/1798/7991/746/84061/91869/91319/4249/51465/11282
BP	GO:0071706	tumor necrosis factor superfamily cytokine production	161	-0.38128747891803	-1.99713790633769	8.51718510158803e-07	2.89156652361026e-05	2.09844234566322e-05	3453	tags=35%, list=17%, signal=29%	23405/9181/6348/942/5196/5777/3459/943/50943/3552/7538/8772/5336/90865/4615/5987/7128/3717/54209/5914/50856/177/558/5724/23643/51738/1191/80149/5005/9261/5788/5004/29126/57506/7855/29108/11213/7097/7305/140885/409/64127/602/284/11027/6850/353514/23547/5663/7096/5795/101/6774/7099/120892/27202
BP	GO:1903555	regulation of tumor necrosis factor superfamily cytokine production	161	-0.38128747891803	-1.99713790633769	8.51718510158803e-07	2.89156652361026e-05	2.09844234566322e-05	3453	tags=35%, list=17%, signal=29%	23405/9181/6348/942/5196/5777/3459/943/50943/3552/7538/8772/5336/90865/4615/5987/7128/3717/54209/5914/50856/177/558/5724/23643/51738/1191/80149/5005/9261/5788/5004/29126/57506/7855/29108/11213/7097/7305/140885/409/64127/602/284/11027/6850/353514/23547/5663/7096/5795/101/6774/7099/120892/27202
BP	GO:0045936	negative regulation of phosphate metabolic process	401	-0.281963523175729	-1.6602506131068	8.77079511809616e-07	2.96525964950968e-05	2.15192227590482e-05	4462	tags=33%, list=22%, signal=26%	1981/84930/7040/140775/3082/64853/6521/79888/3623/2281/324/79705/3486/5155/51657/2660/199731/5591/4656/64092/22843/1843/207/1027/183/10408/5777/4298/2771/10636/3071/4035/11314/89/4616/4763/7249/1756/867/10217/5987/9353/103/9961/1813/7128/5341/10106/6992/138429/23770/25937/3611/5525/79837/3558/93649/5339/84335/5154/4916/7251/51763/80149/5170/2887/56288/10251/58190/201163/80279/1050/2192/5788/5577/…
BP	GO:2001251	negative regulation of chromosome organization	79	0.494903083454511	2.19775857083884	9.16659397278468e-07	3.0862134230363e-05	2.2396997896378e-05	6001	tags=57%, list=29%, signal=40%	26271/5394/3178/699/6419/4331/7517/11130/55795/80169/701/4171/54908/9735/4085/891/9319/51750/84101/9212/472/8379/9184/2072/3183/10111/51451/23293/7153/1063/55055/7013/25906/9700/81620/80119/65057/7515/7014/7272/9232/9183/5885/3192/26277
BP	GO:0090501	RNA phosphodiester bond hydrolysis	139	0.416915402256788	2.01096979715936	9.56377078069172e-07	3.20662959150961e-05	2.32708715733752e-05	5317	tags=50%, list=26%, signal=37%	28987/29883/55651/5394/10248/51367/6227/28960/65095/23404/51728/22916/23212/88745/11340/81608/51692/328/11052/154197/2237/10556/10171/10940/23283/51110/27340/10557/129563/8602/29777/5511/55720/1478/60528/201626/23246/340554/55520/29102/5438/79707/7257/56915/10898/246175/51010/1479/27044/10799/10775/23293/11051/23357/9941/83594/9924/25996/146857/54059/11102/9337/90806/9790/22894/9271/84659/80153/5…
BP	GO:0034502	protein localization to chromosome	81	0.482714299690956	2.14652532801828	9.75420357949232e-07	3.25702089893007e-05	2.36365669584925e-05	6001	tags=54%, list=29%, signal=38%	4436/91272/51535/10575/10576/10574/983/27085/6117/1736/908/2146/701/26354/54908/9735/10694/7203/6950/79003/10664/23137/9212/6118/10856/9184/283489/545/113130/1058/55011/55869/55055/55166/7013/81620/65057/84515/7014/5925/7272/9183/5885/26277
BP	GO:1904874	positive regulation of telomerase RNA localization to Cajal body	15	0.787031278015695	2.35959872974444	1.05585786552719e-06	3.51116013151132e-05	2.54808839506433e-05	2870	tags=73%, list=14%, signal=63%	55651/10575/10576/10574/1736/908/10694/55164/7203/6950/10856
CC	GO:0042788	polysomal ribosome	32	0.652243685576756	2.38769590511637	1.08168598244251e-06	3.571446051646e-05	2.59183856530074e-05	4283	tags=75%, list=21%, signal=59%	6228/4736/8667/6142/6234/6227/25873/6132/6152/6169/6128/23367/6141/6130/6235/6170/6156/6143/6135/6161/6160/6173/6171/1938
BP	GO:0031623	receptor internalization	109	-0.422714711961033	-2.07640158629372	1.08278990473862e-06	3.571446051646e-05	2.59183856530074e-05	4599	tags=43%, list=23%, signal=34%	967/124930/2207/10266/89780/6616/3688/2868/3576/1742/3689/50632/4035/9779/4289/5336/79890/100506013/1813/11031/2332/1759/54550/3690/27091/4043/255738/55681/11006/5534/338692/2885/634/1785/26052/409/6386/284/10211/6850/133/8650/3579/7422/3577/88455/8301
BP	GO:0002703	regulation of leukocyte mediated immunity	213	-0.342078852154966	-1.87287253122281	1.12791210440347e-06	3.70521409519424e-05	2.68891553890178e-05	3586	tags=34%, list=18%, signal=29%	81545/100507436/10459/3689/722/6372/5777/3684/3071/50943/11035/11314/8772/5336/2268/912/3606/84106/3105/3566/54209/2242/164/3596/3558/177/5724/8417/135250/3594/7189/3456/5170/383/50487/5788/8809/57506/1398/2294/11006/57126/7855/201294/3718/114548/3140/2213/634/7292/3383/6813/2529/7305/409/1604/64127/1379/121260/6810/6850/3553/1378/4067/7454/2150/604/6688/3554/9846/7133/7099/4179
CC	GO:0015629	actin cytoskeleton	485	-0.274205496459668	-1.6453078733326	1.1441267824553e-06	3.74332448098481e-05	2.71657267447155e-05	4332	tags=31%, list=21%, signal=25%	219537/10881/10097/11073/1496/10296/283431/3059/9001/79784/4046/83543/4648/6708/8522/57644/5880/830/7010/93661/29109/644150/10307/11078/7125/7135/7739/23012/881/4645/829/55362/7414/89/91807/199/1756/8997/5881/1495/2268/1238/3936/83715/7136/4638/88/10603/83992/345651/4632/1627/81/6714/10979/10395/10552/118/23022/57731/4026/1265/23433/10398/22885/5914/800/6525/5816/3611/50807/5879/51411/832/4482/71…
BP	GO:0010563	negative regulation of phosphorus metabolic process	402	-0.283231477296175	-1.66555672145034	1.17962040915795e-06	3.8439518071918e-05	2.78959905678696e-05	4462	tags=33%, list=22%, signal=26%	1981/84930/7040/140775/3082/64853/6521/79888/3623/2281/324/79705/3486/5155/51657/2660/199731/5591/4656/64092/22843/1843/207/2931/1027/183/10408/5777/4298/2771/10636/3071/4035/11314/89/4616/4763/7249/1756/867/10217/5987/9353/103/9961/1813/7128/5341/10106/6992/138429/23770/25937/3611/5525/79837/3558/93649/5339/84335/5154/4916/7251/51763/80149/5170/2887/56288/10251/58190/201163/80279/1050/2192/5788/…
BP	GO:1904851	positive regulation of establishment of protein localization to telomere	10	0.87119272421018	2.31123342172644	1.19576209358522e-06	3.88096545094019e-05	2.81646027432241e-05	1962	tags=80%, list=10%, signal=72%	10575/10576/10574/1736/908/10694/7203/6950
CC	GO:0000776	kinetochore	124	0.426741220421087	2.01492866868959	1.23567124057736e-06	3.99451651236841e-05	2.89886555663231e-05	5932	tags=54%, list=29%, signal=39%	91272/699/10615/27085/23279/11130/220134/7514/5501/81930/701/57122/79019/57405/54908/9735/6612/64946/4085/9793/134492/81929/891/79003/23291/332/83540/55355/64769/79023/348995/9212/119504/5905/8655/8379/9184/23219/283489/55746/11004/1058/348235/64105/1063/3835/79682/55055/79172/55166/6396/387103/79980/3619/6990/1062/81620/201161/23421/7272/26039/253635/10671/4751/9183/147841/3192
BP	GO:1990173	protein localization to nucleoplasm	13	0.822851003623745	2.3330298334738	1.27451103698501e-06	4.10372323575252e-05	2.9781181039658e-05	1962	tags=62%, list=10%, signal=56%	10575/10576/10574/1736/908/10694/7203/6950
BP	GO:0002275	myeloid cell activation involved in immune response	89	-0.459949897948388	-2.1821860722068	1.28411115414489e-06	4.11829166194926e-05	2.98869057469795e-05	3931	tags=47%, list=19%, signal=38%	56670/5880/7462/3689/6348/1794/3684/11314/9111/867/5336/2268/4615/10814/84106/3566/54209/2242/284021/3596/5724/5170/6844/50487/2294/57126/201294/29108/6813/7305/11027/6810/8773/6850/5293/306/4067/2150/8291/6688/9846/22904
BP	GO:0050764	regulation of phagocytosis	89	-0.459540450894635	-2.18024349180404	1.30683819711205e-06	4.16137533598647e-05	3.01995688147948e-05	4939	tags=52%, list=24%, signal=39%	8724/566/1535/7124/64422/246/3601/57118/2207/64581/8877/9066/1794/3071/4035/11314/5336/2268/5359/10347/720/54209/1265/11031/5788/7052/29108/2213/1785/3055/5728/146722/55198/55423/7097/10326/140885/64127/5873/6850/3553/2150/8291/5795/6556/2358
CC	GO:0034774	secretory granule lumen	312	-0.300452470707594	-1.72107654448882	1.31056124392312e-06	4.16137533598647e-05	3.01995688147948e-05	3653	tags=31%, list=18%, signal=26%	3959/1116/2512/2641/7450/5196/5777/1794/5122/7414/2157/2268/5768/710/9961/3101/1727/54472/3273/1509/2335/88/9798/3481/7044/81/22915/1118/3630/56729/8635/1265/7424/23593/126014/5049/2992/5476/5473/2717/10533/6678/10855/51411/6283/5199/5154/84766/6590/51738/1191/7076/383/87/5005/9535/5594/1621/5004/7077/3614/5580/11240/201294/29108/4332/10394/6093/5552/240/8288/978/6282/8566/64333/8993/6386/5873/33…
BP	GO:1904872	regulation of telomerase RNA localization to Cajal body	18	0.756470202320039	2.38968583955984	1.31293084300288e-06	4.16137533598647e-05	3.01995688147948e-05	2870	tags=67%, list=14%, signal=57%	55651/10575/5394/10576/10574/1736/908/10694/55164/7203/6950/10856
BP	GO:0002250	adaptive immune response	414	-0.278265815201141	-1.64150960454762	1.31942337719686e-06	4.16568143290868e-05	3.02308186444367e-05	3659	tags=29%, list=18%, signal=24%	7462/3448/81545/639/11026/100507436/10459/8764/942/722/5777/3071/50943/11035/6890/8772/5133/3445/4615/5987/912/715/710/202309/7128/10990/325/3606/4791/3717/3105/720/3566/54209/10332/3558/50856/246778/57192/177/51043/84766/8417/3426/733/1191/3594/80149/7189/3456/4277/383/79679/83417/338376/10288/10673/5788/8809/29126/11006/5580/7030/7855/201294/29108/3718/114548/3140/2213/634/79168/149041/338339/7…
BP	GO:0006691	leukotriene metabolic process	32	-0.6433094825555	-2.44056979371449	1.34517005528334e-06	4.23050768549187e-05	3.07012700500001e-05	3136	tags=59%, list=15%, signal=50%	22949/4048/1579/64174/239/2679/9261/2687/91227/2678/10394/92086/66002/240/7097/6850/4051/8529/241
CC	GO:0045095	keratin filament	91	-0.440703825813914	-2.09031181932577	1.35854759881658e-06	4.25608309528869e-05	3.08868736751877e-05	6806	tags=60%, list=33%, signal=40%	728255/112802/3855/83896/3891/196374/81851/3887/81870/81872/3846/386685/440021/387266/85294/386682/353323/83897/319101/2852/3850/85280/730755/387267/3851/51350/386678/23581/85290/386681/386675/353333/1452/121391/85293/653240/83755/144501/386674/3854/386680/386676/85285/3856/386677/286887/386683/728318/386684/387273/83895/100132386/439915/3888/440050
BP	GO:0071897	DNA biosynthetic process	166	0.394445646310827	1.94301097141237	1.38570335012336e-06	4.32446037803884e-05	3.13830953060328e-05	5364	tags=45%, list=26%, signal=33%	28984/54433/55651/10575/5394/10576/3178/10574/4931/54107/5985/6117/51514/659/1736/908/7486/7298/8550/80169/27063/3184/9894/5245/25849/5984/5983/11232/10694/3326/27000/22890/5981/5422/7203/26272/6950/5424/5111/9212/5427/472/51426/7157/63922/3183/545/4609/10721/10111/4216/23293/1063/79075/7083/3978/5428/55512/7013/2697/5429/23411/56655/5588/5425/92345/5980/4221/80119/56897/3981/3320/10715/65057
MF	GO:0005125	cytokine activity	224	-0.333285168006569	-1.83378693584529	1.44561747468147e-06	4.49415332933541e-05	3.26145761378025e-05	5446	tags=37%, list=27%, signal=27%	6696/27177/4049/100141515/3443/7066/2920/3625/7124/7472/3578/6376/9350/7040/85480/10637/6387/3603/970/282616/3623/6368/89780/51384/2660/3576/114900/2921/9518/3448/8744/6357/6348/5196/6372/1489/3552/1270/3626/2658/90865/1435/3445/131177/7044/3606/6364/84639/654/51192/414062/5473/116173/3567/3596/3558/2661/246778/6398/7482/7076/3456/6360/338376/10673/387695/8743/3589/113540/1437/83729/7292/3557/581…
BP	GO:0006839	mitochondrial transport	223	0.364833747410452	1.87187696541411	1.48786806913048e-06	4.60784790569645e-05	3.34396704649092e-05	4664	tags=42%, list=23%, signal=33%	55186/664/26520/292/286097/29074/253512/81034/10651/10055/9131/7417/57380/84277/26515/10440/617/293/9804/1459/131474/134266/291/5250/9049/140823/84275/3329/55750/10449/51079/10456/84266/1678/5018/160140/10425/81853/22/100652748/9141/29103/9026/6721/117145/80273/10531/131118/29090/8604/89781/596/400916/284114/3002/26519/7157/10166/90529/92609/10452/401505/56993/221154/196294/51660/57602/79085/5152…
BP	GO:0000963	mitochondrial RNA processing	19	0.735724264430647	2.34550499761631	1.50357665647612e-06	4.63879125119667e-05	3.36642298031916e-05	4632	tags=89%, list=23%, signal=69%	3028/22868/54802/54931/55006/84881/51654/9238/25821/80324/6832/79072/60528/10922/79675/60493/57570
BP	GO:0017157	regulation of exocytosis	192	-0.349939554747404	-1.88533430766015	1.55517311170162e-06	4.77980099558595e-05	3.46875533766301e-05	4600	tags=37%, list=23%, signal=29%	341359/3965/28964/90019/127833/22871/9001/9066/537/94121/9146/5880/3689/3684/8618/2771/3071/150/11314/10079/55503/23011/2268/93664/23332/1813/10814/5872/84106/7879/3566/2242/84932/164/3596/10675/5874/219931/203190/8398/2332/5724/57617/8372/7251/5170/6844/50487/2294/2932/57126/201294/2213/634/64780/6813/5023/134957/6386/5873/6810/6850/84961/4067/27243/9545/2150/4851/6688/9846/120892
BP	GO:0072594	establishment of protein localization to organelle	394	0.314082785005325	1.72118313614136	1.66343269133236e-06	5.06963901158343e-05	3.67909404548315e-05	4268	tags=35%, list=21%, signal=28%	11331/5898/29098/26520/51028/3839/8504/10575/10576/10055/10952/26061/9131/10574/129401/11142/983/28972/1434/26515/10440/617/9804/5295/5195/1459/1736/131474/26060/6731/58477/29107/908/51715/134266/30000/4927/57122/8841/9049/140823/5189/3329/4088/55750/29969/11231/53371/51079/10456/23480/1678/5901/1408/5018/160140/10425/10694/79711/3326/55705/9221/8882/10073/24141/100652748/7203/9141/29103/6721/695…
MF	GO:0004674	protein serine/threonine kinase activity	373	-0.284631460853017	-1.66784763435299	1.66556001982232e-06	5.06963901158343e-05	3.67909404548315e-05	3897	tags=31%, list=19%, signal=25%	5566/10553/2868/5600/5591/207/2931/5605/81788/197259/9175/10645/10295/85366/1452/23012/6348/8428/818/4296/1326/11035/23387/91807/5871/8997/4215/53632/6792/4052/728642/55589/8814/4638/9448/208/4140/100130827/147746/6789/984/5256/84446/1455/10420/5063/1263/7048/3611/65267/5571/5595/415116/57551/80216/5894/1612/51135/11011/5170/5058/9261/5594/1859/23031/204851/5568/9344/2932/5580/2872/8493/5592/9252…
BP	GO:1905037	autophagosome organization	96	-0.434978282111925	-2.08517143144568	1.67412533093303e-06	5.06963901158343e-05	3.67909404548315e-05	3027	tags=38%, list=15%, signal=32%	165324/285180/81876/11345/7879/79837/10533/57533/8678/9554/1201/137886/89849/29082/11337/9821/2629/55062/94241/58476/26100/81631/23130/8131/51100/65018/81671/55968/8408/5663/5899/79142/203228/8897/23710/120892
MF	GO:0003684	damaged DNA binding	66	0.513959045381379	2.1835539574066	1.6785563207936e-06	5.06963901158343e-05	3.67909404548315e-05	4543	tags=53%, list=22%, signal=41%	4436/6117/6188/7486/6119/79000/328/7374/1408/2237/2547/79677/4595/5424/641/5111/2071/51426/6118/2072/56852/10721/6996/5810/2189/4913/9937/4968/5932/55693/7507/5429/252969/4350/1643
CC	GO:0030880	RNA polymerase complex	95	0.456674410420628	2.0890306387364	1.68071591584415e-06	5.06963901158343e-05	3.67909404548315e-05	6556	tags=57%, list=32%, signal=39%	5436/4172/4331/51728/6878/80349/5441/6908/11128/2648/64210/55718/6873/6875/84172/171568/2960/6882/5422/6880/51616/2963/84265/2071/5433/404672/2965/5438/5442/5828/5557/6877/5558/8295/79871/5440/902/2967/23649/25885/55197/5431/10621/9400/83860/64425/2962/2968/10622/2958/10474/6879/8464/661
BP	GO:0006302	double-strand break repair	223	0.364161892050993	1.86842983208177	1.69487090199892e-06	5.09340092548859e-05	3.69633833363818e-05	5896	tags=44%, list=29%, signal=32%	4436/84296/55775/7334/55100/4292/4172/1653/6419/25788/6117/57697/7517/11200/7486/6119/64210/51444/56916/79000/4171/50485/51659/10038/5889/64710/6421/4176/4175/2237/5888/197370/27339/5422/375757/2547/93973/113510/79677/8438/4173/9319/7291/51750/641/23137/119392/8914/472/6118/4174/7157/7405/9112/253714/10933/2072/10721/10111/84309/286053/113130/7336/10213/8317/9937/4968/146956/196528/5932/4255/1051…
BP	GO:0006091	generation of precursor metabolites and energy	440	0.30295923587617	1.67749921455267	1.72922802982232e-06	5.17394831207524e-05	3.75479247794571e-05	4829	tags=35%, list=24%, signal=27%	4436/11331/2395/4191/664/4718/7386/90624/434/1737/11315/1353/4710/4728/5255/231/4190/4715/790955/54205/1327/4696/9377/4717/1716/26227/10998/84277/5160/4723/57019/983/1431/8445/128/4714/5834/5019/4701/4711/6472/8574/5162/4702/4706/80777/5501/9650/291/55967/7385/4729/10954/84275/2821/50/51079/51142/5563/3419/10495/84532/84273/1329/4708/5018/11232/158/93058/891/29103/1337/9249/1528/10131/5502/8803/2…
BP	GO:0002224	toll-like receptor signaling pathway	112	-0.412976392712176	-2.04429770069575	1.7344268435845e-06	5.17394831207524e-05	3.75479247794571e-05	3216	tags=34%, list=16%, signal=29%	11314/9111/5336/4615/56927/7128/54209/285852/118788/27293/23643/51135/7189/5170/9261/10318/9258/57162/146722/55198/1520/11213/7097/7100/409/64127/3659/4814/121260/11027/10211/23547/10333/4067/2150/7096/51311/7099
CC	GO:0071162	CMG complex	10	0.865478994895956	2.29607516593901	1.79041386289635e-06	5.32139856539964e-05	3.86179878505579e-05	2751	tags=100%, list=13%, signal=87%	84296/9837/4172/64785/4171/51659/4176/4175/4173/4174
CC	GO:0000779	condensed chromosome, centromeric region	132	0.419983148872789	2.00303800748386	1.85077773132171e-06	5.48073376348335e-05	3.97743013023959e-05	5932	tags=53%, list=29%, signal=38%	91272/699/10615/27085/23279/11130/220134/7514/5501/81930/701/57122/79019/57405/54908/9735/6612/64946/23310/4085/9793/134492/81929/891/79003/23291/332/83540/55355/64769/79023/348995/9212/119504/11335/5905/8655/8379/9184/23219/283489/55746/11004/1058/348235/64105/1063/3835/79682/55055/79172/55166/6396/387103/79980/3619/6990/1062/81620/201161/9918/23421/7272/26039/253635/10671/4751/9183/147841/3192
BP	GO:0071621	granulocyte chemotaxis	116	-0.413370034245119	-2.0581310844584	1.86436363824715e-06	5.48377050462748e-05	3.97963392744005e-05	5040	tags=45%, list=25%, signal=34%	6279/2920/7409/6376/682/57118/2207/5294/6368/6280/2660/3576/5880/2921/6357/3689/6348/4192/5196/6372/3071/1435/9353/79647/719/6364/5142/51192/414062/5473/5879/6288/6283/5595/6360/5594/4354/90550/158747/57580/54210/683/64127/6850/5293/3579/23604/3577/1441/2919/728/27202
BP	GO:0045785	positive regulation of cell adhesion	421	-0.277132116231725	-1.64185525439339	1.86532001389843e-06	5.48377050462748e-05	3.97963392744005e-05	3735	tags=30%, list=18%, signal=25%	7010/8876/207/1842/11078/8744/30008/3689/8764/4192/942/9580/5777/3071/387/133584/50943/1326/3552/1012/57829/199/8861/5881/8772/1435/6666/912/3273/5212/2335/3987/9448/3481/5979/3606/6714/6789/3717/10979/3105/10630/3566/27185/5914/7048/338879/3611/3558/5879/1307/10675/177/81704/51043/7168/6288/8728/5724/10109/8808/8943/3594/7189/2525/79679/3280/201163/10288/10673/5788/7052/4739/50848/29126/10551/13…
CC	GO:0042734	presynaptic membrane	143	-0.376164471655073	-1.92494652352987	1.92807040474843e-06	5.64778457188763e-05	4.09866078060524e-05	4400	tags=38%, list=22%, signal=30%	8506/8061/2852/3748/492/320/9152/415117/3736/5024/9381/51107/3746/9066/23025/6616/10497/6531/2903/133396/493/1813/386617/6532/6326/26059/2332/1759/5138/3760/3092/223082/6529/84628/6506/1128/2319/490/5100/1212/1000/5023/134957/57706/9378/8676/50618/6810/5663/6809/11336/27020/8301/115548
MF	GO:0009055	electron transfer activity	115	0.438476222622893	2.04816949977341	1.961945027586e-06	5.72633883231396e-05	4.1556684908429e-05	3308	tags=38%, list=16%, signal=32%	4718/7386/1353/4710/4728/231/4715/54205/1327/4696/9377/4717/26227/4723/57019/128/4714/4701/4711/8574/4702/55967/4729/51079/1329/4708/1337/9249/1528/2109/4725/1347/4726/7388/4697/4695/4724/6834/4704/6389/22977/4716/2731/2230
BP	GO:0034612	response to tumor necrosis factor	232	-0.324776185267028	-1.792060017971	2.16967655978482e-06	6.30994824591184e-05	4.57920040574846e-05	4845	tags=38%, list=24%, signal=29%	1535/51667/7124/7293/3037/6997/6376/8531/11173/970/6368/8877/929/820/3304/79092/329/3576/4656/207/1116/6357/9181/5609/8764/6348/84888/7538/10631/6772/3987/7128/834/6364/81/3717/2819/414062/3611/2679/5595/81792/965/8372/3856/9825/51763/80149/7189/102/6360/5594/9447/1050/2687/10673/204851/355/2634/260434/677/29108/2629/117584/837/2678/672/83643/6868/3383/9076/58191/22900/9759/6850/2131/841/7132/215…
MF	GO:0019864	IgG binding	10	-0.866066512910644	-2.33419730343703	2.3458068622962e-06	6.79781317166835e-05	4.9332494690545e-05	1365	tags=80%, list=7%, signal=75%	2214/2213/7369/2217/2210/9103/2212/2209
CC	GO:0031970	organelle envelope lumen	89	0.460688292211527	2.0846244499199	2.41783764792587e-06	6.98116112811183e-05	5.06630714303511e-05	3971	tags=44%, list=19%, signal=35%	26520/51287/204/11315/9131/54205/1371/57019/1841/26515/100272147/131474/6472/23568/4702/55750/51142/10456/1678/6647/79145/26235/117145/10131/4725/2628/400916/26519/84300/221154/55749/7064/27101/824/203068/51499/388753/26521/4976
BP	GO:0030100	regulation of endocytosis	204	-0.345452102722525	-1.8795616200363	2.42628474011281e-06	6.98116112811183e-05	5.06630714303511e-05	4717	tags=39%, list=23%, signal=30%	150696/6455/53916/246/967/124930/2719/22871/51479/8877/929/89780/10825/7376/1742/5538/10188/5869/50632/3071/4035/11314/1012/7249/867/9779/4289/5336/79890/23011/100506013/6014/57030/1813/55589/1861/10347/6714/9765/54209/160/11031/64284/5879/558/2332/1759/54550/5878/9094/7251/3690/1201/1191/4043/255738/3092/55681/7036/5534/57126/338692/1785/79772/55198/6093/85439/11252/409/6386/284/10211/6850/8650/…
BP	GO:0006284	base-excision repair	41	0.590526823898852	2.2883855364272	2.50291392550354e-06	7.17619914895255e-05	5.20784842821901e-05	4476	tags=56%, list=22%, signal=44%	55170/6117/6188/7486/6119/328/7374/10038/2237/4595/5424/5111/6118/10721/55031/6996/4913/4968/3978/5428/7507/252969/4350
CC	GO:0098978	glutamatergic synapse	326	-0.2980753700987	-1.72284609089169	2.58478115242084e-06	7.38482896857136e-05	5.35925343463386e-05	3466	tags=27%, list=17%, signal=23%	25978/9181/64084/729956/23767/8775/493/8618/50632/10636/387/10082/9746/6792/10810/2047/9229/93664/1813/10814/88/56850/83992/345651/1627/6714/3717/2895/3751/22885/5063/5879/80059/6678/10675/6326/26059/388336/1759/10109/57617/4900/9722/22839/4916/1488/8943/3690/51738/27091/102/87/26280/8404/5577/3092/84628/6506/2932/5534/1128/84249/29/2319/490/1785/5100/388662/23467/26052/5552/1996/793/5023/11252/5…
CC	GO:0005657	replication fork	56	0.533230722579427	2.18715544097608	2.62753114379954e-06	7.48062726343491e-05	5.42877533459452e-05	3679	tags=54%, list=18%, signal=44%	4172/5985/6117/7517/7486/6119/56916/1786/50485/5889/5984/5983/5981/5422/11169/54962/5424/641/8914/5111/9031/6118/7157/84083/253714/56852/54465/29980/5557/5558
BP	GO:0023061	signal release	450	-0.275189200081202	-1.64344948401752	2.66337580587385e-06	7.55616478631482e-05	5.48359376446754e-05	4991	tags=34%, list=24%, signal=26%	23621/3625/2852/3060/140679/8322/64840/1137/808/3382/7124/5608/320/2696/8431/341359/28964/6854/283849/151/90019/127833/22871/415117/6387/9381/572/3623/5861/152/2281/6928/6934/9066/23025/6616/10497/94121/56670/389692/169026/11255/6865/5972/5798/5538/9900/6623/2641/183/4087/3358/2865/8775/818/8618/2914/18/150/1385/4035/3091/9536/55503/5208/131177/2182/93664/1813/10814/9448/5799/846/3630/3717/56729/…
BP	GO:0001525	angiogenesis	482	-0.266885760378868	-1.59776055962219	2.87932323870902e-06	8.14035845257315e-05	5.90754967809948e-05	5528	tags=36%, list=27%, signal=27%	374887/1950/54538/7534/11117/2693/2523/161198/79400/10298/2028/347/64344/1003/9464/5547/219699/64102/5316/10411/10481/1890/350/2013/1942/7124/55576/90993/1464/2246/6997/6376/4846/25865/682/3953/5294/2876/80025/3082/2049/10266/8877/51162/2549/1386/27035/947/820/354/1215/9146/154810/113026/79924/10553/9496/6943/3688/3397/84432/3576/7010/51378/207/1116/183/358/4192/5196/10014/493/56913/387/4853/3091…
BP	GO:0000070	mitotic sister chromatid segregation	159	0.393918141613599	1.93313587440362	2.9306886518526e-06	8.25680823650416e-05	5.99205859592962e-05	6666	tags=55%, list=33%, signal=38%	91272/9928/26271/51433/8881/51529/699/10615/7517/10592/11130/55795/3834/23212/81930/701/9787/29127/54908/5901/54892/9735/10270/23310/4085/81929/146909/891/9319/79003/83540/129563/84101/29945/23137/80218/9055/9212/472/10464/8379/9184/283489/23636/51203/286053/113130/246184/51451/11004/64105/1063/3835/10051/79075/55055/29781/9126/79980/3619/25906/9700/1062/81620/9525/9918/3833/51115/8697/8452/27436…
BP	GO:0006914	autophagy	496	-0.26017605825098	-1.56543691053582	3.01649315001029e-06	8.43993979971845e-05	6.12495923091019e-05	4462	tags=31%, list=22%, signal=25%	1981/79065/3953/140775/3082/9830/10475/84557/1611/572/9001/5861/22878/10254/80700/23677/535/84749/23192/9146/5566/6280/11152/83933/207/2931/6737/143686/10548/10645/637/25978/9517/9919/205860/92421/64121/55432/528/4170/3091/51322/7249/523/9779/165324/285180/5987/5768/7009/54472/1813/527/81876/11345/834/7879/6714/54209/5049/1263/79720/5476/79837/10533/2033/219931/57192/5595/51652/10287/57533/57617/…
BP	GO:0061919	process utilizing autophagic mechanism	496	-0.26017605825098	-1.56543691053582	3.01649315001029e-06	8.43993979971845e-05	6.12495923091019e-05	4462	tags=31%, list=22%, signal=25%	1981/79065/3953/140775/3082/9830/10475/84557/1611/572/9001/5861/22878/10254/80700/23677/535/84749/23192/9146/5566/6280/11152/83933/207/2931/6737/143686/10548/10645/637/25978/9517/9919/205860/92421/64121/55432/528/4170/3091/51322/7249/523/9779/165324/285180/5987/5768/7009/54472/1813/527/81876/11345/834/7879/6714/54209/5049/1263/79720/5476/79837/10533/2033/219931/57192/5595/51652/10287/57533/57617/…
BP	GO:0030168	platelet activation	122	-0.395125316021533	-1.9697143961888	3.03839534212166e-06	8.47200680617703e-05	6.14823061813296e-05	4488	tags=45%, list=22%, signal=35%	151/2207/5294/152/89780/2623/5155/1192/388552/7450/5196/5777/18/150/7414/340205/5336/5359/239/3273/2335/5341/6714/3717/10630/10398/9002/3611/2812/6288/558/3674/5154/160851/2811/3690/1281/4627/50848/1607/5580/5592/7056/634/51206/5290/1608/6403/7094/64805/5023/6850/4067/1432/7099
CC	GO:0070382	exocytic vesicle	214	-0.333135883069759	-1.81908733022312	3.08439603586331e-06	8.57081829965579e-05	6.21993923021607e-05	4891	tags=38%, list=24%, signal=29%	3060/140679/808/3382/320/79641/341359/6854/90019/127833/415117/9381/51107/80863/85409/9001/9066/23025/6616/10497/94121/57084/2903/1742/5538/9900/55530/94120/57030/1813/547/5872/11021/1861/83992/4803/5799/9922/5142/114088/84446/27185/23546/5874/203190/1759/8417/9554/1201/102/1183/127262/6844/201294/490/79772/1809/1212/388662/85439/23095/10228/22987/134957/23312/6449/8677/8676/5873/80331/6810/5663/…
BP	GO:0009124	nucleoside monophosphate biosynthetic process	40	0.598313381219187	2.29916853548752	3.17492546511049e-06	8.79226799450735e-05	6.38064776426373e-05	1687	tags=50%, list=8%, signal=46%	471/353/132/8833/7371/1716/1854/100/3251/221823/1723/7298/10606/55312/5471/3615/5198/7372/158/1635
BP	GO:0070525	tRNA threonylcarbamoyladenosine metabolic process	15	0.769761384888822	2.30782185756252	3.34470757554421e-06	9.23093784624684e-05	6.69899540909212e-05	2226	tags=73%, list=11%, signal=65%	3028/8270/54802/55006/84881/64172/51654/25821/80324/55644/112858
BP	GO:0016226	iron-sulfur cluster assembly	22	0.705173269612009	2.30617592814776	3.48608793712985e-06	9.55612078441608e-05	6.93498432443256e-05	3992	tags=68%, list=20%, signal=55%	2395/57128/57019/3313/80224/10539/4682/64210/654483/22/9391/122961/27247/23479/150274
BP	GO:0031163	metallo-sulfur cluster assembly	22	0.705173269612009	2.30617592814776	3.48608793712985e-06	9.55612078441608e-05	6.93498432443256e-05	3992	tags=68%, list=20%, signal=55%	2395/57128/57019/3313/80224/10539/4682/64210/654483/22/9391/122961/27247/23479/150274
BP	GO:1903405	protein localization to nuclear body	12	0.825409805596844	2.29655869272935	3.58238870887377e-06	9.75419529657777e-05	7.07872922551743e-05	1962	tags=67%, list=10%, signal=60%	10575/10576/10574/1736/908/10694/7203/6950
BP	GO:1904867	protein localization to Cajal body	12	0.825409805596844	2.29655869272935	3.58238870887377e-06	9.75419529657777e-05	7.07872922551743e-05	1962	tags=67%, list=10%, signal=60%	10575/10576/10574/1736/908/10694/7203/6950
BP	GO:0032640	tumor necrosis factor production	156	-0.370693790183421	-1.92424632225252	3.6493934563416e-06	9.87039283491858e-05	7.16305508588593e-05	3453	tags=34%, list=17%, signal=28%	23405/9181/6348/5196/5777/3459/943/50943/3552/7538/8772/5336/90865/4615/5987/7128/3717/54209/5914/50856/177/558/5724/23643/51738/1191/80149/5005/9261/5788/5004/57506/7855/29108/11213/7097/7305/140885/409/64127/602/284/11027/6850/353514/23547/5663/7096/5795/6774/7099/120892/27202
BP	GO:0032680	regulation of tumor necrosis factor production	156	-0.370693790183421	-1.92424632225252	3.6493934563416e-06	9.87039283491858e-05	7.16305508588593e-05	3453	tags=34%, list=17%, signal=28%	23405/9181/6348/5196/5777/3459/943/50943/3552/7538/8772/5336/90865/4615/5987/7128/3717/54209/5914/50856/177/558/5724/23643/51738/1191/80149/5005/9261/5788/5004/57506/7855/29108/11213/7097/7305/140885/409/64127/602/284/11027/6850/353514/23547/5663/7096/5795/6774/7099/120892/27202
BP	GO:0065004	protein-DNA complex assembly	120	0.424064399239637	1.99175848385582	3.91236343474511e-06	0.000105464840230969	7.65370206468408e-05	5668	tags=52%, list=28%, signal=38%	6925/8208/54069/5928/7343/6878/11339/6908/4869/51053/9787/4171/5889/6882/9735/6597/64946/79711/5888/266812/6880/64754/79003/55814/55355/6598/7259/257218/85453/7157/6047/404672/83743/23270/4673/54700/1058/64105/55011/7067/1063/9014/9013/79172/387103/4674/7013/5893/6418/1062/100289087/81620/201161/7480/5706/401541/8520/79903/5925/26054/23421/64425/8318
BP	GO:0000466	maturation of 5.8S rRNA from tricistronic rRNA transcript (SSU-rRNA, 5.8S rRNA, LSU-rRNA)	24	0.681933299132531	2.28597384817389	4.25765684952608e-06	0.000114392806877664	8.30161464491074e-05	3654	tags=67%, list=18%, signal=55%	55759/5394/9875/6227/65095/23404/23212/11340/10171/27340/8602/29777/23246/79707/51010/10799
BP	GO:1904869	regulation of protein localization to Cajal body	11	0.842191952286777	2.30717429637064	4.41476595836468e-06	0.0001178335887703	8.55131605647232e-05	1962	tags=73%, list=10%, signal=66%	10575/10576/10574/1736/908/10694/7203/6950
BP	GO:1904871	positive regulation of protein localization to Cajal body	11	0.842191952286777	2.30717429637064	4.41476595836468e-06	0.0001178335887703	8.55131605647232e-05	1962	tags=73%, list=10%, signal=66%	10575/10576/10574/1736/908/10694/7203/6950
BP	GO:0001774	microglial cell activation	43	-0.561207382589804	-2.31091443536258	4.56040334369426e-06	0.000121321681084378	8.80445083852482e-05	4915	tags=58%, list=24%, signal=44%	566/7124/8530/6376/8877/3689/6348/3684/3459/199/3717/54209/3596/177/1191/5788/7097/3460/7305/10333/7096/10135/120892/728/2358
CC	GO:0031983	vesicle lumen	317	-0.293852500015266	-1.69077502190261	4.59915214989599e-06	0.000121952681517177	8.85024324957625e-05	3653	tags=31%, list=18%, signal=26%	3959/1116/2512/2641/7450/5196/5777/1794/5122/7414/2157/2268/5768/710/9961/3101/1727/54472/3273/1509/2335/88/9798/3481/7044/81/22915/1118/3630/56729/8635/1265/7424/23593/126014/5049/2992/5476/5473/2717/10533/6678/10855/51411/6283/5199/5154/84766/6590/51738/1191/7076/383/87/5005/9535/5594/1621/5004/7077/3614/5580/11240/201294/29108/4332/10394/6093/5552/240/8288/978/6282/8566/64333/8993/6386/5873/33…
CC	GO:0098793	presynapse	484	-0.264407858389987	-1.5852238752782	4.62701967014289e-06	0.000122064667527176	8.85837020026498e-05	4721	tags=31%, list=23%, signal=24%	492/320/79641/51560/6455/7399/28964/6854/90019/127833/22871/9152/415117/3736/5024/9381/51107/80863/8877/3746/9001/152/89780/9066/23025/3742/6616/10497/57084/6531/6543/2903/11255/1742/5798/2571/5538/4922/9900/55530/6623/133396/23767/8775/493/8618/2914/133584/8620/93664/6540/57030/4915/1813/10814/386617/85300/547/5872/11021/1861/83992/4803/5799/846/9922/5142/114088/84446/6532/27185/84932/3611/1395/…
BP	GO:0001732	formation of cytoplasmic translation initiation complex	15	0.765699974755123	2.29564534252412	4.63346285412501e-06	0.000122064667527176	8.85837020026498e-05	4026	tags=87%, list=20%, signal=70%	10480/8668/8667/3646/8665/8894/8669/8666/51386/8664/8661/8662/27335
BP	GO:0000154	rRNA modification	30	0.653121766386879	2.34912553132913	4.66780226432519e-06	0.000122571351368073	8.89514081643166e-05	4948	tags=73%, list=24%, signal=56%	54433/55651/27079/51504/2091/27292/1736/55006/84881/79066/64216/79922/196074/10436/51106/4839/55695/29081/29063/113000/92345/345630
CC	GO:0034708	methyltransferase complex	79	0.47611027448434	2.1143037321742	4.83358898560262e-06	0.000126515293642515	9.18135714277116e-05	5179	tags=52%, list=25%, signal=39%	54881/27043/5931/8731/1207/5928/56339/4234/6878/81887/9739/2146/55006/79084/23512/8726/29915/6880/115708/121536/80335/2079/83732/10856/124944/3276/84661/1876/29104/3066/3054/51605/30827/22976/26121/6045/10785/4221/57721/23091/79447
MF	GO:0003779	actin binding	424	-0.270489973414974	-1.60313145083387	4.88988516109995e-06	0.00012698866484002	9.2157102229424e-05	4874	tags=34%, list=24%, signal=26%	84940/4640/390594/8826/2934/9948/10095/54961/4846/342184/11346/23307/4604/8736/23224/10097/1264/1496/10296/283431/3059/51088/79784/4046/83543/4648/23623/2035/6708/85358/3688/8522/57644/8048/830/93661/29109/7145/4130/644150/11078/7125/7135/4478/7739/23012/881/4645/829/54899/7414/89/199/1756/376132/1495/10810/3636/2318/3936/83715/7136/4638/88/84168/667/1627/81/10979/10552/118/23022/57731/1265/6532/…
BP	GO:0016197	endosomal transport	207	-0.332844891181868	-1.81479106547458	4.89772909960721e-06	0.00012698866484002	9.2157102229424e-05	3466	tags=31%, list=17%, signal=26%	25978/25938/4645/92421/50632/10079/9779/30846/5987/88/56850/5872/11021/27236/7879/9182/9765/83547/64284/51652/79778/57533/27147/23585/8943/1639/5119/6272/29082/64129/50487/23603/54741/7813/10043/23527/23258/6345/8218/23274/79735/6653/22853/10228/55275/8677/57706/23023/50618/81609/91056/19/9341/112574/143187/7454/27243/54918/58513/9185/9043/120892/8301/1130
CC	GO:0030133	transport vesicle	395	-0.280782565675272	-1.65103373363601	4.89862609008209e-06	0.00012698866484002	9.2157102229424e-05	4891	tags=34%, list=24%, signal=27%	3060/140679/6494/808/3382/320/79641/341359/5126/6854/283849/90019/202915/127833/415117/140767/9381/51107/80863/85409/10618/2348/9001/5861/9066/23025/6616/10497/94121/57084/169026/2903/1742/5798/5538/4922/9900/55530/388552/9919/5122/22937/523/94120/90865/858/57030/1813/11276/547/5872/11021/1861/83992/81876/4803/5799/9922/3630/3105/9182/5142/114088/84446/160/27185/26154/164/23546/5874/203190/1759/8…
MF	GO:0004518	nuclease activity	193	0.369852012867672	1.86399999755584	5.0783599563619e-06	0.000131228702821403	9.52341454773332e-05	6352	tags=52%, list=31%, signal=36%	55775/28987/64789/29883/55728/5394/10248/51367/28960/9797/1653/6419/57109/57697/7517/23404/81887/116461/6188/7486/51692/328/122618/4830/5889/154197/2237/10556/10171/10940/51110/10557/129563/5511/5424/28990/60528/201626/64782/10146/340554/55520/29102/84083/5896/7257/2072/56915/10111/246175/5810/51010/27044/4913/10799/1776/10775/9937/4968/146956/23293/5932/23357/9941/5428/83594/1677/9924/25996/2529…
CC	GO:0120114	Sm-like protein family complex	52	0.54429475480534	2.20412968364562	5.53318167051593e-06	0.000142527733570052	0.000103433979164131	3191	tags=46%, list=16%, signal=39%	25980/11171/6606/10907/50628/1207/83443/51631/11218/54960/10946/96764/27336/10713/10594/10465/79833/25766/55015/9343/8487/23450/9416/25929
BP	GO:0050778	positive regulation of immune response	469	-0.265026809172341	-1.58915066384156	5.76482547503229e-06	0.000148024664254468	0.000107423163582047	3443	tags=27%, list=17%, signal=23%	3689/942/722/5777/3684/3071/50943/11314/57829/9111/8772/5336/10616/2268/5359/912/715/710/11326/3273/83666/9473/629/7917/10603/719/325/3606/84106/6714/3105/5142/720/3566/54209/5914/5063/164/3596/3558/2033/8398/5724/696/5199/3937/8417/3426/733/135250/1191/3594/80149/7189/3456/5058/4277/383/79679/5594/9447/84166/10673/50487/5788/8809/29126/57506/54718/581/11006/5580/57126/7855/29108/114548/4332/3140…
MF	GO:0106310	protein serine kinase activity	351	-0.281780504472666	-1.64620107034741	6.16390000325127e-06	0.000157772506707826	0.000114497282477794	3836	tags=30%, list=19%, signal=24%	8844/5600/5591/207/2931/5605/81788/9175/10188/10645/1452/23012/5609/8428/818/4296/1326/11035/23387/5871/8997/4215/6792/728642/55589/8814/9448/83931/208/4140/100130827/10290/147746/6789/984/84446/1455/10420/5063/1263/3611/65267/5595/415116/57551/80216/5894/1612/51135/11011/5170/5058/9261/5606/5594/1859/23031/204851/5568/9344/9625/2932/5580/2872/9252/140803/84254/203447/5603/283629/2580/5290/51347/…
CC	GO:0030670	phagocytic vesicle membrane	71	-0.470360209171774	-2.13555411395765	6.22465803333511e-06	0.000158826651831701	0.000115262287449443	2774	tags=35%, list=14%, signal=31%	527/7879/3105/11031/83547/57192/9554/8992/1785/55198/6892/7097/6810/8773/10981/10333/9341/538/9114/306/533/7096/6556/80223/26253
BP	GO:0043038	amino acid activation	25	0.668161639072767	2.26284569475411	6.68669072510201e-06	0.000170080904525008	0.00012342962519789	3753	tags=68%, list=18%, signal=56%	23395/5188/54938/10352/79731/51067/57505/132949/80222/10056/55699/124454/55157/57470/57176/2193/57038
BP	GO:0014812	muscle cell migration	84	-0.440624021585749	-2.07245657259405	6.74985366016899e-06	0.00017115097687066	0.000124206188733504	3956	tags=44%, list=19%, signal=36%	3486/5155/9732/2660/183/4192/387/4035/199/10631/9353/79647/51177/5328/6714/3611/93649/7168/5154/3690/2887/5058/1398/5592/4303/55909/6093/6653/6282/9759/10092/4193/538/10221/54434/7099/80005
BP	GO:0050777	negative regulation of immune response	182	-0.346107554575945	-1.84078760818882	7.12143794474303e-06	0.000180010428297959	0.000130635592270512	3783	tags=36%, list=19%, signal=30%	133060/725/64092/7376/6737/5495/100507436/10906/8764/722/5777/3071/50943/11314/9111/5133/2268/5987/103/710/11326/1813/7128/253943/6714/3630/6397/3105/3566/54209/3558/51043/80149/3456/1281/79671/4277/383/84166/5788/1398/2294/11006/3718/2213/634/149041/3055/7292/966/11213/409/1604/8993/64127/5045/1379/6850/1378/4067/604/3142/6688/1432/9958/4179
CC	GO:0060205	cytoplasmic vesicle lumen	315	-0.295705995354523	-1.70014146166494	7.38554356305244e-06	0.000186106523200644	0.000135059596900017	3653	tags=31%, list=18%, signal=26%	3959/1116/2512/2641/7450/5196/5777/1794/5122/7414/2157/2268/5768/710/9961/3101/1727/54472/3273/1509/2335/88/9798/3481/7044/81/22915/1118/3630/56729/8635/1265/7424/23593/126014/5049/2992/5476/5473/2717/10533/6678/10855/51411/6283/5199/5154/84766/6590/51738/1191/7076/383/87/5005/9535/5594/1621/5004/7077/3614/5580/11240/201294/29108/4332/10394/6093/5552/240/8288/978/6282/8566/64333/8993/6386/5873/33…
BP	GO:0002221	pattern recognition receptor signaling pathway	158	-0.353531342362972	-1.83968720281847	7.41313407764225e-06	0.000186223436241453	0.000135144442008573	3216	tags=30%, list=16%, signal=26%	11314/9111/23369/5336/4615/56927/7128/6397/54209/285852/118788/27293/80216/23643/51135/7189/79671/5170/9261/84282/10318/51296/9258/57162/146722/55198/1520/11213/7097/7100/409/2867/64127/3659/4814/121260/11027/10211/23547/10333/4067/2150/7096/9958/26253/51311/3303/7099
BP	GO:0098781	ncRNA transcription	45	0.555609486797227	2.17760343222912	7.56292557715134e-06	0.000189399932509278	0.000137449661074024	5878	tags=71%, list=29%, signal=51%	2971/84365/5441/4691/2976/84172/112495/6597/11137/6598/25926/10208/10927/7157/79664/10360/84524/80237/79871/9330/55011/23379/9014/22936/4654/64768/375337/9329/1663/64425/11189/2975
BP	GO:0010833	telomere maintenance via telomere lengthening	75	0.476192278055067	2.08301550090621	7.78474229319496e-06	0.000194241467702365	0.000140963217613097	3706	tags=40%, list=18%, signal=33%	54433/55651/10575/5394/10576/3178/10574/6117/170506/1736/908/8550/80169/9894/10694/3326/5888/5981/7203/26272/6950/51750/9212/472/2072/3183/545/10111/4216/23293
BP	GO:0002822	regulation of adaptive immune response based on somatic recombination of immune receptors built from immunoglobulin superfamily domains	158	-0.352686560840683	-1.83529117460399	7.81114887585054e-06	0.000194241467702365	0.000140963217613097	3586	tags=34%, list=18%, signal=28%	81545/10459/722/5777/3071/50943/11035/8772/912/7128/3606/3105/3566/54209/3558/246778/177/51043/8417/3594/80149/7189/3456/383/10673/5788/8809/29126/11006/7855/3718/114548/3140/2213/634/149041/7292/2529/338322/1604/64127/1379/121260/3553/64332/1378/7454/604/3142/6556/3554/7133/4179
MF	GO:0008175	tRNA methyltransferase activity	30	0.643778764705534	2.31552094958273	7.82806999490677e-06	0.000194241467702365	0.000140963217613097	6053	tags=83%, list=30%, signal=59%	24140/9836/93587/6894/4234/152992/54931/55006/54482/144233/339175/54888/221078/55039/79828/127253/158234/10785/57570/55621/55798/1787/91801/60487/79979
MF	GO:0016853	isomerase activity	145	0.39313302738498	1.90598198939006	7.94836942879838e-06	0.000196625212028262	0.000142693127678749	5165	tags=46%, list=25%, signal=35%	51645/4282/27079/10020/83480/142940/81567/26995/132789/92126/1652/1736/10455/1632/54495/9601/10954/7155/9049/2821/3329/84881/84245/53938/55033/84693/26035/10026/55556/58478/10682/23398/80324/283209/2286/10465/78987/54517/51303/51078/7167/5034/1573/169714/5300/4820/644591/10007/116447/79174/5372/7153/5481/63826/11104/5238/113000/126789/3157/6120/9360/83473/84650/5730/2923/5479/282969
BP	GO:0070131	positive regulation of mitochondrial translation	14	0.775318781361777	2.26803892058672	8.02743908802699e-06	0.000197977631490125	0.000143674593691963	2856	tags=79%, list=14%, signal=68%	708/22868/26995/54931/84881/51654/28958/84769/23107/79072/84300
BP	GO:1904814	regulation of protein localization to chromosome, telomeric region	13	0.799257350880692	2.26613473887253	8.06249497307326e-06	0.000198239649125807	0.000143864742836912	1962	tags=69%, list=10%, signal=63%	10575/10576/10574/1736/908/26354/10694/7203/6950
CC	GO:0031304	intrinsic component of mitochondrial inner membrane	51	0.527449881613358	2.13404315974425	8.2405993039496e-06	0.000201398261301949	0.000146156983215897	4868	tags=51%, list=24%, signal=39%	84303/10651/1353/790955/80775/79714/10440/3313/139322/5250/55750/28958/5018/100652748/51241/79135/6341/400916/79944/51660/54927/25813/94081/2110/91689/118980
CC	GO:0031305	integral component of mitochondrial inner membrane	51	0.527449881613358	2.13404315974425	8.2405993039496e-06	0.000201398261301949	0.000146156983215897	4868	tags=51%, list=24%, signal=39%	84303/10651/1353/790955/80775/79714/10440/3313/139322/5250/55750/28958/5018/100652748/51241/79135/6341/400916/79944/51660/54927/25813/94081/2110/91689/118980
BP	GO:0006457	protein folding	190	0.360953365059804	1.81739002993055	8.41450222497838e-06	0.000204421771268886	0.000148351178402261	5315	tags=46%, list=26%, signal=35%	51645/6782/10575/10576/10574/79031/7466/811/131474/120526/26278/908/3313/10549/7184/134266/9601/10954/9049/3329/53938/3336/10694/3326/10808/27000/134492/5082/7203/9141/9093/6905/5201/6950/10131/80273/2286/10465/5903/8195/81572/131118/51303/54431/51182/11140/9532/5034/11080/51726/134218/10856/10283/54557/10471/10294/55768/5824/3337/169714/23753/4820/644591/6902/5481/10693/23640/202052/64772/10961/…
BP	GO:0043270	positive regulation of ion transport	264	-0.304110322251912	-1.70373431843376	8.41469948284543e-06	0.000204421771268886	0.000148351178402261	5015	tags=35%, list=25%, signal=27%	22953/375/2852/3060/808/487/5608/389816/6376/1230/1482/387129/3736/5024/6387/3746/9001/57214/781/5155/85358/3688/9914/6330/6865/207/57158/2539/2641/2273/183/6348/776/18/150/9536/1579/1756/5336/552/1813/22925/4638/88/9472/5348/846/81/342667/54209/9002/6532/3596/65267/8398/482/5724/84766/5652/9722/3784/59272/5170/6271/50487/6529/551/581/1128/3753/490/6262/3799/1785/8399/1520/64805/2847/5023/3460/65…
CC	GO:0005911	cell-cell junction	473	-0.258357580166718	-1.54882258249718	8.64019275300653e-06	0.000209273205963866	0.000151871919121189	3735	tags=26%, list=18%, signal=22%	7010/6330/207/29109/84694/5605/1674/2125/10188/9900/286204/9181/23767/5777/9074/57826/387/7414/54587/2705/6801/1495/3987/5872/79977/9472/5348/1627/10979/127534/118/57731/1265/23150/3611/4804/5097/64403/65267/6326/23616/29766/79778/7791/84952/3856/3937/9414/6010/3690/9266/102/5058/56288/87/5493/4072/201163/4627/7827/10809/4619/83478/50848/83872/5010/79849/23580/10163/8502/91862/401138/5580/7855/71…
BP	GO:0007041	lysosomal transport	110	-0.407321380006312	-2.00186264752662	8.67677212747375e-06	0.000209533717387863	0.000152060975191379	2582	tags=32%, list=13%, signal=28%	7879/9765/63894/164/83547/219931/63971/51652/57617/8943/7251/27091/1201/1191/6272/255738/55681/23295/151636/2580/23274/8031/6653/55275/3482/65018/81609/9842/388/203228/22898/3920/3303/120892/1130
BP	GO:0042326	negative regulation of phosphorylation	350	-0.279969017542312	-1.63521888654408	8.71825003562673e-06	0.00020991062548687	0.000152334501637657	4035	tags=30%, list=20%, signal=25%	324/79705/3486/2660/199731/5591/4656/64092/22843/1843/207/1027/183/10408/5777/4298/10636/4035/11314/89/4616/4763/7249/1756/867/10217/5987/9353/103/9961/1813/7128/10106/138429/23770/25937/3611/5525/79837/3558/93649/5339/84335/4916/7251/51763/80149/5170/2887/56288/10251/58190/80279/1050/2192/5788/5577/581/23603/11006/5580/260434/5997/29108/2629/634/10507/51085/863/64780/7320/5728/26524/6093/6653/96…
BP	GO:0006953	acute-phase response	48	-0.531069744510023	-2.20632924962325	8.96391641925065e-06	0.000215187034987573	0.000156163651352501	3589	tags=40%, list=18%, signal=33%	130120/3552/9536/2157/5359/2335/325/3630/23780/6288/5005/5004/7036/1051/3553/5265/5743/3570/6774
BP	GO:0000045	autophagosome assembly	92	-0.42812546690538	-2.04719555335295	9.1960775069039e-06	0.000220109064575275	0.000159735623579011	3027	tags=37%, list=15%, signal=32%	165324/285180/81876/11345/7879/79837/10533/57533/8678/9554/137886/89849/29082/11337/9821/55062/94241/58476/26100/81631/23130/8131/51100/65018/81671/55968/8408/5663/5899/79142/203228/8897/23710/120892
BP	GO:0071356	cellular response to tumor necrosis factor	210	-0.324028892038471	-1.76752437232244	9.23819866274662e-06	0.000220466893969194	0.000159995304394441	4845	tags=37%, list=24%, signal=29%	1535/7124/7293/3037/6997/6376/8531/11173/970/6368/8877/820/3304/79092/329/3576/4656/207/1116/6357/9181/8764/6348/84888/7538/10631/6772/3987/7128/834/6364/81/3717/2819/414062/3611/5595/81792/965/8372/3856/9825/51763/80149/7189/6360/5594/9447/1050/10673/204851/355/2634/260434/677/29108/2629/117584/837/672/83643/6868/3383/9076/22900/9759/6850/2131/841/7132/2150/4217/1432/5105/2309/7133/3303/10010
BP	GO:0140694	non-membrane-bounded organelle assembly	340	0.311272871891743	1.67689643650652	9.49475717678327e-06	0.000225925101854603	0.000163956387241629	5335	tags=38%, list=26%, signal=28%	51154/708/6147/22868/6228/29883/6175/26271/6193/1965/6234/4292/6125/22974/6208/51081/9908/6209/10615/55794/6152/6169/51441/55125/11200/27229/23212/6188/79959/7430/2648/83939/4869/27063/6128/51001/6223/8841/4591/71/9787/140801/5563/29127/54801/84769/9735/64946/440145/55052/6232/114791/51116/79003/84154/29777/9133/152185/9055/7139/4733/23246/9212/79884/10146/5822/55299/6122/6047/10464/6713/345643/5…
CC	GO:0045111	intermediate filament cytoskeleton	240	-0.317479902734539	-1.76441813815081	9.5576607113689e-06	0.000226234543867816	0.000164180952790701	6637	tags=47%, list=33%, signal=32%	4000/3855/83896/3891/196374/100130958/81851/25900/3887/81870/4747/81872/3846/5317/337978/3885/254950/22941/337960/386685/440021/387266/337880/85294/337977/386682/353323/337971/83897/3884/319101/6279/51147/27158/2852/9867/3850/85280/337963/23336/730755/387267/2312/3851/337985/23224/51350/90102/100288323/386678/23581/85290/386681/3881/8689/390792/6249/386675/1674/353333/2125/8687/1452/121391/85293/…
BP	GO:0033002	muscle cell proliferation	198	-0.330680266642952	-1.77665623250408	9.56352582532176e-06	0.000226234543867816	0.000164180952790701	4845	tags=38%, list=24%, signal=29%	1535/7124/7472/6376/4209/3654/7040/348093/1264/27035/6934/3486/5155/2660/5600/5591/4656/207/1027/23493/30008/183/2771/387/1012/199/2047/4615/6772/239/79647/2296/7128/4969/57057/3606/3717/7048/3611/3596/93649/7168/5724/10257/51135/7189/5058/5594/7052/7161/5592/9314/3516/5728/5950/2773/3776/4835/5573/284/9759/4193/4211/10221/4318/4851/6648/4217/1432/5743/3570/10135/6774/7099/8837
CC	GO:0005732	sno(s)RNA-containing ribonucleoprotein complex	22	0.689969360117992	2.25645355266956	9.73477998638822e-06	0.000229616293051029	0.000166635126205189	3674	tags=73%, list=18%, signal=60%	54433/55651/10248/51367/2091/10528/1736/51602/9221/10556/10940/10557/9136/138716/10799/10775
BP	GO:0018105	peptidyl-serine phosphorylation	304	-0.292849076136368	-1.66689642563565	9.97520648804833e-06	0.000234605291142099	0.000170255698227742	4462	tags=33%, list=22%, signal=26%	1981/84930/57118/7040/3082/139728/219537/253260/3059/9201/89780/5155/5566/5591/207/2931/5605/3448/9175/2641/10459/1452/23012/493/10044/1756/3445/4915/4803/208/5979/4140/147746/6714/6789/8091/57731/84446/1455/7048/3611/5595/5894/4916/51763/11011/3456/5170/5058/9261/5594/338376/1859/23031/204851/551/581/2932/5580/2872/3589/9252/5603/283629/51085/5290/5728/26524/5165/6093/9647/51231/22853/673/3467/6…
MF	GO:0016887	ATP hydrolysis activity	256	0.328059031740113	1.71990787785877	1.02383843577237e-05	0.000240098990400491	0.000174242537563451	5646	tags=43%, list=28%, signal=31%	9928/6782/79039/8886/4292/10212/4931/4172/1653/51202/60625/55794/57697/55308/4643/64240/3834/170506/10396/29028/3313/7486/54606/81930/56916/84896/5379/11218/5189/3329/4171/4176/4175/1665/9361/146909/1974/113510/8438/4173/1973/374868/286410/55661/51761/6832/51750/1107/10112/9775/5217/641/80179/22880/9188/2963/2071/10146/51182/4174/10856/9416/64848/56992/54514/57696/1662/23456/11004/9879/11269/5160…
BP	GO:0031349	positive regulation of defense response	253	-0.304415361136265	-1.6961584741087	1.02959203236183e-05	0.000240752442379938	0.000174716755013865	3131	tags=26%, list=15%, signal=23%	9111/8772/5336/90865/5359/912/83666/3606/6714/3717/54209/5063/164/3558/2033/6283/5595/63940/5138/135250/7189/3456/5058/383/9447/84166/1050/50487/7052/57506/10318/29108/4332/5603/3055/7292/338322/7097/7305/58484/2867/64127/1051/4814/121260/23097/11027/6850/5650/7132/353514/3553/64332/91662/23765/4067/2150/5008/241/6688/55122/101/5743/51311/7099/120892/2358
BP	GO:0007015	actin filament organization	413	-0.268709256330382	-1.58425573479776	1.07125324589742e-05	0.000249774391873898	0.000181264085225353	5090	tags=37%, list=25%, signal=28%	4868/11013/89848/10411/9051/7248/345456/375/2013/84940/4640/390594/256949/2934/9948/10095/54961/6376/246/342184/11346/79822/6387/30011/10097/1496/253260/90102/283431/3059/83543/4648/6708/85358/389/8522/3397/5880/22843/830/93661/29109/11078/85415/10459/9181/9938/4645/829/3071/387/199/126206/5881/1495/10810/3636/9886/5987/9353/23332/3936/83715/643338/88/5341/27236/1627/6714/3717/10979/10395/10552/1…
BP	GO:0048259	regulation of receptor-mediated endocytosis	104	-0.408122036927395	-1.98503535606774	1.10382694542064e-05	0.000256074794822552	0.000185836358501532	3760	tags=35%, list=18%, signal=28%	10825/1742/5538/10188/867/9779/4289/5336/79890/23011/100506013/1813/55589/160/5879/2332/54550/9094/3690/1191/4043/255738/3092/55681/5534/338692/1785/409/6386/284/10211/6850/8650/7422/88455/8301
BP	GO:0071806	protein transmembrane transport	58	0.514605316456666	2.12607703688213	1.10458686452913e-05	0.000256074794822552	0.000185836358501532	4052	tags=50%, list=20%, signal=40%	10972/10952/9131/10440/9804/5195/131474/134266/140823/5189/3329/11231/23480/100652748/29103/80273/131118/29090/92609/10452/56993/29927/5828/9847/54543/5191/5193/23471/83752
BP	GO:0018212	peptidyl-tyrosine modification	364	-0.27437910745356	-1.60936579106303	1.11079026643031e-05	0.000256779265578789	0.000186347600852036	4844	tags=35%, list=24%, signal=27%	57410/8826/2915/1942/7124/5608/1464/5610/1636/6997/2322/7040/85480/3480/3082/2049/64581/1795/253260/3059/2690/89780/79705/2623/284656/5155/199731/64092/7010/51378/1742/5605/10188/10645/133396/183/5526/9181/3689/5609/8764/5777/57826/150/1489/11314/2065/1270/7297/867/5336/2047/685/2268/9961/3273/4915/83666/3481/5979/3606/147746/6714/3717/54209/2242/10420/654/3567/3596/3558/5595/558/5154/9094/4916/7…
BP	GO:1903557	positive regulation of tumor necrosis factor superfamily cytokine production	102	-0.396880194102066	-1.92484099728612	1.11639220855061e-05	0.000257341090346012	0.00018675532340407	3444	tags=35%, list=17%, signal=29%	9181/6348/942/5196/3459/943/3552/8772/5336/90865/4615/3717/177/5724/23643/1191/5005/9261/5788/5004/57506/7855/29108/7097/7305/64127/11027/6850/353514/5663/7096/5795/101/6774/7099/120892
BP	GO:0000054	ribosomal subunit export from nucleus	14	0.7702896434885	2.25332719076952	1.12632505044838e-05	0.000258077726393872	0.000187289908468446	1969	tags=71%, list=10%, signal=65%	6059/6209/23212/7514/55153/4869/4927/5901/84946/51068
BP	GO:0033750	ribosome localization	14	0.7702896434885	2.25332719076952	1.12632505044838e-05	0.000258077726393872	0.000187289908468446	1969	tags=71%, list=10%, signal=65%	6059/6209/23212/7514/55153/4869/4927/5901/84946/51068
CC	GO:0008021	synaptic vesicle	196	-0.329035523733933	-1.76628490899351	1.12912981106513e-05	0.000258077726393872	0.000187289908468446	4891	tags=38%, list=24%, signal=29%	3060/140679/808/3382/320/79641/6854/90019/127833/415117/9381/51107/80863/9001/9066/23025/6616/10497/57084/2903/1742/5538/9900/55530/57030/1813/547/5872/11021/1861/83992/4803/5799/9922/5142/114088/84446/27185/23546/5874/203190/1759/8417/9554/1201/102/1183/127262/6844/490/79772/1212/388662/85439/23095/10228/22987/134957/23312/6449/8677/8676/80331/6810/5663/9341/9114/143187/9545/6809/55784/81565/120…
BP	GO:0000724	double-strand break repair via homologous recombination	126	0.405239977789481	1.91797333840581	1.1351199690204e-05	0.000258718073837965	0.000187754615810176	4331	tags=39%, list=21%, signal=31%	84296/7334/4172/25788/6117/57697/7517/7486/6119/64210/51444/79000/4171/51659/5889/64710/6421/4176/4175/2237/5888/197370/375757/113510/79677/8438/4173/51750/641/23137/119392/8914/6118/4174/253714/10933/2072/10721/286053/10213/8317/196528/5932/7528/55693/3364/5893/79728/116028
BP	GO:1901214	regulation of neuron death	305	-0.289703780542568	-1.64991566066894	1.15330344971072e-05	0.000262126167813803	0.000190227907936953	4644	tags=35%, list=23%, signal=28%	10018/6376/835/5913/128434/842/1981/7516/7020/572/1386/2690/947/89780/5457/5309/429/83741/207/2931/2539/5538/6623/3689/6348/4192/3684/4296/2914/387/1385/4170/4035/3091/2065/1270/4763/3632/867/10763/1435/2047/4915/4803/112399/64802/3717/1728/2895/54209/2353/5063/3611/997/3596/10533/84280/1616/558/112398/84335/1201/1191/5170/255738/29082/4914/50487/3845/581/2932/27023/2629/2213/353116/5290/6416/665…
BP	GO:0098742	cell-cell adhesion via plasma-membrane adhesion molecules	257	-0.304489118480216	-1.70679466076503	1.18222368932838e-05	0.000267948687575712	0.000194453376010084	5979	tags=39%, list=29%, signal=28%	1088/1364/4099/27255/26011/1007/1009/149461/30835/9499/54538/49861/5792/9752/56098/56113/1003/65217/56145/7216/56137/57575/79633/6376/221935/56138/682/1828/56123/128434/22871/57549/1600/137970/145581/140628/3688/26167/91156/56124/286204/3689/64084/23767/9708/3684/9074/29930/1012/10082/9746/1014/27328/5979/23022/2895/10205/56122/7048/284021/5097/56136/64403/91179/120114/4072/54825/8404/83872/5010/…
BP	GO:0032602	chemokine production	92	-0.424678590071192	-2.03071339689794	1.19275066501343e-05	0.000269581584844539	0.000195638387922155	3457	tags=35%, list=17%, signal=29%	2532/2865/6372/4035/3091/199/10631/90865/4615/3606/3566/54209/177/57506/11006/29108/9314/7292/6868/7097/54210/140885/2867/64127/6850/4210/3553/23765/4155/2150/3570/7099
BP	GO:0006268	DNA unwinding involved in DNA replication	14	0.767508283029761	2.24519088100347	1.26322512039541e-05	0.000284716906302453	0.000206622260920816	2409	tags=71%, list=12%, signal=63%	6117/5813/7486/6742/4171/4176/4175/5888/4173/641
CC	GO:0033290	eukaryotic 48S preinitiation complex	14	0.767060403943903	2.24388070095513	1.28823866987747e-05	0.000289550375827862	0.000210129964114144	4026	tags=93%, list=20%, signal=75%	10480/8668/8667/1965/3646/8665/8669/8666/51386/8664/8661/8662/27335
BP	GO:0043039	tRNA aminoacylation	24	0.661041871100998	2.21594169372148	1.29923174813023e-05	0.000291214541556041	0.000211337667898823	3753	tags=67%, list=18%, signal=54%	23395/5188/54938/10352/79731/51067/57505/80222/10056/55699/124454/55157/57470/57176/2193/57038
CC	GO:0005882	intermediate filament	201	-0.329417412932746	-1.78264393622541	1.32916496394458e-05	0.000296311194638218	0.000215036366359144	6806	tags=50%, list=33%, signal=33%	728255/337975/112802/4000/3855/83896/3891/196374/81851/25900/3887/81870/4747/81872/3846/5317/337978/3885/254950/22941/337960/386685/440021/387266/337880/85294/337977/386682/353323/337971/83897/3884/319101/2852/3850/85280/337963/23336/730755/387267/2312/3851/337985/51350/100288323/386678/23581/85290/386681/3881/8689/390792/6249/386675/1674/353333/2125/8687/1452/121391/85293/10763/337882/653240/837…
BP	GO:0032642	regulation of chemokine production	91	-0.415581292641394	-1.97115259050597	1.32927378417934e-05	0.000296311194638218	0.000215036366359144	3457	tags=34%, list=17%, signal=28%	2532/2865/6372/4035/3091/199/10631/90865/4615/3606/3566/54209/177/57506/11006/29108/9314/7292/6868/7097/140885/2867/64127/6850/4210/3553/23765/4155/2150/3570/7099
MF	GO:0050135	NAD(P)+ nucleosidase activity	16	-0.737235178390181	-2.32703855210885	1.3455060318345e-05	0.000298290599516533	0.000216472842740356	1936	tags=62%, list=9%, signal=57%	8808/26280/8809/7097/683/3556/10333/7096/3554/7099
MF	GO:0061809	NAD+ nucleotidase, cyclic ADP-ribose generating	16	-0.737235178390181	-2.32703855210885	1.3455060318345e-05	0.000298290599516533	0.000216472842740356	1936	tags=62%, list=9%, signal=57%	8808/26280/8809/7097/683/3556/10333/7096/3554/7099
BP	GO:0032722	positive regulation of chemokine production	69	-0.47016799516529	-2.11625515575422	1.35767357716408e-05	0.000300167940193714	0.000217835249982958	5235	tags=46%, list=26%, signal=35%	326/247/566/7124/5610/3965/85480/64581/2865/4035/3091/199/10631/90865/4615/3606/3566/177/57506/29108/7292/6868/7097/2867/64127/6850/3553/23765/4155/2150/3570/7099
BP	GO:0031589	cell-substrate adhesion	348	-0.279262685308077	-1.62557363387607	1.37261337116878e-05	0.000301826148879769	0.000219038630675172	5472	tags=39%, list=27%, signal=29%	11117/2651/29780/2523/11149/347/2039/375567/83706/151887/10085/136227/10894/7248/25992/8322/2013/8826/1942/3037/10018/6376/246/7399/967/342184/9480/349633/25975/2049/90102/4585/5861/947/5155/3688/3397/5880/117285/7010/1842/11078/30008/3689/4192/7450/387/133584/92552/7414/4035/1012/89/4763/8861/5881/4289/10631/1435/2047/23332/3273/5212/2335/3987/88/9448/84168/5328/10319/81/6714/6789/3717/10979/103…
BP	GO:0070997	neuron death	347	-0.277169912426671	-1.61332811241963	1.37261337116878e-05	0.000301826148879769	0.000219038630675172	4644	tags=34%, list=23%, signal=27%	10018/6376/835/5913/128434/842/1981/2876/7516/7020/572/1386/2690/947/89780/5457/5309/10570/429/83741/207/2931/2539/5538/6623/637/3689/6348/4192/3684/4296/2914/387/1385/4170/4035/3091/2065/1270/4763/3632/867/8772/10763/1435/2047/4915/6477/4803/208/112399/64802/3717/1728/2895/54209/2353/5063/3611/4804/997/3596/10533/84280/6326/1616/558/112398/84335/1201/1191/5170/4149/255738/29082/4914/50487/3845/3…
CC	GO:0005852	eukaryotic translation initiation factor 3 complex	14	0.765327295577166	2.23881084153234	1.41330663000403e-05	0.000309934324212235	0.000224922824701068	4026	tags=93%, list=20%, signal=75%	10480/8668/8667/3646/8665/8669/8666/51386/8664/8661/8662/10987/27335
BP	GO:0014909	smooth muscle cell migration	71	-0.456972156421594	-2.07476897403505	1.44089536550704e-05	0.000315132749210893	0.000228695380185739	3956	tags=45%, list=19%, signal=36%	3486/5155/9732/183/4192/387/4035/199/10631/9353/5328/6714/3611/93649/7168/5154/3690/2887/5058/1398/5592/4303/6653/6282/9759/10092/4193/538/10221/54434/7099/80005
BP	GO:0045727	positive regulation of translation	124	0.399530544241105	1.88644899785917	1.44964656275518e-05	0.000315412766921658	0.00022889859218761	5409	tags=49%, list=27%, signal=36%	708/65094/22868/5436/6125/6203/10657/5935/1019/26995/51441/170506/56339/10605/54931/4869/3646/3184/23367/84881/113251/51654/28958/84769/6191/56648/23107/79072/27230/9775/8664/6154/26986/5433/8087/84300/1994/60558/65110/55364/10600/440275/1982/55695/55323/29081/29063/8440/1938/65109/57409/23654/51065/51335/8893/4690/57721/940/22927/8663/1660
BP	GO:0009612	response to mechanical stimulus	211	-0.321524488529449	-1.7582805300201	1.44995023492455e-05	0.000315412766921658	0.00022889859218761	4392	tags=36%, list=22%, signal=29%	3736/5024/6387/8795/4212/572/3746/4762/85358/8048/207/1116/50964/183/358/4192/9033/943/387/1756/79955/8772/10631/4615/6772/1813/3727/834/6714/56729/2353/1265/654/7048/3596/5879/6507/5595/8557/5339/5894/5138/3784/1281/4055/5493/4914/50848/355/6262/3249/5290/57053/6416/632/1000/3776/7100/9378/3659/83862/8989/10746/838/9759/841/7132/3553/6546/8740/1647/3759/1432/5743/51311/7099
BP	GO:0006325	chromatin organization	321	0.313931560050681	1.67574391906569	1.48148981336392e-05	0.000320319792633376	0.00023245967593258	6064	tags=44%, list=30%, signal=31%	3151/51535/6596/23081/6304/91433/6594/54107/86/8208/5931/22823/79723/54069/5928/57343/11339/57050/9739/29028/2146/2648/8110/4869/56916/22893/10467/9324/8841/4171/1786/26240/6749/58499/64710/51460/64431/3065/6597/79711/85460/83852/27000/22890/29915/266812/80312/93973/121536/64754/23378/55193/1107/10664/55355/6598/54784/57798/22880/7259/257218/10927/11335/9031/85453/7157/10363/3150/10856/83743/2327…
BP	GO:0000725	recombinational repair	127	0.408959385997674	1.94142495418503	1.48306814256191e-05	0.000320319792633376	0.00023245967593258	4331	tags=39%, list=21%, signal=31%	84296/7334/4172/25788/6117/57697/7517/7486/6119/64210/51444/79000/4171/51659/5889/64710/6421/4176/4175/2237/5888/197370/375757/113510/79677/8438/4173/51750/641/23137/119392/8914/6118/4174/253714/10933/2072/10721/286053/83695/10213/8317/196528/5932/7528/55693/3364/5893/79728/116028
MF	GO:0070851	growth factor receptor binding	139	-0.370097793809959	-1.88768176064412	1.4856544375512e-05	0.000320319792633376	0.00023245967593258	3903	tags=34%, list=19%, signal=28%	5155/199731/5623/10188/23767/3552/1270/867/685/4615/5359/54472/6714/3717/84639/7424/3567/3558/2248/5154/3690/51135/3594/3092/10551/7039/29108/2885/3589/1437/3557/6868/5728/146722/26525/7100/6386/3678/3556/3553/5663/4067/7422/5795/3554/3570/27020
BP	GO:0030150	protein import into mitochondrial matrix	19	0.702463042402921	2.23946749652447	1.49189509471032e-05	0.000320319792633376	0.00023245967593258	3404	tags=63%, list=17%, signal=53%	10440/9804/134266/140823/100652748/29103/80273/131118/29090/92609/10452/54543
BP	GO:1901652	response to peptide	480	-0.257071806206093	-1.53931394315963	1.49224650746138e-05	0.000320319792633376	0.00023245967593258	3874	tags=27%, list=19%, signal=22%	2660/3397/5591/51094/8048/133060/7010/207/5447/2931/1027/9518/5798/130120/143686/183/9181/10014/2865/89766/2771/22937/1385/4035/988/7249/54328/3636/6772/9340/181/858/88/5872/7128/3484/3727/10603/3481/208/846/6714/3630/3717/56729/54209/23433/11031/4804/79837/1395/6678/177/51043/23038/80339/1759/51738/3784/51763/7076/9810/114882/5170/2887/4149/5058/4160/383/6272/255738/6844/79746/132864/9663/1398/2…
BP	GO:0032204	regulation of telomere maintenance	74	0.471304647907796	2.06289025635871	1.54404956289751e-05	0.000330307488728188	0.0002397078593134	6001	tags=53%, list=29%, signal=37%	10575/5394/10576/3178/10574/170506/1736/908/8550/80169/3184/26354/10694/7203/26272/6950/51750/9212/472/2072/3183/545/7874/4609/10111/4216/23293/55869/7013/5588/92345/80119/65057/7515/7014/4751/56252/3192/26277
CC	GO:0035580	specific granule lumen	61	-0.479086825519037	-2.09060462286857	1.54805965985834e-05	0.000330307488728188	0.0002397078593134	4092	tags=48%, list=20%, signal=38%	820/3837/1116/5777/1794/7414/5768/54472/1509/1118/56729/1265/126014/10855/5199/84766/6590/383/5005/5004/7077/10394/8566/8993/5873/124583/116844/2919/25797
BP	GO:0033674	positive regulation of kinase activity	452	-0.259358599223823	-1.54695028250834	1.5509878383712e-05	0.000330307488728188	0.0002397078593134	4915	tags=34%, list=24%, signal=27%	566/8322/2013/8826/2915/1942/808/7124/5608/92597/2246/1636/245711/6997/51422/2322/3654/151/7040/5294/3480/8795/2049/8812/1600/572/1795/388121/253260/2690/57214/152/55890/89780/23531/284656/5155/79092/6543/7010/51378/207/10718/1027/1742/5605/1116/284254/9175/2641/183/5609/942/493/4296/3071/387/150/11035/11314/2065/5871/9802/1435/2047/685/5208/2268/84722/4915/1813/3481/5979/3606/6714/6789/3630/3717…
BP	GO:0031123	RNA 3'-end processing	97	0.429865908248272	1.97179134316417	1.58540931394751e-05	0.000336064330577301	0.000243885664186581	3817	tags=35%, list=19%, signal=29%	3028/5394/6227/2091/23404/170506/1736/51728/22916/54931/580/11340/81608/51692/26024/11052/891/25896/23283/6832/1478/60528/64506/26986/5433/55520/79882/56915/10898/6741/51010/1479/55149/11051
BP	GO:0050804	modulation of chemical synaptic transmission	419	-0.261751600847748	-1.5475999512827	1.58630316257218e-05	0.000336064330577301	0.000243885664186581	4072	tags=27%, list=20%, signal=22%	89780/9066/23025/6616/5566/85358/3688/6543/2903/6865/10718/1742/4130/6623/183/64084/729956/54899/2771/2914/10636/150/1385/9746/2047/9229/51304/4915/1813/10814/4803/1627/6714/3630/3717/7101/56729/2895/84446/6532/27185/253980/5914/1395/10675/26059/177/56853/8398/6507/2332/388336/1759/57617/4900/22839/51738/27091/1201/1816/5594/4914/127262/10288/6844/5577/6529/3845/84628/2932/5534/29/3799/79772/5759…
BP	GO:0002764	immune response-regulating signaling pathway	370	-0.275472359386348	-1.6130446602321	1.60896816142645e-05	0.000339978324526412	0.000246726093613475	3058	tags=26%, list=15%, signal=23%	23369/5336/10616/2268/4615/5359/56927/9473/7917/7128/10603/719/84106/6714/6397/3105/5142/54209/285852/5063/2033/8398/118788/27293/696/80216/23643/3937/51135/80149/7189/6654/79671/5170/5058/4277/79679/9261/5594/10288/84282/5788/54718/581/11006/5580/10318/51296/9258/4332/2213/634/57162/149041/150372/3055/5290/146722/6416/55198/1520/2357/11213/2210/660/7097/7305/7100/409/2867/64127/3659/4814/121260/…
BP	GO:0010959	regulation of metal ion transport	374	-0.265453810223475	-1.55509411652011	1.71775872814724e-05	0.000361480803053708	0.000262330684104465	5015	tags=32%, list=25%, signal=25%	22953/375/154215/2852/3060/3792/1535/808/487/128414/1193/389816/6376/2859/1230/967/23072/1482/387129/5294/3736/5024/6387/3603/3746/9001/57214/2281/8514/781/2035/5155/5566/3688/9914/6330/207/57158/2539/775/2641/2273/183/6348/5777/493/818/776/2771/387/9454/150/1756/5349/5336/5987/7009/1813/1804/4638/88/9472/5348/846/81/342667/5142/57731/54209/9002/6327/3596/116444/65267/8398/2332/482/84766/5652/972…
BP	GO:0072593	reactive oxygen species metabolic process	214	-0.320508896478194	-1.75013771388052	1.71964000466763e-05	0.000361480803053708	0.000262330684104465	4845	tags=38%, list=24%, signal=29%	1535/124056/7124/7409/9263/4846/4536/7040/2876/7020/64581/27035/255027/5155/329/5880/207/2539/405753/183/3689/3047/3684/2771/2878/387/11035/3091/3050/1545/3046/5336/5446/239/22925/7755/3630/1728/7048/5879/337/8678/80149/59272/1816/5580/57126/2885/4688/672/1544/10394/5165/4689/57580/240/2773/8288/7305/65018/653361/683/51/5873/4835/9759/6850/10333/538/2150/1647/6648/1432/2309/440503/6774/7099/12089…
BP	GO:0006450	regulation of translational fidelity	14	0.759040067258511	2.22041882153731	1.7384845320007e-05	0.000364497764668053	0.000264520127077707	4341	tags=93%, list=21%, signal=73%	6193/23395/6203/112487/51654/27000/57505/92675/80222/55699/79693/57176/344405
BP	GO:0002444	myeloid leukocyte mediated immunity	98	-0.403047678637624	-1.94187948958583	1.78604080947058e-05	0.000373503482681554	0.000271055677921282	3767	tags=42%, list=18%, signal=34%	5880/7462/3689/6348/6372/3684/11314/867/2268/4615/10814/84106/55904/3566/2242/284021/3596/5724/51135/5170/383/6844/50487/57506/2294/57126/201294/2213/6868/6813/54210/7305/6810/8773/6850/5293/306/4067/2150/6688/9846
BP	GO:0071428	rRNA-containing ribonucleoprotein complex export from nucleus	15	0.740822911878572	2.22106141224973	1.82215324638343e-05	0.000380075872523268	0.000275825335144606	1969	tags=67%, list=10%, signal=60%	6059/6209/23212/7514/55153/4869/4927/5901/84946/51068
BP	GO:0002687	positive regulation of leukocyte migration	129	-0.370644895503377	-1.88097071516143	1.83603682329771e-05	0.000381989814980453	0.000277214304710591	3874	tags=34%, list=19%, signal=28%	2660/3576/5880/8764/6348/4192/3071/387/199/8772/1435/79647/719/6364/54209/7424/5879/177/81704/5595/3674/5724/63940/102/5594/29108/8174/90550/158747/6868/3383/6403/64805/65125/3579/23604/2150/7422/6688/101/3554/3570/728/2358
BP	GO:0071674	mononuclear cell migration	180	-0.324029636682286	-1.72817565682017	1.93552108947552e-05	0.000400764258650398	0.000290839129625252	3903	tags=32%, list=19%, signal=26%	5155/2660/1843/207/4478/6357/8764/6348/4192/387/11035/199/8772/1435/9353/79647/719/5979/6364/51192/414062/177/81704/6288/6283/5595/5339/102/6360/5594/50848/387695/1398/11240/29108/2629/8174/158747/6868/3383/58191/2529/240/140885/2131/5293/5175/91662/65125/3579/4067/3577/6688/101/3570/728/2358
BP	GO:0002831	regulation of response to biotic stimulus	304	-0.287930422823792	-1.63889945964264	1.93615466343303e-05	0.000400764258650398	0.000290839129625252	3832	tags=30%, list=19%, signal=25%	5591/329/133060/7376/6737/81545/5495/100507436/10906/6372/5777/50943/9111/23369/8772/5336/2268/6772/5359/103/912/710/11326/3273/83666/1813/7128/253943/6714/3630/6397/3105/54209/654/5063/164/2033/246778/5595/23643/135250/3594/80149/7189/3456/79671/5058/4277/383/9447/84166/84282/29126/57506/1398/151636/29108/4332/3140/2213/634/3055/55198/11213/338322/9683/7305/653361/58484/409/2867/1604/64127/3659/…
CC	GO:0070069	cytochrome complex	34	0.595589818717131	2.21458560113551	1.97837238494668e-05	0.00040846090410833	0.000296424671793002	4569	tags=56%, list=22%, signal=43%	7386/1327/9377/617/7385/1329/1337/27089/1347/7388/4697/1350/7381/1345/1537/388753/10975/1351/29796
BP	GO:0099177	regulation of trans-synaptic signaling	420	-0.259340917333235	-1.53403883730238	2.01414182499771e-05	0.000414790527107396	0.000301018150388383	4072	tags=27%, list=20%, signal=22%	89780/9066/23025/6616/5566/85358/3688/6543/2903/6865/10718/1742/4130/6623/183/64084/729956/54899/2771/2914/10636/150/1385/9746/2047/9229/51304/4915/1813/10814/4803/1627/6714/3630/3717/7101/56729/2895/84446/6532/27185/253980/5914/1395/10675/26059/177/56853/8398/6507/2332/388336/1759/57617/4900/22839/51738/27091/1201/1816/5594/4914/127262/10288/6844/5577/6529/3845/84628/2932/5534/29/3799/79772/5759…
CC	GO:0032040	small-subunit processome	29	0.608845320268812	2.14718052728048	2.05456689532829e-05	0.000422044450346676	0.000306282404063063	4948	tags=69%, list=24%, signal=52%	2091/10528/57050/51602/51096/51077/134430/6201/27340/8602/10885/5822/9136/10436/22984/25879/9277/25983/55127/345630
BP	GO:0002460	adaptive immune response based on somatic recombination of immune receptors built from immunoglobulin superfamily domains	270	-0.299858674069206	-1.68432871548836	2.07816907294666e-05	0.000425814743886091	0.00030901854848654	3586	tags=29%, list=18%, signal=24%	81545/100507436/10459/722/5777/3071/50943/11035/8772/4615/912/715/710/202309/7128/325/3606/4791/3105/720/3566/54209/3558/246778/177/51043/84766/8417/3426/733/1191/3594/80149/7189/3456/383/10673/5788/8809/29126/11006/5580/7855/201294/3718/114548/3140/2213/634/149041/7292/6868/3383/2529/338322/732/64218/1604/64127/5873/602/1379/121260/3553/64332/1378/7454/4851/604/3142/6556/3554/51311/7133/3570/677…
BP	GO:0002819	regulation of adaptive immune response	173	-0.334890351122705	-1.76892589910208	2.09217261446759e-05	0.000427604246694963	0.000310317210800258	3769	tags=34%, list=18%, signal=28%	725/64092/81545/10459/8764/722/5777/3071/50943/11035/8772/5987/912/7128/3606/3105/3566/54209/3558/246778/177/51043/8417/3594/80149/7189/3456/383/10673/5788/8809/29126/11006/7855/29108/3718/114548/3140/2213/634/149041/7292/2529/338322/1604/64127/3659/1379/121260/3553/64332/1378/7454/604/3142/6556/3554/7133/4179
BP	GO:0071459	protein localization to chromosome, centromeric region	23	0.674725992860973	2.24760176517021	2.1121135705378e-05	0.000430595213852857	0.000312487789304112	5802	tags=83%, list=28%, signal=59%	91272/983/27085/701/54908/9735/79003/10664/23137/9212/9184/283489/1058/55055/55166/81620/5925/7272/9183
BP	GO:0006490	oligosaccharide-lipid intermediate biosynthetic process	19	0.696182628299689	2.21944539941771	2.13302769175903e-05	0.000433769089998315	0.000314791106917293	4705	tags=74%, list=23%, signal=57%	85365/116150/57171/79053/10195/79644/29929/440138/22845/84920/144245/79796/1798/91869
MF	GO:0003953	NAD+ nucleosidase activity	27	-0.62369471639696	-2.27494250150553	2.20530038244004e-05	0.000447345182577962	0.00032464342998341	2018	tags=48%, list=10%, signal=43%	118788/8808/26280/8809/7097/7100/683/3556/10333/7096/3554/51311/7099
BP	GO:0071347	cellular response to interleukin-1	104	-0.401080571601285	-1.95078688044979	2.21855559809028e-05	0.000448911723763205	0.000325780286539362	4707	tags=42%, list=23%, signal=33%	3037/6376/5976/3654/11173/6368/820/5600/3576/79155/1116/6357/6348/3091/91807/4615/54472/6364/414062/5595/81792/8372/8808/9100/51135/80149/7189/6360/2634/29108/7035/9252/5603/149041/3557/3383/11213/140885/1051/3553/7850/5105/3554/10010
BP	GO:0010466	negative regulation of peptidase activity	243	-0.29997027588514	-1.66760017479728	2.24533134937892e-05	0.000452682653776331	0.00032851689285897	4830	tags=33%, list=24%, signal=25%	331/7124/26952/5275/8530/83596/1469/2719/2876/3082/9491/3053/1471/329/5266/1992/207/5447/286204/183/256394/358/153218/84651/440068/4035/27344/59082/89932/10047/5271/710/140902/347365/3273/58189/5973/4803/6714/720/259239/646424/5894/327657/6590/1294/7076/3698/7429/551/7077/2168/10049/117584/6906/7035/9314/64780/6093/6653/5329/5858/404203/409/2810/5045/140832/22900/4671/1032/4193/96459/5265/8740/13…
CC	GO:0043596	nuclear replication fork	28	0.632127786391152	2.19934716492803	2.24834988257162e-05	0.000452682653776331	0.00032851689285897	4663	tags=71%, list=23%, signal=55%	4172/6117/6119/56916/50485/5422/11169/54962/5424/8914/5111/9031/6118/84083/253714/54465/5557/5558/23649/5425
BP	GO:0062208	positive regulation of pattern recognition receptor signaling pathway	42	-0.528952899076302	-2.14323136837233	2.37410420780419e-05	0.000476818850052555	0.000346032801939986	1369	tags=31%, list=7%, signal=29%	51296/9258/57162/7097/7100/4814/121260/10211/2150/7096/9958/3303/7099
BP	GO:0019081	viral translation	15	0.731808863169876	2.19403638989418	2.41713401346187e-05	0.000484262355190855	0.000351434637330883	3906	tags=73%, list=19%, signal=59%	1939/8665/8666/51386/8664/5725/6741/28985/440275/8661/8662
CC	GO:0005774	vacuolar membrane	411	-0.266738044917135	-1.57667457161816	2.54897046424155e-05	0.000509417397705811	0.000369689934585616	3266	tags=24%, list=16%, signal=21%	84888/528/51310/5862/4035/326624/523/10970/127829/912/1509/527/719/11345/7879/389015/23334/23120/160/5337/11342/5476/164/83547/10410/114990/10855/219931/57192/57617/8417/5878/8943/1201/55858/1183/64747/89849/6272/255738/7780/201163/53346/23250/223082/11337/283537/9821/51296/151636/7056/2629/2783/8992/10043/112770/55062/56834/1889/3799/150372/23274/8649/2357/81631/2773/290/10581/8131/2683/51100/79…
BP	GO:0002090	regulation of receptor internalization	55	-0.490106976133911	-2.10244679782044	2.59326900362547e-05	0.000516997166963564	0.00037519065838047	3087	tags=40%, list=15%, signal=34%	9779/4289/5336/79890/100506013/1813/2332/54550/3690/4043/255738/55681/5534/338692/409/6386/284/10211/6850/8650/7422/88455
BP	GO:0018209	peptidyl-serine modification	324	-0.275478241653211	-1.59036004409718	2.64160275409381e-05	0.000525342273203853	0.000381246795830774	4462	tags=31%, list=22%, signal=25%	1981/84930/57118/7040/3082/139728/219537/253260/3059/9201/89780/5155/5566/5591/207/2931/5605/3448/9175/2641/10459/1452/23012/493/10044/133584/1756/3445/4915/4803/208/5979/4140/147746/6714/6789/8091/57731/84446/1455/7048/3611/5595/5894/4916/51763/11011/3456/5170/5058/9261/5594/338376/1859/23031/204851/551/581/2932/5580/2872/3589/9252/5603/283629/51085/5290/5728/26524/5165/6093/9647/51231/22853/673…
BP	GO:0018108	peptidyl-tyrosine phosphorylation	361	-0.27465909189171	-1.61280003516623	2.67636068506873e-05	0.000530953315370359	0.000385318792234577	4844	tags=35%, list=24%, signal=27%	57410/8826/2915/1942/7124/5608/1464/5610/1636/6997/2322/7040/85480/3480/3082/2049/64581/1795/253260/3059/2690/89780/79705/2623/284656/5155/199731/64092/7010/51378/1742/5605/10188/10645/133396/183/5526/9181/3689/5609/8764/5777/57826/150/1489/11314/2065/1270/7297/867/5336/2047/685/2268/9961/3273/4915/83666/3481/5979/3606/147746/6714/3717/54209/2242/10420/654/3567/3596/3558/5595/558/5154/9094/4916/7…
BP	GO:0007004	telomere maintenance via telomerase	65	0.483062616951212	2.048088492381	2.68332262407287e-05	0.000531036091993347	0.000385378864160812	6001	tags=55%, list=29%, signal=39%	54433/55651/10575/5394/10576/3178/10574/6117/1736/908/8550/80169/9894/10694/3326/5981/7203/26272/6950/9212/472/3183/545/10111/4216/23293/7013/5588/92345/80119/3320/65057/7014/4751/3192/26277
MF	GO:0004812	aminoacyl-tRNA ligase activity	21	0.687911692937036	2.23469928426035	2.70595516537379e-05	0.000531625186727432	0.000385806376834484	3753	tags=71%, list=18%, signal=58%	23395/54938/10352/79731/51067/57505/80222/10056/55699/124454/55157/57470/57176/2193/57038
BP	GO:0006418	tRNA aminoacylation for protein translation	21	0.687911692937036	2.23469928426035	2.70595516537379e-05	0.000531625186727432	0.000385806376834484	3753	tags=71%, list=18%, signal=58%	23395/54938/10352/79731/51067/57505/80222/10056/55699/124454/55157/57470/57176/2193/57038
MF	GO:0016875	ligase activity, forming carbon-oxygen bonds	21	0.687911692937036	2.23469928426035	2.70595516537379e-05	0.000531625186727432	0.000385806376834484	3753	tags=71%, list=18%, signal=58%	23395/54938/10352/79731/51067/57505/80222/10056/55699/124454/55157/57470/57176/2193/57038
MF	GO:0004527	exonuclease activity	76	0.457723711317984	2.01685560878884	2.71767207528754e-05	0.000532258671574662	0.000386266103912492	6490	tags=62%, list=32%, signal=42%	55775/64789/29883/5394/28960/1653/57109/23404/7486/51692/328/122618/154197/2237/129563/5424/201626/64782/56915/10111/246175/5810/51010/9937/23357/9941/5428/9924/25996/9337/5169/90806/22894/22909/57472/92667/5393/79033/87178/64421/114034/54840/27301/9156/11277/115752/64858
BP	GO:0043068	positive regulation of programmed cell death	500	-0.248040283294585	-1.49086602792662	2.72229909666607e-05	0.000532258671574662	0.000386266103912492	4351	tags=31%, list=21%, signal=25%	8795/7020/64581/56981/572/5458/644186/1411/53832/1386/27035/324/5457/5309/10497/123879/3486/6280/51657/10553/3688/114824/5591/429/2903/1843/207/2931/637/183/6348/5326/3684/4296/943/387/1385/4170/11035/4853/467/4616/4763/4487/1545/1495/8772/5133/10616/9353/51447/239/3273/22925/1509/6477/5979/6714/6789/138429/3717/10395/8091/1728/668/8648/5063/4804/997/338442/1852/10533/162989/54507/1612/8439/8678/…
BP	GO:0034121	regulation of toll-like receptor signaling pathway	66	-0.463715171627458	-2.0692108539657	2.73005904683025e-05	0.000532492766970689	0.0003864359895741	2906	tags=38%, list=14%, signal=33%	56927/7128/54209/285852/27293/5170/9258/57162/146722/55198/11213/7097/7100/409/64127/3659/4814/121260/11027/10211/23547/10333/4067/2150/7096
BP	GO:0008154	actin polymerization or depolymerization	200	-0.320598597814415	-1.73188913341456	2.78564258834532e-05	0.000542031270067959	0.000393358188544836	5090	tags=42%, list=25%, signal=31%	4868/11013/89848/9051/345456/375/256949/2934/9948/10095/54961/246/342184/79822/6387/10097/1496/253260/3059/6708/8522/830/93661/11078/829/3071/387/199/10810/5987/9353/643338/88/5341/27236/1627/3717/10552/118/57731/5063/5879/832/23616/29766/79778/10109/163782/23242/51738/9535/7429/23580/10163/6840/6710/2017/5580/29108/2885/3055/5290/64780/10677/3383/57580/7408/9645/10093/7456/84687/10602/91663/395/…
BP	GO:0045088	regulation of innate immune response	202	-0.320769164023557	-1.73997366929085	2.80987616218717e-05	0.000543019490391301	0.000394075351147327	3832	tags=33%, list=19%, signal=27%	5591/329/133060/7376/6737/100507436/10906/5777/9111/8772/5336/2268/5359/103/912/710/11326/83666/1813/7128/253943/6714/3630/3105/54209/5063/164/2033/135250/7189/3456/79671/5058/383/9447/84166/84282/57506/1398/29108/4332/2213/634/3055/55198/11213/9683/7305/653361/58484/409/2867/64127/3659/121260/11027/6850/841/1378/4067/6688/55122/101/9958/51311/7099/2358
CC	GO:0005767	secondary lysosome	17	-0.732774389362325	-2.34235390864304	2.81014378845257e-05	0.000543019490391301	0.000394075351147327	2329	tags=59%, list=11%, signal=52%	2495/1201/4688/8031/4689/653361/9842/101/3920/120892
BP	GO:0070203	regulation of establishment of protein localization to telomere	11	0.811296581812518	2.22253681623145	2.81079844668901e-05	0.000543019490391301	0.000394075351147327	1962	tags=73%, list=10%, signal=66%	10575/10576/10574/1736/908/10694/7203/6950
CC	GO:0005770	late endosome	263	-0.292459440127438	-1.6412337409029	2.82157076618998e-05	0.000543805824153575	0.000394646002401969	2786	tags=23%, list=14%, signal=20%	114876/23245/55240/7879/6714/23120/63894/5337/11342/79720/83547/10410/5874/57192/5595/51652/57617/8417/7251/3784/1201/55858/1183/5119/255738/7780/29082/5594/4914/338692/201294/3140/4644/8218/114885/540/23274/1520/6653/8649/3454/1649/3482/10581/149371/5873/5573/9516/9842/538/143187/27243/8291/54432/388/6556/55048/9693/3920/88455/120892
CC	GO:0030666	endocytic vesicle membrane	188	-0.321938079275142	-1.72560149189212	2.8493199975974e-05	0.000546757276947842	0.000396787904887748	5584	tags=38%, list=27%, signal=28%	7311/1950/348/163/3107/5868/6572/9332/3133/245972/8322/1535/55576/2892/4846/9856/54734/127833/10618/7316/89780/9066/535/5880/1742/818/4035/6890/23432/685/527/11021/7879/3105/160/11031/83547/57192/9554/59272/6844/551/7855/7039/8992/1785/55198/6892/2893/2210/79971/3482/7097/6810/8773/10981/10333/4193/9341/538/9114/2209/306/4067/533/8578/1441/7096/6556/80223/26253
BP	GO:0033617	mitochondrial cytochrome c oxidase assembly	21	0.687424652552392	2.23311712072084	2.8549027563404e-05	0.000546757276947842	0.000396787904887748	2603	tags=62%, list=13%, signal=54%	51287/100303755/617/28958/5018/389203/84987/51241/116228/79072/6341/29090/6834
BP	GO:0070202	regulation of establishment of protein localization to chromosome	12	0.788041123930768	2.19258685942406	2.85709989432937e-05	0.000546757276947842	0.000396787904887748	1962	tags=67%, list=10%, signal=60%	10575/10576/10574/1736/908/10694/7203/6950
CC	GO:0031252	cell leading edge	411	-0.265197011227705	-1.56756560243123	3.04390190028251e-05	0.000581134588679819	0.000421735906629855	3101	tags=25%, list=15%, signal=22%	8861/5881/6792/1495/4289/5336/10810/3636/2268/3936/51177/4638/5872/10603/5341/84168/208/667/10347/1627/6714/10979/10395/10011/23022/23550/10630/5048/22885/23150/4163/3611/23109/5879/832/8543/221472/81704/7168/23616/388336/10109/23242/3690/51763/23625/5058/11275/87/4627/7429/4739/323/10163/23603/6506/2017/57126/84249/2319/23527/490/4644/1785/9107/1809/5290/10677/6868/55198/6093/7094/7408/79971/745…
CC	GO:0030894	replisome	15	0.726356215765006	2.1776888059421	3.16403842285711e-05	0.000601446691318279	0.000436476627950969	4663	tags=80%, list=23%, signal=62%	4172/6117/6119/5422/5424/5111/6118/29980/5557/5558/23649/5425
MF	GO:0005161	platelet-derived growth factor receptor binding	14	-0.749713871399336	-2.25717205224297	3.16511877240455e-05	0.000601446691318279	0.000436476627950969	1979	tags=57%, list=10%, signal=52%	5154/3690/5728/3678/4067/7422/5795/3554
BP	GO:0008360	regulation of cell shape	148	-0.352343398882774	-1.81676966159683	3.17952386277969e-05	0.000602772350995197	0.000437438674087299	3933	tags=36%, list=19%, signal=29%	2035/6708/389/5880/4478/6357/3689/6348/387/5881/4289/10810/9886/2268/51177/2335/643338/10979/10395/10630/23433/2242/54873/5879/221472/7168/25805/4627/3679/7429/50848/7940/56882/9344/23580/1398/5365/752/10507/3249/3055/391/3383/10602/64218/116985/121512/7422/10435/388/10154/2011/254065
BP	GO:2000379	positive regulation of reactive oxygen species metabolic process	70	-0.446560924611809	-2.01870576251385	3.21618430340215e-05	0.000607124508662732	0.000440597083852383	3489	tags=40%, list=17%, signal=33%	405753/183/3689/3684/2771/11035/5336/7755/7048/80149/59272/5580/57126/2885/2773/7305/5873/4835/9759/6850/10333/2150/1647/6648/1432/2309/7099/2358
CC	GO:0031261	DNA replication preinitiation complex	12	0.785340202212122	2.18507201624038	3.21744563378081e-05	0.000607124508662732	0.000440597083852383	2751	tags=83%, list=13%, signal=72%	84296/9837/4172/64785/4171/51659/4176/4175/4173/4174
BP	GO:0043628	ncRNA 3'-end processing	39	0.563572775191848	2.14032206135039	3.26755727665544e-05	0.00061514987802279	0.00044642118465284	3484	tags=41%, list=17%, signal=34%	3028/5394/6227/2091/23404/1736/51728/54931/11340/26024/25896/60528/55520/56915/6741/51010
BP	GO:0030099	myeloid cell differentiation	354	-0.270964296865944	-1.58701407686658	3.34237297319514e-05	0.000627778108900588	0.00045558563382197	4799	tags=34%, list=24%, signal=27%	1777/9948/7124/760/23054/5153/4090/1230/6777/842/2719/28962/7040/6521/4212/3623/5458/10296/3059/537/5457/3304/79705/3930/2623/25946/5591/10107/2539/133396/6348/5196/79577/5777/3071/1385/4853/3091/7994/8861/7538/8772/139716/1435/6772/103/325/55904/6714/3717/6886/4151/222166/54209/2353/5048/2242/126014/5914/7048/3567/2033/29766/116071/7189/4055/87/80279/4627/9991/1050/50487/5814/10163/11006/7030/92…
BP	GO:1903305	regulation of regulated secretory pathway	131	-0.368136648349886	-1.87042690784985	3.39261010033191e-05	0.000635742225267739	0.000461365282636604	4991	tags=41%, list=24%, signal=31%	23621/375/808/320/341359/3965/28964/90019/127833/22871/9066/5880/3689/3684/2771/3071/150/11314/55503/2268/1813/84106/3566/2242/164/3596/10675/2332/5724/57617/8372/5170/50487/2294/2932/57126/201294/2213/634/64780/6813/5023/134957/5873/6810/6850/84961/4067/9545/2150/4851/6688/9846/120892
BP	GO:0043114	regulation of vascular permeability	46	-0.515173423956435	-2.13372451348798	3.40154933130706e-05	0.000635948646871554	0.000461515085115976	5715	tags=57%, list=28%, signal=41%	3269/348/11156/1003/566/27134/7040/10266/388125/7010/6865/91807/9353/6714/10979/654/5339/5138/9414/7122/634/284/133/3579/7422/5795
BP	GO:0009127	purine nucleoside monophosphate biosynthetic process	19	0.687841654865444	2.19285419423278	3.44457657626069e-05	0.000642512513558144	0.000466278556989772	1614	tags=63%, list=8%, signal=58%	471/353/132/8833/1716/100/3251/10606/5471/3615/5198/158
BP	GO:0014910	regulation of smooth muscle cell migration	64	-0.453771611687226	-2.00600412104356	3.49416577349611e-05	0.000650267456104299	0.000471906406010074	3956	tags=45%, list=19%, signal=37%	3486/5155/9732/183/4192/387/4035/199/10631/9353/5328/6714/3611/93649/7168/5154/5058/1398/5592/4303/6653/6282/9759/4193/538/10221/54434/7099/80005
BP	GO:0090066	regulation of anatomical structure size	494	-0.246630808831514	-1.48439999061055	3.67230351244619e-05	0.000681855164759459	0.000494829961426568	4803	tags=32%, list=24%, signal=25%	256949/2934/9948/7409/10095/54961/6405/1636/4846/246/342184/9856/155/151/2876/79822/6387/219537/10097/5458/1496/253260/3059/57468/23108/152/6928/89780/171023/6708/85358/9732/830/93661/207/11078/9175/4478/183/7869/358/829/3071/387/8482/150/1385/4035/146/6792/10810/79890/23011/5987/9353/552/2296/2335/643338/88/5341/4803/9798/5979/846/27236/1627/3630/10552/118/57731/5048/6532/27185/5063/83547/3611/5…
BP	GO:0031668	cellular response to extracellular stimulus	230	-0.304535170272862	-1.67999145669004	3.68515862078511e-05	0.00068267984130252	0.000495428438468442	2629	tags=31%, list=13%, signal=27%	81788/143686/7392/8428/64121/467/199/867/53632/10631/552/846/11345/23334/2353/84446/2242/8648/10533/5571/93649/5595/558/5339/1591/8678/7482/80149/10634/4149/255738/5594/201163/9213/5788/11337/355/6506/7378/8493/2629/490/55062/23274/3383/632/53349/26100/84687/80315/81631/8131/51100/7942/8408/7421/4193/96459/2752/4067/5899/4217/5105/8897/875/23710/3920/2309/58528/10135/120892
CC	GO:0098799	outer mitochondrial membrane protein complex	20	0.664796796935423	2.13200228935773	3.77810908534099e-05	0.000698304717960291	0.000506767587181333	3689	tags=65%, list=18%, signal=53%	84303/10651/9804/3313/139322/100188893/79135/10452/401505/56993/54543/54927/25813
BP	GO:0045860	positive regulation of protein kinase activity	374	-0.261136528100321	-1.52980240937369	3.79527672352928e-05	0.000699883530334468	0.0005079133490771	4915	tags=35%, list=24%, signal=27%	566/8322/2013/8826/2915/1942/808/7124/5608/2246/1636/245711/6997/51422/2322/3654/151/7040/5294/8795/8812/1600/1795/253260/2690/57214/152/55890/89780/23531/5155/79092/6543/51378/207/10718/1027/1742/5605/1116/284254/9175/2641/183/5609/942/493/4296/3071/387/150/11035/11314/2065/5871/9802/1435/685/84722/1813/3481/3606/6714/6789/3630/3717/10979/8091/6886/7424/7048/3611/5571/221472/177/1616/6283/57551/…
CC	GO:0048787	presynaptic active zone membrane	27	-0.61587507939382	-2.24642017464095	3.85003543999068e-05	0.000708371600001914	0.000514073236694304	1468	tags=52%, list=7%, signal=48%	8506/320/415117/9381/493/84628/2319/490/1000/5023/8676/6810/6809/27020
CC	GO:0150034	distal axon	286	-0.285342963108865	-1.62998271439419	3.89677506880229e-05	0.000715349160820401	0.000519136931052155	5418	tags=37%, list=27%, signal=28%	2691/5868/6505/5020/6620/10300/6572/1258/9024/114787/7248/60412/2852/140679/8826/808/7399/23307/28964/267/3736/140767/3831/5024/3746/26230/9001/152/6993/79784/23025/3742/6616/10497/6543/5798/2571/4922/6623/23405/23767/4035/867/5881/6792/2596/8620/4915/1813/10814/85300/1861/5799/846/1627/23022/5048/84446/23046/27185/3611/4804/1395/26059/2332/23242/8943/9266/9810/56288/127262/9344/323/7077/2017/511…
BP	GO:0009595	detection of biotic stimulus	36	-0.558764858297792	-2.19966827187092	3.93195108765006e-05	0.000719208708906566	0.000521937848503993	2923	tags=47%, list=14%, signal=41%	912/3105/54209/23643/5058/54825/1602/114548/7097/58484/8993/64127/4671/10333/7096/5795/7099
BP	GO:0062207	regulation of pattern recognition receptor signaling pathway	92	-0.410226029512096	-1.96160464257644	3.93552707363218e-05	0.000719208708906566	0.000521937848503993	3216	tags=36%, list=16%, signal=30%	11314/23369/56927/7128/6397/54209/285852/27293/79671/5170/51296/9258/57162/146722/55198/11213/7097/7100/409/64127/3659/4814/121260/11027/10211/23547/10333/4067/2150/7096/9958/3303/7099
CC	GO:0061702	inflammasome complex	16	-0.715982860943865	-2.25995688879591	3.94450123382853e-05	0.000719228831714262	0.000521952451851846	2613	tags=62%, list=13%, signal=55%	834/9447/29108/837/114548/22861/58484/838/22900/4671
BP	GO:0070585	protein localization to mitochondrion	119	0.3963621571153	1.8597718321001	4.07189452159239e-05	0.000740236777039788	0.000537198154036633	4481	tags=45%, list=22%, signal=35%	5898/26520/10055/9131/26515/10440/617/9804/1459/131474/134266/9049/140823/3329/55750/51079/10059/10456/23788/1678/5018/160140/10425/100652748/9141/29103/6721/80273/10531/131118/29090/89781/3002/26519/92609/10452/401505/56993/196294/57602/54543/64112/25813/55294/10953/4285/26521/23409/4836/55486/59286/56947/54332
BP	GO:0002532	production of molecular mediator involved in inflammatory response	73	-0.431361498107543	-1.97572455016392	4.07796203274323e-05	0.000740236777039788	0.000537198154036633	2546	tags=34%, list=12%, signal=30%	3630/3566/54209/63940/80149/50487/11006/29108/55198/5023/240/653361/140885/64127/8773/6850/4210/10333/7850/23765/4067/241/1432/6774/7099
BP	GO:0006271	DNA strand elongation involved in DNA replication	15	0.721803522535549	2.16403937489506	4.11074126952827e-05	0.000744521309396258	0.00054030748735294	4663	tags=73%, list=23%, signal=57%	9837/4172/54107/5984/5983/4176/5422/4173/5111/3978/5425
BP	GO:0048871	multicellular organismal homeostasis	493	-0.244777472020078	-1.47353474270262	4.1256489327099e-05	0.00074555713674851	0.000541059198911714	3250	tags=22%, list=16%, signal=19%	7414/3552/89/4763/9536/1579/1756/8861/5881/9807/1435/239/63978/1813/2296/7128/3606/728378/6714/3717/25937/3566/654/26154/340146/3596/59344/5879/65267/51043/5339/482/4588/9414/6010/3690/51738/51763/7189/387715/2887/4160/6337/201163/406/1621/8809/50848/5568/3845/551/323/271/581/7030/7122/2629/56834/23418/51085/57333/5290/30061/3516/6868/7032/55198/57822/632/9076/66002/5950/58476/7401/1666/1649/2828…
BP	GO:0031167	rRNA methylation	19	0.684711726869879	2.18287591553422	4.18799868282113e-05	0.000755142695831348	0.000548015546940384	4044	tags=74%, list=20%, signal=59%	51504/2091/27292/55006/79066/64216/79922/196074/10436/51106/4839/55695/29081/29063
BP	GO:0090646	mitochondrial tRNA processing	11	0.801751741078598	2.19638884468594	4.25484474576634e-05	0.000765494684415701	0.000555528101477813	2522	tags=82%, list=12%, signal=72%	3028/54802/54931/55006/84881/51654/25821/80324/60528
BP	GO:0051304	chromosome separation	93	0.42171481704771	1.91709746872953	4.41953366187326e-05	0.000793364958682293	0.000575753872951072	5892	tags=54%, list=29%, signal=38%	26271/51433/8881/4292/51529/699/57697/7517/11130/55795/1459/701/56916/7155/9787/54908/9735/4085/891/9319/129563/84101/29945/56159/9212/472/8379/9184/2072/286053/246184/51451/146956/7153/1063/55055/29781/25906/9700/1062/81620/8697/8452/9400/5925/7272/9232/4926/9183/5885
BP	GO:0032206	positive regulation of telomere maintenance	49	0.51896272255423	2.09160606322292	4.48657350291328e-05	0.000803621576217182	0.000583197215645333	3704	tags=41%, list=18%, signal=33%	10575/10576/3178/10574/170506/1736/908/8550/3184/26354/10694/7203/26272/6950/51750/9212/472/545/10111/4216
CC	GO:0032592	integral component of mitochondrial membrane	81	0.439517441556975	1.95443831063602	4.5151334773192e-05	0.000806955793721762	0.000585616894786079	4868	tags=44%, list=24%, signal=34%	664/84303/10651/1353/790955/80775/79714/10440/9804/3313/139322/291/5250/55750/28958/5018/100652748/51241/55333/79135/6341/400916/79944/10452/51660/1268/23456/54927/25813/94081/89941/2110/56947/54332/91689/118980
BP	GO:0140029	exocytic process	75	-0.435583866011422	-2.01164593490495	4.55455406532103e-05	0.000812212124967359	0.000589431473485387	4457	tags=39%, list=22%, signal=30%	22871/415117/9381/23025/6616/10497/9900/8775/10814/5872/5341/26059/57617/1488/50487/6813/5023/134957/8676/6810/8773/6850/5663/9341/4067/5899/9545/6809/54536
BP	GO:0032760	positive regulation of tumor necrosis factor production	98	-0.387860147539046	-1.86870612399924	4.72181886254859e-05	0.000840193821287703	0.000609738105196141	3444	tags=35%, list=17%, signal=29%	9181/6348/5196/3459/943/3552/8772/5336/90865/4615/3717/177/5724/23643/1191/5005/9261/5788/5004/57506/7855/29108/7097/7305/64127/11027/6850/353514/5663/7096/5795/6774/7099/120892
BP	GO:0034471	ncRNA 5'-end processing	19	0.682403091060739	2.17551593423443	4.83229915443784e-05	0.000857971013984871	0.000622639213864454	3674	tags=74%, list=18%, signal=60%	3028/10248/51367/54931/10556/10940/27340/10557/8602/29777/138716/6741/10799/10775
BP	GO:0017148	negative regulation of translation	155	0.369446678705713	1.80760881660958	4.95727883580238e-05	0.000878239311652849	0.000637348145425845	4774	tags=43%, list=23%, signal=33%	5436/29883/6470/1965/9451/4292/28960/23521/811/23404/51441/85451/170506/56339/5813/6472/6188/4691/7298/3646/115024/11340/3184/23367/10236/9698/79066/3609/163255/56623/154197/28998/25904/54517/129563/9775/342977/201626/64506/26986/10492/5433/3002/5936/8087/6726/55024/1977/27327/56915/246175/51010/440275/4076/57690/8570/23435/468/9924/3658/400961/115416/196513/11236/2597/9337
BP	GO:0010952	positive regulation of peptidase activity	182	-0.327745979749633	-1.74313079902578	5.11642979941829e-05	0.000904459943191285	0.000656376752618872	2850	tags=26%, list=14%, signal=23%	239/1509/2335/84168/834/112399/3717/10395/668/5720/4804/177/1612/9447/2192/3092/355/581/8743/29108/114548/57333/2152/22861/9647/83464/23786/5023/83595/65018/58484/22900/55851/6850/4210/841/444/91662/4155/1378/4067/4217/55122/6774/10010/8301/317/8837
BP	GO:0031348	negative regulation of defense response	211	-0.311502060231883	-1.70347213698064	5.13013166249375e-05	0.000904910615423354	0.000656703810526088	3783	tags=33%, list=19%, signal=27%	133060/7010/7376/6737/5495/100507436/10906/4192/50943/9111/7538/2268/103/710/11326/58189/1813/7128/253943/10162/325/6714/3630/6397/3105/54209/3596/3558/6288/27293/51738/116379/79671/4277/383/84166/5788/1398/2294/5580/9258/64838/2629/114548/2213/634/9314/3055/11213/240/140885/409/8993/64127/5045/7130/89790/9021/6850/4210/7132/91662/313/1378/4067/1432/9958/7133/2358
CC	GO:0016591	RNA polymerase II, holoenzyme	71	0.457310818028001	1.98626138692462	5.18824060299407e-05	0.000913175363398999	0.000662701631080005	3965	tags=38%, list=19%, signal=31%	5436/4331/6878/80349/5441/6908/2648/64210/6873/6875/2960/6882/6880/51616/2963/2071/5433/404672/2965/5438/5828/6877/8295/79871/5440/902/2967
CC	GO:0098573	intrinsic component of mitochondrial membrane	82	0.436921554370729	1.94857927731135	5.35714263649577e-05	0.000940862669968111	0.000682794620837488	4868	tags=44%, list=24%, signal=34%	664/84303/10651/1353/790955/80775/79714/10440/9804/3313/139322/291/5250/55750/28958/5018/100652748/51241/55333/79135/6341/400916/79944/10452/51660/1268/23456/54927/25813/94081/89941/2110/56947/54332/91689/118980
CC	GO:0005643	nuclear pore	76	0.450381379576871	1.98450329103145	5.37038540545258e-05	0.000941151342977154	0.00068300411408666	6890	tags=61%, list=34%, signal=40%	3839/129401/55706/23279/55795/29107/23165/4927/57122/53371/64328/5901/4085/10073/56648/81929/5903/79023/348995/11260/5905/8379/23636/84220/55746/10527/23225/11269/3843/6396/9631/1070/7341/94026/8888/79902/8498/5902/64901/10204/9688/9972/8658/57097/55916/56943
BP	GO:0002685	regulation of leukocyte migration	196	-0.31615544199545	-1.69714376051472	5.48182854568579e-05	0.000958273170958645	0.000695429617210365	3874	tags=32%, list=19%, signal=26%	2660/3576/5880/1843/207/4478/8764/6348/4192/3071/387/11035/11314/199/8772/79890/1435/4615/9353/79647/719/6364/54209/7424/5879/177/81704/5595/3674/5724/63940/102/5594/4354/387695/1398/11240/29108/8174/391/90550/158747/6868/3383/6403/6484/64805/2529/683/64127/65125/3579/4067/23604/2150/7422/6688/101/3554/3570/728/27202/2358
BP	GO:0007269	neurotransmitter secretion	141	-0.343471764553052	-1.75962428854416	5.50351611617856e-05	0.000958273170958645	0.000695429617210365	4991	tags=38%, list=24%, signal=29%	23621/2852/3060/140679/808/320/28964/6854/90019/127833/22871/415117/9381/9066/23025/6616/10497/11255/6865/5538/9900/6623/8775/8618/2914/150/93664/1813/10814/5799/84446/10675/26059/2332/57617/1488/6844/2932/79772/8825/6813/5023/134957/9378/8676/80331/6810/8773/84961/5663/6809/55784/55288/120892
BP	GO:0099643	signal release from synapse	141	-0.343471764553052	-1.75962428854416	5.50351611617856e-05	0.000958273170958645	0.000695429617210365	4991	tags=38%, list=24%, signal=29%	23621/2852/3060/140679/808/320/28964/6854/90019/127833/22871/415117/9381/9066/23025/6616/10497/11255/6865/5538/9900/6623/8775/8618/2914/150/93664/1813/10814/5799/84446/10675/26059/2332/57617/1488/6844/2932/79772/8825/6813/5023/134957/9378/8676/80331/6810/8773/84961/5663/6809/55784/55288/120892
BP	GO:0021782	glial cell development	110	-0.386241362505591	-1.8982606719975	5.53787535076274e-05	0.000962191019188198	0.000698272843731923	3886	tags=37%, list=19%, signal=30%	6280/429/83933/207/23405/4192/3459/4035/1270/54587/4763/10810/79628/4915/118738/208/10319/745/3913/54209/3611/10675/177/5339/9331/1191/6664/56288/6497/3845/443/5534/5728/7097/56978/5663/4067/9334/7099/728/2358
BP	GO:0001667	ameboidal-type cell migration	399	-0.263755597681881	-1.54871410005699	5.58041303335328e-05	0.000965670289772006	0.000700797789523579	3915	tags=27%, list=19%, signal=22%	154810/5155/3688/3397/51094/7010/51378/207/286204/183/7869/10014/493/397/387/8482/3091/1012/4763/85329/4215/2658/1545/5336/9839/51564/9353/23332/100506013/239/3273/2335/11167/5872/9448/253943/5979/9922/6714/7101/5048/7424/199953/5063/7048/54345/4163/3611/5879/2637/6678/6273/23616/5339/27161/6899/56413/10501/3690/1201/80149/7076/5170/5058/5606/4627/7429/10163/23603/91862/6667/57556/117584/634/9314…
BP	GO:0090287	regulation of cellular response to growth factor stimulus	266	-0.290323968714589	-1.62853705448147	5.58170280876351e-05	0.000965670289772006	0.000700797789523579	5630	tags=37%, list=28%, signal=27%	1030/10140/64081/4504/11117/860/23390/4641/66000/11156/100507588/1003/375567/64102/7080/27122/8322/5046/331/64399/90993/2246/25865/967/9480/9350/2719/7040/348093/8646/2348/9146/199731/50964/286204/183/5526/4087/493/4853/3091/7041/80199/4487/2658/2201/9839/4052/9353/858/3273/63978/11167/2817/57057/23770/7424/55959/3611/4804/114990/2033/93649/494470/81792/25805/3690/6664/5170/23625/2887/3280/10251/…
CC	GO:0005769	early endosome	369	-0.267377815424969	-1.56548745388891	5.61996591545331e-05	0.000969128412145806	0.000703307387821392	3112	tags=24%, list=15%, signal=21%	10079/30846/79890/2047/23011/5987/1238/4915/6477/56850/23245/208/5979/10347/23355/3105/9765/63894/11031/340146/10410/64284/221472/337/5595/51652/57617/8372/8417/5878/9100/7251/3784/1201/55858/1183/2889/5119/6272/27342/255738/5594/4914/23250/8639/29126/323/10163/23295/7855/151636/114880/10043/3140/4644/55654/55198/6653/22853/2210/79971/10228/124460/3482/11252/129285/121260/261729/81609/10211/9516/…
BP	GO:0009168	purine ribonucleoside monophosphate biosynthetic process	17	0.705490749404491	2.19527393810923	5.62821571890741e-05	0.000969128412145806	0.000703307387821392	1614	tags=65%, list=8%, signal=60%	471/353/132/8833/100/3251/10606/5471/3615/5198/158
BP	GO:0009156	ribonucleoside monophosphate biosynthetic process	31	0.603676379602343	2.19448927756718	5.63752292990905e-05	0.000969128412145806	0.000703307387821392	1614	tags=52%, list=8%, signal=48%	471/353/132/8833/7371/100/3251/221823/1723/10606/55312/5471/3615/5198/7372/158
BP	GO:0003018	vascular process in circulatory system	258	-0.290705406748969	-1.62825119118049	5.67100816365124e-05	0.000972823683718101	0.000705989087959609	5499	tags=37%, list=27%, signal=27%	222962/6580/348/1908/6505/11156/387700/1003/143872/8884/2852/566/3792/27134/1636/4846/9376/155/151/7040/3953/2876/219537/10060/10266/152/388125/9732/6543/7010/4037/6865/207/183/493/387/150/4035/91807/146/92745/9353/6540/552/2296/846/6714/3630/10979/10057/6532/654/8714/177/8398/6507/5339/482/5138/10257/9414/59272/1816/1621/6529/551/28232/6506/5997/5592/7122/490/634/1889/388662/57419/3383/6093/5023…
BP	GO:0006278	RNA-dependent DNA biosynthetic process	66	0.46963656495273	1.99524998958707	5.78763709353744e-05	0.000990736020611029	0.00071898827229066	6001	tags=55%, list=29%, signal=39%	54433/55651/10575/5394/10576/3178/10574/6117/1736/908/8550/80169/9894/10694/3326/5981/7203/26272/6950/9212/472/3183/545/10111/4216/23293/7013/5588/92345/80119/3320/65057/7014/4751/3192/26277
BP	GO:0071260	cellular response to mechanical stimulus	80	-0.419834247313708	-1.9541131920293	5.84146963051681e-05	0.000997845991200282	0.000724148057908278	3702	tags=40%, list=18%, signal=33%	207/183/358/943/8772/4615/834/1265/654/3596/5879/5595/5339/5138/4055/50848/355/6416/7100/3659/10746/838/9759/841/7132/3553/8740/1647/3759/5743/51311/7099
BP	GO:0034508	centromere complex assembly	27	0.6186968535132	2.13047522218106	5.86466141258485e-05	0.000999702997935156	0.000725495708580266	6249	tags=78%, list=31%, signal=54%	54069/11339/9787/9735/64946/79003/55355/6047/1058/64105/1063/79172/387103/1062/201161/401541/5925/26054/23421/3070/1060
BP	GO:0007007	inner mitochondrial membrane organization	31	0.60236025879843	2.18970490453262	6.02298549807072e-05	0.00102453887487098	0.000743519383784787	3971	tags=61%, list=19%, signal=49%	26520/84303/10651/790955/26515/3313/139322/140823/55750/51079/1678/79135/115209/400916/26519/54927/25813/26521/4976
BP	GO:0006836	neurotransmitter transport	204	-0.317028090463119	-1.72491012968734	6.18037497775433e-05	0.00104911218764641	0.00076135251322523	4991	tags=36%, list=24%, signal=27%	23621/2852/3060/140679/808/3382/320/28964/6854/90019/127833/22871/9152/415117/9381/348932/9066/23025/6616/10497/57084/6531/3688/11255/6865/5538/9900/6623/8775/8618/2914/150/93664/6540/57030/1813/10814/1861/5799/84446/6532/10675/26059/6507/2332/57617/1488/3690/6844/6529/6506/2932/79772/388662/8825/6813/5023/22987/134957/9378/8676/80331/6810/8773/10211/84961/4842/5663/6809/6533/55784/55288/120892
BP	GO:0097191	extrinsic apoptotic signaling pathway	213	-0.309522671132646	-1.69462831421229	6.21630739041569e-05	0.00105300872997564	0.000764180277815303	4644	tags=37%, list=23%, signal=29%	10018/83596/6376/4846/835/7040/2876/3082/8795/970/572/64114/6934/3304/2623/207/2931/637/183/9181/5196/4170/3552/2065/467/1495/8772/10616/51304/7128/4803/5979/6714/6789/3717/2070/3558/162989/1616/5894/3856/85508/5170/4055/6272/5788/1621/11337/204851/355/581/9821/2017/2932/2872/8743/29108/117584/1437/672/5728/3383/6788/6810/51330/841/7132/3553/85450/8794/6688/597/2309/7133/50486/3570/3303/8837
MF	GO:0038187	pattern recognition receptor activity	26	-0.612428001567314	-2.19746680182882	6.43310624146505e-05	0.00108746300090099	0.00078918412970955	2016	tags=38%, list=10%, signal=35%	5724/23643/338339/7097/8993/64127/22900/26253/51311/7099
MF	GO:0140657	ATP-dependent activity	484	0.276371692703428	1.54150342357678	6.48255342612288e-05	0.00109354341994929	0.000793596758195238	5416	tags=36%, list=27%, signal=27%	4436/9928/6782/6596/79039/4642/8886/6594/4292/10212/4931/10998/4172/1653/5985/51202/25788/60625/55794/57697/7517/55308/4643/64240/3834/9804/170506/5928/10396/161291/115019/29028/3313/7486/54606/81930/56916/7155/84896/5379/11218/5189/3329/4171/9931/50485/9550/5889/5984/6597/5983/8192/4176/4175/57634/1665/5888/9361/5981/22/146909/1974/2547/113510/5243/5700/8438/4173/1973/374868/286410/55661/51761/6…
MF	GO:0008649	rRNA methyltransferase activity	17	0.701172324433434	2.18183630508478	6.52472386263314e-05	0.00109383490540094	0.000793808292465633	4044	tags=76%, list=20%, signal=61%	2091/27292/55006/79066/64216/79922/196074/10436/51106/4839/55695/29081/29063
CC	GO:0070993	translation preinitiation complex	17	0.701262086872783	2.18211561866031	6.52472386263314e-05	0.00109383490540094	0.000793808292465633	4026	tags=76%, list=20%, signal=61%	10480/8668/8667/1965/3646/8665/8669/8666/51386/8664/8661/8662/27335
MF	GO:0140102	catalytic activity, acting on a rRNA	17	0.701172324433434	2.18183630508478	6.52472386263314e-05	0.00109383490540094	0.000793808292465633	4044	tags=76%, list=20%, signal=61%	2091/27292/55006/79066/64216/79922/196074/10436/51106/4839/55695/29081/29063
MF	GO:0032396	inhibitory MHC class I receptor activity	11	-0.786159043754011	-2.17717384106144	6.65641644939607e-05	0.00111361160969896	0.000808160469189834	3539	tags=82%, list=17%, signal=68%	11026/10990/10288/79168/11025/11027/11024/353514/23547
CC	GO:0005742	mitochondrial outer membrane translocase complex	19	0.677492227320976	2.15985999354972	6.723948260026e-05	0.00112259498316566	0.000814679804344498	3689	tags=68%, list=18%, signal=56%	84303/10651/9804/3313/139322/100188893/79135/10452/401505/56993/54543/54927/25813
BP	GO:0051346	negative regulation of hydrolase activity	352	-0.268636228024565	-1.56905772060112	6.78340199336504e-05	0.00113019556004443	0.000820195628463937	3885	tags=27%, list=19%, signal=22%	51657/1471/329/5266/1992/207/5447/51291/286204/183/256394/358/153218/84651/54899/2771/3071/440068/4035/27344/59082/89932/10047/5271/710/140902/347365/7009/3273/58189/22925/5927/5973/4803/5799/6992/325/6714/720/259239/10105/646424/5894/327657/6590/1294/7076/6272/3698/7429/50848/132864/551/7077/5365/2932/2168/5997/23645/10049/117584/6906/7035/9314/10507/64780/259282/6093/6653/5329/5858/84687/404203…
BP	GO:0002292	T cell differentiation involved in immune response	74	-0.425228436357228	-1.94860217797415	6.84635527251797e-05	0.00113834685822153	0.000826111117223156	2640	tags=32%, list=13%, signal=28%	3606/3566/5914/3558/246778/51043/84766/3594/80149/8809/3718/114548/149041/7292/64218/602/64332/538/604/3142/5105/3570/6774/4179
BP	GO:0061028	establishment of endothelial barrier	45	-0.498790005177031	-2.0708262797349	6.87270460798864e-05	0.00114039110816401	0.000827594652396695	3500	tags=49%, list=17%, signal=41%	4478/57826/50943/7414/4615/118/54345/5138/9414/2889/50848/7122/3383/6093/9076/91663/7132/3553/5175/2150/7422/9693
BP	GO:1902563	regulation of neutrophil activation	11	-0.786001047691096	-2.17673628978234	6.900681881443e-05	0.00114269658746997	0.000829267764657189	4055	tags=91%, list=20%, signal=73%	5320/3689/3684/11314/84106/5724/57126/2213/6850/6688
BP	GO:0032102	negative regulation of response to external stimulus	364	-0.262783106343559	-1.54134965210564	6.9410532268006e-05	0.00114704085299919	0.000832420447008737	5016	tags=35%, list=25%, signal=27%	114769/245928/23621/7391/3133/2852/350/25939/7124/6405/8530/6376/4846/9856/3965/28964/2876/3082/79626/1496/90102/145581/947/89780/5155/6531/11202/133060/7010/7376/1843/6737/5495/100507436/7869/10906/4192/18/8482/50943/199/9111/7538/79890/2268/9353/103/710/23332/239/11326/3273/58189/1813/7128/253943/10162/325/5328/6714/3630/6397/3105/2895/54209/3596/3558/1361/6288/27293/5154/10501/2811/51738/11637…
CC	GO:0009898	cytoplasmic side of plasma membrane	167	-0.330226793255317	-1.73380418111286	6.96811722612866e-05	0.00114917282871561	0.000833967645763024	4105	tags=35%, list=20%, signal=28%	8514/6616/2035/6503/6708/85358/329/79981/9914/207/1742/5605/2539/10188/2771/92421/387/23011/2268/858/56341/1837/6714/10979/2769/342667/2242/2781/5879/5774/7189/785/29082/4627/7827/5788/3092/3845/7053/8502/11006/6710/57655/5997/2783/490/3055/5728/84687/2773/2790/6850/9516/2767/112574/4067/6725/2776/9885
BP	GO:0006488	dolichol-linked oligosaccharide biosynthetic process	18	0.691148337297237	2.1833343727342	7.17115048333287e-05	0.00117885070670641	0.000855505215587831	4705	tags=72%, list=23%, signal=56%	85365/116150/57171/79053/10195/79644/29929/22845/84920/144245/79796/1798/91869
BP	GO:0099003	vesicle-mediated transport in synapse	198	-0.311229482450088	-1.67215239466045	7.17712902530155e-05	0.00117885070670641	0.000855505215587831	4889	tags=33%, list=24%, signal=25%	140679/808/320/6455/28964/6854/90019/127833/22871/415117/9381/89780/9066/23025/6616/10497/57084/9900/6623/8775/8618/50632/150/93664/57030/1813/10814/56850/1861/84446/5337/10675/5874/26059/2332/1759/57617/1488/8943/3690/6844/2932/5534/1785/2580/5728/26052/6093/85439/1000/5023/134957/57706/8676/50618/80331/6810/8773/84961/5663/8650/6809/120892/8301/115548
CC	GO:0061695	transferase complex, transferring phosphorus-containing groups	226	0.329271242527018	1.69348390092426	7.41468338151274e-05	0.00121540890823423	0.00088203591358176	4679	tags=37%, list=23%, signal=29%	93/5436/5286/5255/4172/54107/1021/983/1019/4331/5295/51728/6878/80349/5441/81887/221823/6908/1163/11128/2648/64210/898/55718/122809/6873/6875/84172/171568/2960/6882/11232/1164/5422/6880/891/5636/51616/54619/5424/92/9133/5111/5427/2963/84265/2071/5433/30849/404672/2965/8835/5438/5442/5565/5828/890/23085/9655/5635/9134/5557/6877/5558/8295/79871/30837/5440/902/894/2967/5428/5296/23649/5260/3667/2588…
BP	GO:0048285	organelle fission	451	0.281210849169041	1.55794217301299	7.49855284373906e-05	0.00122541360244664	0.00088929643268769	5353	tags=35%, list=26%, signal=26%	91272/11331/28984/5898/9928/664/8799/57820/26271/51433/8881/4292/51529/699/22974/55706/25788/10615/27085/157313/150365/57697/7517/10592/811/6152/11130/55795/8800/3834/79703/55125/11200/23212/1723/9650/81930/701/7155/57026/9787/898/10059/5889/29127/54908/5901/54892/9735/160140/10270/440145/23310/4085/1164/5888/81929/80821/146909/91137/891/8438/9319/79003/79866/256126/22887/83540/129563/84101/9133/…
BP	GO:0034329	cell junction assembly	404	-0.258268285829179	-1.51669469658537	7.50592260803527e-05	0.00122541360244664	0.00088929643268769	3414	tags=24%, list=17%, signal=20%	64084/23767/829/9074/387/7414/4035/89/2705/10082/9746/8861/6801/1495/2596/2047/51564/23332/3273/4915/1813/2335/3987/88/5872/79977/9448/667/6714/10979/10395/2895/56122/10420/64284/64403/5879/1307/23616/5339/79778/4916/51738/59272/2889/5170/56288/87/201163/26280/4914/4593/50848/204851/9344/5010/84628/8502/23603/91862/2017/7855/7122/10507/5728/26052/6093/55203/9647/9076/7094/4204/1016/1000/7097/6421…
BP	GO:0008535	respiratory chain complex IV assembly	24	0.633949615755577	2.12512315283711	7.54761142364756e-05	0.00122974536328266	0.000892440040242749	2603	tags=54%, list=13%, signal=47%	51287/100303755/617/28958/5018/389203/84987/51241/116228/79072/6341/29090/6834
BP	GO:1902099	regulation of metaphase/anaphase transition of cell cycle	63	0.466474968296572	1.95441681438327	7.57031067474151e-05	0.00123097196021749	0.000893330195433056	5892	tags=57%, list=29%, signal=41%	26271/51433/8881/51529/699/7517/11130/55795/701/9787/54908/9735/4085/891/9319/84101/29945/9212/472/8379/9184/286053/246184/51451/1063/55055/25906/9700/1062/81620/8697/8452/5925/7272/9183/5885
BP	GO:0044786	cell cycle DNA replication	40	0.547210597502581	2.10279333131337	7.65256301492329e-05	0.00124117516089383	0.000900734772912325	5668	tags=68%, list=28%, signal=49%	26271/9837/4172/7486/64785/51053/4171/4175/8882/2237/5888/5422/4173/54962/51750/641/5111/58525/29980/8317/3978/144455/7013/81620/57379/7014/8318
BP	GO:0051770	positive regulation of nitric-oxide synthase biosynthetic process	16	-0.70389633960846	-2.22180651028333	7.67826521075967e-05	0.00124117516089383	0.000900734772912325	3010	tags=56%, list=15%, signal=48%	90865/6772/3717/6416/7097/64127/10135/7099/120892
BP	GO:0099504	synaptic vesicle cycle	179	-0.320907447642078	-1.70719887080963	7.6789491097942e-05	0.00124117516089383	0.000900734772912325	5084	tags=35%, list=25%, signal=27%	9024/23621/140679/808/320/6455/28964/6854/90019/127833/22871/415117/9381/89780/9066/23025/6616/10497/57084/9900/6623/8775/8618/150/93664/57030/1813/10814/56850/1861/84446/5337/10675/5874/26059/2332/1759/57617/1488/8943/6844/2932/1785/2580/5728/26052/6093/85439/1000/5023/134957/57706/8676/50618/80331/6810/8773/84961/5663/6809/120892/8301/115548
BP	GO:0010951	negative regulation of endopeptidase activity	235	-0.301595466196637	-1.66585074751955	8.04186386481627e-05	0.0012972501669805	0.000941429035466825	3882	tags=28%, list=19%, signal=23%	1471/329/5266/1992/207/5447/286204/183/256394/358/153218/84651/440068/27344/59082/89932/10047/5271/710/347365/3273/58189/5973/4803/6714/720/259239/646424/5894/327657/6590/1294/7076/3698/7429/551/7077/2168/10049/117584/6906/7035/9314/64780/6093/6653/5329/5858/404203/409/2810/5045/140832/22900/4671/1032/4193/96459/5265/8740/1378/4318/7422/5743/6195/8301
BP	GO:0050728	negative regulation of inflammatory response	134	-0.357498993250908	-1.819220467323	8.05963409460507e-05	0.00129753712388146	0.000941637283317058	3078	tags=32%, list=15%, signal=27%	7538/2268/58189/7128/10162/325/6714/3630/54209/3596/3558/6288/27293/51738/116379/79671/5788/2294/5580/9258/64838/2629/114548/2213/9314/3055/240/140885/8993/64127/5045/7130/89790/9021/6850/4210/7132/91662/313/4067/1432/7133/2358
BP	GO:0034134	toll-like receptor 2 signaling pathway	17	-0.710526609293478	-2.27123764781378	8.14516384722763e-05	0.00130871008824564	0.000949745629210868	4880	tags=82%, list=24%, signal=63%	9867/1535/3654/79155/7128/54209/118788/9258/7097/64127/10333/4067/2150/7096
BP	GO:0010324	membrane invagination	71	-0.43309311585023	-1.96635210046632	8.19619917241141e-05	0.00131299673842719	0.00095285649945665	4977	tags=54%, list=24%, signal=41%	375/8724/2934/389668/246/9146/5880/3689/9938/3684/3071/387/55113/11314/199/389610/343702/5336/9886/10347/54209/11031/5879/51411/23616/8678/29082/4627/9844/2213/391/55198/19/112574/2209/27243/2150/115548
BP	GO:0034123	positive regulation of toll-like receptor signaling pathway	26	-0.608918860232358	-2.18487557222019	8.20420688171783e-05	0.00131299673842719	0.00095285649945665	1327	tags=38%, list=7%, signal=36%	285852/9258/57162/7097/7100/4814/121260/10211/2150/7096
BP	GO:0099116	tRNA 5'-end processing	14	0.723864153062187	2.11751877012316	8.23533488222442e-05	0.00131412067165335	0.000953672150438984	5191	tags=93%, list=25%, signal=69%	3028/10248/51367/54931/10556/10940/10557/138716/6741/10799/10775/11102/54974
CC	GO:0030027	lamellipodium	196	-0.312471861167505	-1.6773700499025	8.24362117169773e-05	0.00131412067165335	0.000953672150438984	3166	tags=28%, list=16%, signal=24%	199/5881/1495/10810/3636/4638/5872/84168/1627/10979/23022/10630/22885/4163/3611/5879/832/221472/81704/23616/10109/3690/23625/5058/11275/7429/4739/323/10163/23603/2017/57126/2319/1785/1809/5290/10677/6093/7408/7401/1000/84687/54518/56940/5829/6810/10211/10092/4210/121512/6809/4810/54434/64411/5586
BP	GO:0051236	establishment of RNA localization	157	0.359963534095299	1.76483919514892	8.27454748178265e-05	0.00131646427974871	0.000955372933190756	4595	tags=39%, list=23%, signal=31%	29074/3178/10212/129401/55706/9908/10657/23279/55308/55795/9804/29107/22916/7514/23180/23165/144983/4869/4927/57122/54847/10128/53371/10189/5901/11052/6432/9793/10073/56648/81929/84248/51808/57187/5903/9775/84321/79023/348995/472/5433/11260/54888/8106/6428/23636/545/6741/65110/55746/23293/23225/8570/11269/54715/130132/6396/7013/65109/9939/9631/1070
CC	GO:1905369	endopeptidase complex	65	0.466470482716589	1.97774117508196	8.30069547435975e-05	0.00131803998197564	0.000956516438017684	7385	tags=69%, list=36%, signal=44%	5713/5695/80227/197131/51604/10026/5700/5693/5683/5686/5684/5692/5687/9097/5694/5708/5711/5689/128869/5701/5707/10213/5714/143471/7337/8733/3416/5682/5690/5709/5699/5706/5717/29979/5721/23198/51377/5685/7415/9861/5702/5704/5886/5705/3315
MF	GO:0051082	unfolded protein binding	113	0.391080685758006	1.82364595047416	8.38737087941776e-05	0.00132920170538273	0.000964616626222512	3155	tags=35%, list=15%, signal=29%	6782/10575/10576/27248/4666/10574/8208/811/26515/9804/908/3313/7184/134266/4869/9049/3329/3336/10694/3326/55164/134492/7203/9093/5201/6950/10131/80273/8195/81572/84447/51182/11140/342538/11080/51726/10856/10471/10294
BP	GO:0043087	regulation of GTPase activity	324	-0.266219156239028	-1.53690653212748	8.93951127060728e-05	0.001413941412275	0.001026113184524	3621	tags=27%, list=18%, signal=22%	51291/23161/1124/9462/6357/9938/6348/9910/10636/4763/7249/9779/6792/858/4915/3987/9448/5799/208/9922/6364/10979/5048/414062/50807/221472/81704/23616/57533/201176/4916/2889/11033/6360/51256/201163/4914/83478/8853/7052/4739/50848/132864/1398/8502/5365/23603/2932/5592/29108/7813/29/26130/10507/391/3383/57822/79735/57580/54959/57706/64333/409/57139/395/81846/116985/9236/26037/121512/202243/112574/651…
BP	GO:0050867	positive regulation of cell activation	327	-0.266593355454802	-1.5411225843627	9.12102264634716e-05	0.00143984392514515	0.00104491092942179	3510	tags=29%, list=17%, signal=24%	10459/388552/3689/8764/6348/4192/942/9580/5777/3684/3071/387/50943/1326/3552/57829/199/8772/90865/6666/2268/4615/912/3727/5341/3481/3606/6714/3717/3105/3566/54209/5914/7048/164/3567/3596/3558/177/81704/51043/558/5724/8808/8943/3594/7189/79679/3280/10288/1050/10673/50487/5788/29126/11006/57126/29108/3718/114548/9092/2319/57162/5290/338339/7292/6403/55423/10326/7305/57178/683/140885/1604/64127/1102…
BP	GO:0001522	pseudouridine synthesis	18	0.683978108969149	2.16068365490091	9.24828208119122e-05	0.00145709826809292	0.00105743260014683	2163	tags=56%, list=11%, signal=50%	54433/55651/27079/83480/142940/26995/1736/84881/80324/54517
MF	GO:0004896	cytokine receptor activity	97	-0.374861893947412	-1.79613827931713	9.28698952031786e-05	0.00145977930384356	0.00105937825794285	4987	tags=43%, list=24%, signal=33%	4352/1237/8322/132014/2322/2859/1230/3601/3953/2674/53832/2690/3581/133396/3459/1238/2829/3566/1232/8808/3594/116379/26280/8809/3588/64096/3455/2152/3454/3460/2057/3556/7850/23765/3579/3577/1441/1439/3554/3597/3570/1438
CC	GO:0098945	intrinsic component of presynaptic active zone membrane	16	-0.69789132365657	-2.202852038175	9.30128050390834e-05	0.00145977930384356	0.00105937825794285	1468	tags=44%, list=7%, signal=41%	493/84628/2319/490/1000/5023/27020
CC	GO:0030427	site of polarized growth	177	-0.319681536231248	-1.68788324982514	9.33621666312877e-05	0.00146243362943295	0.00106130453187446	3453	tags=33%, list=17%, signal=28%	23307/267/140767/3831/26230/3059/9001/6993/79784/6616/23405/23767/4035/867/5881/6792/2596/85300/1861/1627/23022/5048/23046/27185/4804/26059/2332/23242/9266/56288/9344/323/7077/2017/51199/3799/4644/1785/1809/57580/57616/22853/1996/84687/80315/149371/65018/10409/10092/5663/6809/54536/11336/203228/5923/54434/81565/120892/10129
BP	GO:1901342	regulation of vasculature development	264	-0.286628273287684	-1.60579365480768	9.42360889389004e-05	0.00147327866213919	0.00106917489407608	4246	tags=29%, list=21%, signal=23%	10266/8877/2549/1386/947/820/354/1215/9146/79924/10553/3688/3397/3576/7010/51378/1116/183/358/4192/5196/493/3091/3552/4763/2658/1545/6772/100506013/3273/2296/7128/719/7101/8091/7424/7048/6678/1232/27161/51738/80149/102/5170/6271/204851/26523/6667/57556/7122/634/4303/672/9314/2152/6093/3339/4204/240/2969/64218/3687/3678/4814/5293/3553/133/2752/3579/306/7422/1647/388/116844/54583/6774/728
MF	GO:0051015	actin filament binding	209	-0.307675288738756	-1.67673753946466	9.44589109499011e-05	0.00147392231432211	0.00106964199970394	5752	tags=43%, list=28%, signal=31%	7111/4635/4082/6709/22989/4641/4622/2039/161176/79789/9051/23345/84940/4640/390594/8826/2934/9948/10095/8736/23224/10097/1496/283431/3059/79784/83543/4648/6708/8522/57644/830/93661/29109/11078/7125/7739/881/4645/829/89/199/1756/1495/2318/3936/83715/88/84168/1627/81/10979/10552/118/57731/6532/22885/199953/832/7168/79778/10109/653857/201191/10634/7171/87/4627/7429/4619/3092/6840/23603/6710/2017/752…
BP	GO:0034249	negative regulation of cellular amide metabolic process	177	0.344323853456087	1.71861872361665	9.46685916114641e-05	0.00147435883365724	0.00106995878669468	4774	tags=41%, list=23%, signal=32%	5436/29883/6470/1965/9451/4292/28960/23521/811/23404/51441/85451/170506/56339/5813/6472/6188/4691/7298/3646/115024/11340/3184/23367/10236/9698/79066/3609/163255/56623/154197/28998/25904/10418/54517/274/129563/9775/5621/342977/201626/64506/26986/10492/5433/3002/5936/8087/6726/94101/55024/1977/27327/56915/246175/5300/51010/440275/4076/57690/8570/23435/29095/6252/468/9924/3658/400961/115416/196513/1…
BP	GO:0001933	negative regulation of protein phosphorylation	312	-0.272040800666566	-1.55832648028662	9.54559735853587e-05	0.00148377350511801	0.00107679111965416	4035	tags=30%, list=20%, signal=24%	324/79705/3486/199731/5591/64092/22843/1843/207/1027/183/5777/4298/10636/4035/11314/4616/4763/7249/1756/867/10217/5987/9353/103/9961/1813/7128/10106/138429/23770/25937/3611/3558/93649/5339/84335/4916/7251/51763/80149/5170/56288/10251/58190/80279/1050/2192/5788/5577/581/23603/11006/5580/260434/5997/29108/2629/634/10507/51085/64780/7320/5728/26524/6653/9647/11213/140885/91663/409/2810/5573/56940/10…
BP	GO:0051290	protein heterotetramerization	15	0.699160406172697	2.09615304038755	9.76426102128362e-05	0.0015148606869349	0.00109935143711504	4998	tags=73%, list=25%, signal=55%	7923/6240/11052/84869/10056/3858/2193/11051/2904/6241/2902
CC	GO:0030136	clathrin-coated vesicle	193	-0.314813965037145	-1.69032022558296	9.80309972191602e-05	0.00151798380045089	0.00110161791571712	2837	tags=25%, list=14%, signal=22%	685/57030/11276/5872/11021/23245/9182/160/164/5874/10287/57617/84766/4900/102/6272/6844/3092/551/55681/253970/7855/7039/201294/55062/1889/1785/8218/1212/85439/2210/7401/10228/3482/57706/5873/5045/80331/261729/25977/57720/9341/112574/538/2209/8650/143187/8301/115548
BP	GO:0006289	nucleotide-excision repair	58	0.480287964160207	1.98429588470424	0.000100140374137042	0.00154769332523421	0.00112317845197516	5747	tags=59%, list=28%, signal=42%	150684/2176/6117/4331/6119/64210/5424/2071/51426/6118/7157/3150/404672/2965/5438/2072/7874/4913/4968/2967/3364/7507/5893/1161/23411/1643/8451/11143/22909/3981/85015/4287/10463/2968
BP	GO:1904356	regulation of telomere maintenance via telomere lengthening	56	0.477102175027261	1.95693266315308	0.000100479833032422	0.00154998738635945	0.0011248432779335	6001	tags=55%, list=29%, signal=39%	10575/5394/10576/3178/10574/170506/1736/908/8550/80169/10694/7203/26272/6950/51750/9212/472/2072/3183/545/4216/23293/7013/5588/92345/80119/65057/7014/4751/3192/26277
BP	GO:0009123	nucleoside monophosphate metabolic process	74	0.440288521068337	1.92713333961465	0.00010121947094604	0.00155649918729976	0.00112956896510967	1687	tags=34%, list=8%, signal=31%	471/10591/353/132/204/8833/7371/1716/1854/1841/100/4907/3251/30833/221823/1723/7298/10606/55312/5471/3615/5198/7372/158/1635
BP	GO:0071375	cellular response to peptide hormone stimulus	279	-0.279220519153226	-1.57779601564682	0.000101415772059546	0.00155649918729976	0.00112956896510967	3874	tags=30%, list=19%, signal=24%	2660/5591/51094/8048/133060/207/5447/2931/9518/143686/183/10014/2865/89766/2771/1385/988/7249/54328/6772/9340/858/88/5872/3484/10603/3481/208/6714/3630/3717/23433/11031/79837/1395/51043/23038/80339/51738/51763/114882/5170/2887/4149/5058/383/255738/6844/79746/132864/9663/1398/2932/5580/6667/677/2885/54741/3718/490/634/4303/4644/5290/57085/5728/5791/55198/6093/6653/632/2529/5829/9021/3553/4193/4067…
CC	GO:1904724	tertiary granule lumen	54	-0.469890848143158	-1.99984371863502	0.000101477455026075	0.00155649918729976	0.00112956896510967	4092	tags=46%, list=20%, signal=37%	820/1471/4048/5777/5768/1509/1118/1265/126014/2495/5473/5199/5004/7077/51125/10394/1520/978/8993/7130/124583/4318/116844/2919/25797
BP	GO:0050730	regulation of peptidyl-tyrosine phosphorylation	251	-0.287894881892074	-1.60435535180131	0.000101754670840154	0.00155756569501778	0.00113034294175492	4820	tags=36%, list=24%, signal=28%	8826/2915/1942/7124/1464/1636/6997/2322/7040/85480/3082/64581/1795/253260/3059/2690/89780/79705/2623/5155/199731/64092/51378/1742/10188/133396/183/5526/9181/3689/8764/5777/57826/150/1489/11314/2065/1270/867/5336/685/9961/3273/83666/3481/3606/6714/3717/54209/654/3567/3596/3558/5154/9094/7251/3690/51738/116379/3280/5788/4739/11006/5580/7039/3589/1437/10507/57091/6868/3383/653361/683/409/64127/3678/…
BP	GO:0043112	receptor metabolic process	159	-0.331650512579435	-1.72969944190164	0.000101930907573877	0.00155756569501778	0.00113034294175492	5521	tags=43%, list=27%, signal=32%	1950/348/163/5868/11149/30845/43/7805/375/55004/125058/967/124930/7040/2207/10266/89780/6616/3688/2868/3576/1742/3689/50632/4035/9779/4289/5336/79890/100506013/1813/11031/2332/1759/54550/8678/3690/27091/4043/255738/55681/11006/5534/338692/151636/2885/634/1889/1785/26052/6653/22853/51100/409/6386/5045/284/10211/6850/116985/133/5663/9341/8650/3579/7422/3577/88455/8301
MF	GO:0061134	peptidase regulator activity	219	-0.300104977116423	-1.65100702634762	0.000103276486628683	0.0015726505745546	0.00114129020848416	3882	tags=32%, list=19%, signal=26%	331/26952/5275/8530/1469/2719/51107/572/9491/3053/1471/329/5266/1992/286204/183/256394/153218/89766/84651/440068/27344/59082/89932/10047/5271/710/140902/347365/3273/58189/2335/5973/4803/834/720/5720/259239/646424/327657/6590/1294/7076/3698/7429/2192/551/7077/29108/6906/7035/22861/6093/83464/5858/23786/404203/65018/58484/5045/140832/22900/4671/55851/91662/5265/8740/6195/10010/317
BP	GO:0070200	establishment of protein localization to telomere	16	0.70586574621111	2.14124885993373	0.000103305737766527	0.0015726505745546	0.00114129020848416	1962	tags=50%, list=10%, signal=45%	10575/10576/10574/1736/908/10694/7203/6950
BP	GO:0007033	vacuole organization	167	-0.327568526569296	-1.71984736722352	0.000104431210463442	0.00158680681966362	0.00115156355476542	2708	tags=26%, list=13%, signal=23%	81876/11345/7879/23120/79837/3257/10533/219931/51652/57533/57617/8678/9554/1201/55858/137886/89849/29082/11337/9821/2629/55062/94241/58476/26100/81631/23130/8131/51100/7942/65018/81671/55968/8408/2131/19/5663/5899/79142/203228/8897/23710/120892/1130
MF	GO:0140296	general transcription initiation factor binding	46	0.516413298361683	2.04325935033683	0.000104840610451776	0.00159004993122563	0.00115391711729904	3969	tags=43%, list=19%, signal=35%	6925/2091/6908/51602/8721/6882/54680/9221/57521/23066/55814/7157/10856/2072/9044/80764/367/7067/9014/196
BP	GO:0000478	endonucleolytic cleavage involved in rRNA processing	15	0.698160774452679	2.09315604420373	0.000105673977698982	0.00159672002802521	0.00115875768156053	3654	tags=73%, list=18%, signal=60%	6227/65095/23212/10171/27340/8602/29777/55720/23246/79707/10799
BP	GO:0000479	endonucleolytic cleavage of tricistronic rRNA transcript (SSU-rRNA, 5.8S rRNA, LSU-rRNA)	15	0.698160774452679	2.09315604420373	0.000105673977698982	0.00159672002802521	0.00115875768156053	3654	tags=73%, list=18%, signal=60%	6227/65095/23212/10171/27340/8602/29777/55720/23246/79707/10799
BP	GO:0014068	positive regulation of phosphatidylinositol 3-kinase signaling	77	-0.40985550390358	-1.89151285918264	0.000106154109119545	0.0016009933854944	0.00116185890513546	4943	tags=44%, list=24%, signal=34%	2852/7124/2322/55615/3480/3082/3059/51384/5155/7010/183/5777/2065/867/2268/4915/2335/3606/6714/3630/3717/54209/118788/5154/4916/8678/4914/5863/10507/6403/653361/284/2150/5008
BP	GO:0006275	regulation of DNA replication	103	0.410573040033911	1.89245347535083	0.000107327939489074	0.00161326865779712	0.00117076720829717	5409	tags=48%, list=27%, signal=35%	26271/23560/3399/5985/8412/983/466/80169/51053/3725/6742/50485/57695/64710/11124/5984/5983/11232/54962/641/8914/5111/7157/58525/84083/55704/114799/5001/345643/63922/545/890/3265/27101/29980/8317/79075/144455/9126/7013/5930/81620/11143/56897/1956/998/57379/23595/1660
CC	GO:0005832	chaperonin-containing T-complex	10	0.792704830006438	2.10300872098749	0.000107391275418311	0.00161326865779712	0.00117076720829717	1962	tags=70%, list=10%, signal=63%	10575/10576/10574/908/10694/7203/6950
BP	GO:0001818	negative regulation of cytokine production	256	-0.285698632282531	-1.60052414483958	0.000107564498874568	0.00161326865779712	0.00117076720829717	3285	tags=27%, list=16%, signal=23%	3071/9454/440068/50943/59082/9111/7538/51564/5987/11326/2335/7128/6992/54209/5914/3596/5879/50856/177/558/51738/80149/3456/79671/383/5788/5004/29126/11006/29108/2629/3718/114548/2213/490/634/9252/9314/7292/55198/5552/11213/26525/1649/9683/8288/7305/140885/55593/409/8993/64127/602/5045/22900/284/4210/353514/23547/10333/91662/7850/1378/2150/604/6556/51311/27020/7099/27202
BP	GO:0030041	actin filament polymerization	174	-0.315553738132383	-1.67247591649336	0.00011220540429119	0.00167976872770981	0.00121902705691381	5090	tags=41%, list=25%, signal=31%	4868/11013/89848/9051/345456/375/256949/2934/10095/54961/246/342184/79822/10097/1496/253260/3059/6708/8522/830/93661/11078/829/3071/387/199/10810/5987/9353/643338/27236/1627/3717/10552/118/57731/5063/5879/832/29766/79778/10109/163782/23242/9535/7429/23580/10163/6840/6710/2017/5580/29108/2885/3055/10677/3383/57580/7408/10093/10602/91663/395/10092/7454/9050/10435/51734/85464/54434/22921
BP	GO:0001892	embryonic placenta development	81	-0.399046371058869	-1.85804499816406	0.000112801047641645	0.00168557587580904	0.00122324136959846	3903	tags=38%, list=19%, signal=31%	5155/113026/207/23493/639/3091/79977/3481/6789/8648/3856/4188/3280/5594/1050/23462/7855/677/10049/3726/2885/1437/8521/3516/7942/2034/1051/6788/9021/841/133
BP	GO:0022616	DNA strand elongation	21	0.664650035842371	2.15913317745641	0.000113321096818531	0.00169023415364993	0.00122662193421606	4663	tags=62%, list=23%, signal=48%	9837/4172/54107/64710/5984/5983/4176/5422/4173/5111/10111/3978/5425
BP	GO:0045123	cellular extravasation	67	-0.429217508821839	-1.92767734704361	0.000113603619016238	0.00169133901779405	0.00122742374655111	2242	tags=45%, list=11%, signal=40%	7499/566/7124/6376/5294/6387/3688/4192/11035/8772/84675/6404/177/5724/50848/1398/57126/8174/3383/6093/6403/6484/2529/683/140885/2131/5293/5175/101/3554
BP	GO:0000387	spliceosomal snRNP assembly	27	0.604956844463135	2.08316166519837	0.000113910434899316	0.0016928008585587	0.00122848462083434	4366	tags=63%, list=21%, signal=50%	25980/11171/6606/50628/1207/11218/54960/96764/27339/10594/79833/54496/8487/25929/8161/26121/24148
BP	GO:0030071	regulation of mitotic metaphase/anaphase transition	60	0.477379335570954	1.98596793228781	0.000116129822970122	0.00172262775791512	0.00125013033714012	5892	tags=60%, list=29%, signal=43%	26271/51433/8881/51529/699/7517/11130/55795/701/9787/54908/9735/4085/891/9319/84101/29945/9212/472/8379/9184/286053/246184/51451/1063/55055/25906/9700/1062/81620/8697/8452/5925/7272/9183/5885
MF	GO:0005178	integrin binding	136	-0.348972722286893	-1.78415281181649	0.000116589867040634	0.00172629595103595	0.00125279238614158	3611	tags=32%, list=18%, signal=26%	1842/3689/7450/3684/8482/89/85329/3936/2335/88/3481/667/846/81/6714/10979/3913/1289/3611/1307/3693/3690/1281/102/87/4627/2192/50848/7077/57126/7148/8174/6868/3911/3383/7094/3687/60437/3385/6850/7087/3553/4067
CC	GO:0001650	fibrillar center	131	0.37344664269858	1.77837883984709	0.000119003963457435	0.00175883089160953	0.00127640335841414	5851	tags=47%, list=29%, signal=34%	54433/7334/23160/9875/1875/2091/10528/8731/4841/5195/92140/1736/7343/7430/51602/11340/27063/8204/84245/6875/23594/8615/2272/9221/23607/814/51386/6150/10557/6598/5356/27244/1936/54496/9618/84268/55536/9937/9879/56924/118487/9013/8161/79980/7013/79840/23411/4794/3215/55127/26747/345630/3988/9743/5079/1663/10469/64425/66037/31/6615/26064
BP	GO:0098581	detection of external biotic stimulus	25	-0.60512492501004	-2.16376711151816	0.000121214743531311	0.00178824805275102	0.00129775172308929	2923	tags=48%, list=14%, signal=41%	912/3105/54209/23643/7097/58484/8993/64127/4671/10333/7096/7099
BP	GO:0098543	detection of other organism	20	-0.648589535326951	-2.1690912725992	0.000124347909914039	0.00182864043694526	0.00132706493056469	741	tags=50%, list=4%, signal=48%	912/3105/7097/58484/8993/64127/4671/10333/7096/7099
CC	GO:0031225	anchored component of membrane	159	-0.329770362304868	-1.71989365310513	0.000124403441113357	0.00182864043694526	0.00132706493056469	5404	tags=38%, list=27%, signal=28%	284348/5868/349667/256710/43/338328/2350/83546/137797/257194/1942/203074/58530/6997/349633/2719/8581/2674/2348/929/66004/4978/8876/54742/57127/8482/64180/1012/10082/55997/64174/11021/56341/2817/11181/2765/5874/80820/27293/2811/250/130576/84628/57126/7035/2319/64096/7369/966/161357/5329/249/683/147719/1604/64127/80331/8875/8794/762/64386
CC	GO:1905368	peptidase complex	96	0.405612908500036	1.85703247000766	0.000124777743353123	0.00183082569541997	0.0013286507972159	6648	tags=56%, list=33%, signal=38%	5713/28972/5695/6878/2648/80227/197131/51604/90701/10026/6880/5700/5693/117143/9913/5683/5686/5684/5692/5687/9097/5694/5708/5711/5689/128869/9789/5701/5707/10213/8295/5714/143471/7337/8733/23478/3416/5682/5690/5709/5699/5706/60559/5717/29979/5721/23198/10939/51377/10474/8464/5685/7415/9861
BP	GO:0015931	nucleobase-containing compound transport	212	0.330563734541456	1.68609746898825	0.000125182092932583	0.00183344314450357	0.00133055030945254	4377	tags=34%, list=21%, signal=27%	55186/63910/292/29074/81034/3178/10212/129401/55706/9908/10657/23279/55308/55795/293/9804/29107/22916/7514/23180/23165/10478/144983/4869/4927/291/57122/54847/84275/10128/53371/84230/23443/10189/5901/84912/11052/6432/9793/10073/56648/81929/84248/51808/57187/5903/80131/9775/84321/79023/348995/5433/11260/54888/8106/6428/56262/79085/23636/6741/65110/55746/23293/23225/8570/11269/54715/130132/6396/2697…
BP	GO:0002886	regulation of myeloid leukocyte mediated immunity	55	-0.459178280952594	-1.96976977155637	0.000132781794995671	0.00194124591818896	0.0014087839947004	3443	tags=47%, list=17%, signal=39%	3689/6372/3684/11314/2268/84106/3566/2242/3596/5724/5170/383/50487/57506/2294/57126/201294/2213/6813/7305/6810/6850/4067/2150/6688/9846
BP	GO:0006520	cellular amino acid metabolic process	250	0.315952421834201	1.65288899239308	0.000134940093396908	0.00196925165075991	0.00142910806978853	4506	tags=35%, list=22%, signal=27%	79814/56954/3028/2653/92292/84842/11315/8833/23395/60496/6470/26227/1503/5188/4522/10994/22929/5831/56922/6472/123688/29968/5832/440/54938/2806/5471/84245/10352/5198/587/4548/79731/594/55556/5184/36/58478/51067/57505/10400/441024/84105/2746/29920/8604/2744/51078/113451/2673/2639/3712/132949/80222/10056/670/84706/55699/4143/124454/64087/2731/1892/51582/55157/10157/57470/790/1036/275/4552/57176/219…
BP	GO:0070372	regulation of ERK1 and ERK2 cascade	279	-0.277145157202216	-1.56606873347121	0.000135519412782426	0.00197415532372819	0.00143266672040988	5501	tags=36%, list=27%, signal=27%	4504/7534/11117/9290/23390/348/2651/55584/171389/9464/51074/7066/1846/2852/7124/2246/6376/25865/1230/246/3965/7040/6368/23779/388121/1411/537/5320/5155/7010/1843/3061/1116/2641/6357/5609/6348/3358/5777/2771/10636/8482/4035/4853/467/2047/100506013/1813/2335/338761/10347/846/6364/6714/10979/222166/54209/414062/1852/177/5595/5154/54550/6360/10251/201163/10048/4914/2192/5788/10318/9258/57556/29108/22…
BP	GO:1902532	negative regulation of intracellular signal transduction	464	-0.250642476405509	-1.50607461377229	0.000136231691845167	0.00198097481654424	0.00143761570304068	3874	tags=29%, list=19%, signal=24%	2660/23239/3688/51094/8876/1843/4582/207/2931/5495/143686/637/183/80824/9181/9938/5777/493/10636/387/9454/4170/3091/11314/89/467/4763/7249/9111/51564/6772/9353/7009/1813/7128/338761/5341/10347/4140/6714/3630/6397/10395/2907/23334/54209/5048/253980/997/1852/10105/23616/84335/84952/5138/9100/51763/1191/80149/79671/51256/5606/10251/201163/56658/80279/406/10048/1859/83478/2192/5788/79849/7077/91862/1…
BP	GO:2000116	regulation of cysteine-type endopeptidase activity	222	-0.296467934884128	-1.63170390396449	0.00013716985747211	0.00199104870040913	0.00144492643385554	4830	tags=36%, list=24%, signal=28%	331/2934/7124/8530/10018/83596/835/3965/842/2876/3082/64581/1611/572/89780/27141/6280/329/2903/207/5447/637/358/80759/387/59082/8772/239/1509/834/112399/6714/3717/10395/668/4804/5894/1612/7429/9447/3092/551/355/581/2168/8743/10049/29108/117584/114548/9314/64780/2152/22861/9647/5329/23786/5023/83595/58484/409/2810/22900/4671/1032/6850/4210/841/444/4193/96459/91662/8740/4318/7422/4217/5743/6195/317…
BP	GO:1904358	positive regulation of telomere maintenance via telomere lengthening	37	0.54311443899765	2.04718796115175	0.000137777091792424	0.0019962916478638	0.00144873129978726	3704	tags=46%, list=18%, signal=38%	10575/10576/3178/10574/170506/1736/908/8550/10694/7203/26272/6950/51750/9212/472/545/4216
BP	GO:0009303	rRNA transcription	28	0.597188447288981	2.07778355381465	0.000138655521195713	0.00200543832260609	0.00145536914451416	5878	tags=75%, list=29%, signal=53%	2971/84365/4691/2976/84172/112495/6597/11137/6598/25926/10927/7157/10360/9330/55011/9014/64768/9329/1663/64425/2975
BP	GO:1901216	positive regulation of neuron death	94	-0.389139215599692	-1.87259566763726	0.000138936787848053	0.00200593077686673	0.0014557265241094	4991	tags=47%, list=24%, signal=36%	23621/9040/7124/10018/835/5913/842/7020/572/1386/5309/429/2931/3689/6348/3684/4296/387/4170/4763/1728/2353/5063/997/1616/1191/255738/581/2932/2213/6416/1649/155061/7305/4835/7021/9759/841/10333/4217/54434/2309/7099/8301
CC	GO:0097060	synaptic membrane	375	-0.262084764904731	-1.53519325141587	0.00013995939121834	0.00201710568445046	0.00146383628021949	4947	tags=29%, list=24%, signal=22%	23345/2852/3748/2915/1137/492/320/2892/9177/2911/5913/22871/9152/415117/3736/5024/9381/51107/80863/3746/145581/152/9066/23025/6616/10497/3752/6531/85358/3688/2903/1742/775/133396/64084/729956/23767/493/22997/1740/1756/9746/6801/339453/1813/386617/88/1132/1627/2895/3751/6532/23109/116444/80059/10675/6326/26059/2332/388336/1759/5138/3760/4900/4916/3690/27091/102/4593/3092/223082/6529/84628/1607/650…
BP	GO:0002755	MyD88-dependent toll-like receptor signaling pathway	24	-0.627735454684458	-2.21785705326462	0.000142433199197248	0.00204812059358303	0.00148634414858056	3589	tags=62%, list=18%, signal=52%	130120/11314/4615/51135/7189/10318/146722/11213/7097/7100/3659/10333/7096/51311/7099
BP	GO:0043547	positive regulation of GTPase activity	235	-0.29677466305976	-1.63922323016829	0.000142616235565001	0.00204812059358303	0.00148634414858056	3621	tags=29%, list=18%, signal=24%	51291/23161/1124/6357/9938/6348/9910/10636/4763/7249/9779/6792/858/3987/9448/208/9922/6364/10979/414062/50807/81704/23616/57533/201176/4916/2889/11033/6360/51256/201163/4914/83478/8853/7052/4739/50848/1398/8502/23603/2932/7813/29/10507/391/3383/57822/79735/57580/54959/57706/57139/395/116985/26037/202243/112574/10928/414059/2150/57568/5923/81565/9693/64411/23216/8301
BP	GO:0002833	positive regulation of response to biotic stimulus	155	-0.335844251122928	-1.73803859337013	0.000143355562882982	0.00205510077249561	0.00149140974291873	3131	tags=29%, list=15%, signal=25%	9111/23369/8772/5336/5359/912/3273/83666/6714/654/5063/164/2033/23643/135250/7189/3456/5058/383/9447/84166/29126/57506/29108/4332/3140/3055/338322/7305/58484/2867/64127/121260/11027/6850/5650/4067/2150/6688/55122/101/9958/51311/7099/2358
CC	GO:0030426	growth cone	171	-0.317487542709936	-1.6744052085306	0.000144959667321909	0.00207443164135798	0.00150543837185327	3453	tags=28%, list=17%, signal=24%	23405/23767/4035/867/5881/6792/2596/85300/1861/1627/23022/5048/23046/27185/4804/26059/2332/23242/9266/56288/9344/323/7077/2017/51199/3799/4644/1785/1809/57580/57616/22853/1996/84687/80315/149371/65018/10409/10092/5663/6809/54536/11336/203228/5923/54434/81565/120892
BP	GO:0046034	ATP metabolic process	236	0.317708822128121	1.64907993689026	0.000148710404890098	0.00212435955154623	0.00154167161778208	5005	tags=37%, list=25%, signal=28%	4436/2395/4718/204/11315/4710/4728/4715/790955/54205/1327/4696/9377/4717/1716/84277/4723/983/4714/4701/4711/6472/4702/4706/55967/7385/4729/84275/2821/10059/51142/5563/1329/4708/891/29103/1337/27089/221264/4725/54541/1347/4726/7388/8604/4697/4695/1350/4724/7114/201626/400916/7167/4704/6389/7157/7381/84300/4716/79085/5465/1345/481/1537/23479/388753/8473/4722/1497/29789/11182/2023/10975/5211/55022/1…
BP	GO:0033260	nuclear DNA replication	36	0.539340568505223	2.01725514131519	0.00014919388101101	0.00212752047543644	0.00154396553579796	5668	tags=67%, list=28%, signal=48%	9837/4172/7486/64785/51053/4171/4175/2237/5888/5422/4173/54962/51750/641/5111/58525/29980/8317/3978/7013/81620/57379/7014/8318
BP	GO:0046777	protein autophosphorylation	224	-0.292806440631713	-1.61106666934309	0.000149984649663067	0.00213504464450198	0.00154942590990803	3903	tags=31%, list=19%, signal=25%	5155/5566/10553/7010/207/5605/9175/10645/85366/5526/8428/4296/57826/11035/4215/6792/2047/2268/9961/4915/4140/147746/6714/6789/3630/3717/2242/7424/1455/65267/5595/415116/57551/5154/1612/5170/5058/9261/4914/4593/1859/5788/9344/9625/2932/2872/2264/283629/3055/51347/11213/22853/8576/660/4117/65018/8408/6850/91662/65125/4067/23604/10783/7422/6725/8569/9770/2011/120892
BP	GO:0045839	negative regulation of mitotic nuclear division	48	0.501467310599933	2.00366446520336	0.000150495095356874	0.00213855902578928	0.00155197633593208	3980	tags=42%, list=20%, signal=34%	26271/699/27085/7517/11130/55795/701/54908/9735/4085/891/9319/84101/9212/472/8379/9184/51451/1063/55055
BP	GO:0042987	amyloid precursor protein catabolic process	54	-0.464545608572215	-1.97709451246769	0.000152631046671849	0.00216511942778913	0.00157125151837012	2830	tags=43%, list=14%, signal=37%	4915/10347/177/8728/1201/1191/102/10048/1859/6667/2319/6868/6093/6653/83464/10313/6253/9619/2280/55851/5663/4067/8301
BP	GO:0043281	regulation of cysteine-type endopeptidase activity involved in apoptotic process	196	-0.306904471709356	-1.64748392736221	0.000153912010490358	0.00217948002289488	0.00158167316374219	5040	tags=38%, list=25%, signal=29%	6279/114769/2852/331/2934/7124/10018/83596/835/3965/842/2876/3082/64581/1611/572/89780/6280/329/207/5447/637/358/80759/387/239/1509/834/112399/6714/3717/10395/668/4804/5894/1612/7429/3092/551/355/581/2168/8743/10049/29108/117584/114548/9314/64780/2152/22861/9647/5329/23786/5023/83595/58484/409/2810/22900/4671/1032/6850/841/4193/96459/91662/8740/4318/7422/4217/5743/6195/317/8837
MF	GO:1901981	phosphatidylinositol phosphate binding	161	-0.327748354018288	-1.71670641639514	0.00015606126589573	0.00220606465414277	0.00160096592961803	3041	tags=27%, list=15%, signal=23%	55041/2596/285180/88/11021/27236/10979/9765/50807/219931/221472/51652/4900/3784/114882/11033/56288/7429/3092/6840/8416/27071/55062/284110/10677/29916/4689/53349/124460/26100/23130/57706/64333/6386/81609/116985/112574/3759/64411/9846/9885/8301/115548
MF	GO:0008170	N-methyltransferase activity	79	0.429459394434137	1.90713716786054	0.000156677631846482	0.00221092574748235	0.00160449367972397	5254	tags=47%, list=26%, signal=35%	55170/6419/2091/8731/79723/27292/151194/56950/9739/2146/8726/79066/79918/83852/64754/64216/10400/80335/196074/92342/54496/51106/3276/3275/29104/29081/30827/29063/10196/79813/345630/51409/80854/121952/55621/54093/133383
BP	GO:0031279	regulation of cyclase activity	51	-0.462928997219761	-1.94709796683995	0.000158363287542951	0.00223083283875609	0.00161894047974282	3576	tags=33%, list=18%, signal=28%	775/776/2771/4763/1813/5595/5894/56413/5957/1816/79849/7077/2773/4842/53829/10487/1432
CC	GO:0016282	eukaryotic 43S preinitiation complex	16	0.691470941114108	2.09758211428362	0.000164673851455636	0.00231570819880594	0.00168053548306636	4026	tags=75%, list=20%, signal=60%	10480/8668/8667/3646/8665/8669/8666/51386/8664/8661/8662/27335
BP	GO:0002698	negative regulation of immune effector process	110	-0.373481995750038	-1.83555220402158	0.000165879887695937	0.00232863219509486	0.00168991457252061	3832	tags=37%, list=19%, signal=30%	5591/725/100507436/722/5777/3071/50943/11314/710/7009/11326/3630/3105/3566/3558/51043/80149/3456/383/5788/1398/2294/11006/3718/2213/634/149041/7292/966/11213/409/1604/8993/64127/1379/284/1378/604/3142/6688/4179
BP	GO:0007159	leukocyte cell-cell adhesion	347	-0.259616418678568	-1.511154161838	0.000166704249953377	0.00233262231015909	0.00169281024389683	3896	tags=30%, list=19%, signal=24%	6708/7356/6280/3688/5880/8876/207/8744/4478/3689/8764/4192/942/9580/5777/3071/387/50943/1326/3552/11314/57829/199/8772/6666/912/11326/3481/3606/6714/3105/3566/5914/7048/10332/3558/6404/177/81704/51043/337/5724/8808/8943/3594/80149/7189/3456/383/79679/3280/10288/10673/5788/50848/29126/11006/10318/57126/29108/3718/114548/9092/2319/2213/634/9314/10507/57162/8174/149041/7369/5290/7292/3383/6093/6403/…
BP	GO:0001505	regulation of neurotransmitter levels	209	-0.30146290730822	-1.64288193410631	0.000166739085517904	0.00233262231015909	0.00169281024389683	4991	tags=35%, list=24%, signal=27%	23621/2852/3060/140679/808/320/28964/6854/90019/127833/22871/9152/415117/220074/9381/145270/9066/23025/6616/10497/6531/3688/11255/6865/2571/5538/9900/6623/8775/8618/2914/18/150/93664/6540/1813/10814/1861/5799/84446/6532/10675/26059/6507/2332/57617/1488/3690/1201/6844/1621/6529/4128/6506/2932/79772/8825/6813/5023/134957/9378/8676/23287/80331/6810/8773/10211/84961/4842/5663/6809/55784/55288/120892
MF	GO:0017116	single-stranded DNA helicase activity	23	0.632538975750898	2.107071216285	0.000171484646796963	0.00239488196920923	0.0017379927786615	5409	tags=78%, list=27%, signal=58%	4172/5985/4171/5984/5983/4176/4175/5888/113510/4173/4174/63922/10721/79075/80119/56897/84515/1660
BP	GO:0035313	wound healing, spreading of epidermal cells	18	-0.66950669255349	-2.18486932855135	0.000173021891570603	0.00241219867388981	0.00175055970599738	4503	tags=50%, list=22%, signal=39%	349633/90102/23332/10979/1289/83478/6868/5728/3678
BP	GO:0006911	phagocytosis, engulfment	54	-0.461560361513667	-1.96438937551471	0.000174241993180669	0.00242504208004793	0.00175988031028737	3767	tags=50%, list=18%, signal=41%	5880/3689/9938/3684/3071/55113/11314/199/389610/343702/5336/9886/10347/54209/11031/5879/51411/23616/8678/4627/9844/2213/391/55198/19/2209/2150
BP	GO:0045841	negative regulation of mitotic metaphase/anaphase transition	40	0.53108270004764	2.04081785903426	0.000176734532240345	0.00245552053869548	0.00178199887049836	5892	tags=60%, list=29%, signal=43%	26271/699/7517/11130/55795/701/54908/9735/4085/891/9319/84101/9212/472/8379/9184/51451/1063/55055/25906/81620/7272/9183/5885
BP	GO:0034135	regulation of toll-like receptor 2 signaling pathway	12	-0.736334499151319	-2.12235784072599	0.000178358500171821	0.00247384764169941	0.00179529905526076	2735	tags=83%, list=13%, signal=72%	9867/1535/7128/54209/9258/64127/10333/4067/2150/7096
BP	GO:0045005	DNA-dependent DNA replication maintenance of fidelity	44	0.512554365645556	1.995395599455	0.000178852925606239	0.00247647207912803	0.00179720363901797	3691	tags=45%, list=18%, signal=37%	6419/57697/7486/50485/10189/64710/5888/54962/51750/5424/641/8914/5111/84083/253714/545/54465/29980/10293/146956
BP	GO:0032890	regulation of organic acid transport	63	-0.441894873032803	-1.95798116359418	0.000182260924615635	0.00251479217461298	0.00182501296327141	3866	tags=40%, list=19%, signal=32%	3688/11255/207/9900/183/18/9536/1579/552/22925/208/8398/59272/383/50487/6529/551/5997/8399/124935/6850/3553/5663/8529/2180
BP	GO:0050766	positive regulation of phagocytosis	63	-0.441821829826553	-1.95765751824165	0.000182260924615635	0.00251479217461298	0.00182501296327141	4915	tags=49%, list=24%, signal=37%	566/1535/7124/3601/57118/2207/64581/1794/3071/4035/5336/10347/720/54209/11031/5788/29108/2213/1785/146722/55198/55423/10326/140885/64127/5873/3553/2150/5795/6556/2358
BP	GO:0044319	wound healing, spreading of cells	30	-0.559427157997476	-2.08933100611184	0.000182860165519061	0.00251479217461298	0.00182501296327141	5116	tags=50%, list=25%, signal=38%	977/349633/90102/389/387/23332/1861/10979/10630/1289/83478/634/6868/5728/3678
BP	GO:0090505	epiboly involved in wound healing	30	-0.559427157997476	-2.08933100611184	0.000182860165519061	0.00251479217461298	0.00182501296327141	5116	tags=50%, list=25%, signal=38%	977/349633/90102/389/387/23332/1861/10979/10630/1289/83478/634/6868/5728/3678
BP	GO:0042982	amyloid precursor protein metabolic process	71	-0.418058219401192	-1.8980898743286	0.000184444705431793	0.00253229160723107	0.00183771249832656	2117	tags=35%, list=10%, signal=32%	177/8728/27161/54550/1201/1191/102/9911/10048/9445/1859/6667/2319/6868/6093/6653/83464/10313/6253/9619/2280/55851/5663/4067/8301
BP	GO:0002709	regulation of T cell mediated immunity	82	-0.394126530430693	-1.83891184029752	0.000186705837992418	0.00255772045433379	0.00185616649864992	3285	tags=35%, list=16%, signal=30%	3071/50943/11035/8772/912/3606/3105/177/8417/3594/7189/3456/383/5788/8809/11006/7855/114548/3140/2213/634/7292/2529/1604/64127/3553/7454/3554/7133
BP	GO:0002758	innate immune response-activating signal transduction	22	-0.614007347020617	-2.13851067453128	0.000186927314446627	0.00255772045433379	0.00185616649864992	3015	tags=55%, list=15%, signal=47%	5336/6714/5063/2033/7189/5058/3055/7305/2867/11027/6850/4067
MF	GO:0048027	mRNA 5'-UTR binding	26	0.606002399102	2.08102689192308	0.000187870465450606	0.00256629790684548	0.00186239125240243	4000	tags=65%, list=20%, signal=53%	6470/6125/6208/26156/170506/6472/4691/26354/23367/6189/6207/6201/6154/10492/64963/6171/55323
BP	GO:1903706	regulation of hemopoiesis	341	-0.261486856348863	-1.52314941609365	0.000188811474102797	0.00257481731238672	0.00186857388081565	3420	tags=27%, list=17%, signal=23%	6348/4192/942/5196/79577/9580/5777/3071/387/50943/1385/4853/3091/8861/7538/8772/1435/6666/6772/325/3606/6886/222166/3566/54209/2353/2242/5914/7048/3567/3558/246778/177/51043/558/8328/8808/8943/3594/80149/7189/3456/6654/10288/50487/5788/5814/11006/8456/7030/677/3718/114548/9092/23186/2213/634/56834/149041/150372/7292/632/22985/11025/7305/57178/2124/8993/3659/1051/6850/841/64332/4211/1378/4067/1022…
MF	GO:0005149	interleukin-1 receptor binding	17	-0.689896353175194	-2.20529189185331	0.000192065990608968	0.00261480444261941	0.00189759299093354	3217	tags=59%, list=16%, signal=50%	3552/4615/54472/84639/51135/3557/26525/7100/3556/3553
BP	GO:0007088	regulation of mitotic nuclear division	110	0.3858213674084	1.78977756810239	0.000192426605195756	0.00261532575302909	0.00189797131176067	5988	tags=48%, list=29%, signal=34%	28984/26271/51433/8881/51529/699/27085/157313/7517/11130/55795/701/57026/9787/54908/9735/4085/891/9319/79866/84101/29945/9212/472/8379/9184/23636/51203/286053/5300/51451/26013/1063/55055/55512/6790/9820/25906/9700/1761/81620/1906/998/940/2253/8697/8452/5925/7272/4751/9183/5885/9585
CC	GO:0005751	mitochondrial respiratory chain complex IV	18	0.671482619646727	2.12121046243333	0.000193830997871938	0.00262568747504255	0.00190549092995706	3170	tags=56%, list=16%, signal=47%	7386/1327/9377/7385/1329/1337/1347/4697/1350/1345
BP	GO:0019370	leukotriene biosynthetic process	18	-0.666869876821595	-2.17626433941273	0.000193836184070802	0.00262568747504255	0.00190549092995706	2153	tags=50%, list=11%, signal=45%	2679/2687/91227/2678/10394/92086/240/6850/241
BP	GO:0075522	IRES-dependent viral translational initiation	11	0.769079448193132	2.10688350787506	0.000196879091361138	0.00266246157884046	0.0019321783106565	3906	tags=73%, list=19%, signal=59%	1939/8665/8664/5725/6741/28985/8661/8662
BP	GO:0006352	DNA-templated transcription, initiation	108	0.393415573237301	1.82192058569685	0.000199304063208563	0.00268717367447272	0.00195011215637695	4130	tags=37%, list=20%, signal=30%	5436/1019/170506/7343/6878/6908/3725/6873/6875/171568/2960/9440/6882/6597/6880/64216/7291/51616/55814/6598/10923/9282/2963/2071/5433/29079/7157/51106/404672/5438/54700/6877/7019/55011/7067/902/9014/9013/9441/22976
CC	GO:0099699	integral component of synaptic membrane	146	-0.334981180588566	-1.71807704985643	0.000199368813412938	0.00268717367447272	0.00195011215637695	4457	tags=32%, list=22%, signal=25%	22871/9152/3736/5024/51107/80863/3746/145581/152/9066/3752/6531/3688/2903/64084/729956/23767/493/9746/1813/2895/3751/6532/80059/10675/6326/388336/3760/4916/27091/6529/6506/1128/1134/490/5100/57053/1000/5023/9123/57622/6546/64101/5663/6533/27020
BP	GO:0031663	lipopolysaccharide-mediated signaling pathway	59	-0.440640439420109	-1.91691806555299	0.000201936076920444	0.00271726256738389	0.00197194800435186	5016	tags=51%, list=25%, signal=38%	114769/245928/7124/6376/3654/7040/929/207/6348/5336/4615/7128/3606/654/5595/5724/23643/7189/5594/3055/7097/1604/22900/11027/3553/4067/10221/6688/1432/7099
BP	GO:0072655	establishment of protein localization to mitochondrion	115	0.387270135826051	1.80898037213344	0.000202574501853023	0.00272134024509177	0.00197490722092334	4481	tags=44%, list=22%, signal=35%	5898/26520/10055/9131/26515/10440/617/9804/1459/131474/134266/9049/140823/3329/55750/51079/10456/1678/5018/160140/10425/100652748/9141/29103/6721/80273/10531/131118/29090/89781/3002/26519/92609/10452/401505/56993/196294/57602/54543/64112/25813/55294/10953/4285/26521/23409/4836/55486/59286/56947/54332
BP	GO:0002820	negative regulation of adaptive immune response	59	-0.44058818451393	-1.91669074103915	0.000204683464444594	0.00273379024900838	0.00198394232878234	3769	tags=46%, list=18%, signal=37%	725/64092/8764/722/5777/3071/50943/5987/3566/3558/51043/80149/3456/383/5788/11006/3718/2213/634/149041/7292/1604/64127/1379/1378/604/4179
BP	GO:1904667	negative regulation of ubiquitin protein ligase activity	12	0.743296561852645	2.06809292647572	0.000204834598078175	0.00273379024900838	0.00198394232878234	3370	tags=83%, list=17%, signal=70%	26271/6167/6125/6209/4085/6201/84101/9532/6135/9349
BP	GO:2000377	regulation of reactive oxygen species metabolic process	142	-0.333854362152792	-1.71177417172861	0.00020486851363306	0.00273379024900838	0.00198394232878234	4017	tags=35%, list=20%, signal=28%	255027/5155/329/5880/207/2539/405753/183/3689/3684/2771/387/11035/3091/1545/5336/5446/7755/3630/7048/5879/8678/80149/59272/5580/57126/2885/672/5165/240/2773/7305/65018/683/5873/4835/9759/6850/10333/2150/1647/6648/1432/2309/440503/6774/7099/8837/2358
BP	GO:0032613	interleukin-10 production	55	-0.448963088387272	-1.92594893254792	0.000205185883860747	0.00273379024900838	0.00198394232878234	2419	tags=36%, list=12%, signal=32%	54209/3596/177/29126/11006/29108/3718/2213/7292/7097/8288/7305/64127/602/6850/353514/2150/6774/7099/4179
BP	GO:0032653	regulation of interleukin-10 production	55	-0.448963088387272	-1.92594893254792	0.000205185883860747	0.00273379024900838	0.00198394232878234	2419	tags=36%, list=12%, signal=32%	54209/3596/177/29126/11006/29108/3718/2213/7292/7097/8288/7305/64127/602/6850/353514/2150/6774/7099/4179
BP	GO:0006360	transcription by RNA polymerase I	46	0.504215652193899	1.99499770668146	0.000210716656437802	0.00279889885709389	0.00203119237790216	5629	tags=57%, list=28%, signal=41%	23160/9451/7343/5441/4691/84128/6597/11137/6598/25926/55646/2071/404672/2965/54700/55011/5440/9014/9013/468/25885/55127/64768/1663/64425/56919
BP	GO:0006639	acylglycerol metabolic process	119	-0.351938926197928	-1.75962897285876	0.000210762534099626	0.00279889885709389	0.00203119237790216	2087	tags=23%, list=10%, signal=20%	337/80339/8694/160851/255738/9663/1607/255919/7148/9489/10677/1608/55911/6653/285848/11057/150379/84649/9926/2180/5105/6583/2710/200879/51099/79143/440503
CC	GO:0030140	trans-Golgi network transport vesicle	33	-0.535192834318762	-2.04953948059385	0.000211382690903888	0.00280214622322657	0.00203354902802556	2771	tags=45%, list=14%, signal=39%	11276/5872/9182/160/164/5874/4900/6272/8218/1212/7401/3482/5045/261729/538
MF	GO:0016796	exonuclease activity, active with either ribo- or deoxyribonucleic acids and producing 5'-phosphomonoesters	57	0.467187484530331	1.93006203362215	0.000211697761256826	0.00280214622322657	0.00203354902802556	6490	tags=63%, list=32%, signal=43%	64789/29883/5394/23404/51692/328/122618/154197/2237/129563/5424/201626/56915/246175/5810/51010/9937/23357/9924/25996/9337/90806/22894/57472/92667/5393/79033/87178/64421/114034/54840/27301/9156/11277/115752/64858
CC	GO:0000502	proteasome complex	59	0.460790026989517	1.90412011045541	0.000213130571823708	0.00281651703546836	0.00204397808808816	7385	tags=69%, list=36%, signal=44%	5713/5695/80227/197131/5700/5693/5683/5686/5684/5692/5687/9097/5694/5708/5711/5689/5701/5707/10213/5714/143471/7337/3416/5682/5690/5709/5699/5706/5717/29979/5721/23198/51377/5685/7415/9861/5702/5704/5886/5705/3315
CC	GO:0005938	cell cortex	287	-0.272760143208733	-1.55744307912034	0.00021348894348649	0.00281666550804778	0.00204408583630882	4310	tags=32%, list=21%, signal=25%	6521/10097/10296/90102/3059/23025/10497/2035/6708/389/2868/5880/830/93661/1742/2571/4645/22844/387/89/1756/126206/5881/4289/9886/22919/23332/88/83992/23245/208/667/728378/1627/81/10979/10395/57731/5048/10398/7127/1455/800/5816/5879/51411/832/26059/154288/23242/1488/1639/7189/7171/56288/87/4627/4739/4354/83872/23603/6710/2017/2168/9936/7122/752/3927/91828/2319/25924/391/1212/57085/793/1000/84687/4…
BP	GO:0000966	RNA 5'-end processing	21	0.646474863901892	2.10009065187688	0.000215668184508921	0.00284079813166458	0.00206159915267071	3674	tags=67%, list=18%, signal=55%	3028/10248/51367/54931/10556/10940/27340/10557/8602/29777/138716/6741/10799/10775
BP	GO:0002253	activation of immune response	285	-0.27259795512514	-1.55432715959639	0.0002163415393649	0.00284504902821199	0.00206468407610211	3015	tags=27%, list=15%, signal=24%	5336/10616/2268/5359/715/710/11326/9473/629/7917/10603/719/325/84106/6714/3105/5142/720/54209/5063/2033/8398/696/5199/3937/3426/733/1191/80149/7189/5058/4277/79679/5594/9447/5788/57506/54718/581/11006/5580/29108/4332/2213/634/149041/150372/3055/5290/966/55198/2357/660/732/7305/58484/2867/1604/64127/1379/11120/11027/6850/5293/3553/64332/5663/79908/65125/1378/4067/5795/7099/51279/4179/728/27202/2358
BP	GO:0046889	positive regulation of lipid biosynthetic process	77	-0.397379813544096	-1.83393664386434	0.000219162160377189	0.00287747859110116	0.00208821857460398	3732	tags=35%, list=18%, signal=29%	7376/207/5447/3358/22937/1385/552/3630/58526/654/8398/337/60481/50487/551/5580/255919/1081/51085/83643/84649/9619/9926/3553/133/5743/440503
BP	GO:0002573	myeloid leukocyte differentiation	202	-0.304264730406316	-1.65044735834393	0.00022157173059627	0.00290441522141864	0.00210776679016331	2650	tags=36%, list=13%, signal=32%	7124/760/5153/1230/2719/28962/7040/3623/5458/3059/537/5457/79705/3930/2623/133396/6348/5196/1385/4853/8772/139716/1435/325/6714/6886/54209/2353/5048/2242/126014/5914/7048/3567/116071/7189/4055/4627/1050/50487/11006/7030/677/3726/2629/1437/634/56834/863/3516/8563/632/7097/22985/11025/7305/2124/29887/1051/5293/841/5663/4067/2150/10221/4318/7422/6688/1432/9770/9846/22904/7099
BP	GO:0010950	positive regulation of endopeptidase activity	164	-0.316902877496142	-1.66123705069334	0.000222269683949893	0.00290886486382167	0.00211099594569729	5389	tags=41%, list=26%, signal=31%	6505/8738/27429/171389/7805/6279/2852/1942/2934/7124/10018/835/3965/842/51107/64581/1611/572/89780/27141/6280/2903/637/80759/387/8772/239/1509/834/112399/3717/10395/668/5720/4804/177/1612/9447/3092/355/581/8743/29108/114548/2152/22861/9647/83464/23786/5023/83595/58484/22900/55851/6850/4210/841/444/91662/4155/1378/4067/4217/55122/6774/8301/317/8837
BP	GO:0050657	nucleic acid transport	154	0.350360117353374	1.7113981208865	0.000224894291414123	0.00293374964716109	0.00212905511282891	4595	tags=38%, list=23%, signal=30%	29074/3178/10212/129401/55706/9908/10657/23279/55308/55795/9804/29107/22916/7514/23180/23165/144983/4869/4927/57122/54847/10128/53371/10189/5901/11052/6432/9793/10073/56648/81929/84248/51808/57187/5903/9775/84321/79023/348995/5433/11260/54888/8106/6428/23636/6741/65110/55746/23293/23225/8570/11269/54715/130132/6396/65109/9939/9631/1070
BP	GO:0050658	RNA transport	154	0.350360117353374	1.7113981208865	0.000224894291414123	0.00293374964716109	0.00212905511282891	4595	tags=38%, list=23%, signal=30%	29074/3178/10212/129401/55706/9908/10657/23279/55308/55795/9804/29107/22916/7514/23180/23165/144983/4869/4927/57122/54847/10128/53371/10189/5901/11052/6432/9793/10073/56648/81929/84248/51808/57187/5903/9775/84321/79023/348995/5433/11260/54888/8106/6428/23636/6741/65110/55746/23293/23225/8570/11269/54715/130132/6396/65109/9939/9631/1070
BP	GO:0006638	neutral lipid metabolic process	120	-0.351483013947495	-1.75473068435446	0.000231112373315187	0.00300815088514338	0.00218304892797271	2087	tags=22%, list=10%, signal=20%	337/80339/8694/160851/255738/9663/1607/255919/7148/9489/10677/1608/55911/6653/285848/11057/150379/84649/9926/2180/5105/6583/2710/200879/51099/79143/440503
BP	GO:0043405	regulation of MAP kinase activity	175	-0.315831398285166	-1.67472585833331	0.000231339185645732	0.00300815088514338	0.00218304892797271	4888	tags=37%, list=24%, signal=28%	8322/8826/7124/11329/2246/6997/2322/3654/7040/5294/64853/2690/9146/5155/8844/1843/9175/183/5609/5777/4296/10636/150/11314/5871/4763/6714/3611/221472/177/6283/5154/4916/7251/51763/7189/5058/10251/80279/3845/5580/7855/7039/5997/2629/7148/51347/6653/11213/23533/64127/10114/6850/3553/10333/5663/4067/10221/7422/4217/5795/101/7099/120892
BP	GO:0045765	regulation of angiogenesis	260	-0.283030745205312	-1.58865329427205	0.000232585933579084	0.0030195236240971	0.00219130225253288	4246	tags=29%, list=21%, signal=23%	10266/8877/2549/1386/947/820/354/1215/9146/79924/10553/3688/3576/7010/51378/1116/183/358/4192/5196/493/3091/3552/4763/2658/1545/6772/100506013/3273/2296/7128/719/7101/8091/7424/7048/6678/1232/27161/51738/80149/5170/6271/204851/26523/6667/57556/7122/634/4303/672/9314/2152/6093/3339/4204/240/2969/64218/3687/3678/4814/5293/3553/133/2752/3579/306/7422/1647/388/116844/54583/6774/728
BP	GO:0043116	negative regulation of vascular permeability	17	-0.684524035843324	-2.1881189820417	0.0002333144978678	0.00302414350750692	0.00219465495388007	2934	tags=53%, list=14%, signal=45%	9353/10979/5138/7122/634/284/133/7422/5795
BP	GO:0051056	regulation of small GTPase mediated signal transduction	292	-0.271945097346429	-1.54742385787369	0.000234057996449838	0.00302894191896967	0.00219813721504305	3621	tags=27%, list=18%, signal=22%	51291/1124/9901/9181/9938/1794/397/257106/26030/4853/7249/23365/867/8997/1435/9353/6014/55701/9448/10603/4803/9922/6714/10395/23550/9002/253980/5879/8036/221472/81704/23616/221002/84952/5894/201176/9266/1281/6654/10251/201163/4914/83478/7052/50848/11337/56882/3845/1398/7077/84249/84078/29/5863/1785/57580/4650/23092/57706/64333/395/10211/116985/19/26037/121512/202243/115727/10928/2150/4851/604/575…
CC	GO:0019898	extrinsic component of membrane	297	-0.272451440798674	-1.55271941215567	0.000236301363827952	0.00305310392691083	0.00221567185593959	4292	tags=30%, list=21%, signal=24%	9306/55040/2674/1496/8514/80700/324/6616/94121/6503/85358/11152/207/1742/10188/4924/503841/2771/387/1012/94120/30846/1495/2268/858/547/56850/1861/11343/1837/7879/6714/10979/2769/342667/2242/2781/64403/5879/2765/2332/8678/80149/9810/255738/3092/3845/7053/9821/57655/2629/2783/55062/7369/3055/5290/63904/5329/53349/1016/26100/1000/23130/2773/338322/134957/6449/2790/11252/23533/28316/653361/683/29887/…
CC	GO:0005796	Golgi lumen	100	-0.370199711299573	-1.78854649319392	0.000238283900981718	0.00307382443969103	0.00223070896509368	6009	tags=46%, list=29%, signal=33%	6385/1462/6383/2159/140453/4584/351/83452/7475/3906/4325/1673/2331/94025/5046/1464/2719/7040/3972/4585/89780/4583/5155/4582/10082/2157/181/4969/4803/2817/3630/10057/10675/4588/5154/4043/283463/414325/1081/7369/632/3339/4958/4586/5045/176
BP	GO:0070129	regulation of mitochondrial translation	23	0.626813538874655	2.0879990267361	0.000239854602004777	0.00308917498518533	0.00224184902859602	4925	tags=74%, list=24%, signal=56%	708/22868/26995/6472/54931/10128/84881/51654/28958/84769/23107/79072/84300/92170/10102/115416/51335
BP	GO:0016050	vesicle organization	283	-0.271135475394144	-1.54222349850935	0.000240443770741694	0.00309185539746134	0.00224379423392949	4311	tags=30%, list=21%, signal=24%	51479/85409/57132/8877/5861/947/10254/9066/23025/6616/26286/10497/9217/9146/11055/1742/5798/25978/388552/92421/22937/1385/9839/858/10814/5872/9798/259173/208/23355/84519/7879/9765/5048/9002/81833/79720/164/83547/3257/63971/51652/1759/57617/8417/8943/7251/9554/1201/5119/6272/29082/6844/50487/158866/23603/9871/3799/84272/55654/29916/5552/10228/2773/8677/149371/29887/23023/8676/9619/6386/5873/6810/8…
MF	GO:0035325	Toll-like receptor binding	12	-0.725535632299592	-2.09123196008324	0.000244780755599351	0.00314264406793217	0.00228065214327576	5289	tags=83%, list=26%, signal=62%	81622/6279/6280/4615/54472/23643/7097/6850/10333/7096
MF	GO:0019865	immunoglobulin binding	21	-0.618193373991911	-2.11147872557383	0.000245643843208765	0.0031487427232163	0.00228507800600288	1365	tags=48%, list=7%, signal=44%	2214/2213/7369/2217/2210/9103/11027/2212/2209/2204
BP	GO:0002446	neutrophil mediated immunity	34	-0.533947463189968	-2.06567295961001	0.00024624518088216	0.00315107775855931	0.00228677256741185	3443	tags=50%, list=17%, signal=42%	3689/6372/3684/4615/84106/55904/5724/51135/383/57126/6868/6813/54210/6850/306/2150/6688
MF	GO:0030515	snoRNA binding	28	0.583978793165108	2.03182351856152	0.000246602708489667	0.00315107775855931	0.00228677256741185	5574	tags=71%, list=27%, signal=52%	54433/55651/10528/1736/705/51602/283927/9221/8602/10885/55720/9188/9136/84309/55127/9790/26747/11163/57647/4521
BP	GO:0062125	regulation of mitochondrial gene expression	26	0.601027844850176	2.06394415233539	0.000247119564953844	0.00315271721703694	0.00228796234086694	4925	tags=69%, list=24%, signal=53%	708/22868/26995/6472/54931/10128/84881/51654/28958/84769/23107/79072/400916/84300/92170/10102/115416/51335
BP	GO:0002367	cytokine production involved in immune response	96	-0.366193391330444	-1.75543476395903	0.000249725181328326	0.00318095780423554	0.00230845685259962	3436	tags=30%, list=17%, signal=25%	8764/2865/8482/50943/5336/3606/3105/7189/3456/383/8809/57506/11006/7855/3718/114548/7292/11213/54210/2867/1604/64127/284/3553/2150/604/3554/7133/7099
CC	GO:0070603	SWI/SNF superfamily-type complex	70	0.429072541506179	1.85618997369415	0.000250705360123389	0.00318449519300447	0.00231102397541183	6198	tags=54%, list=30%, signal=38%	6594/55274/54107/86/5931/5928/8110/10467/10042/64431/3065/6597/57634/93973/55193/1107/6598/10856/9112/57504/124944/6601/8295/6760/7528/3066/6602/81611/57492/6605/5925/10445/26039/57459/54617/9219/2186/51377
BP	GO:0006626	protein targeting to mitochondrion	96	0.396598679503653	1.81576229445956	0.000250787827006391	0.00318449519300447	0.00231102397541183	4481	tags=47%, list=22%, signal=37%	26520/10055/9131/26515/10440/9804/1459/131474/134266/9049/140823/3329/55750/51079/10456/1678/160140/10425/100652748/9141/29103/6721/80273/10531/131118/29090/89781/26519/92609/10452/401505/56993/196294/57602/54543/25813/55294/10953/4285/26521/23409/55486/59286/56947/54332
BP	GO:0046486	glycerolipid metabolic process	366	-0.250581539670457	-1.47344087350274	0.00025406891775039	0.00322111749785416	0.00233760119390737	3028	tags=23%, list=15%, signal=20%	9807/5336/284486/3636/54965/5359/2182/255043/51447/254531/65258/5341/80157/93492/11343/10162/138429/2819/5048/5337/9651/7179/79837/8398/337/80339/8694/5154/160851/51763/1201/114882/145567/255738/50487/9663/347735/1607/3613/56994/255919/7148/8399/10423/9107/5290/10955/9489/10677/5728/8760/154141/1608/55911/6653/285848/4204/11057/150379/84649/660/63874/57153/23761/9926/9021/253430/171586/285172/529…
BP	GO:0007094	mitotic spindle assembly checkpoint signaling	38	0.526486957412775	1.98454598808968	0.00025630194245644	0.00323158907636942	0.0023452005362026	4902	tags=53%, list=24%, signal=40%	699/7517/11130/55795/701/54908/9735/4085/891/9319/84101/9212/472/8379/9184/51451/1063/55055/25906/81620
BP	GO:0071173	spindle assembly checkpoint signaling	38	0.526486957412775	1.98454598808968	0.00025630194245644	0.00323158907636942	0.0023452005362026	4902	tags=53%, list=24%, signal=40%	699/7517/11130/55795/701/54908/9735/4085/891/9319/84101/9212/472/8379/9184/51451/1063/55055/25906/81620
BP	GO:0071174	mitotic spindle checkpoint signaling	38	0.526486957412775	1.98454598808968	0.00025630194245644	0.00323158907636942	0.0023452005362026	4902	tags=53%, list=24%, signal=40%	699/7517/11130/55795/701/54908/9735/4085/891/9319/84101/9212/472/8379/9184/51451/1063/55055/25906/81620
BP	GO:0050731	positive regulation of peptidyl-tyrosine phosphorylation	187	-0.310828403160975	-1.66606333458777	0.00025648796711633	0.00323158907636942	0.0023452005362026	4820	tags=38%, list=24%, signal=29%	8826/2915/1942/7124/1464/1636/6997/2322/7040/85480/3082/64581/1795/253260/3059/2690/89780/79705/2623/5155/51378/1742/10188/133396/183/9181/8764/150/1489/2065/1270/5336/685/83666/3481/3606/6714/3717/54209/654/3567/3596/3558/9094/3690/51738/3280/5788/4739/7039/3589/1437/10507/57091/6868/3383/653361/409/64127/3678/284/6850/7132/353514/5175/2209/4067/7422/5008/5795/3570
BP	GO:0034655	nucleobase-containing compound catabolic process	371	0.282180128387016	1.54085779391949	0.000262838015564428	0.00330646148572058	0.00239953628570773	5462	tags=40%, list=27%, signal=30%	51154/22868/5436/5578/29883/10949/10591/5394/23708/9131/4292/3704/28960/6419/57109/26135/1854/23404/100/51441/55795/4907/170506/9652/1736/56339/3251/30833/22916/79077/7188/10605/4869/3646/115024/11340/3184/23367/3094/79621/328/10236/10128/7374/9698/5151/79066/283927/22875/2272/27115/154197/8313/8882/2237/9641/9238/5144/51808/10940/25904/6832/4670/51594/79072/129563/5511/9775/342977/60528/201626/2…
BP	GO:0043312	neutrophil degranulation	11	-0.755292736799682	-2.09169328009219	0.000263959104083744	0.00331532742029014	0.00240597039413399	3443	tags=82%, list=17%, signal=68%	3689/3684/84106/5724/57126/6813/6850/306/6688
MF	GO:0016874	ligase activity	126	0.368186241462729	1.74260051672446	0.00026435997546558	0.00331532742029014	0.00240597039413399	4227	tags=38%, list=21%, signal=30%	8833/10055/23395/10998/10054/1503/7345/5188/8883/4522/56922/440/10606/387787/54938/10352/5198/3141/79731/84532/51067/25902/57505/8803/5095/8634/51703/132949/80222/10056/55699/83737/124454/64087/55157/57470/790/51493/57176/2193/2729/57038/25809/79876/3978/91978/150465/23181
BP	GO:0000280	nuclear division	406	0.277516732545915	1.5253832736361	0.000268924295313598	0.00336736378421996	0.00244373376865541	5623	tags=36%, list=28%, signal=26%	91272/11331/28984/9928/57820/26271/51433/8881/4292/51529/699/22974/55706/25788/10615/27085/157313/150365/57697/7517/10592/811/6152/11130/55795/3834/79703/55125/11200/23212/81930/701/7155/57026/9787/898/5889/29127/54908/5901/54892/9735/10270/440145/23310/4085/1164/5888/81929/146909/891/8438/9319/79003/79866/256126/22887/83540/129563/84101/9133/994/152185/29945/23137/56159/80218/9055/4733/9212/7988…
CC	GO:0099240	intrinsic component of synaptic membrane	159	-0.319879561184478	-1.66830888984082	0.000269392855995104	0.00336803333365835	0.00244421966821281	4457	tags=30%, list=22%, signal=24%	22871/9152/3736/5024/51107/80863/3746/145581/152/9066/3752/6531/3688/2903/64084/729956/23767/493/9746/1813/2895/3751/6532/80059/10675/6326/388336/3760/4916/27091/6529/84628/6506/1128/1134/2319/490/5100/57053/1000/5023/9123/57622/6546/64101/5663/6533/27020
BP	GO:1901889	negative regulation of cell junction assembly	30	-0.552402519231076	-2.06309560553902	0.000270952073832529	0.00338009677230453	0.00245297424130762	6068	tags=60%, list=30%, signal=42%	9475/6585/3551/347/2039/7124/1636/90102/4035/6714/10395/23603/5728/6093/7097/56940/395/3553
BP	GO:0051310	metaphase plate congression	63	0.446073166253729	1.86893821924695	0.000271190904457758	0.00338009677230453	0.00245297424130762	6306	tags=62%, list=31%, signal=43%	91272/9928/4292/10615/23212/81930/54908/81929/891/79003/83540/152185/81610/9212/10464/8379/283489/23636/113130/11004/1063/3835/55166/150465/3619/1778/1062/81620/9525/3833/51115/8697/8452/27436/4926/9183/3192/1060/10726
BP	GO:0140014	mitotic nuclear division	274	0.298335490550892	1.56995308158978	0.000274646680031816	0.00341791895978244	0.00248042222812073	5623	tags=39%, list=28%, signal=29%	91272/11331/28984/9928/26271/51433/8881/51529/699/22974/10615/27085/157313/7517/10592/6152/11130/55795/3834/55125/11200/23212/81930/701/57026/9787/29127/54908/5901/54892/9735/10270/440145/23310/4085/81929/146909/891/9319/79003/79866/83540/129563/84101/152185/29945/23137/80218/9055/4733/9212/79884/472/10464/8379/9184/283489/56992/23636/3832/51203/286053/113130/5300/10600/246184/51451/11004/64105/2…
BP	GO:0031577	spindle checkpoint signaling	39	0.521340849272631	1.97993474897987	0.000280787782228452	0.00348899244257529	0.00253200105389854	4902	tags=51%, list=24%, signal=39%	699/7517/11130/55795/701/54908/9735/4085/891/9319/84101/9212/472/8379/9184/51451/1063/55055/25906/81620
BP	GO:0043065	positive regulation of apoptotic process	486	-0.238630262382904	-1.43445799725364	0.000286543892199688	0.00355507208151111	0.00257995579102696	4351	tags=30%, list=21%, signal=24%	8795/7020/56981/572/5458/644186/1411/53832/1386/27035/324/5457/5309/10497/123879/3486/6280/51657/3688/114824/5591/429/2903/1843/207/2931/637/183/6348/5326/3684/4296/943/387/1385/4170/11035/4853/467/4616/4763/4487/1545/1495/8772/5133/10616/9353/51447/239/3273/22925/1509/6477/5979/6714/6789/138429/3717/10395/8091/1728/668/8648/5063/4804/997/338442/1852/10533/162989/54507/1612/8439/8678/1191/80149/3…
BP	GO:1902100	negative regulation of metaphase/anaphase transition of cell cycle	42	0.515021498070396	2.00221612969284	0.000287063920421065	0.00355608648900232	0.00258069195795169	5892	tags=57%, list=29%, signal=41%	26271/699/7517/11130/55795/701/54908/9735/4085/891/9319/84101/9212/472/8379/9184/51451/1063/55055/25906/81620/7272/9183/5885
BP	GO:0007006	mitochondrial membrane organization	102	0.392723003785827	1.8093863843277	0.000287764240334731	0.00355932781414025	0.00258304422405726	4211	tags=42%, list=21%, signal=34%	664/26520/292/84303/10651/790955/7417/26515/617/3313/139322/291/140823/55750/10449/51079/84266/1678/5018/9141/9026/117145/79135/596/115209/400916/284114/3002/26519/7157/90529/92609/56993/2055/2139/64112/2729/54927/25813/26521/4976/89941/4836
BP	GO:1901796	regulation of signal transduction by p53 class mediator	86	0.415187456506959	1.86556443715434	0.000288223927619611	0.00355958744095209	0.00258323263815445	3370	tags=38%, list=17%, signal=32%	83787/55170/6167/4282/6125/6209/8445/56950/11200/23212/8550/4869/27063/6880/55003/6201/7291/84154/51616/112858/9521/596/6154/23246/9212/472/7157/545/4839/6135/7874/80237/9349
BP	GO:0035710	CD4-positive, alpha-beta T cell activation	96	-0.363426580088976	-1.74217139888043	0.000290052988951456	0.00357673245038316	0.00259567496431682	2640	tags=29%, list=13%, signal=26%	3606/3566/5914/7048/3558/246778/177/51043/84766/3594/80149/8809/29126/3718/114548/149041/7292/2529/64218/1604/60437/602/64332/538/604/3142/3570/6774
BP	GO:0034341	response to interferon-gamma	134	-0.340730957012923	-1.73389224179833	0.000290947377587866	0.00358231718019415	0.00259972786554831	3814	tags=32%, list=19%, signal=26%	169026/133060/7376/6737/6357/6348/3459/199/9111/6772/83666/834/6364/3717/414062/10410/965/7791/1612/3594/6360/383/84166/23580/2634/3799/3055/3383/9076/58191/163351/7097/10581/3460/140885/3659/6810/4210/9341/7454/10435/6556/7099
BP	GO:0042110	T cell activation	465	-0.242377513022735	-1.45717120301743	0.000291886226470048	0.00358843157814844	0.00260416515290821	3571	tags=26%, list=18%, signal=22%	8744/639/100507436/4478/4004/8764/4192/942/9580/5777/1794/3071/387/50943/1326/11035/3552/11314/57829/199/8772/3445/6666/3714/912/3936/11326/3481/3606/6714/3630/3105/3566/5914/7048/3558/50856/246778/177/81704/51043/84766/8808/8943/3594/80149/7189/3456/6654/4277/383/79679/3280/4627/338376/10288/10673/5788/8809/29126/581/11006/8456/79865/7855/677/29108/2629/3718/114548/9092/3140/2319/2213/634/57162/…
BP	GO:0002694	regulation of leukocyte activation	499	-0.234387642705149	-1.40678653574919	0.000294476474280948	0.00361479895963027	0.00262330025818556	3571	tags=26%, list=18%, signal=22%	8744/639/100507436/10459/4004/133396/388552/3689/8764/6348/4192/942/9580/5777/3684/3071/387/50943/1326/11035/3552/11314/57829/199/8772/90865/6666/2268/4615/5359/912/11326/9473/7128/3727/3481/3606/84106/6714/3105/3566/54209/2242/5914/7048/284021/164/3567/3596/3558/246778/177/81704/51043/558/5724/8808/8943/3594/80149/7189/3456/6654/6664/5170/383/79679/3280/10288/1050/10673/50487/5788/7940/29126/229…
MF	GO:0043138	3'-5' DNA helicase activity	14	0.693204299863257	2.0278295454761	0.000295938202132865	0.00362725464064361	0.0026323394859775	5409	tags=79%, list=27%, signal=58%	57697/7486/4171/4175/113510/641/2071/4174/89797/9400/1660
MF	GO:0016860	intramolecular oxidoreductase activity	48	0.485897979450467	1.94145559353464	0.000298623371187154	0.00365464560152725	0.00265221741433824	3761	tags=42%, list=18%, signal=34%	4282/81567/132789/1652/10455/1632/54495/9601/10954/2821/84245/10026/58478/10682/78987/7167/5034/169714/10007/79174
BP	GO:0045861	negative regulation of proteolysis	325	-0.263181093690907	-1.51942909867696	0.000304438959358489	0.00371957492913418	0.00269933735759851	3811	tags=27%, list=19%, signal=22%	329/5266/1992/7376/207/5447/6737/4130/286204/183/256394/358/153218/84651/440068/4035/27344/51322/59082/89932/10047/5271/710/79853/140902/347365/3273/58189/7917/5973/4803/11345/6714/3630/720/259239/646424/1361/5894/327657/6590/1294/1201/5774/11011/7076/3698/56658/7429/551/7077/2168/10049/117584/6906/7035/9314/64780/6093/6653/5329/5858/6449/9683/404203/409/6386/2810/5045/140832/22900/23429/4671/103…
BP	GO:0070371	ERK1 and ERK2 cascade	298	-0.275288415703074	-1.57132026788698	0.000304845615956893	0.00371957492913418	0.00269933735759851	5571	tags=37%, list=27%, signal=27%	1845/1950/4504/7534/11117/9290/23390/348/2651/445329/55584/171389/9464/51074/7066/1846/2852/7124/2246/6376/25865/1230/246/3965/7040/6368/23779/388121/1411/537/5320/5155/7010/1843/3061/5605/1116/2641/183/6357/5609/6348/3358/5777/2771/10636/8482/4035/4853/467/2047/100506013/1813/2335/338761/10347/846/6364/6714/10979/222166/54209/414062/1852/177/5595/5154/54550/2887/6360/10251/5594/201163/10048/4914…
BP	GO:0006690	icosanoid metabolic process	111	-0.354353941152225	-1.74974298764923	0.000308929183911482	0.00376374083822487	0.00273138905452952	3141	tags=32%, list=15%, signal=27%	9536/1579/1545/64174/239/552/11343/158833/59344/2679/5595/9261/22952/2687/50487/551/91227/2678/1544/10394/92086/8399/1553/66002/240/7097/11283/51/6850/7132/3553/4051/8529/241/5743
CC	GO:0005766	primary lysosome	144	-0.319025780445513	-1.64309802939233	0.000312772746566082	0.00379915878089399	0.00275709225384598	3232	tags=29%, list=16%, signal=25%	326624/311/10970/127829/1727/54472/527/9798/719/56729/8635/23593/5476/2717/8417/5878/383/5005/5594/3614/5580/11240/201294/29108/10043/4332/150372/2357/6813/2683/6386/80331/55313/8773/5663/5611/54918/9545/6809/25801/10487/3920
CC	GO:0042582	azurophil granule	144	-0.319025780445513	-1.64309802939233	0.000312772746566082	0.00379915878089399	0.00275709225384598	3232	tags=29%, list=16%, signal=25%	326624/311/10970/127829/1727/54472/527/9798/719/56729/8635/23593/5476/2717/8417/5878/383/5005/5594/3614/5580/11240/201294/29108/10043/4332/150372/2357/6813/2683/6386/80331/55313/8773/5663/5611/54918/9545/6809/25801/10487/3920
BP	GO:0045807	positive regulation of endocytosis	100	-0.366406143301268	-1.77021862168845	0.000314199496652763	0.00381078432861064	0.00276552904456857	4672	tags=41%, list=23%, signal=32%	6455/967/2719/22871/51479/929/89780/5538/50632/3071/4035/867/9779/5336/23011/100506013/1813/1861/10347/54209/160/11031/558/2332/1759/7251/1201/1191/255738/3092/55681/7036/1785/55198/409/284/10211/6850/2150/7422/120892
BP	GO:1902107	positive regulation of leukocyte differentiation	154	-0.320273506098453	-1.65982541067446	0.000316239434512164	0.00382372456261617	0.00277491991791638	4787	tags=42%, list=23%, signal=33%	7124/760/1230/3601/3965/6777/7040/572/5458/3059/537/5457/5591/8876/8744/4192/942/5196/9580/3071/387/50943/1385/4853/8772/1435/6666/3606/3566/54209/2353/2242/5914/7048/3567/3558/177/51043/558/8808/8943/3594/7189/10288/50487/5788/11006/677/114548/9092/7292/22985/7305/57178/2124/6850/841/64332/1378/10221/604/3142/5105/101/4179
BP	GO:1903708	positive regulation of hemopoiesis	154	-0.320273506098453	-1.65982541067446	0.000316239434512164	0.00382372456261617	0.00277491991791638	4787	tags=42%, list=23%, signal=33%	7124/760/1230/3601/3965/6777/7040/572/5458/3059/537/5457/5591/8876/8744/4192/942/5196/9580/3071/387/50943/1385/4853/8772/1435/6666/3606/3566/54209/2353/2242/5914/7048/3567/3558/177/51043/558/8808/8943/3594/7189/10288/50487/5788/11006/677/114548/9092/7292/22985/7305/57178/2124/6850/841/64332/1378/10221/604/3142/5105/101/4179
BP	GO:0016236	macroautophagy	274	-0.27362933950726	-1.54668651685002	0.000316680170825495	0.00382372456261617	0.00277491991791638	4132	tags=31%, list=20%, signal=25%	5861/22878/10254/80700/535/84749/23192/9146/5566/11152/83933/207/143686/25978/9517/92421/55432/528/3091/51322/7249/523/9779/165324/285180/5768/527/81876/11345/7879/6714/5049/79720/79837/10533/57192/5595/51652/57533/8678/7251/9554/1201/137886/89849/29082/11337/665/9821/2629/8992/55062/5290/23274/94241/53349/58476/26100/81631/23130/2773/8131/51100/149371/65018/64127/81671/526/55968/8408/9842/5663/9…
CC	GO:0032797	SMN complex	10	0.768908090975165	2.03987708885977	0.000318419301559336	0.00383331485586417	0.00278187970158195	3191	tags=80%, list=16%, signal=68%	11171/6606/50628/11218/54960/79833/8487/25929
CC	GO:0034719	SMN-Sm protein complex	10	0.768908090975165	2.03987708885977	0.000318419301559336	0.00383331485586417	0.00278187970158195	3191	tags=80%, list=16%, signal=68%	11171/6606/50628/11218/54960/79833/8487/25929
BP	GO:0017038	protein import	197	0.32688825960664	1.65709219705051	0.000319153003057487	0.00383645550638289	0.00278415890698415	4242	tags=38%, list=21%, signal=30%	11331/29098/3839/8504/9131/129401/11142/983/1434/10440/9804/5295/5195/131474/26060/29107/51715/134266/30000/4927/57122/8841/140823/5189/3329/4088/29969/53371/5901/1408/79711/3326/55705/9221/8882/10073/100652748/9141/29103/80273/5903/131118/29090/7157/92609/10526/10452/56993/5569/84268/23636/5828/1994/26953/5824/84220/9349/84455/54543/5191/55746/10155/25813/3841/10527/5193/51569/23435/144165/3843/…
BP	GO:0002294	CD4-positive, alpha-beta T cell differentiation involved in immune response	67	-0.410376426677431	-1.84305934685239	0.000319850863840037	0.00383915667041133	0.00278611917209774	2640	tags=33%, list=13%, signal=29%	3606/3566/5914/3558/246778/51043/84766/3594/80149/8809/3718/114548/149041/7292/64218/602/64332/538/604/3142/3570/6774
BP	GO:0032956	regulation of actin cytoskeleton organization	331	-0.257642436337149	-1.49489490637527	0.000321329235003685	0.00385120445025096	0.00279486238142053	5090	tags=36%, list=25%, signal=27%	4868/11013/89848/10411/7248/345456/375/8826/256949/2934/9948/10095/54961/6376/246/342184/11346/79822/6387/10097/1496/253260/90102/3059/6708/85358/389/3397/5880/22843/830/7010/93661/29109/11078/85415/4192/829/397/3071/387/4035/4853/91807/5881/10810/9886/5987/9353/23332/3273/643338/88/5341/27236/1627/10979/10395/10552/118/57731/23433/2242/5063/3611/5879/832/7168/23616/57551/29766/10109/84952/5154/1…
BP	GO:0006801	superoxide metabolic process	66	-0.425906503930163	-1.90049930351404	0.000322220129498111	0.00385618603355114	0.00279847757244595	5501	tags=53%, list=27%, signal=39%	4504/79400/6505/4843/1535/124056/4846/7040/64581/27035/207/183/3689/3684/2771/5446/239/1728/337/5580/57126/4688/10394/4689/57580/2773/7305/653361/683/6850/538/2150/6648/51167/2358
BP	GO:0007162	negative regulation of cell adhesion	272	-0.272089298009857	-1.53449796557444	0.000324960035403516	0.0038832484937616	0.00281811710417373	3714	tags=28%, list=18%, signal=23%	1843/4582/207/10459/8764/4192/942/5777/397/18/3071/387/50943/4035/11314/1012/2065/1545/80709/10631/239/11326/3273/9448/81/6714/3717/10395/3566/654/26154/3558/51043/80149/3456/102/383/79679/4072/10288/2192/5788/29126/5365/23603/11006/5580/5592/57556/3718/2213/634/9314/10507/57162/149041/7292/3557/5728/9647/91663/3659/5573/1051/56940/395/284/4155/65125/1378/7422/4851/604/3142/6688/10154
MF	GO:0003729	mRNA binding	285	0.306835702091426	1.61784884600342	0.000331598204344231	0.00395674680889572	0.00287145565805205	5759	tags=41%, list=28%, signal=30%	708/10949/6193/11315/6470/6125/23521/11171/6208/51081/6187/26135/9908/10657/811/6152/51441/26156/85451/170506/60678/56339/6472/22916/51631/6188/8880/4691/7298/83939/11340/3184/26354/6129/23367/83759/10236/9698/113251/10189/11224/8894/3609/6189/11052/6207/84248/6201/28998/1973/23283/57187/4670/5511/9775/342977/8664/1478/64506/6154/26986/10492/6434/10146/340554/5936/8087/26528/7157/6431/5042/6428/3…
BP	GO:0051383	kinetochore organization	21	0.637434949845662	2.07072425255754	0.000336600726859596	0.00401054081899966	0.00291049457616907	5484	tags=71%, list=27%, signal=52%	10592/9787/9735/64946/79003/83540/6047/1058/64105/1063/10051/387103/1062/81620/26054
CC	GO:0097504	Gemini of coiled bodies	12	0.729312737225055	2.02918537559816	0.000353178117307128	0.00420188745429624	0.00304935698134909	3191	tags=75%, list=16%, signal=63%	6606/50628/4863/11218/54960/8882/79833/8487/25929
BP	GO:0042093	T-helper cell differentiation	65	-0.419419468870565	-1.86359667764846	0.000363239769548945	0.00431370547833012	0.00313050457893163	2640	tags=34%, list=13%, signal=30%	3606/3566/5914/3558/246778/51043/84766/3594/80149/8809/3718/114548/149041/7292/64218/602/64332/538/604/3142/3570/6774
BP	GO:0034501	protein localization to kinetochore	17	0.662773883935482	2.06235196633144	0.000364171586474751	0.00431370547833012	0.00313050457893163	6335	tags=82%, list=31%, signal=57%	983/27085/54908/9735/79003/9212/9184/283489/55055/55166/81620/7272/9183/55920
BP	GO:1903083	protein localization to condensed chromosome	17	0.662773883935482	2.06235196633144	0.000364171586474751	0.00431370547833012	0.00313050457893163	6335	tags=82%, list=31%, signal=57%	983/27085/54908/9735/79003/9212/9184/283489/55055/55166/81620/7272/9183/55920
BP	GO:0006509	membrane protein ectodomain proteolysis	42	-0.476341823322311	-1.9300598211955	0.000370930091057991	0.00438735679131857	0.0031839541650735	2040	tags=33%, list=10%, signal=30%	8728/5774/7076/102/4627/7077/6868/6093/5045/55851/3553/5663/101/7133
BP	GO:0002699	positive regulation of immune effector process	218	-0.288988753895275	-1.59321463366805	0.000372760638584196	0.00439944030734796	0.00319272330855111	3586	tags=30%, list=18%, signal=25%	81545/10459/3689/8764/942/2865/3684/8482/50943/11314/8772/5336/2268/912/3606/3105/3566/54209/2242/5914/164/3567/3596/3558/5724/8417/135250/3594/7189/5170/383/50487/5788/8809/57506/2294/57126/7855/201294/114548/3140/7292/55198/5950/6813/7305/2867/1604/64127/6810/6850/5650/3553/64332/1378/4067/2150/3142/6688/5795/5105/3554/9846/7099/4179
BP	GO:0007409	axonogenesis	408	-0.243798380779888	-1.44069983721626	0.000373036101978728	0.00439944030734796	0.00319272330855111	3267	tags=23%, list=16%, signal=20%	8482/7414/1385/4035/4853/8997/6792/2596/2047/23011/9353/4915/1813/6683/2335/6477/4803/345651/9798/5979/56896/9253/1627/7101/23334/3913/23022/57731/5048/84446/27185/5063/3611/4804/57611/5879/2637/494470/6474/9331/23242/10501/3975/6654/5058/56288/4914/57609/9344/84628/886/5365/2017/2932/51199/27023/57556/1382/91624/9252/3799/389549/10507/1785/8399/391/2297/5728/3911/10509/22853/7408/1000/64218/9378…
CC	GO:0071013	catalytic step 2 spliceosome	68	0.429392694255312	1.85009588233632	0.000378255206599567	0.00444809104587583	0.0032280296966425	6548	tags=62%, list=32%, signal=42%	58509/51645/3178/60625/10236/53938/10946/10189/27339/23398/10594/4670/22938/10250/9775/5356/26986/10492/9343/23450/10283/9416/3183/27316/55596/5411/24148/9939/3185/10286/9716/220988/3187/55110/24144/1655/3192/84292/2483/4116/51362/51428
CC	GO:0030018	Z disc	129	-0.333042175114302	-1.69014219783841	0.000378257680756017	0.00444809104587583	0.0032280296966425	3786	tags=31%, list=19%, signal=25%	8048/91156/57158/1674/339855/775/493/776/6334/89/1756/2318/88/667/81/23022/5142/10398/5525/8557/5339/3856/9722/5058/87/6271/2274/3753/10049/91624/6262/6253/2280/9759/6546/5663/9260/64236/4660/51719
MF	GO:0016504	peptidase activator activity	39	-0.495614484326779	-1.97845555105308	0.000379166180410187	0.00445232183480211	0.0032311000277471	2779	tags=38%, list=14%, signal=33%	2335/834/5720/2192/29108/22861/83464/23786/65018/58484/22900/55851/91662/10010/317
BP	GO:0071709	membrane assembly	49	-0.457874169214873	-1.90659968734277	0.00038197451851249	0.00447881682544847	0.00325032774043029	3027	tags=31%, list=15%, signal=26%	165324/858/6683/137886/2319/2580/5728/1000/11252/9378/6810/55968/10211/27243/8301
BP	GO:0043487	regulation of RNA stability	152	0.340325570429226	1.65389802576838	0.00038769426363804	0.0045341017313993	0.00329044861843049	5811	tags=47%, list=29%, signal=34%	22868/5436/5578/29883/10949/4292/28960/26135/23404/51441/55795/170506/1736/56339/7188/10605/4869/115024/11340/3184/23367/328/10236/9698/79066/154197/8313/9641/9238/51808/4670/79072/129563/342977/201626/26986/10492/5433/8087/10922/54888/79882/27327/3183/56915/1994/246175/51010/57690/79675/8570/23435/60493/9924/196513/92345/9337/90806/22894/2668/57721/54555/1869/57472/1660/678/10758/57060/66037/539…
BP	GO:0051306	mitotic sister chromatid separation	67	0.438760109995371	1.87871437026524	0.000387807074388849	0.0045341017313993	0.00329044861843049	5892	tags=58%, list=29%, signal=42%	26271/51433/8881/51529/699/7517/11130/55795/701/9787/54908/9735/4085/891/9319/129563/84101/29945/9212/472/8379/9184/286053/246184/51451/1063/55055/29781/25906/9700/1062/81620/8697/8452/5925/7272/9232/9183/5885
CC	GO:0045178	basal part of cell	272	-0.269178454948361	-1.5180817272709	0.000390421825975956	0.00455810459851641	0.00330786776904127	4899	tags=32%, list=24%, signal=24%	368/4640/9132/760/150696/9376/682/3953/9381/6521/85409/90102/2348/353189/947/2035/5155/9356/6543/9914/7010/57127/4478/358/493/200931/150/4035/441432/2065/1740/5871/912/1014/6540/23332/667/9053/89872/846/389015/10057/10630/160/64284/51458/9056/8714/362/6507/10257/3784/4072/5010/10163/7039/2319/490/634/7369/30061/540/9076/64805/8825/7401/1000/366/2683/409/9123/64127/4671/6810/10211/10599/19/10008/9…
BP	GO:0014911	positive regulation of smooth muscle cell migration	37	-0.515447126397949	-2.04568518565459	0.000395532789389118	0.00461113944411394	0.00334635575293818	3903	tags=49%, list=19%, signal=39%	5155/9732/183/4192/4035/199/10631/6714/5058/1398/4303/6282/9759/4193/538/54434/7099/80005
MF	GO:0017124	SH3 domain binding	129	-0.332709444894046	-1.68845363876761	0.000396413670999295	0.0046147783737278	0.00334899656508352	3096	tags=30%, list=15%, signal=26%	867/3636/83699/5359/83715/83992/5063/3611/23616/8728/1759/201176/57088/102/6654/2889/1398/10163/219670/2885/9844/1785/1809/64780/6868/60312/7408/7456/9444/57706/653361/140885/10744/395/26578/4067/7454/64397/6452
BP	GO:0072012	glomerulus vasculature development	24	-0.597080823487777	-2.10955093560402	0.000399748103702803	0.00464692852929018	0.00337232829454605	4112	tags=46%, list=20%, signal=37%	947/5155/6943/7010/4853/3280/284/5175/4851/3570/8837
CC	GO:0098562	cytoplasmic side of membrane	191	-0.297226883385671	-1.59762074303833	0.000402239576383723	0.00466920160626255	0.00338849211699502	3996	tags=32%, list=20%, signal=26%	6616/2035/6503/6708/85358/329/79981/9914/207/1742/5605/2539/10188/2771/92421/387/84888/23011/2268/858/56341/1837/6714/10979/2769/342667/2242/2781/5879/5774/7189/785/29082/4627/7827/5788/3092/3845/7053/8502/11006/6710/57655/5997/2783/490/3055/5728/84687/2773/2790/2280/6850/9516/2767/112574/4067/6725/2776/9885/120892
BP	GO:0099024	plasma membrane invagination	63	-0.428061516459884	-1.89668728296333	0.000404881418734905	0.00469315404516432	0.0034058746712828	3443	tags=44%, list=17%, signal=37%	3689/9938/3684/3071/387/55113/11314/199/389610/343702/5336/9886/10347/54209/11031/5879/51411/23616/8678/4627/9844/2213/391/55198/19/112574/2209/2150
BP	GO:0033046	negative regulation of sister chromatid segregation	43	0.496549446255751	1.92856657251168	0.000410772170200766	0.00474064085902621	0.00344033638615422	5892	tags=58%, list=29%, signal=41%	26271/699/7517/11130/55795/701/54908/9735/4085/891/9319/84101/9212/472/8379/9184/51451/1063/55055/25906/81620/7272/9232/9183/5885
BP	GO:0033048	negative regulation of mitotic sister chromatid segregation	43	0.496549446255751	1.92856657251168	0.000410772170200766	0.00474064085902621	0.00344033638615422	5892	tags=58%, list=29%, signal=41%	26271/699/7517/11130/55795/701/54908/9735/4085/891/9319/84101/9212/472/8379/9184/51451/1063/55055/25906/81620/7272/9232/9183/5885
BP	GO:2000816	negative regulation of mitotic sister chromatid separation	43	0.496549446255751	1.92856657251168	0.000410772170200766	0.00474064085902621	0.00344033638615422	5892	tags=58%, list=29%, signal=41%	26271/699/7517/11130/55795/701/54908/9735/4085/891/9319/84101/9212/472/8379/9184/51451/1063/55055/25906/81620/7272/9232/9183/5885
BP	GO:0002369	T cell cytokine production	37	-0.514615565413497	-2.04238492089465	0.0004118994091217	0.00474064085902621	0.00344033638615422	2640	tags=41%, list=13%, signal=35%	50943/3606/3105/7189/3456/383/8809/11006/7855/114548/7292/1604/3553/3554/7133
BP	GO:0002724	regulation of T cell cytokine production	37	-0.514615565413497	-2.04238492089465	0.0004118994091217	0.00474064085902621	0.00344033638615422	2640	tags=41%, list=13%, signal=35%	50943/3606/3105/7189/3456/383/8809/11006/7855/114548/7292/1604/3553/3554/7133
BP	GO:0032210	regulation of telomere maintenance via telomerase	50	0.470810875929568	1.8963429564773	0.00041993743038256	0.00482630638827775	0.00350250482415393	6001	tags=56%, list=29%, signal=40%	10575/5394/10576/3178/10574/1736/908/8550/80169/10694/7203/26272/6950/9212/472/3183/545/4216/23293/7013/5588/92345/80119/65057/7014/4751/3192/26277
CC	GO:1904949	ATPase complex	71	0.422697904339149	1.83592535453951	0.000421238526049318	0.00483441216458864	0.00350838727718289	6198	tags=54%, list=30%, signal=37%	6594/55274/54107/86/5931/5928/8110/10467/10042/64431/3065/6597/57634/93973/55193/1107/6598/10856/9112/57504/124944/6601/8295/6760/7528/3066/6602/81611/57492/6605/5925/10445/26039/57459/54617/9219/2186/51377
BP	GO:0002287	alpha-beta T cell activation involved in immune response	68	-0.408787515511945	-1.83395769661836	0.000423761025383477	0.00484964310290766	0.00351944054041299	2640	tags=32%, list=13%, signal=28%	3606/3566/5914/3558/246778/51043/84766/3594/80149/8809/3718/114548/149041/7292/64218/602/64332/538/604/3142/3570/6774
BP	GO:0002293	alpha-beta T cell differentiation involved in immune response	68	-0.408787515511945	-1.83395769661836	0.000423761025383477	0.00484964310290766	0.00351944054041299	2640	tags=32%, list=13%, signal=28%	3606/3566/5914/3558/246778/51043/84766/3594/80149/8809/3718/114548/149041/7292/64218/602/64332/538/604/3142/3570/6774
BP	GO:0010256	endomembrane system organization	484	-0.236013602134861	-1.41498970292616	0.000430476501226445	0.00491955821260756	0.00357017872180983	4172	tags=27%, list=20%, signal=22%	342096/2348/5861/22931/27035/22878/10254/9066/6616/9217/94121/9146/6708/6280/11055/8048/207/116238/5605/5798/53947/1452/25978/388552/9919/51062/92421/55113/26092/1385/5862/389610/30846/343702/339168/165324/5359/79628/23332/858/10814/6683/7917/1861/9798/259173/208/10162/10347/84519/7879/745/55831/5048/9002/81833/1263/79720/83547/1289/50807/51411/25923/5595/51652/5339/1759/653125/57617/8943/1639/72…
BP	GO:0032970	regulation of actin filament-based process	369	-0.252492068407871	-1.47833194265103	0.000432484885765699	0.0049355588791883	0.00358179058549607	5090	tags=35%, list=25%, signal=27%	4868/11013/89848/10411/7248/345456/375/8826/256949/2934/487/9948/10095/54961/6376/246/342184/11346/79822/6387/10097/1496/253260/90102/3059/6708/85358/389/3397/5880/22843/830/7010/93661/29109/11078/775/85415/85366/4192/829/397/3071/387/4035/4853/91807/5881/10810/9886/5987/9353/23332/3273/643338/88/5341/27236/1627/10979/10395/10552/118/10630/5142/57731/1265/23433/2242/5063/3611/5879/832/7168/23616/…
BP	GO:0051493	regulation of cytoskeleton organization	493	-0.229777234700412	-1.38323488521614	0.00043612765953294	0.00497014020990207	0.00360688664610773	4268	tags=29%, list=21%, signal=24%	10097/57132/1496/253260/90102/3059/6993/89780/324/3304/6708/85358/6280/389/3397/5880/22843/830/7010/93661/29109/1027/6249/132851/4130/6314/11078/85415/25978/401236/9181/4192/829/24139/397/92421/3071/387/4035/4853/91807/5881/10763/10810/9886/22919/5987/9353/84722/23332/3273/6683/643338/88/5341/27236/4281/1627/10979/10395/10552/118/58526/57731/5048/23433/2242/5063/3611/5879/832/7168/23616/5595/5755…
BP	GO:0042088	T-helper 1 type immune response	43	-0.478109627178812	-1.96873824794444	0.000441449148584391	0.00502372845948632	0.00364577624150156	2640	tags=40%, list=13%, signal=34%	3606/3566/246778/84766/3594/7189/8809/3718/7292/338322/64218/602/3553/3142/6556/3554/7099
BP	GO:0043968	histone H2A acetylation	17	0.658437902281731	2.04885970221793	0.000448872968361064	0.00510105779451215	0.00370189500960017	3681	tags=47%, list=18%, signal=39%	9643/86/8089/57634/64769/10856/10933/8295
BP	GO:0009267	cellular response to starvation	144	-0.314932244906176	-1.62201484242061	0.000454552936449083	0.00515838115573127	0.00374349521751369	2619	tags=28%, list=13%, signal=24%	11345/23334/84446/10533/5571/5595/8678/7482/80149/10634/4149/255738/5594/201163/9213/11337/355/7378/8493/2629/55062/23274/53349/26100/80315/81631/8131/51100/7942/96459/2752/5899/4217/5105/8897/23710/3920/2309/58528/120892
BP	GO:1902622	regulation of neutrophil migration	39	-0.491152920722201	-1.96064532645514	0.000460999321388871	0.00522422973987333	0.00379128227557975	3800	tags=54%, list=19%, signal=44%	3576/5880/4192/3071/4615/9353/719/5879/4354/391/90550/158747/2529/683/64127/3579/23604/101/3554/728/27202
CC	GO:0043601	nuclear replisome	13	0.718713475171498	2.03776865059456	0.000464521750744294	0.00525680541916207	0.00381492281239607	4663	tags=77%, list=23%, signal=59%	4172/6117/6119/5422/5424/6118/5557/5558/23649/5425
BP	GO:0002823	negative regulation of adaptive immune response based on somatic recombination of immune receptors built from immunoglobulin superfamily domains	54	-0.442277272930908	-1.88232103191853	0.000469652477461547	0.00530746546256684	0.00385168737563392	3395	tags=43%, list=17%, signal=36%	722/5777/3071/50943/3566/3558/51043/80149/3456/383/5788/11006/3718/2213/634/149041/7292/1604/64127/1379/1378/604/4179
BP	GO:1905818	regulation of chromosome separation	72	0.415722430091272	1.80820444989035	0.000490361666884778	0.00553378938122822	0.00401593318871744	5892	tags=54%, list=29%, signal=39%	26271/51433/8881/51529/699/7517/11130/55795/1459/701/9787/54908/9735/4085/891/9319/84101/29945/9212/472/8379/9184/286053/246184/51451/1063/55055/25906/9700/1062/81620/8697/8452/5925/7272/9232/4926/9183/5885
BP	GO:0051924	regulation of calcium ion transport	235	-0.282311475312902	-1.55933637900486	0.000492315795784853	0.00554812550971986	0.0040263370783925	5015	tags=34%, list=25%, signal=26%	22953/2852/3060/1535/808/487/1193/6376/2859/1230/387129/5294/5024/6387/3603/9001/57214/2281/781/2035/5155/5566/9914/207/57158/2539/775/2641/183/6348/5777/818/776/2771/387/9454/150/1756/5336/5987/7009/1813/4638/9472/846/342667/5142/9002/3596/116444/65267/8398/2332/84766/9722/5957/51763/5170/785/6271/10288/581/490/6262/3383/64805/2847/5023/409/81671/2280/11027/353514/4842/6546/10008/4067/7439/5743
CC	GO:0030686	90S preribosome	22	0.611640009058986	2.00028776808288	0.000494572333602954	0.00556582512462465	0.00403918188798442	3097	tags=59%, list=15%, signal=50%	55759/65095/26156/88745/51096/134430/27340/8602/10885/23246/5822/153443/26155
BP	GO:0046148	pigment biosynthetic process	61	0.447765533486167	1.86748163645198	0.000496150084537718	0.00556648317823686	0.00403965944489148	5968	tags=46%, list=29%, signal=33%	2395/434/353/8833/10755/6470/1371/100/1652/3251/26060/6472/10606/5471/22/51522/23456/1497/3658/7389/51151/7220/2618/200205/4948/23657/283652/1352
BP	GO:0051052	regulation of DNA metabolic process	316	0.284824128118098	1.51982075528188	0.000496242955326914	0.00556648317823686	0.00403965944489148	5466	tags=38%, list=27%, signal=28%	4436/28984/80762/7334/10575/5394/55100/10576/9131/3178/4292/10574/4931/5985/6419/659/54069/170506/1736/6188/908/54929/7486/8550/4869/64210/80169/27063/3184/26354/56916/3575/79000/25849/10189/64710/5984/5983/11232/10694/3326/27000/8313/5888/7203/26272/6950/7291/7037/51750/10923/641/8914/5111/7398/54726/9212/472/7644/6118/7157/84083/63922/4358/2072/3183/545/2139/7874/4609/10721/10111/84309/51010/73…
BP	GO:0022604	regulation of cell morphogenesis	297	-0.265999918106931	-1.51595174268742	0.000496688910653621	0.00556648317823686	0.00403965944489148	3933	tags=30%, list=19%, signal=25%	2035/6708/389/1523/5591/5880/1742/11078/9175/4478/6357/3689/6348/4192/387/5881/6792/4289/10631/10810/9886/23011/2268/51177/2335/3987/643338/1627/81/6714/10979/10395/10630/5048/23433/2242/5063/3611/54873/5879/6678/10675/832/221472/7168/10109/25805/10251/4627/3679/7429/2192/4739/50848/7940/56882/9344/84628/23580/1398/5365/23603/201294/752/10507/1785/3249/57091/3055/391/3383/57580/54764/10602/64218/…
BP	GO:1902743	regulation of lamellipodium organization	50	-0.441365052248943	-1.85093248296206	0.000500957987248195	0.00560658359797497	0.00406876077047753	2934	tags=40%, list=14%, signal=34%	9353/3273/79647/6714/10630/5879/832/10109/7429/10163/5365/23603/1785/5290/55909/10677/7401/9759/538/7454
BP	GO:2000117	negative regulation of cysteine-type endopeptidase activity	83	-0.376058790293094	-1.76068073130141	0.0005040058755903	0.00563130953524089	0.00408670466122719	1606	tags=24%, list=8%, signal=22%	7429/551/2168/10049/117584/9314/64780/5329/409/2810/22900/4671/1032/4193/96459/8740/4318/7422/5743/6195
MF	GO:0140666	annealing activity	14	0.674841396890476	1.97411257171199	0.000504555340414115	0.00563130953524089	0.00408670466122719	2767	tags=64%, list=14%, signal=56%	6594/50485/8438/7458/1975/641/8087/7157/84083
BP	GO:0000028	ribosomal small subunit assembly	16	0.667474575221484	2.02478896433132	0.000508211538533058	0.00565312326380177	0.00410253512936797	4755	tags=81%, list=23%, signal=62%	6193/6234/6208/51081/6209/6169/6223/6232/29777/5822/64963/26284/51065
BP	GO:0000727	double-strand break repair via break-induced replication	12	0.718646326308094	1.99950794925131	0.000508234552763257	0.00565312326380177	0.00410253512936797	3671	tags=75%, list=18%, signal=62%	84296/4172/4171/51659/4176/4175/4173/4174/8317
MF	GO:0017075	syntaxin-1 binding	22	-0.591494391315019	-2.06010086994949	0.000508599948555003	0.00565312326380177	0.00410253512936797	4067	tags=55%, list=20%, signal=44%	23025/6616/10497/10814/6532/1612/9810/6844/6813/134957/9341/120892
BP	GO:0003012	muscle system process	414	-0.239564112876823	-1.413205542003	0.0005102396772788	0.00566359061756524	0.00411013140571331	4868	tags=31%, list=24%, signal=24%	23125/1535/390594/808/2934/487/5608/1193/23336/4846/4090/4604/1482/151/5294/8736/3736/5024/1264/8877/6869/152/2281/79784/140628/781/4762/3752/5566/9732/2660/8048/4656/6330/6865/2931/2539/1674/7125/775/23493/85366/7135/183/6332/493/818/9150/776/18/387/150/89/199/1756/53632/1813/7136/4638/88/9472/5348/1837/1241/57057/4632/342667/4151/5142/10398/55959/6327/800/6525/93649/219931/7168/8398/8557/29766/…
MF	GO:0001094	TFIID-class transcription factor complex binding	10	0.756415500285313	2.00673483190106	0.00051112986204752	0.00566572090253221	0.00411167737747171	3969	tags=80%, list=19%, signal=64%	2091/51602/8721/54680/7157/10856/2072/196
MF	GO:0009982	pseudouridine synthase activity	13	0.716890972193574	2.03260130705318	0.000514739026183941	0.00569794332668008	0.00413506155305948	4166	tags=77%, list=20%, signal=61%	27079/83480/142940/26995/1736/84881/80324/54517/113000/126789
BP	GO:0044784	metaphase/anaphase transition of cell cycle	65	0.437098675397189	1.85321061018136	0.000521640502268948	0.00576647280028644	0.00418479416275992	5892	tags=55%, list=29%, signal=40%	26271/51433/8881/51529/699/7517/11130/55795/701/9787/54908/9735/4085/891/9319/84101/29945/9212/472/8379/9184/286053/246184/51451/1063/55055/25906/9700/1062/81620/8697/8452/5925/7272/9183/5885
BP	GO:0045943	positive regulation of transcription by RNA polymerase I	21	0.628610516856487	2.04205784916974	0.000522587922079692	0.00576908625816955	0.00418669077853748	5629	tags=76%, list=28%, signal=55%	23160/9451/7343/4691/84128/6597/11137/6598/25926/55646/55011/468/55127/64768/1663/56919
BP	GO:0033209	tumor necrosis factor-mediated signaling pathway	92	-0.376781410939054	-1.80168032197663	0.000528562512182709	0.00582600961645291	0.00422800069982196	4303	tags=39%, list=21%, signal=31%	970/8877/3304/79092/329/8764/84888/6772/3987/7128/834/81/3717/3611/3856/9825/7189/9447/10673/204851/355/260434/29108/117584/837/83643/6868/22900/6850/2131/841/7132/2150/2309/7133/3303
BP	GO:0032418	lysosome localization	73	-0.386973606458698	-1.77241885958795	0.000529180316406926	0.00582600961645291	0.00422800069982196	3950	tags=38%, list=19%, signal=31%	94121/5880/7462/11314/867/2268/10814/3566/2242/284021/3596/5170/201163/4627/50487/2294/201294/3799/6813/7942/8773/6850/5293/9842/4067/81565/9846/9043
CC	GO:0030867	rough endoplasmic reticulum membrane	23	0.607494614712129	2.0236451282524	0.000530689899366053	0.00583471252500834	0.00423431649843632	3073	tags=57%, list=15%, signal=48%	6748/10952/6234/58477/11231/6155/2796/27346/23480/6235/6726/29927/51430
BP	GO:0033045	regulation of sister chromatid segregation	72	0.414399704452829	1.8024511919175	0.000535975830906363	0.0058825934813369	0.00426906424692846	5932	tags=56%, list=29%, signal=40%	26271/51433/8881/51529/699/7517/11130/55795/701/9787/54908/9735/4085/891/9319/84101/29945/9212/472/8379/9184/286053/246184/51451/1063/55055/116028/25906/9700/1062/81620/8697/8452/5925/7272/9232/4926/9183/5885/3192
BP	GO:1903034	regulation of response to wounding	153	-0.31414837657141	-1.62976000458774	0.000536494845475636	0.0058825934813369	0.00426906424692846	4633	tags=37%, list=23%, signal=28%	7391/350/7124/4846/9856/28964/64581/90102/947/2281/5155/199731/3688/11202/130120/4192/8428/18/150/4035/1270/710/23332/239/3273/58189/4638/7128/325/5328/10979/10855/1361/5154/2811/7429/1398/5580/5592/7056/83999/7035/634/9314/2152/5728/9076/6484/240/3640/89790/51330/538/2150/8578/81565
BP	GO:0006446	regulation of translational initiation	76	0.417995552577854	1.84180249748909	0.000540373105507312	0.00591712196772784	0.00429412195782073	4940	tags=45%, list=24%, signal=34%	5436/10959/8667/1965/9451/23521/1653/10657/51441/56339/22916/10605/4869/3646/23367/9669/1974/7458/1975/5433/5936/55024/55364/440275/1982/8662/64410/27335/8440/468/400961/57409/8893/4690
BP	GO:0045229	external encapsulating structure organization	293	-0.257768867692206	-1.46653838622143	0.000547696087383929	0.00597881041201987	0.00433888995561137	4835	tags=30%, list=24%, signal=24%	124056/7124/131873/6939/3037/90993/1515/7040/25975/11173/10266/90102/27035/89780/1805/1215/1299/1471/57326/3688/4016/1842/30008/183/81577/133584/4035/4763/89932/1545/1288/10631/5768/23332/3936/858/80070/2296/5212/64856/84168/5644/4791/9622/7101/3913/10630/64093/63894/60484/55959/1289/1307/171019/1361/81792/85301/170689/54507/1281/102/2192/84628/7053/2294/10049/2264/7148/1298/3249/1520/2683/149371…
BP	GO:0034113	heterotypic cell-cell adhesion	60	-0.432562972683213	-1.87514676418552	0.000547721170539787	0.00597881041201987	0.00433888995561137	2285	tags=33%, list=11%, signal=30%	338879/177/965/3690/3679/10288/5788/9314/8174/3557/3687/140885/91663/3678/4814/10211/3553/4155/65125/1824
CC	GO:0008250	oligosaccharyltransferase complex	13	0.714346719876806	2.02538758727552	0.000548217272189152	0.00597881041201987	0.00433888995561137	4503	tags=77%, list=22%, signal=60%	58505/200185/6185/3703/1603/201595/1650/7991/746/84061
BP	GO:0006913	nucleocytoplasmic transport	289	0.288506690435468	1.52631881230504	0.000551206997667684	0.00599529970385468	0.00435085642013973	4242	tags=32%, list=21%, signal=26%	11331/6059/6815/29098/3839/11315/3178/10212/129401/55706/11142/6209/983/10657/1434/811/23279/55308/55795/5295/26060/29107/22916/23212/7514/51715/3313/23165/580/55153/4869/30000/4927/5501/57122/8841/4088/29969/53371/64328/60468/10189/5901/1408/11052/79711/3326/55705/9221/8882/10073/84248/84946/51808/51068/57187/5903/84321/5433/11260/5936/5905/7157/54888/10526/8106/5569/84268/6428/23636/51496/1994/…
BP	GO:0051169	nuclear transport	289	0.288506690435468	1.52631881230504	0.000551206997667684	0.00599529970385468	0.00435085642013973	4242	tags=32%, list=21%, signal=26%	11331/6059/6815/29098/3839/11315/3178/10212/129401/55706/11142/6209/983/10657/1434/811/23279/55308/55795/5295/26060/29107/22916/23212/7514/51715/3313/23165/580/55153/4869/30000/4927/5501/57122/8841/4088/29969/53371/64328/60468/10189/5901/1408/11052/79711/3326/55705/9221/8882/10073/84248/84946/51808/51068/57187/5903/84321/5433/11260/5936/5905/7157/54888/10526/8106/5569/84268/6428/23636/51496/1994/…
CC	GO:0000421	autophagosome membrane	36	-0.498616512750332	-1.96288457772571	0.000555363563393645	0.00603021349147231	0.00437619374846544	2619	tags=36%, list=13%, signal=32%	11345/7879/89849/11337/9821/55062/81631/51100/81671/8408/23001/23710/3920
BP	GO:0002220	innate immune response activating cell surface receptor signaling pathway	21	-0.597355677173666	-2.04030624884933	0.000555903338873711	0.00603021349147231	0.00437619374846544	3015	tags=52%, list=15%, signal=45%	5336/6714/5063/2033/7189/5058/7305/2867/11027/6850/4067
BP	GO:0038066	p38MAPK cascade	49	-0.450502442506295	-1.87590362981707	0.000560412505109432	0.00607101076963676	0.00440580079204858	4572	tags=51%, list=22%, signal=40%	9867/3965/3082/8877/1386/23239/1843/4616/4215/7538/54209/177/768211/80149/9261/5606/9258/677/653361/3553/7422/1647/6688/4217/1432
BP	GO:1901568	fatty acid derivative metabolic process	67	-0.402188025486423	-1.80628406355199	0.000564601475948471	0.00610823516779452	0.00443281495642912	3136	tags=34%, list=15%, signal=29%	1579/284486/2182/239/23205/158833/2679/8694/60481/79993/2687/55711/91227/2678/92086/66002/240/84649/3158/4051/8529/2180/84188
CC	GO:0001726	ruffle	173	-0.301460389624945	-1.59234534220897	0.000575512190915271	0.00621798391090081	0.00451246085357071	3866	tags=35%, list=19%, signal=28%	3688/8844/64092/6249/9181/10044/387/199/6792/4289/5336/2268/3936/51177/10603/5341/208/10347/6714/10395/23022/23550/10630/23150/5879/221472/7168/23242/3690/51763/5058/11275/87/4627/7429/10163/23603/2017/84249/23527/4644/1785/9107/6868/55198/6093/7094/7456/84687/660/11252/6282/91663/3678/4210/121512/9260/5795/64411/7099
BP	GO:1904861	excitatory synapse assembly	26	-0.563233839087622	-2.02095211174894	0.00058084803454784	0.00626728850042709	0.00454824174868508	2460	tags=35%, list=12%, signal=30%	2895/4916/5728/64218/9378/57622/3556/64101/27020
BP	GO:0031669	cellular response to nutrient levels	201	-0.295605547877839	-1.59967086362433	0.000582358489627627	0.00626932864141136	0.00454972230194143	2629	tags=25%, list=13%, signal=22%	846/11345/23334/84446/2242/8648/10533/5571/5595/1591/8678/7482/80149/10634/4149/255738/5594/201163/9213/11337/355/7378/8493/2629/490/55062/23274/3383/632/53349/26100/80315/81631/8131/51100/7942/8408/7421/4193/96459/2752/5899/4217/5105/8897/23710/3920/2309/58528/10135/120892
BP	GO:0006123	mitochondrial electron transport, cytochrome c to oxygen	16	0.66429320764002	2.01513826270229	0.000582582424898221	0.00626932864141136	0.00454972230194143	3170	tags=50%, list=16%, signal=42%	54205/1327/9377/1329/1337/1347/1350/1345
MF	GO:0001091	RNA polymerase II general transcription initiation factor binding	20	0.602131927121699	1.93103614974779	0.000584290354364797	0.00627938004677611	0.00455701671985594	3969	tags=60%, list=19%, signal=48%	6925/2091/6908/51602/8721/54680/9221/7157/10856/2072/367/196
BP	GO:0034142	toll-like receptor 4 signaling pathway	38	-0.481696823960172	-1.91767489251317	0.00058910653740871	0.00632276513827285	0.0045885017686777	3131	tags=34%, list=15%, signal=29%	9111/7128/54209/118788/23643/9258/57162/55198/4814/11027/4067/2150/7099
CC	GO:0044853	plasma membrane raft	109	-0.346788172328093	-1.70344558813541	0.000591656023791642	0.00633573238022709	0.00459791224199763	3897	tags=37%, list=19%, signal=30%	5566/6531/9356/10825/3689/493/3684/1012/867/30846/1495/858/9472/5348/6714/3717/10395/3751/54209/7048/6404/5595/3937/9722/1201/5594/23603/57126/7035/2319/3055/64805/1000/11252/147719/5573/10211/1378/5743/120892
CC	GO:0062023	collagen-containing extracellular matrix	413	-0.242149551816538	-1.4276650584466	0.00059187640426573	0.00633573238022709	0.00459791224199763	5508	tags=34%, list=27%, signal=25%	3263/11117/348/253935/256076/161198/340267/150356/5919/2331/7373/375567/43/151887/10085/8547/977/136227/6279/90187/51435/350/83546/5046/131873/7472/1464/2162/7399/3965/3617/2312/2719/3068/7040/25975/6387/51162/1514/10216/84929/1805/1215/1299/4583/5155/6280/1992/51378/4016/3959/9518/50964/30008/64175/183/7869/4192/7450/5196/84570/133584/8482/7041/1012/311/10082/2201/1288/10631/4052/5271/5359/710/2…
BP	GO:0098787	mRNA cleavage involved in mRNA processing	14	0.66870565686009	1.95616370018966	0.000594799173687905	0.00635863042859507	0.00461452961321703	3817	tags=50%, list=19%, signal=41%	22916/81608/11052/23283/1478/10898/11051
BP	GO:0002688	regulation of leukocyte chemotaxis	112	-0.341651569182315	-1.69122867467458	0.000596440304307477	0.0063619833517331	0.00461696286724634	3874	tags=33%, list=19%, signal=27%	2660/3576/5880/1843/6348/4192/3071/199/79890/1435/9353/79647/719/7424/5879/5595/63940/102/5594/4354/11240/90550/158747/6868/683/64127/65125/3579/4067/23604/2150/7422/6688/3570/728/27202/2358
BP	GO:0046700	heterocycle catabolic process	406	0.271795729319233	1.49393752061666	0.000596741435247076	0.0063619833517331	0.00461696286724634	5462	tags=38%, list=27%, signal=29%	51154/22868/5436/5578/29883/10949/10591/5394/23708/9131/4292/3704/28960/6419/57109/26135/1854/23404/100/51441/55795/4907/170506/9652/1736/56339/3251/30833/22916/79077/7188/10605/4869/3646/115024/11340/3184/23367/3094/79621/57026/328/10236/10128/7374/3163/9698/5151/79066/283927/22875/2272/27115/154197/8313/8882/2237/9641/9238/80312/5144/51808/10940/25904/6832/4670/51594/79072/129563/5511/9775/3429…
BP	GO:0031281	positive regulation of cyclase activity	21	-0.595969301009028	-2.03557099302092	0.00059746503746865	0.0063619833517331	0.00461696286724634	5203	tags=52%, list=26%, signal=39%	4843/4846/775/776/4763/5595/5957/1816/7077/4842/1432
BP	GO:0008608	attachment of spindle microtubules to kinetochore	31	0.557095473957856	2.02515799108628	0.000598548947320045	0.00636517189849914	0.00461927683149387	6335	tags=71%, list=31%, signal=49%	91272/10615/29127/81929/891/79003/83540/9212/8379/9184/283489/11004/1062/81620/998/51115/27436/5925/4751/3192/1060/55920
BP	GO:0033673	negative regulation of kinase activity	216	-0.288886775468675	-1.58680137588264	0.000600180015115572	0.0063741631448269	0.00462580188007235	3756	tags=29%, list=18%, signal=24%	22843/1843/207/1027/183/10408/5777/4298/10636/11314/4616/4763/7249/867/5987/103/9961/7128/25937/3611/5525/79837/93649/5339/84335/7251/51763/5170/10251/80279/1050/5788/5577/23603/11006/5580/260434/5997/29108/2629/634/5728/26524/6653/9647/11213/2810/5573/56940/10114/1032/3553/6546/5663/65125/4067/80851/10221/1647/90007/5795/2776
MF	GO:0008307	structural constituent of muscle	42	-0.463549665761572	-1.87822807322471	0.000601944210136745	0.00637739713225756	0.00462814882112123	4663	tags=48%, list=23%, signal=37%	23336/4604/8736/8048/89/1756/88/4632/10398/6525/7168/8557/5339/4608/26287/7171/91624/4626/4607/444
BP	GO:0070304	positive regulation of stress-activated protein kinase signaling cascade	123	-0.340575565419095	-1.70072765848435	0.0006020564707061	0.00637739713225756	0.00462814882112123	3318	tags=29%, list=16%, signal=25%	4296/4616/5871/4215/128853/4615/4281/222166/11342/177/768211/57551/84766/80149/7189/4055/9344/9821/9258/29108/2213/51347/653361/64127/6386/6788/56940/3553/4067/2150/7422/1647/6688/4217/9770/7099
MF	GO:0016779	nucleotidyltransferase activity	109	0.377153274826758	1.74435117729793	0.000606503241064283	0.00641612424771264	0.00465625352434447	6082	tags=48%, list=30%, signal=34%	26015/5436/54107/1736/51728/5441/25/11128/55718/84172/171568/11232/2272/5422/29925/5424/6675/5427/5433/51426/10243/390637/132001/5438/5442/79693/10721/5557/55149/5440/5428/7013/25885/5429/56655/90353/8732/9412/5980/5431/54974/10621/7014/9468/64425/201973/7360/87178/11201/10622/8790/11153
BP	GO:0045723	positive regulation of fatty acid biosynthetic process	21	-0.595433623998705	-2.03374135417544	0.000607855474142637	0.00642205640259551	0.00466055855585788	2836	tags=52%, list=14%, signal=45%	7376/552/58526/337/60481/50487/551/51085/9926/3553/5743
BP	GO:0051985	negative regulation of chromosome segregation	45	0.482120344510263	1.88957701749285	0.000616311341452271	0.00649448081109575	0.0047131177636145	5892	tags=56%, list=29%, signal=40%	26271/699/7517/11130/55795/701/54908/9735/4085/891/9319/84101/9212/472/8379/9184/51451/1063/55055/25906/81620/7272/9232/9183/5885
BP	GO:1905819	negative regulation of chromosome separation	45	0.482120344510263	1.88957701749285	0.000616311341452271	0.00649448081109575	0.0047131177636145	5892	tags=56%, list=29%, signal=40%	26271/699/7517/11130/55795/701/54908/9735/4085/891/9319/84101/9212/472/8379/9184/51451/1063/55055/25906/81620/7272/9232/9183/5885
BP	GO:0031098	stress-activated protein kinase signaling cascade	235	-0.27961647131341	-1.5444506299459	0.000631977768528492	0.00665093075725056	0.00482665524902503	4417	tags=33%, list=22%, signal=26%	3480/3082/64581/64853/8877/1386/27035/51384/23239/5600/1843/207/5605/9175/183/5609/10044/4296/387/4616/5871/4215/7538/128853/2047/4615/9448/846/4281/222166/54209/5048/11342/1852/177/5595/768211/57551/84766/51135/80149/7189/4055/9261/5606/5594/9344/355/91862/9821/9258/677/29108/2213/5603/51347/6416/65018/653361/140885/64127/6386/6788/56940/10114/3553/4067/2150/10221/7422/1647/6688/4217/1432/9770/7…
BP	GO:0051403	stress-activated MAPK cascade	227	-0.27915810006009	-1.53630585091834	0.000640211397178005	0.00672885398536571	0.00488320501201767	4787	tags=35%, list=23%, signal=27%	7124/5608/5610/3965/3654/3480/3082/64581/64853/8877/1386/27035/51384/23239/5600/1843/207/5605/9175/183/5609/10044/4296/4616/5871/4215/7538/128853/2047/4615/9448/846/4281/222166/54209/5048/1852/177/5595/768211/57551/84766/51135/80149/7189/4055/9261/5606/5594/9344/355/91862/9821/9258/677/29108/2213/5603/51347/6416/65018/653361/140885/64127/6386/6788/56940/10114/3553/2150/10221/7422/1647/6688/4217/1…
BP	GO:0043154	negative regulation of cysteine-type endopeptidase activity involved in apoptotic process	75	-0.394125456031261	-1.82017961024997	0.000641108835195002	0.00672956932570795	0.00488372414254898	1606	tags=27%, list=8%, signal=25%	5894/7429/551/2168/10049/117584/9314/64780/5329/409/2810/4671/1032/4193/96459/8740/4318/7422/5743/6195
BP	GO:0007091	metaphase/anaphase transition of mitotic cell cycle	62	0.447169012043239	1.86835079836516	0.000647761964946207	0.00679062090900972	0.00492802996315665	5892	tags=58%, list=29%, signal=41%	26271/51433/8881/51529/699/7517/11130/55795/701/9787/54908/9735/4085/891/9319/84101/29945/9212/472/8379/9184/286053/246184/51451/1063/55055/25906/9700/1062/81620/8697/8452/5925/7272/9183/5885
BP	GO:0043488	regulation of mRNA stability	141	0.338937279997197	1.63314450701672	0.000650133956376912	0.00680669280263518	0.00493969351711028	5693	tags=46%, list=28%, signal=33%	22868/5436/5578/29883/10949/4292/28960/26135/23404/51441/55795/170506/56339/7188/10605/4869/115024/11340/3184/23367/328/10236/9698/79066/154197/8313/9641/9238/4670/79072/129563/342977/201626/26986/10492/5433/8087/10922/79882/27327/3183/56915/1994/246175/51010/57690/79675/8570/23435/60493/9924/196513/9337/90806/22894/2668/57721/1869/57472/1660/678/10758/57060/66037/5393
BP	GO:0001682	tRNA 5'-leader removal	11	0.736856086941535	2.01860801364778	0.000652242550603995	0.00681996914381549	0.0049493283072148	4771	tags=91%, list=23%, signal=70%	10248/51367/10556/10940/10557/138716/6741/10799/10775/11102
BP	GO:0006469	negative regulation of protein kinase activity	196	-0.292838805844711	-1.57197848323953	0.000655718087038634	0.00684748591792983	0.004969297539652	3756	tags=29%, list=18%, signal=24%	22843/1843/207/1027/183/5777/4298/10636/11314/4616/4763/7249/867/5987/103/9961/7128/25937/3611/93649/5339/84335/7251/51763/5170/10251/80279/1050/5788/5577/23603/11006/5580/260434/5997/29108/2629/634/5728/26524/6653/9647/11213/2810/5573/56940/10114/1032/3553/6546/5663/4067/80851/10221/1647/5795/2776
BP	GO:0032490	detection of molecule of bacterial origin	12	-0.697398778205006	-2.0101323063663	0.000670808809946758	0.00699607028779948	0.00507712688789361	2419	tags=58%, list=12%, signal=51%	54209/23643/7097/64127/10333/7096/7099
BP	GO:1904645	response to amyloid-beta	49	-0.446302575462915	-1.85841527661838	0.000678062314865967	0.00706264136434205	0.0051254382668201	2419	tags=31%, list=12%, signal=27%	54209/4804/177/1759/2932/837/2213/3383/10333/5663/4318/2309/10135/7099/2358
BP	GO:0071166	ribonucleoprotein complex localization	75	0.411821800203495	1.80143868972143	0.000688023444507625	0.00715720798555752	0.00519406632736256	4133	tags=40%, list=20%, signal=32%	6059/10212/6209/23279/55308/55795/23212/7514/55153/4869/4927/57122/10189/5901/84248/84946/51068/57187/84321/5433/11260/54888/8106/6428/6741/55746/23293/11269/55341/26121
BP	GO:2000573	positive regulation of DNA biosynthetic process	66	0.43348883462265	1.84167643090995	0.000691480848751382	0.00718396364503036	0.00521348321034467	3267	tags=38%, list=16%, signal=32%	28984/10575/10576/3178/10574/4931/5985/1736/908/8550/25849/5984/5983/11232/10694/3326/7203/26272/6950/5111/9212/472/63922/545/4609
BP	GO:0006383	transcription by RNA polymerase III	39	0.500663097584249	1.90140532018924	0.000696676846371154	0.00722869044943165	0.00524594195531059	3833	tags=51%, list=19%, signal=42%	2971/4665/170506/25850/51728/5441/6908/2976/171568/112495/57521/55814/84265/79664/84524/7629/367/9330/23379/5440
BP	GO:1903532	positive regulation of secretion by cell	277	-0.2649267152815	-1.49771364137914	0.000699162353078051	0.00724521498451508	0.00525793399626083	4457	tags=31%, list=22%, signal=25%	22871/7040/8736/6387/572/3623/6934/9066/537/10497/94121/9146/169026/7376/6865/10307/2641/183/3689/3684/8618/18/1385/4035/3091/3552/9536/5208/2268/2182/93664/23332/552/1813/846/7879/3630/3717/56729/3566/54209/7424/6532/654/84932/164/338442/3596/5879/5874/1361/8398/5724/8372/7251/51738/6664/50487/2850/551/7036/57126/201294/3799/8399/25924/90550/1588/5950/79971/134957/7097/65018/9619/6386/5873/65220…
BP	GO:0022409	positive regulation of cell-cell adhesion	275	-0.258539396452855	-1.46274087239821	0.000707433116864863	0.00731629025118362	0.00530951411661731	3443	tags=28%, list=17%, signal=24%	3689/8764/4192/942/9580/5777/3071/387/50943/1326/3552/57829/199/8772/6666/912/3481/3606/6714/3717/3105/10630/3566/5914/7048/338879/3558/177/81704/51043/8728/5724/8808/8943/3594/7189/2525/79679/3280/10288/10673/5788/50848/29126/11006/29108/3718/114548/9092/2319/51206/5290/7292/3383/6403/6484/5329/55423/2529/240/10326/57178/140885/1604/64127/10211/6850/3553/64332/8740/1378/4067/604/3142/5105/101/41…
BP	GO:0051047	positive regulation of secretion	305	-0.257111396344486	-1.46429611160319	0.000707824482028487	0.00731629025118362	0.00530951411661731	4457	tags=30%, list=22%, signal=24%	22871/7040/8736/6387/572/3623/6934/9066/537/10497/94121/9146/169026/7376/6865/10307/2641/183/3689/358/3684/8618/2771/18/1385/4035/3091/3552/9536/1579/5208/2268/2182/93664/23332/552/1813/22925/846/7879/3630/3717/56729/3566/54209/7424/6532/654/84932/164/338442/3596/5879/5874/1361/8398/5724/8372/7251/51738/6664/50487/2850/6529/551/7036/57126/201294/3799/8399/25924/90550/1588/5950/79971/134957/7097/6…
BP	GO:0016045	detection of bacterium	17	-0.654121350326277	-2.09093511441763	0.000723799267432172	0.00747189218313567	0.00542243618858386	2923	tags=53%, list=14%, signal=45%	912/3105/7097/58484/8993/64127/4671/10333/7096
BP	GO:0014857	regulation of skeletal muscle cell proliferation	14	-0.673544343062638	-2.02784758973406	0.000731271118917429	0.00753141490507264	0.00546563249730502	3874	tags=57%, list=19%, signal=46%	2660/4656/2047/79647/3717/284/6774/8837
BP	GO:0051983	regulation of chromosome segregation	88	0.40240402443592	1.82229808222095	0.000731421610204244	0.00753141490507264	0.00546563249730502	5932	tags=53%, list=29%, signal=38%	26271/51433/8881/51529/699/157313/7517/11130/55795/1459/701/9787/9698/54908/9735/4085/891/79677/9319/84101/29945/23137/9212/472/8379/9184/56852/286053/246184/51451/11004/1063/55055/116028/25906/9700/1062/81620/8697/8452/5925/7272/9232/4926/9183/5885/3192
BP	GO:2000278	regulation of DNA biosynthetic process	102	0.376456562103531	1.73444226896475	0.000738420860062658	0.00759384899689278	0.00551094161989261	5466	tags=45%, list=27%, signal=33%	28984/10575/5394/10576/3178/10574/4931/5985/659/1736/908/8550/80169/27063/3184/25849/5984/5983/11232/10694/3326/27000/7203/26272/6950/5111/9212/472/7157/63922/3183/545/4609/4216/23293/79075/7013/2697/5588/92345/4221/80119/3320/10715/65057/7014
BP	GO:0033047	regulation of mitotic sister chromatid segregation	46	0.478456773484974	1.8930792046925	0.000742114561721236	0.00762217411874191	0.00553149747937188	5932	tags=59%, list=29%, signal=42%	26271/699/7517/11130/55795/701/54908/9735/4085/891/9319/84101/9212/472/8379/9184/51451/1063/55055/25906/81620/7272/9232/4926/9183/5885/3192
BP	GO:0009620	response to fungus	57	-0.43374009872241	-1.87471284156826	0.000745306702476718	0.00764528265979278	0.00554826760749851	3382	tags=30%, list=17%, signal=25%	503841/5336/4615/3273/6283/383/387695/1398/338339/26525/338322/245932/6850/6688/9958/26253/7099
BP	GO:1902105	regulation of leukocyte differentiation	270	-0.268905934306049	-1.51046484922551	0.000747913643464208	0.00765604257847801	0.00555607620149787	3420	tags=28%, list=17%, signal=23%	6348/4192/942/5196/9580/5777/3071/387/50943/1385/4853/8772/1435/6666/325/3606/6886/3566/54209/2353/2242/5914/7048/3567/3558/246778/177/51043/558/8808/8943/3594/80149/7189/3456/6654/10288/50487/5788/11006/8456/7030/677/3718/114548/9092/2213/634/56834/149041/150372/7292/632/22985/11025/7305/57178/2124/8993/3659/1051/6850/841/64332/1378/4067/10221/604/3142/6655/5105/101/9770/7099/4179
BP	GO:0090151	establishment of protein localization to mitochondrial membrane	27	0.564122083685732	1.94254765440141	0.000748242761243908	0.00765604257847801	0.00555607620149787	4211	tags=59%, list=21%, signal=47%	26520/26515/617/140823/55750/51079/1678/5018/9141/3002/26519/56993/64112/25813/26521/4836
BP	GO:0042440	pigment metabolic process	78	0.414755774828788	1.84305603396117	0.000751606946849491	0.00768077930319492	0.00557402792082202	5968	tags=44%, list=29%, signal=31%	2395/434/353/8833/10755/6470/1371/100/1652/3251/26060/6472/10606/5471/3163/22/596/51522/259/23456/1497/113235/3658/7389/51151/7220/644/56898/2618/200205/4948/23657/283652/1352
BP	GO:0097028	dendritic cell differentiation	46	-0.45963668952264	-1.90370470627355	0.000752922074359277	0.00768454051742286	0.00557675747628705	2419	tags=35%, list=12%, signal=31%	54209/7048/177/558/116071/7189/4055/10288/1437/2213/3516/1051/5663/4067/2150/6688
CC	GO:0031234	extrinsic component of cytoplasmic side of plasma membrane	98	-0.346618977854802	-1.67000660088807	0.000758196673703373	0.00772865302817734	0.00560877042144494	4105	tags=35%, list=20%, signal=28%	8514/6616/6503/85358/207/1742/10188/2771/387/2268/858/1837/6714/10979/2769/342667/2242/2781/5879/3092/3845/7053/57655/2783/3055/2773/2790/6850/2767/112574/4067/6725/2776/9885
BP	GO:0001890	placenta development	142	-0.318183632620109	-1.63142551342977	0.000762424437567479	0.00776199734808347	0.00563296876940167	3903	tags=30%, list=19%, signal=25%	5155/113026/329/207/1027/23493/639/4853/3091/100506013/79977/3481/6789/8648/5595/8728/3856/51738/4188/3280/5594/1050/23462/7855/677/10049/3726/2885/1437/8521/3516/7942/2034/2057/1051/6788/9021/7421/841/133/1432/5743/4311
BP	GO:0014842	regulation of skeletal muscle satellite cell proliferation	13	-0.693027422301343	-2.04877704228965	0.000773556810563163	0.00786546361016228	0.00570805539940685	3874	tags=62%, list=19%, signal=50%	2660/4656/2047/79647/3717/284/6774/8837
CC	GO:0019897	extrinsic component of plasma membrane	170	-0.301425580560628	-1.59281917505299	0.000779913668813889	0.00792017460420012	0.00574775978307739	4909	tags=34%, list=24%, signal=26%	83546/2782/8826/7472/6997/246/55040/1496/8514/324/6616/6503/85358/207/1742/10188/2771/387/1012/94120/1495/2268/858/1837/6714/10979/2769/342667/2242/2781/64403/5879/2332/255738/3092/3845/7053/57655/2783/3055/1016/1000/2773/338322/134957/2790/28316/60437/6850/2767/112574/8650/4067/6725/2776/9885/8301
BP	GO:0009126	purine nucleoside monophosphate metabolic process	42	0.495268252336682	1.92542269996222	0.000786060915550571	0.00797262283597167	0.00578582205472355	2151	tags=40%, list=11%, signal=36%	471/10591/353/132/204/8833/1716/100/4907/3251/30833/10606/5471/3615/5198/158/221264
CC	GO:0031674	I band	140	-0.321241893798665	-1.64310544622632	0.000788489606144138	0.00798502872163013	0.00579482514546644	4595	tags=34%, list=23%, signal=27%	11346/57159/219537/6521/23224/2281/8048/91156/57158/1674/339855/775/493/776/6334/89/1756/2318/88/667/81/10979/23022/5142/10398/5525/8557/5339/3856/9722/26287/5058/87/6271/2274/3753/10049/91624/6262/6253/2280/9759/6546/5663/9260/64236/4660/51719
BP	GO:0045089	positive regulation of innate immune response	119	-0.332434459118214	-1.662110276236	0.000789252284292256	0.00798502872163013	0.00579482514546644	3131	tags=29%, list=15%, signal=24%	9111/8772/5336/5359/912/83666/6714/5063/164/2033/135250/7189/3456/5058/9447/84166/57506/29108/4332/3055/7305/58484/2867/64127/121260/11027/6850/4067/6688/55122/101/51311/7099/2358
BP	GO:0014841	skeletal muscle satellite cell proliferation	15	-0.653388569070409	-1.99984654529909	0.000791278993849402	0.00799556383075224	0.00580247059263755	3874	tags=53%, list=19%, signal=43%	2660/4656/2047/79647/3717/284/6774/8837
BP	GO:0002285	lymphocyte activation involved in immune response	182	-0.296593151511643	-1.57744316978352	0.000794192122466123	0.0080102858897429	0.00581315455641604	3510	tags=30%, list=17%, signal=25%	3448/10459/4192/942/3071/50943/4853/5336/3445/202309/3936/3606/3566/5914/164/3558/246778/51043/84766/3594/80149/3456/338376/5788/8809/201294/3718/114548/2213/634/149041/7292/3383/3467/64218/54518/8993/5873/602/121260/64332/5663/538/1378/2150/604/3142/6688/6556/5105/3570/6774/7099/4179
BP	GO:0045834	positive regulation of lipid metabolic process	141	-0.313118097888509	-1.60412082473308	0.00079471039453328	0.0080102858897429	0.00581315455641604	3903	tags=28%, list=19%, signal=23%	5155/57104/7010/7376/207/5447/183/3358/22937/1385/2268/552/208/6714/3630/58526/654/8398/337/60481/50487/551/5580/2168/255919/1081/51085/83643/64805/84649/9619/64127/9926/3553/133/4067/5743/51099/440503/2358
CC	GO:0101031	chaperone complex	28	0.556077607725622	1.93474758800514	0.000809944239745098	0.00815370665172671	0.00591723661634332	5007	tags=61%, list=25%, signal=46%	10575/10576/10574/908/10694/3326/7203/6950/11140/9532/51726/8624/23753/10693/9531/3312/5536
BP	GO:1901570	fatty acid derivative biosynthetic process	44	-0.456068562197913	-1.8890827252725	0.000812993269352696	0.00816756407578709	0.00592729310482895	2900	tags=36%, list=14%, signal=31%	2182/239/23205/158833/2679/60481/79993/2687/55711/91227/2678/92086/240/3158/2180/84188
BP	GO:0043297	apical junction assembly	73	-0.376865593767236	-1.72612207854582	0.000813333962686218	0.00816756407578709	0.00592729310482895	6132	tags=48%, list=30%, signal=34%	151306/9475/10686/1364/3551/149461/49861/4641/1003/9948/7124/644672/10266/324/5566/389/9074/387/7414/6801/1495/5872/79977/79778/56288/50848/5010/91862/7855/7122/6093/9076/9080/5175/5586
BP	GO:0060759	regulation of response to cytokine stimulus	140	-0.320409954989168	-1.63885020052145	0.000814554794354997	0.00816971273349375	0.00592885240989116	4022	tags=34%, list=20%, signal=28%	3304/10555/133060/114900/7376/5777/84888/3091/342979/8772/1435/9353/103/83666/7128/253943/834/54209/5048/558/9825/383/84166/5788/204851/57506/11240/260434/29108/117584/837/9314/83643/3557/6868/146722/11213/26525/7097/22900/284/6850/841/7850/2150/3554/3303/7099
BP	GO:0048278	vesicle docking	59	-0.415872117058122	-1.80916843492077	0.00081574151606151	0.00817151439669518	0.00593015989713852	2852	tags=39%, list=14%, signal=34%	60412/8675/415117/23025/6616/10497/858/10814/5872/5341/57617/8417/1488/1201/6813/10228/8677/8676/6810/9341/5899/9545/6809
BP	GO:0010965	regulation of mitotic sister chromatid separation	65	0.428990832614046	1.81883498491151	0.00081885368128212	0.0081925755486105	0.0059454442119439	5892	tags=57%, list=29%, signal=41%	26271/51433/8881/51529/699/7517/11130/55795/701/9787/54908/9735/4085/891/9319/84101/29945/9212/472/8379/9184/286053/246184/51451/1063/55055/25906/9700/1062/81620/8697/8452/5925/7272/9232/9183/5885
CC	GO:0005765	lysosomal membrane	367	-0.24475060040247	-1.43723392127426	0.000821688773621411	0.00820071673943927	0.00595135236568676	3266	tags=23%, list=16%, signal=20%	84888/528/5862/4035/326624/523/10970/127829/912/1509/527/719/7879/23334/23120/160/5337/11342/5476/164/83547/10410/114990/10855/219931/57192/57617/8417/5878/8943/1201/55858/1183/64747/6272/255738/7780/201163/53346/23250/223082/283537/51296/151636/2629/2783/8992/10043/112770/56834/1889/3799/150372/23274/8649/2357/2773/290/10581/8131/2683/7942/57153/80331/121260/526/10211/91056/9516/9842/55332/96459…
CC	GO:0098852	lytic vacuole membrane	367	-0.24475060040247	-1.43723392127426	0.000821688773621411	0.00820071673943927	0.00595135236568676	3266	tags=23%, list=16%, signal=20%	84888/528/5862/4035/326624/523/10970/127829/912/1509/527/719/7879/23334/23120/160/5337/11342/5476/164/83547/10410/114990/10855/219931/57192/57617/8417/5878/8943/1201/55858/1183/64747/6272/255738/7780/201163/53346/23250/223082/283537/51296/151636/2629/2783/8992/10043/112770/56834/1889/3799/150372/23274/8649/2357/2773/290/10581/8131/2683/7942/57153/80331/121260/526/10211/91056/9516/9842/55332/96459…
BP	GO:0006401	RNA catabolic process	247	0.300414053148739	1.56374293400947	0.000824172801726061	0.00821540308747574	0.00596201041362419	5811	tags=44%, list=29%, signal=32%	51154/22868/5436/5578/29883/10949/5394/23708/4292/28960/26135/23404/51441/55795/170506/9652/1736/56339/22916/7188/10605/4869/3646/115024/11340/3184/23367/79621/328/10236/10128/9698/79066/154197/8313/8882/2237/9641/9238/51808/10940/25904/6832/4670/51594/79072/129563/5511/9775/342977/60528/201626/26986/10492/472/5433/8087/10922/29102/54888/79882/27327/3183/56915/1994/6741/246175/65110/51010/27044/5…
CC	GO:0009925	basal plasma membrane	253	-0.267323833452908	-1.4894898330686	0.00083002263116689	0.00826199196985297	0.00599582048951877	4899	tags=32%, list=24%, signal=25%	368/4640/9132/760/150696/9376/682/3953/9381/6521/85409/2348/353189/947/2035/5155/9356/6543/9914/7010/57127/4478/358/493/200931/150/4035/441432/2065/1740/5871/912/1014/6540/667/9053/89872/846/389015/10057/10630/160/64284/51458/9056/8714/362/6507/10257/3784/4072/10163/7039/2319/490/634/7369/30061/540/9076/64805/8825/1000/366/2683/409/9123/64127/4671/6810/10211/10599/19/9990/538/8650/6533/7439/6573/…
MF	GO:0042379	chemokine receptor binding	61	-0.406732814411419	-1.77487139446932	0.000830883096795665	0.00826199196985297	0.00599582048951877	4640	tags=38%, list=23%, signal=29%	6376/6387/6368/3576/2921/6357/6348/5196/503841/6372/10763/6772/6364/51192/414062/5473/6360/414325/387695/7032/58191/2919/6774
CC	GO:0044754	autolysosome	11	-0.730120999802104	-2.0219831524016	0.000837924927495405	0.00832181500819794	0.00603923474123468	4318	tags=73%, list=21%, signal=57%	84557/2512/2495/1201/8031/9842/3920/120892
BP	GO:0051402	neuron apoptotic process	237	-0.268129918505604	-1.48657739645132	0.000842440748559303	0.00834535654304152	0.00605631909782627	4836	tags=36%, list=24%, signal=28%	56751/331/7124/10018/6376/835/5913/128434/842/2876/7516/7020/1386/5457/5309/429/83741/2931/2539/5538/637/6348/4192/3684/4296/2914/387/4170/4035/3091/2065/1270/4763/8772/10763/4915/6477/4803/208/112399/64802/3717/1728/2895/54209/5063/3611/4804/997/6326/558/112398/84335/1201/5170/4149/255738/4914/50487/3845/355/581/27023/2629/5290/6416/22861/4204/1649/80315/7305/65018/409/4835/7021/1051/80331/4671/…
MF	GO:0032393	MHC class I receptor activity	15	-0.650825400342155	-1.99200137571875	0.000842995861342775	0.00834535654304152	0.00605631909782627	3539	tags=67%, list=17%, signal=55%	11026/10990/10288/3140/79168/11025/11027/11024/353514/23547
BP	GO:0060491	regulation of cell projection assembly	174	-0.293223872131389	-1.55412471797415	0.000846397771510164	0.00834535654304152	0.00605631909782627	3170	tags=27%, list=16%, signal=23%	80199/6792/2596/9353/3273/79647/643338/8814/6714/23433/5337/64284/5879/832/2332/10109/23242/1201/51256/83478/23580/10163/5365/23603/5580/1785/1809/391/5290/55909/10677/26052/3383/64805/22873/7401/10602/4117/9759/116985/9842/538/7454/2150/10435/81565/3985
MF	GO:0003724	RNA helicase activity	73	0.414513353635358	1.80999288244842	0.000846637322974464	0.00834535654304152	0.00605631909782627	3806	tags=38%, list=19%, signal=31%	79039/8886/10212/1653/51202/25788/60625/55794/57697/55308/170506/54606/11218/1665/1974/1973/55661/6832/9775/9188/10146/9416/64848/54514/57696/1662/9879/11269
MF	GO:0030695	GTPase regulator activity	461	-0.236776615903453	-1.42039182505102	0.000846776003520063	0.00834535654304152	0.00605631909782627	3621	tags=24%, list=18%, signal=20%	51291/1124/115703/9901/10188/1102/4924/9462/9181/9938/9910/1794/10044/397/10636/257106/3071/26030/4763/7249/23365/8997/9779/64407/79890/55635/9353/255426/55701/259173/9922/10395/9815/23550/50807/3257/221472/81704/23616/63940/57533/221002/27147/201176/9266/6654/2889/11033/51256/389337/27342/201163/83478/8853/132864/6102/56882/3267/84249/5997/7813/29/9844/5863/23527/23258/26130/9605/64744/79735/575…
MF	GO:0060589	nucleoside-triphosphatase regulator activity	461	-0.236776615903453	-1.42039182505102	0.000846776003520063	0.00834535654304152	0.00605631909782627	3621	tags=24%, list=18%, signal=20%	51291/1124/115703/9901/10188/1102/4924/9462/9181/9938/9910/1794/10044/397/10636/257106/3071/26030/4763/7249/23365/8997/9779/64407/79890/55635/9353/255426/55701/259173/9922/10395/9815/23550/50807/3257/221472/81704/23616/63940/57533/221002/27147/201176/9266/6654/2889/11033/51256/389337/27342/201163/83478/8853/132864/6102/56882/3267/84249/5997/7813/29/9844/5863/23527/23258/26130/9605/64744/79735/575…
BP	GO:0048660	regulation of smooth muscle cell proliferation	143	-0.311073659888419	-1.59185729989141	0.000847887608446302	0.00834535654304152	0.00605631909782627	4943	tags=38%, list=24%, signal=29%	2852/1535/7124/6376/4209/3654/7040/348093/1264/27035/6934/3486/5155/5591/207/1027/30008/183/2771/387/1012/199/4615/6772/239/7128/4969/3606/3717/7048/3611/3596/93649/7168/5724/10257/51135/7189/5058/7052/5592/9314/5728/2773/4835/9759/4193/10221/4318/6648/4217/5743/3570/10135/7099
BP	GO:0045622	regulation of T-helper cell differentiation	38	-0.47339443408902	-1.88462239182847	0.000848523434558695	0.00834535654304152	0.00605631909782627	3403	tags=45%, list=17%, signal=37%	942/50943/3606/3566/5914/3558/246778/51043/3594/80149/3718/114548/149041/7292/64332/604/3142
BP	GO:0044270	cellular nitrogen compound catabolic process	413	0.266106293780288	1.46158630717841	0.000854756087482727	0.00839100144912481	0.00608944411950808	5462	tags=38%, list=27%, signal=28%	51154/22868/5436/5578/29883/10949/10591/5394/23708/9131/4292/3704/28960/6419/57109/26135/1854/23404/100/51441/55795/4907/170506/9652/1736/56339/3251/30833/22916/79077/7188/10605/4869/3646/115024/11340/3184/23367/3094/79621/57026/328/10236/10128/7374/3163/9698/5151/79066/283927/22875/2272/27115/154197/8313/8882/2237/9641/9238/80312/5144/51808/10940/25904/6832/4670/51594/79072/129563/5511/9775/3429…
BP	GO:0008625	extrinsic apoptotic signaling pathway via death domain receptors	78	-0.385074266735025	-1.78100270792886	0.000856757358990868	0.00839100144912481	0.00608944411950808	4787	tags=45%, list=23%, signal=34%	7124/4846/2876/3082/8795/572/64114/637/9181/467/8772/51304/7128/4803/6789/162989/1616/5894/85508/6272/11337/581/2932/117584/672/5728/3383/6788/6810/841/7132/85450/8794/6688/8837
BP	GO:0006959	humoral immune response	220	-0.28590612259565	-1.57035759567989	0.00085696919625816	0.00839100144912481	0.00608944411950808	4092	tags=31%, list=20%, signal=25%	820/5452/354/6280/3576/5266/725/117285/140850/2921/3448/130120/6357/5196/722/6372/5777/10407/4853/57829/5133/3445/6039/715/710/11326/3273/629/325/3105/720/54209/5473/259239/8398/6283/5199/3426/733/6590/1191/3456/338376/5788/7030/2213/3516/966/26525/240/732/3467/54210/7942/683/1604/8993/64127/602/140832/1379/5650/3553/1378/4851/6556/2919/51279/4179
BP	GO:0098926	postsynaptic signal transduction	36	-0.487673184686839	-1.91980439619233	0.000857300986113442	0.00839100144912481	0.00608944411950808	6761	tags=47%, list=33%, signal=32%	1131/80758/59340/3084/43/2782/58530/89780/11255/2771/1132/3717/2769/1128/2767/2776/6774
BP	GO:0010889	regulation of sequestering of triglyceride	15	-0.650339050956014	-1.9905127911525	0.000863682619928276	0.00844327804590124	0.00612738183370802	2419	tags=53%, list=12%, signal=47%	57104/54209/114882/161247/114885/10226/51099/440503
BP	GO:0071456	cellular response to hypoxia	137	-0.315741362978147	-1.61476991376045	0.000867327447226936	0.00845143665011616	0.00613330262454106	2629	tags=25%, list=13%, signal=22%	846/112399/6714/3751/54209/1263/114990/6326/3777/112398/132864/665/2168/677/3516/5728/5165/3383/3776/2034/65018/571/6546/4193/538/7422/4851/5105/101/5743/9520/2309/54583/8837
BP	GO:0061437	renal system vasculature development	26	-0.552609089149272	-1.98282920553383	0.000868600875822812	0.00845143665011616	0.00613330262454106	4112	tags=42%, list=20%, signal=34%	947/5155/6943/7010/4853/3280/284/5175/4851/3570/8837
BP	GO:0061440	kidney vasculature development	26	-0.552609089149272	-1.98282920553383	0.000868600875822812	0.00845143665011616	0.00613330262454106	4112	tags=42%, list=20%, signal=34%	947/5155/6943/7010/4853/3280/284/5175/4851/3570/8837
BP	GO:0006936	muscle contraction	329	-0.252207266246036	-1.45802272483642	0.000869213528171393	0.00845143665011616	0.00613330262454106	5570	tags=36%, list=27%, signal=26%	246329/9499/51196/442721/2693/1908/9826/5020/4622/30845/143872/6535/22953/1180/2852/390594/808/2934/487/5608/1193/23336/4090/4604/1482/151/5294/8736/3736/5024/1264/8877/6869/152/2281/79784/781/4762/3752/5566/9732/8048/6330/6865/1674/7125/775/85366/7135/183/6332/493/776/18/387/150/89/1756/1813/7136/4638/88/5348/1837/1241/57057/4632/342667/4151/5142/10398/55959/6327/800/6525/93649/219931/7168/8398/…
BP	GO:0007266	Rho protein signal transduction	128	-0.319595516084695	-1.61744160156321	0.000869725117432462	0.00845143665011616	0.00613330262454106	3444	tags=27%, list=17%, signal=23%	9181/397/387/150/1012/23365/6014/643338/10395/10630/9002/253980/4804/5879/5894/1281/201163/50848/56882/23580/391/6093/4650/10602/395/10211/19/202243/10928/7454/2150/10435/604/388/5923
BP	GO:0022407	regulation of cell-cell adhesion	422	-0.240500667244239	-1.42376178011638	0.000877847358868917	0.00852015965294545	0.00618317568057508	3443	tags=26%, list=17%, signal=22%	3689/8764/4192/942/9580/5777/18/3071/387/50943/1326/3552/11314/57829/199/80709/8772/6666/912/239/11326/3481/3606/6714/3717/3105/10630/3566/654/5914/26154/7048/338879/3558/177/81704/51043/8728/5724/8808/8943/3594/80149/7189/3456/2525/383/79679/3280/4072/10288/10673/5788/50848/29126/11006/5580/5592/29108/3718/114548/9092/2319/2213/634/9314/51206/57162/149041/5290/5100/7292/3557/3383/9647/6403/6484/…
BP	GO:0043525	positive regulation of neuron apoptotic process	55	-0.423039525220786	-1.81474277752151	0.000883043170670222	0.00856034920766808	0.00621234169242184	4991	tags=55%, list=24%, signal=41%	23621/9040/7124/10018/835/5913/842/7020/1386/5309/429/2931/6348/3684/4296/387/4170/4763/1728/5063/997/255738/581/6416/1649/7305/4835/7021/9759/2309
BP	GO:0002704	negative regulation of leukocyte mediated immunity	63	-0.412938546311897	-1.82967928514672	0.000891261518506632	0.00862970878420383	0.00626267671715375	3769	tags=40%, list=18%, signal=32%	725/100507436/722/5777/3071/50943/11314/3105/3456/383/5788/1398/2294/11006/3718/2213/634/409/1604/64127/1379/1378/604/6688/4179
BP	GO:0010803	regulation of tumor necrosis factor-mediated signaling pathway	41	-0.472512145966889	-1.90449748606994	0.000895609135670079	0.00865309860226752	0.00627965097117192	2735	tags=39%, list=13%, signal=34%	84888/7128/834/9825/204851/260434/29108/117584/837/83643/6868/22900/6850/841/2150/3303
BP	GO:0045806	negative regulation of endocytosis	46	-0.455944626230176	-1.88841306740759	0.000895810059884732	0.00865309860226752	0.00627965097117192	3760	tags=39%, list=18%, signal=32%	10825/7376/1742/11314/79890/10347/5879/54550/9094/3690/4043/255738/338692/79772/11252/6386/88455/8301
CC	GO:0005912	adherens junction	159	-0.305608778594729	-1.59388064762582	0.000905783083243689	0.00873902965212758	0.00634201210046335	2535	tags=24%, list=12%, signal=21%	10979/118/57731/23150/64403/65267/23616/29766/7791/9414/9266/102/56288/4627/83478/83872/23580/8502/2319/91624/634/23418/7094/8825/1016/1000/84687/6282/28316/6386/8773/10211/9260/4067/64236/7422/57662/4851
BP	GO:0008306	associative learning	77	-0.372126769376272	-1.71739201454496	0.000908780109067777	0.00875753183488829	0.00635543934257425	6684	tags=55%, list=33%, signal=37%	143941/50944/65009/7162/8831/3156/60626/7832/90410/351/4987/3269/6505/8704/4212/10097/6616/3688/2903/4130/5538/183/10636/1385/3091/4763/1813/10347/2353/84446/4900/1201/64478/1816/1621/6529/3845/27023/4204/1996/27020/8554
BP	GO:0000291	nuclear-transcribed mRNA catabolic process, exonucleolytic	19	0.620419961050736	1.97791236420827	0.000918434177210039	0.0088298650185302	0.00640793234742524	5693	tags=74%, list=28%, signal=53%	5436/29883/28960/23404/9652/115024/11340/129563/56915/51010/9337/22894/57472/5393
BP	GO:0002718	regulation of cytokine production involved in immune response	94	-0.36162653916443	-1.740200584766	0.000918462666457911	0.0088298650185302	0.00640793234742524	3436	tags=30%, list=17%, signal=25%	8764/2865/8482/50943/5336/3606/3105/7189/3456/383/8809/57506/11006/7855/3718/114548/7292/11213/2867/1604/64127/284/3553/2150/604/3554/7133/7099
BP	GO:0034122	negative regulation of toll-like receptor signaling pathway	33	-0.500408326929253	-1.91633100574841	0.000920009747314903	0.00883427111208654	0.0064111298990714	3216	tags=48%, list=16%, signal=41%	11314/56927/7128/54209/27293/5170/9258/146722/11213/409/64127/11027/23547/10333/4067/2150
BP	GO:0051092	positive regulation of NF-kappaB transcription factor activity	152	-0.301664233822383	-1.56728274319523	0.000921448419896326	0.00883762704378107	0.00641356533644401	5110	tags=39%, list=25%, signal=29%	89870/8517/6279/114769/7124/5610/6376/25865/3965/3654/9830/10475/64581/8877/3304/6280/79092/6737/9175/183/9181/205860/11035/5336/10616/4615/5987/3606/3630/2033/177/6283/1191/7189/7706/9447/4914/8809/3845/28232/29108/114548/2319/9252/3383/11213/7097/58484/64127/3556/10211/3553/10333/81603/101/3303/6774/7099/8837
CC	GO:0005750	mitochondrial respiratory chain complex III	10	0.738830179262251	1.96008180031481	0.000923716299600734	0.00883848355537778	0.00641418691654234	4569	tags=90%, list=22%, signal=70%	7386/617/7385/27089/7388/7381/1537/10975/29796
CC	GO:0045275	respiratory chain complex III	10	0.738830179262251	1.96008180031481	0.000923716299600734	0.00883848355537778	0.00641418691654234	4569	tags=90%, list=22%, signal=70%	7386/617/7385/27089/7388/7381/1537/10975/29796
BP	GO:0048261	negative regulation of receptor-mediated endocytosis	28	-0.54030925313004	-1.99156579369342	0.000925897242597797	0.00884891663891464	0.00642175832259882	3760	tags=46%, list=18%, signal=38%	10825/1742/79890/5879/54550/9094/3690/4043/255738/338692/6386/88455/8301
BP	GO:0002283	neutrophil activation involved in immune response	18	-0.629380038744009	-2.05391993530278	0.000930164050167373	0.00887923659183301	0.00644376185341955	3443	tags=67%, list=17%, signal=55%	3689/3684/4615/84106/5724/57126/6813/7305/11027/6850/306/6688
BP	GO:0032892	positive regulation of organic acid transport	38	-0.470042994651823	-1.87128003426494	0.000934996045106971	0.0089148741598096	0.0064696244372916	3866	tags=45%, list=19%, signal=36%	3688/183/18/9536/1579/552/22925/8398/59272/50487/6529/551/8399/3553/5663/8529/2180
MF	GO:0008186	ATP-dependent activity, acting on RNA	75	0.406617149629808	1.77867190344327	0.000939726932581061	0.0089494651771863	0.00649472752762349	6640	tags=57%, list=33%, signal=39%	79039/8886/10212/1653/51202/25788/60625/55794/57697/55308/170506/54606/11218/1665/1974/1973/55661/6832/9775/9188/10146/9416/64848/54514/57696/1662/9879/11269/317781/80119/9716/54555/57647/1660/1663/56919/1655/22907/11325/51428/1656/54505/55760
CC	GO:0031248	protein acetyltransferase complex	84	0.392876537586469	1.75637074439835	0.000950707026697603	0.00903282999370533	0.00655522631251866	3985	tags=37%, list=20%, signal=30%	9643/86/6878/2648/6873/122830/80018/54934/55257/8089/57634/6880/117143/51616/80155/51126/9913/79612/80218/64769/9678/26122/10856/10933/60560/23338/6877/8295/8473/3054/23774
CC	GO:1902493	acetyltransferase complex	84	0.392876537586469	1.75637074439835	0.000950707026697603	0.00903282999370533	0.00655522631251866	3985	tags=37%, list=20%, signal=30%	9643/86/6878/2648/6873/122830/80018/54934/55257/8089/57634/6880/117143/51616/80155/51126/9913/79612/80218/64769/9678/26122/10856/10933/60560/23338/6877/8295/8473/3054/23774
BP	GO:0050729	positive regulation of inflammatory response	129	-0.322790000055093	-1.63811385133471	0.000954871705023385	0.00906178832112251	0.0065762416963999	5040	tags=40%, list=25%, signal=30%	6279/245928/3133/7124/6376/6777/5294/85480/3603/388125/5320/56670/6280/183/6348/4192/2865/9111/5336/90865/3606/3717/54209/3558/6283/63940/5138/1050/50487/7052/10318/5603/7292/338322/7097/2867/1051/4814/23097/7132/353514/3553/64332/91662/23765/5008/241/101/5743/7099/120892
BP	GO:0071426	ribonucleoprotein complex export from nucleus	74	0.408754018011198	1.78910750137082	0.000957519567797884	0.009072595372566	0.00658408449517199	3806	tags=38%, list=19%, signal=31%	6059/10212/6209/23279/55308/55795/23212/7514/55153/4869/4927/57122/10189/5901/84248/84946/51068/57187/84321/5433/11260/54888/8106/6428/6741/55746/23293/11269
CC	GO:0000172	ribonuclease MRP complex	10	0.736894249746368	1.9549458701413	0.0009582467629146	0.009072595372566	0.00658408449517199	3674	tags=80%, list=18%, signal=66%	10248/51367/10556/10940/10557/138716/10799/10775
BP	GO:0003158	endothelium development	122	-0.324888719353798	-1.61958234950363	0.000961990533510833	0.00909016589534106	0.00659683562115355	3562	tags=32%, list=17%, signal=27%	23493/4478/57826/387/50943/7414/2658/4615/239/11167/118/10630/60484/654/54345/81792/5138/9414/2889/50848/23462/7122/634/3516/3383/6093/9076/3687/91663/3209/7132/3553/5175/2150/7422/4851/388/23135/9693
BP	GO:0042554	superoxide anion generation	41	-0.469933775813958	-1.89410516173219	0.000962361783012541	0.00909016589534106	0.00659683562115355	4845	tags=56%, list=24%, signal=43%	1535/124056/7040/64581/27035/207/183/3689/3684/2771/5446/239/5580/57126/4688/10394/4689/2773/7305/653361/6850/2150/2358
BP	GO:0090504	epiboly	31	-0.526686203821786	-1.99374848732598	0.000963463479170978	0.00909016589534106	0.00659683562115355	4503	tags=48%, list=22%, signal=38%	977/349633/90102/389/387/23332/1861/10979/10630/1289/83478/634/6868/5728/3678
MF	GO:0017056	structural constituent of nuclear pore	25	0.566421076913556	1.91828357145813	0.000967199352880787	0.00911481480751998	0.00661472361393132	6475	tags=68%, list=32%, signal=46%	129401/55706/23279/23165/4927/57122/53371/23636/65110/55746/65109/9631/94026/79902/10204/9688/9972
BP	GO:0009265	2'-deoxyribonucleotide biosynthetic process	12	0.701581262183214	1.95202738736285	0.000970837430978412	0.00912789677283758	0.00662421734328626	3058	tags=58%, list=15%, signal=50%	132/1716/1854/1841/7298/1635/1633
BP	GO:0046385	deoxyribose phosphate biosynthetic process	12	0.701581262183214	1.95202738736285	0.000970837430978412	0.00912789677283758	0.00662421734328626	3058	tags=58%, list=15%, signal=50%	132/1716/1854/1841/7298/1635/1633
BP	GO:1901607	alpha-amino acid biosynthetic process	64	0.422249097036036	1.78635203448054	0.000973531600704203	0.0091426335742059	0.00663491200577401	3933	tags=42%, list=19%, signal=34%	11315/60496/6470/26227/4522/10994/22929/5831/6472/29968/5832/440/2806/84245/4548/58478/441024/84105/2746/29920/8604/2744/10157/790/4552/4507/63826
BP	GO:0002218	activation of innate immune response	47	-0.448280898011468	-1.8655063368828	0.000976680937735638	0.00916160592923349	0.00664868045718668	2558	tags=38%, list=13%, signal=34%	5336/6714/5063/2033/7189/5058/9447/57506/29108/4332/3055/7305/58484/2867/11027/6850/4067/7099
MF	GO:0005549	odorant binding	101	-0.351077570205546	-1.69629729875887	0.000980103559799962	0.00918309501641673	0.00666427532942869	7167	tags=47%, list=35%, signal=30%	120586/79295/81797/283159/390195/26341/392138/128360/219484/390201/219482/441639/390190/219493/283189/441933/81442/390275/26338/219477/26476/120066/390271/389090/403278/338662/282775/10798/219954/81050/219436/390181/79310/441911/219453/219858/219417/391189/219447/219956/390167/219982/283162/391107/343406/391114/390168
BP	GO:0032412	regulation of ion transmembrane transporter activity	240	-0.273259160731302	-1.51865808026696	0.000986458584490238	0.00923197803293402	0.00669975028426928	4817	tags=31%, list=24%, signal=24%	2915/808/487/1193/389816/2859/23072/22871/3736/80863/3746/9001/2281/781/5566/85358/3688/6330/1742/57158/2273/729956/776/150/1756/5349/5336/1813/88/9472/5348/81/342667/5142/54209/6327/65267/10105/8398/2332/482/388336/5724/84766/9722/1612/3784/27091/5774/785/255738/6271/6844/3753/6262/3799/1785/5728/1520/57520/11060/3460/65018/81671/7533/2280/4842/10008/538/65125/4318/283518/5923/51719
BP	GO:0072522	purine-containing compound biosynthetic process	165	0.330542504776199	1.62557571765868	0.00100053725459173	0.00935294848359133	0.00678753990078356	3373	tags=28%, list=17%, signal=23%	471/353/132/1737/204/8833/790955/6470/1716/84277/5160/4831/100/4522/4907/3251/6472/221823/5162/10606/4832/5471/6785/3615/5198/4830/53354/8050/84532/9374/158/5636/221264/441024/1836/8604/7114/51703/5163/2639/79877/1633/5465/29922/5635/115
BP	GO:1903670	regulation of sprouting angiogenesis	35	-0.508681240648806	-1.98504158166338	0.00101065965381286	0.0094367001507912	0.00684831942756846	1826	tags=29%, list=9%, signal=26%	51738/5170/6271/57556/634/9314/240/3678/2752/7422
BP	GO:0043062	extracellular structure organization	291	-0.255101553554756	-1.44942531662921	0.00101285648286036	0.00943760386775982	0.00684897526513608	4835	tags=30%, list=24%, signal=23%	124056/7124/131873/6939/3037/90993/1515/7040/25975/11173/10266/90102/27035/89780/1805/1215/1299/1471/57326/3688/4016/1842/30008/183/81577/133584/4035/4763/89932/1545/1288/10631/5768/23332/3936/858/80070/2296/5212/64856/84168/5644/4791/9622/7101/3913/10630/64093/63894/60484/55959/1289/1307/171019/1361/81792/85301/170689/54507/1281/102/2192/84628/2294/10049/2264/7148/1298/3249/1520/2683/149371/2279…
CC	GO:0030688	preribosome, small subunit precursor	14	0.656365664903632	1.92006553939467	0.00101409381213784	0.00943760386775982	0.00684897526513608	3834	tags=64%, list=19%, signal=52%	28987/23076/705/84946/27340/8602/55720/83732/8568
BP	GO:0030730	sequestering of triglyceride	18	-0.627892451916816	-2.04906534181113	0.00101424581866978	0.00943760386775982	0.00684897526513608	2419	tags=44%, list=12%, signal=39%	54209/114882/161247/114885/3553/10226/51099/440503
CC	GO:0045277	respiratory chain complex IV	24	0.575742905326474	1.93000287054789	0.00101958011889712	0.00947637237655349	0.00687711000797066	4440	tags=50%, list=22%, signal=39%	7386/1327/9377/7385/1329/1337/1347/4697/1350/1345/388753/1351
BP	GO:0051896	regulation of protein kinase B signaling	153	-0.306139191251749	-1.58820941614997	0.00102600827903659	0.00952520729531222	0.00691255005772694	4450	tags=37%, list=22%, signal=29%	7040/5294/2876/3480/388121/1411/253260/3059/6934/2660/23239/3688/7010/9518/1116/143686/6348/7249/4915/1813/3481/93492/5979/3606/6714/3630/10979/3611/7179/10855/558/5154/4916/51763/114882/201163/4914/3092/9258/9314/57091/57333/5290/2152/5728/64805/1649/23533/65018/409/6788/284/5293/5008/5795/101
BP	GO:0045039	protein insertion into mitochondrial inner membrane	10	0.73573525617644	1.95187111457925	0.00102730778724061	0.00952637186933749	0.00691339520219425	3912	tags=80%, list=19%, signal=65%	26520/26515/140823/55750/51079/1678/26519/26521
BP	GO:1901987	regulation of cell cycle phase transition	343	0.27570647268622	1.48833519668838	0.00102959978175623	0.00953672674562792	0.00692090985237245	5280	tags=38%, list=26%, signal=28%	4436/51603/11331/28984/9928/26271/51433/8881/51529/699/6419/983/27085/1019/7517/51514/11130/55795/8883/26060/11200/2146/993/4869/80169/701/79621/9787/328/5889/54908/3398/9735/81853/4085/27339/57521/891/26272/25896/9319/5962/54962/57099/84101/57805/994/5356/29945/23026/641/84936/8914/8929/55367/596/81610/6154/9212/472/2071/6118/7157/10263/54888/8379/9184/1407/5569/57646/252983/57504/545/54465/5503…
BP	GO:0051784	negative regulation of nuclear division	56	0.434943367108926	1.78400964461879	0.00103334834879444	0.00956053420994085	0.00693818719697068	5892	tags=50%, list=29%, signal=36%	26271/699/27085/7517/11130/55795/701/54908/9735/4085/891/9319/84101/9212/472/8379/9184/5810/51451/1063/55055/25906/1761/81620/6196/7272/9183/5885
BP	GO:0050866	negative regulation of cell activation	193	-0.288306389104421	-1.54799397355353	0.00103670223585738	0.00958064002476851	0.00695277821290752	4645	tags=33%, list=23%, signal=26%	8530/6376/4846/3965/9306/3623/79626/145581/5155/7356/64092/100507436/133396/8764/4192/942/5777/18/3071/50943/11314/2268/239/11326/7128/3566/54209/284021/3558/51043/558/5154/80149/3456/6664/383/79679/10288/5788/7940/29126/2294/11006/5580/5592/7056/3718/4332/2213/634/57162/149041/7292/146722/7305/8993/3659/5573/1051/1378/4067/604/3142/6688
BP	GO:0051168	nuclear export	148	0.334713905279193	1.62464515897218	0.00104402193192821	0.00962861584736619	0.00698759480691806	3485	tags=29%, list=17%, signal=24%	6059/6815/11315/3178/10212/6209/10657/1434/811/23279/55308/55795/29107/22916/23212/7514/3313/580/55153/4869/4927/57122/64328/10189/5901/11052/84248/84946/51808/51068/57187/84321/5433/11260/5905/54888/8106/6428/23636/51496/6741/9147/55746
CC	GO:1904813	ficolin-1-rich granule lumen	124	-0.325756347445032	-1.63520599030856	0.00104638471260541	0.00962861584736619	0.00698759480691806	2374	tags=26%, list=12%, signal=23%	5049/2495/2992/10533/51411/56888/9535/5594/7077/3614/4332/1520/240/978/8621/80301/7130/3310/124583/10092/11333/26578/5836/5265/4318/1432/83716/116844/3303/51719/25797/317
BP	GO:0051767	nitric-oxide synthase biosynthetic process	19	-0.60305225858731	-1.99116042212467	0.00104664027327791	0.00962861584736619	0.00698759480691806	3010	tags=47%, list=15%, signal=40%	90865/6772/3717/6416/7097/64127/10135/7099/120892
BP	GO:0051769	regulation of nitric-oxide synthase biosynthetic process	19	-0.60305225858731	-1.99116042212467	0.00104664027327791	0.00962861584736619	0.00698759480691806	3010	tags=47%, list=15%, signal=40%	90865/6772/3717/6416/7097/64127/10135/7099/120892
MF	GO:0005096	GTPase activator activity	435	-0.236750991762959	-1.40054356853533	0.00105068452910205	0.0096548745969808	0.00700665107682765	3621	tags=24%, list=18%, signal=20%	51291/1124/115703/9901/1102/4924/9462/9181/9938/9910/1794/10044/397/10636/257106/3071/26030/4763/7249/23365/8997/9779/64407/79890/55635/255426/55701/259173/9922/10395/9815/23550/50807/3257/221472/81704/23616/57533/221002/27147/201176/9266/6654/2889/11033/51256/389337/27342/201163/83478/8853/6102/3267/84249/5997/7813/29/9844/5863/23527/23258/26130/9605/64744/79735/57580/8649/64805/51195/6103/4650/…
BP	GO:1903793	positive regulation of anion transport	42	-0.450823738498213	-1.82666467967855	0.00107686228401454	0.00988423141684836	0.00717309790042548	3866	tags=43%, list=19%, signal=35%	3688/183/18/9536/1579/552/22925/8398/5724/59272/50487/6529/551/8399/1051/3553/5663/8529
BP	GO:0060284	regulation of cell development	479	-0.229435386176688	-1.37054180530158	0.00108224063588411	0.0099152650883839	0.00719561938487339	4379	tags=29%, list=21%, signal=23%	6387/7516/64581/1600/572/10097/5458/26230/55502/9001/6993/89780/537/5457/5309/63950/85358/1523/3397/5591/429/4656/207/2931/11078/9175/23493/7869/23405/84667/4192/1620/10636/8482/7414/4035/4853/3091/89/4763/5881/6792/1495/10631/8553/23011/9353/4915/1813/2335/3987/4803/9798/5979/9253/1627/81/3630/10979/7101/9921/118/54209/5048/7424/27185/5063/3611/3567/57611/5879/10675/10109/6474/6604/154288/23013/…
BP	GO:0019439	aromatic compound catabolic process	425	0.258362351278071	1.4217331629669	0.00108268731430961	0.0099152650883839	0.00719561938487339	5462	tags=37%, list=27%, signal=27%	51154/22868/5436/5578/29883/10949/10591/5394/23708/9131/4292/3704/28960/6419/57109/26135/1854/23404/100/51441/55795/4907/170506/9652/1736/56339/3251/30833/22916/79077/7188/10605/2053/4869/3646/115024/11340/3184/23367/3094/79621/57026/328/10236/10128/7374/3163/9698/5151/79066/283927/22875/2272/27115/154197/8313/8882/2237/9641/9238/80312/5144/5445/51808/10940/25904/26002/6832/4670/51594/79072/12956…
BP	GO:0098789	pre-mRNA cleavage required for polyadenylation	13	0.694881021599491	1.97019648389183	0.00108502710202919	0.00991661587582626	0.00719659966651169	3817	tags=54%, list=19%, signal=44%	22916/81608/11052/23283/1478/10898/11051
BP	GO:0014855	striated muscle cell proliferation	62	-0.40999833669213	-1.80198109427927	0.00108527913454939	0.00991661587582626	0.00719659966651169	3874	tags=37%, list=19%, signal=30%	2660/5600/4656/23493/2047/79647/2296/57057/3717/7048/5594/7161/3516/5728/5950/3776/5573/284/4211/4851/1432/6774/8837
BP	GO:0045444	fat cell differentiation	212	-0.281735466797148	-1.53837903309403	0.00109664063378219	0.0100091587204822	0.00726375904964489	4516	tags=32%, list=22%, signal=25%	55252/22809/7040/2876/5696/10974/1386/6934/89780/171023/25946/4037/207/3358/9580/1385/7041/85329/7538/201501/338761/10603/208/6789/3630/10979/8091/4151/56729/25937/59344/2033/51043/80339/1488/80149/114882/6272/3280/25836/201163/406/1050/10124/7030/5997/677/3589/9314/114885/83643/6041/1649/240/2867/7021/83862/1051/6788/9658/168455/122953/1432/5743/116844/8554/79689
BP	GO:0090130	tissue migration	291	-0.254550301448963	-1.44629323551544	0.00110029588177916	0.0100312368368046	0.00727978138695759	3903	tags=26%, list=19%, signal=22%	5155/3688/3397/51094/7010/51378/207/183/10014/493/387/3091/1012/4763/85329/4215/2658/1545/5336/9839/51564/9353/23332/100506013/239/3273/11167/5872/79977/9448/9922/6714/7101/7424/7048/54345/4163/5879/6678/6273/23616/56413/3690/80149/5170/5606/4627/7429/2294/23603/91862/6667/634/9314/5290/6868/5728/6093/9647/4204/64218/3640/5829/284/5293/152007/2752/306/4318/7422/6776/1647/4851/388/5743/5586/80005
BP	GO:0061564	axon development	452	-0.2337045131074	-1.393935900552	0.00110979152618873	0.0100993177894147	0.00732918849992683	4596	tags=29%, list=23%, signal=23%	9856/682/11313/8022/128434/59352/6387/57549/2049/1600/5458/26230/1496/2348/9201/137970/6993/2281/89780/5457/284656/3688/11202/5880/90249/4130/9175/7869/4685/23767/8428/51062/8482/7414/1385/4035/4853/1270/8997/6792/1495/2596/2047/23011/9353/4915/1813/6683/2335/6477/4803/345651/9798/5979/56896/9253/1627/3717/7101/23334/3913/23022/57731/5048/84446/27185/5063/3611/4804/57611/5879/2637/494470/6474/933…
BP	GO:0007264	small GTPase mediated signal transduction	485	-0.231663611791152	-1.39004494572819	0.00111025283068252	0.0100993177894147	0.00732918849992683	3905	tags=27%, list=19%, signal=22%	3837/9732/199731/3688/389/8844/5880/51291/1124/115703/9901/10188/4924/9181/9938/1794/10044/397/57826/64121/257106/387/26030/150/4853/1796/1012/199/4763/7249/23365/867/8997/5881/1435/9886/23011/9353/255426/6014/55701/643338/11021/9448/10603/4803/9922/6714/10395/23550/10630/23433/9002/253980/5337/6016/4804/5879/8036/221472/81704/23616/10287/221002/84952/5894/201176/9266/1281/6654/2889/10251/201163/…
BP	GO:2000232	regulation of rRNA processing	14	0.654762715089347	1.91537643259893	0.00111302771103866	0.0101079747476393	0.00733547095186934	3040	tags=64%, list=15%, signal=55%	23160/51504/27292/51441/84128/55164/92342/83732/57602
MF	GO:0005516	calmodulin binding	200	-0.285255138557609	-1.54096205687265	0.00111369600990751	0.0101079747476393	0.00733547095186934	4893	tags=36%, list=24%, signal=28%	389124/4640/9132/8826/3786/84223/492/5153/4846/57118/139728/219537/1264/8877/5121/79784/9066/23025/10497/2035/80271/6543/207/775/10645/85366/4645/493/818/6801/2596/55503/6014/4638/27133/5256/118/1265/800/6016/4804/8398/4900/1612/3784/29888/9261/25827/4627/6844/4619/355/219670/5534/2872/5997/490/634/6262/84254/4626/4644/4542/4650/57172/4842/6546/4155/23604/57662/8569/5130
BP	GO:0014856	skeletal muscle cell proliferation	16	-0.635596743280275	-2.0062229374861	0.00113073118023923	0.0102511204429733	0.00743935339283533	3874	tags=50%, list=19%, signal=41%	2660/4656/2047/79647/3717/284/6774/8837
BP	GO:0007009	plasma membrane organization	131	-0.320771915196486	-1.62977640002797	0.00113729632800166	0.01029913214889	0.00747419602777407	4378	tags=35%, list=21%, signal=28%	9381/6521/2348/27035/9066/94121/6708/6280/8048/207/116238/53947/55113/389610/30846/343702/339168/5359/79628/858/208/10347/745/1289/50807/51411/5339/57088/1201/1191/29082/4627/5788/131375/5580/23418/1785/55909/5728/11252/51100/6810/10211/1378/8291/9885
BP	GO:1903313	positive regulation of mRNA metabolic process	107	0.360793941327894	1.66891194521212	0.00114418163346201	0.0103499328583175	0.00751106267392653	5008	tags=41%, list=25%, signal=31%	5436/29883/4292/28960/5935/23404/51441/170506/56339/22916/4691/115024/11340/3184/10236/9698/79066/154197/27339/891/22938/129563/342977/201626/64506/26986/6434/5433/26528/27327/56915/246175/51010/57690/8570/11051/23435/27316/9924/196513/9337/22894/3312/57721
BP	GO:0070374	positive regulation of ERK1 and ERK2 cascade	196	-0.284964692848876	-1.52970971299119	0.00115402834325714	0.0104273785937511	0.00756726591511015	4684	tags=32%, list=23%, signal=25%	2246/6376/25865/1230/246/3965/7040/6368/23779/388121/537/5320/5155/7010/3061/1116/2641/6357/5609/6348/3358/2771/8482/4035/4853/100506013/1813/10347/846/6364/6714/10979/222166/54209/414062/177/5595/5154/54550/6360/4914/5788/9258/29108/2264/5728/3383/673/409/64127/4835/284/152007/2150/4851/9693/27020/7099/728/27202/8837/2358
BP	GO:0009161	ribonucleoside monophosphate metabolic process	56	0.433089645405278	1.77640622392582	0.00115765871548367	0.0104485459593265	0.00758262731036317	1614	tags=34%, list=8%, signal=31%	471/353/132/204/8833/7371/100/4907/3251/30833/221823/1723/10606/55312/5471/3615/5198/7372/158
BP	GO:0043302	positive regulation of leukocyte degranulation	23	-0.578320766379249	-2.01754927755689	0.00115906385218144	0.010449604551778	0.0075833955428105	3443	tags=57%, list=17%, signal=47%	3689/3684/2268/3566/164/3596/5724/50487/57126/6810/6850/2150/9846
BP	GO:0006405	RNA export from nucleus	80	0.396033485781064	1.75677718656598	0.00116098422155472	0.0104553007477192	0.00758752933626623	3806	tags=35%, list=19%, signal=29%	3178/10212/10657/23279/55308/55795/29107/22916/4869/4927/57122/10189/5901/11052/84248/51808/57187/84321/5433/11260/54888/8106/6428/23636/6741/55746/23293/11269
BP	GO:0018279	protein N-linked glycosylation via asparagine	23	0.58738714075424	1.95666446582196	0.00116432496861891	0.01047376141394	0.00760092644935721	5601	tags=70%, list=27%, signal=51%	58505/2530/79053/29880/6185/3703/6480/1603/4247/201595/1650/7991/84061/91319/4249/51465
BP	GO:0045017	glycerolipid biosynthetic process	237	-0.265122775186128	-1.46990506345865	0.00117119188749978	0.0105238659747212	0.00763728789260799	3028	tags=24%, list=15%, signal=21%	9807/5336/3636/54965/5359/2182/51447/254531/65258/80157/93492/10162/138429/5337/79837/8398/80339/8694/5154/160851/51763/1201/145567/9663/1607/3613/56994/255919/10423/9107/5290/9489/10677/5728/8760/1608/84649/660/63874/57153/23761/9926/9021/253430/171586/285172/5293/2180/5105/2710/200879/8897/54947/51099/5130/79143/440503/84188
BP	GO:0043254	regulation of protein-containing complex assembly	397	-0.239662628214119	-1.40913762185332	0.00117366970271466	0.0105344645661801	0.00764497940962486	4803	tags=33%, list=24%, signal=26%	256949/2934/7124/10095/54961/5610/10018/246/342184/28964/1981/7040/79822/64581/64853/10097/1496/253260/3059/3304/10497/6708/389/329/830/7376/93661/1027/6249/11078/50964/637/4478/5526/8775/829/24139/50632/3071/387/1385/5336/10810/4615/22919/5987/9353/84722/23332/3936/3273/643338/5341/57057/27236/1627/6714/10979/6886/10552/118/57731/54209/2242/55729/388630/5063/3567/50807/5879/2033/832/8543/29766/1…
BP	GO:0050920	regulation of chemotaxis	206	-0.280867215401825	-1.52517100726298	0.00118038361921824	0.0105639206763671	0.0076663560400604	4736	tags=34%, list=23%, signal=26%	6405/2246/25865/1230/3965/57118/7040/6387/3603/5458/89780/56670/5155/2660/3576/5880/1843/7869/6348/4192/3071/8482/1012/199/79890/1435/9353/3273/79647/719/846/54209/7424/5879/177/5595/63940/10501/4916/102/5594/4354/11240/57556/10507/90550/158747/6868/2152/9647/10509/64805/64218/683/64127/6810/65125/3579/4067/23604/2150/7422/6809/10500/4851/6688/3570/728/27202/2358
BP	GO:0046330	positive regulation of JNK cascade	88	-0.36982349830933	-1.74429272156534	0.00118054538680316	0.0105639206763671	0.0076663560400604	3318	tags=32%, list=16%, signal=27%	4296/4616/5871/128853/4615/222166/177/57551/84766/7189/4055/9344/9821/9258/29108/2213/51347/653361/64127/6386/6788/56940/3553/2150/1647/4217/9770/7099
BP	GO:0031334	positive regulation of protein-containing complex assembly	220	-0.281211157140352	-1.54457019876357	0.0011808572902964	0.0105639206763671	0.0076663560400604	4802	tags=37%, list=24%, signal=28%	2934/7124/10095/10018/246/342184/28964/1981/7040/64581/10097/1496/253260/3304/10497/389/7376/1027/6249/637/4478/5526/50632/3071/387/1385/5336/10810/4615/22919/5987/84722/23332/3936/643338/5341/27236/6714/10979/6886/10552/2242/388630/3567/50807/5879/10109/1639/1191/5058/81857/9535/7429/23580/10163/581/2017/2932/51199/29108/2885/1437/3055/3383/64805/4204/7408/10093/10602/51100/65018/6850/10092/19/1…
MF	GO:0008408	3'-5' exonuclease activity	51	0.448661038445411	1.81526634759971	0.00118472034016332	0.0105868070926048	0.00768296496971202	6431	tags=61%, list=32%, signal=42%	64789/29883/5394/57109/23404/7486/328/154197/129563/5424/201626/56915/10111/246175/5810/51010/23357/5428/9924/25996/9337/90806/22894/57472/5393/79033/87178/114034/27301/11277/115752
BP	GO:0018206	peptidyl-methionine modification	12	0.695508154469489	1.93513002532855	0.00119032608925646	0.0106251989969493	0.00771082640646241	3180	tags=75%, list=16%, signal=63%	10988/23173/122830/80018/80155/51126/254042/79612/60560
BP	GO:0070482	response to oxygen levels	326	-0.249039096016493	-1.43942128767346	0.00120393359221224	0.0107348540299012	0.0077904042970911	3305	tags=24%, list=16%, signal=20%	18/387/22937/1385/3091/4763/523/867/10631/7009/1813/846/834/5328/112399/6714/4151/10630/3751/54209/7424/6532/1263/7048/114990/54890/10533/2033/93649/6326/177/3777/112398/5894/5351/4540/8678/5058/132864/355/665/2168/677/6262/863/3516/57085/6868/5728/5165/3383/4204/80315/7097/3776/2034/65018/571/4842/6546/133/4193/538/9114/7422/4851/6648/5105/101/5743/9520/2309/54583/10135/51167/317/8837
BP	GO:0001885	endothelial cell development	62	-0.407350134289118	-1.79034199666109	0.00120691108873908	0.0107495900922381	0.00780109842325541	3500	tags=39%, list=17%, signal=32%	4478/57826/50943/7414/4615/118/60484/54345/5138/9414/2889/50848/7122/3383/6093/9076/91663/3209/7132/3553/5175/2150/7422/9693
CC	GO:0030017	sarcomere	208	-0.281025750848453	-1.53448190354864	0.0012116431076961	0.0107799037015857	0.00782309735047552	3786	tags=28%, list=19%, signal=23%	8048/91156/57158/1674/339855/7125/775/85366/7135/493/776/6334/89/1756/376132/2318/7136/88/667/4632/81/10979/23022/5142/10398/3611/5525/832/7168/8557/5339/29766/3856/9722/26287/7171/5058/87/6271/4619/23603/2274/3753/10049/91624/6262/4626/343263/6253/2280/9759/4607/6546/5663/9260/64236/4660/51719
BP	GO:0060249	anatomical structure homeostasis	293	-0.250909766813086	-1.42751453192803	0.00121591629857377	0.0108030462204641	0.00783989213669372	4295	tags=34%, list=21%, signal=28%	284266/23746/64081/4057/9290/6696/2651/6505/128866/1003/65217/167691/1258/1200/7031/27134/760/492/6376/4846/7399/338773/216/79888/53832/4585/947/537/79705/2623/4583/2660/3688/6543/5880/4520/4130/286204/25978/7414/3091/4763/1756/8861/5881/1435/63978/2296/7128/728378/6714/25937/26154/5879/65267/482/57551/4588/9414/6010/1639/3690/7189/387715/4160/50848/3845/323/581/7122/1134/490/56834/23418/57333/70…
BP	GO:0032535	regulation of cellular component size	363	-0.240119701937755	-1.40970536724116	0.00121690710444962	0.0108030462204641	0.00783989213669372	5755	tags=39%, list=28%, signal=29%	348110/9723/7111/6709/389541/223117/10458/442721/4504/348/6696/93663/4641/5868/92960/2039/8766/4868/11013/89848/7248/345456/375/3792/256949/2934/9948/7409/10095/54961/6405/246/342184/9856/79822/6387/10097/5458/1496/253260/3059/57468/23108/89780/6708/85358/830/93661/207/11078/9175/4478/7869/358/829/3071/387/8482/1385/4035/6792/10810/79890/23011/5987/9353/2335/643338/88/5341/4803/9798/5979/27236/16…
BP	GO:0043153	entrainment of circadian clock by photoperiod	28	0.549708225373072	1.91258674755325	0.00122294441849542	0.0108447770619364	0.00787017667766852	2923	tags=32%, list=14%, signal=28%	283807/5501/83759/3398/1408/5936/7157/9112/1407
BP	GO:0140632	inflammasome complex assembly	19	-0.598044016525336	-1.97462418793232	0.00122450360300208	0.0108467491645839	0.0078716078547387	3015	tags=47%, list=15%, signal=40%	5336/4615/54209/9447/22861/22900/4210/10333/7099
BP	GO:0032212	positive regulation of telomere maintenance via telomerase	34	0.524624421453342	1.95071449048127	0.00122604812171653	0.0108485871969552	0.00787294173550168	4713	tags=50%, list=23%, signal=39%	10575/10576/3178/10574/1736/908/8550/10694/7203/26272/6950/9212/472/545/4216/5588/92345
BP	GO:0002455	humoral immune response mediated by circulating immunoglobulin	49	-0.433930833813776	-1.80689902969713	0.00122766877331198	0.0108510941466813	0.00787476105711184	3395	tags=43%, list=17%, signal=36%	725/722/5777/715/710/325/720/54209/3426/733/1191/5788/2213/732/1604/64127/602/1379/1378/51279/4179
MF	GO:0005543	phospholipid binding	440	-0.233364133547789	-1.38604093413747	0.00123540499635293	0.010898106742708	0.00790887862676705	4356	tags=27%, list=21%, signal=22%	139760/64853/84557/51479/55040/572/388121/10254/9066/23025/5320/1071/10497/94121/9146/2035/56169/11152/64342/2494/5306/79685/207/57158/5538/23161/115703/2733/54899/51228/11314/4763/311/94120/55041/2596/285180/11199/114876/65258/88/11021/27236/10979/9765/23550/57731/54209/2242/5337/50807/51411/219931/221472/337/51652/80339/558/5724/131034/4900/3784/114882/11033/56288/7429/6844/3092/6840/2168/84249…
BP	GO:0051204	protein insertion into mitochondrial membrane	22	0.583407273935751	1.90795634127936	0.00124047767180718	0.010898106742708	0.00790887862676705	5315	tags=73%, list=26%, signal=54%	26520/26515/140823/55750/51079/1678/9141/3002/26519/56993/64112/25813/26521/4836/3308/3320
BP	GO:0010001	glial cell differentiation	219	-0.273352942110251	-1.50383253364618	0.00124099099320181	0.010898106742708	0.00790887862676705	3453	tags=28%, list=17%, signal=23%	23405/4192/9580/3459/387/4035/2065/1270/54587/4763/128853/2596/10810/4664/79628/4915/118738/2817/208/10319/7101/6886/745/3913/54209/3611/10675/177/5595/5339/9331/4916/1191/6664/56288/3280/5594/6497/3845/2016/23500/443/5534/7161/2629/8521/23418/5728/1000/28999/7097/56978/5663/4067/4851/9334/7133/6774/7099/728/2358
BP	GO:0045216	cell-cell junction organization	190	-0.283438130178992	-1.51816485148691	0.00124099099320181	0.010898106742708	0.00790887862676705	3303	tags=24%, list=16%, signal=20%	9074/387/7414/2705/6801/1495/51564/3987/5872/79977/9253/6714/10979/118/654/64403/5339/79778/9414/59272/102/56288/201163/50848/204851/5010/8502/91862/57126/7855/7122/6093/9076/7094/1016/1000/28316/9080/2131/3553/5175/8650/2150/7422/57662/5586
BP	GO:0002534	cytokine production involved in inflammatory response	50	-0.424690664467704	-1.78100586366917	0.00124104641733574	0.010898106742708	0.00790887862676705	2419	tags=34%, list=12%, signal=30%	54209/63940/80149/50487/11006/29108/55198/240/140885/64127/4210/10333/7850/23765/1432/6774/7099
BP	GO:1900015	regulation of cytokine production involved in inflammatory response	50	-0.424690664467704	-1.78100586366917	0.00124104641733574	0.010898106742708	0.00790887862676705	2419	tags=34%, list=12%, signal=30%	54209/63940/80149/50487/11006/29108/55198/240/140885/64127/4210/10333/7850/23765/1432/6774/7099
BP	GO:1904062	regulation of cation transmembrane transport	325	-0.247532227739947	-1.4290831625243	0.00124471906989663	0.0109185411169095	0.00792370808193658	4977	tags=31%, list=24%, signal=24%	375/2852/3792/1535/808/487/1193/389816/6376/2859/967/23072/387129/22871/5294/3736/80863/3746/9001/57214/2281/8514/781/5566/85358/3688/6330/207/1742/57158/2539/775/2273/183/729956/5777/493/776/150/1756/5349/5336/1813/1804/88/9472/5348/81/342667/5142/54209/9002/6327/3596/65267/10105/8398/2332/482/388336/84766/9722/1612/3784/27091/5774/59272/5170/785/255738/6271/6844/581/5997/3753/6262/3799/1785/572…
BP	GO:0016556	mRNA modification	26	0.567129628531235	1.94753685782224	0.00125381576210384	0.0109864590644823	0.00797299690031703	3143	tags=58%, list=15%, signal=49%	27079/83480/142940/26995/1736/56339/54931/55006/79066/115708/55783/80324/54517/54888/79828
BP	GO:0090502	RNA phosphodiester bond hydrolysis, endonucleolytic	73	0.407986407020719	1.7814926500361	0.0012585056207848	0.0110156576127809	0.00799418661519354	5211	tags=51%, list=26%, signal=38%	28987/10248/51367/6227/65095/23212/51692/328/2237/10556/10171/10940/51110/27340/10557/8602/29777/55720/60528/23246/340554/55520/29102/79707/7257/27044/10799/10775/23293/9941/83594/146857/54059/11102/9790/9271/80153
BP	GO:0070741	response to interleukin-6	40	-0.460948276460357	-1.84668993479392	0.00126033303149991	0.0110197653206792	0.00799716762501189	4092	tags=35%, list=20%, signal=28%	820/114900/1116/6714/3717/6404/1050/3383/10402/6688/5105/3570/22904/6774
BP	GO:0031065	positive regulation of histone deacetylation	19	-0.597287263563068	-1.97212553789605	0.00126636597160192	0.0110605957950247	0.00802679875943699	2112	tags=47%, list=10%, signal=43%	51043/25836/195814/29115/65018/7422/604/122953/120892
BP	GO:0006356	regulation of transcription by RNA polymerase I	29	0.526204915879574	1.85573726383745	0.00129025534936914	0.0112571310804099	0.00816942662633951	5629	tags=62%, list=28%, signal=45%	23160/9451/7343/5441/4691/84128/6597/11137/6598/25926/55646/55011/5440/468/55127/64768/1663/56919
BP	GO:1901989	positive regulation of cell cycle phase transition	100	0.37033299801538	1.70550315821373	0.00133154463881543	0.011602764683614	0.00842025681929048	5280	tags=45%, list=26%, signal=34%	11331/28984/26271/51433/8881/51529/983/27085/1019/51514/11200/2146/993/4869/9787/328/5889/57521/891/5962/994/5356/29945/8929/81610/252983/57504/286053/113130/8317/894/3741/8558/301/9700/8451/81620/9525/7325/7480/1956/79447/375337/8697/8452
BP	GO:0090594	inflammatory response to wounding	13	-0.67500848632312	-1.9955081799464	0.00133408211332324	0.011602764683614	0.00842025681929048	4521	tags=77%, list=22%, signal=60%	729230/28964/7040/4192/3091/3552/7076/240/89790/7099
[truncated: 573 more rows]
