# Supplementary material for: Identification and immune characteristics of N6-methyladenosine related ferroptosis-related genes in intervertebral disc degeneration
Source: Sci Rep. 2025 Sep 29;15:33659. doi: 10.1038/s41598-025-18011-z (PMC12480624; doi:10.1038/s41598-025-18011-z)
Supplement: Supplementary file 1 — Supplementary Information. [file 41598_2025_18011_MOESM1_ESM.zip › 3. Tables/Supplementary Table 11 NRCAM.kegggsea.txt]

ID	Description	setSize	enrichmentScore	NES	pvalue	p.adjust	qvalues	rank	leading_edge	core_enrichment
hsa03008	Ribosome biogenesis in eukaryotes	66	0.612033876908949	2.58875863895083	1e-10	4.79384944791459e-09	2.53065546958033e-09	4948	tags=67%, list=24%, signal=51%	28987/54433/55651/23560/23160/10248/51367/4931/2091/10528/1459/1736/29107/7514/51602/26354/84128/51096/5901/51077/134430/10556/10171/10940/51068/10557/10885/5822/83732/29102/10436/138716/29889/55131/10799/10775/51119/55341/102157402/166378/25996/55127/9790/345630
hsa03010	Ribosome	130	0.744802101151782	3.534909158354	1e-10	4.79384944791459e-09	2.53065546958033e-09	4410	tags=89%, list=22%, signal=70%	6159/6136/6147/9801/6233/6228/29074/6175/6138/6193/51263/64981/6167/64928/4736/51373/6142/55173/6234/6146/9045/6227/6125/23521/6203/6202/25873/6208/51081/6187/6209/79590/6132/6152/6169/64979/64968/29088/6188/6137/6181/6217/11222/54948/6168/6128/6223/6129/55168/6204/6166/6141/6222/6155/54460/6130/140801/2197/6205/6139/6182/11224/6176/51073/6235/6191/6189/6124/6207/63931/6170/64965/55052/219927/649…
hsa04380	Osteoclast differentiation	125	-0.535111230699509	-2.69201956550791	1e-10	4.79384944791459e-09	2.53065546958033e-09	3539	tags=52%, list=17%, signal=43%	11026/5609/3459/1385/3552/7297/5336/1435/6772/3727/208/10990/4791/54209/2353/126014/7048/5879/5595/3937/3690/7189/3456/5594/10288/11006/23118/2214/5534/2274/3726/2885/2213/4688/79168/5603/3455/5290/2355/4689/55423/3454/10379/10326/11025/3460/7305/653361/140885/9103/9021/11027/2212/6850/5293/7132/11024/353514/23547/3553/2209/6688/1432/3554/9846
hsa04621	NOD-like receptor signaling pathway	173	-0.428415525822014	-2.24575904283414	1e-10	4.79384944791459e-09	2.53065546958033e-09	3833	tags=37%, list=19%, signal=30%	5600/329/3576/2921/3448/387/11035/7297/59082/8772/3445/10616/4615/6772/7128/84168/3606/846/11345/834/5595/51135/7189/3456/79671/414325/5594/9447/11337/57506/2634/5580/23118/260434/29108/837/114548/5603/3455/90550/22861/6041/118429/3454/81631/10379/257397/58484/64127/838/22900/4671/4210/841/3553/91662/1432/23710/84674/5586/10135/2919/7099/10010
hsa05135	Yersinia infection	134	-0.469008456488876	-2.38180792233578	1e-10	4.79384944791459e-09	2.53065546958033e-09	3866	tags=46%, list=19%, signal=37%	3688/5600/3576/5880/207/5605/644150/5609/387/23365/5881/4615/2335/208/3606/834/6714/10552/9815/2353/3558/5879/5595/10109/3937/653857/51135/7189/3456/5606/5594/1398/10163/2932/23118/29108/114548/9844/5603/391/5290/6416/6093/10093/7456/147179/58484/8935/3678/5829/2212/10092/4210/5293/3553/7454/2776/1432/6195/5586/7099
hsa05168	Herpes simplex virus 1 infection	487	0.355424697746885	1.98246319856067	1e-10	4.79384944791459e-09	2.53065546958033e-09	6243	tags=48%, list=31%, signal=34%	1967/93134/163051/92283/342892/54205/7678/1965/7692/9451/284406/57711/90317/169270/163081/51276/84671/811/148254/147837/5295/374928/57343/55900/22835/94039/10838/389114/126231/79230/7770/90075/7188/57209/55552/162655/162972/5501/100289678/284371/84874/58492/168374/7553/90321/10172/148156/7743/91664/7673/388536/330/84436/57573/10189/148213/84527/162966/57335/79175/163255/148268/125919/91661/836/64…
hsa05152	Tuberculosis	172	-0.435607305192395	-2.27803901960842	1.12636309318624e-10	4.79384944791459e-09	2.53065546958033e-09	4523	tags=48%, list=22%, signal=37%	3654/842/7040/2207/64581/572/8877/929/820/4046/537/535/8844/5600/207/3448/51806/637/3689/5869/818/3684/3459/387/1385/3552/23365/8772/3445/4615/6772/22925/1509/527/208/3606/7879/6714/3717/1263/10332/2033/5595/5894/5878/51135/7189/3456/5594/810/4802/581/3588/2214/5534/2213/5603/1520/7097/3460/3687/64127/1051/1379/9103/2212/6850/7421/841/7132/3553/10333/9114/2209/1378/533/7096/1432/26253/3920/7099/3…
hsa04740	Olfactory transduction	395	-0.330668567318022	-1.94892460614541	1.15167554304254e-10	4.79384944791459e-09	2.53065546958033e-09	6804	tags=44%, list=33%, signal=30%	390195/26341/6547/256144/390197/79345/219875/392138/51764/390433/347468/128360/219484/391190/408/26211/2774/122742/128372/341152/138805/390201/219482/219464/120776/254786/441639/119687/391196/286365/283297/729759/26735/26531/138803/390084/127059/390190/79317/144124/219493/390264/283189/26189/81697/341568/441933/4991/4992/390037/81442/219428/26496/390275/26338/1258/390437/219477/26476/390327/2782/…
hsa04010	MAPK signaling pathway	291	-0.353523390981684	-2.0057244672512	4.74815960849761e-10	1.75681905514412e-08	9.27418309496025e-09	4022	tags=35%, list=20%, signal=29%	3304/781/5155/5566/5600/5880/7010/1843/51378/207/5605/775/9175/5495/80824/5609/776/4296/1326/3552/2065/4616/5871/4763/4215/5881/1435/4615/2318/4915/3727/9448/4803/3481/208/4791/6789/3630/2353/7424/7048/4804/5879/1852/1616/5595/2248/57551/5154/5894/51135/27091/7189/6654/4149/5058/785/9261/5606/5594/4914/777/5568/3845/9344/355/1398/23118/5534/2872/7039/2885/3305/2264/9252/5603/51347/6416/8649/673/1…
hsa03030	DNA replication	36	0.681719870361847	2.52508108650666	4.87522445233515e-09	1.6234497426276e-07	8.5701314056839e-08	4897	tags=78%, list=24%, signal=59%	4172/54107/5985/6117/6119/79621/6742/4171/5984/5983/4176/4175/2237/5981/5422/4173/5424/5111/5427/6118/4174/5557/5558/3978/23649/56655/5425/84153
hsa04666	Fc gamma R-mediated phagocytosis	91	-0.497858205395621	-2.35079725432108	8.35843749886152e-09	2.53032698829172e-07	1.33575029886112e-07	3015	tags=41%, list=15%, signal=35%	5336/10810/3636/208/10552/5337/50807/5879/8398/5595/10109/5894/653857/5058/5594/5788/8853/1398/10163/5580/2214/2213/1785/3055/5290/7408/10093/653361/2212/6850/10092/5293/2209/4067/7454/9846/3985
hsa00190	Oxidative phosphorylation	108	0.485814854983769	2.24707774356341	1.35399116077666e-08	3.41256629345381e-07	1.80148117909526e-07	3170	tags=40%, list=16%, signal=34%	4718/7386/5464/1353/4710/4728/4715/54205/1327/4696/9377/4717/4723/54539/4714/4701/4711/4702/4706/55967/7385/4729/51079/9550/1329/4708/1337/126328/27089/4725/1347/4726/7388/4697/4695/1350/4724/4704/6389/7381/4716/9296/1345
hsa04668	TNF signaling pathway	111	-0.463895746699408	-2.27443668550486	1.40269931321608e-08	3.41256629345381e-07	1.80148117909526e-07	3833	tags=44%, list=19%, signal=36%	5600/329/207/2921/197259/5609/6372/1326/1385/11035/8772/1435/7128/208/6364/2353/7424/5595/3456/5606/5594/8809/355/23118/3726/1437/9252/5603/5290/6416/3383/257397/64127/3659/602/1051/9021/9586/5293/841/7132/3553/4318/4217/1432/5743/7133/2919/8837
hsa05417	Lipid and atherosclerosis	207	-0.371329746707848	-2.01092539849012	1.43471255580641e-08	3.41256629345381e-07	1.80148117909526e-07	4845	tags=43%, list=24%, signal=33%	1535/808/7124/5608/7409/4846/3654/842/8795/1559/572/5330/929/27035/5452/3304/5600/3576/207/2921/3448/51806/637/5609/6348/818/387/3445/4615/208/3606/834/6714/3717/2353/414062/5879/177/337/5595/23643/51135/7189/3456/5170/5606/5594/810/3845/355/581/2932/23118/5534/8743/29108/114548/3305/4688/5603/5290/6416/3383/4689/6403/1649/7097/6257/653361/9619/22926/3310/19/6256/5293/841/7132/3553/10333/4067/431…
hsa04062	Chemokine signaling pathway	185	-0.388424115283651	-2.06167217999852	2.2285224789283e-08	4.94731990322083e-07	2.61167195776159e-07	5003	tags=43%, list=25%, signal=33%	2920/1237/2782/7409/2870/6376/1230/6777/5294/6387/572/5330/6368/5566/2868/3576/5880/207/2931/2921/6357/6348/5196/6372/1794/2771/387/5881/5336/2268/6772/2829/208/6364/6714/3717/414062/5473/5879/1232/5595/5894/6654/5058/6360/56288/5594/5568/3845/1398/2932/5580/2885/2783/3718/9844/196883/3055/5290/6093/57580/58191/673/2773/2790/23533/653361/409/5829/5293/3579/4067/7454/3577/2776/6655/2309/2919/6774
hsa04620	Toll-like receptor signaling pathway	96	-0.470771215486202	-2.27144016760731	2.54315195750891e-08	5.29293501156542e-07	2.79412090068413e-07	3833	tags=43%, list=19%, signal=35%	5600/3576/207/5605/3448/5609/6348/942/1326/8772/3445/4615/6772/54472/208/2353/414062/5879/5595/23643/51135/7189/3456/5606/5594/23118/5603/3455/5290/6416/3454/7097/7100/5293/841/3553/10333/7096/1432/51311/7099
hsa04613	Neutrophil extracellular trap formation	107	-0.455560435482105	-2.23371134298875	4.13091708116108e-08	8.09173757662729e-07	4.27159846782601e-07	3833	tags=48%, list=19%, signal=39%	5600/83933/5880/207/5605/3689/7450/10014/3684/5336/51564/208/834/6714/5879/6404/10533/10105/177/5595/3674/5894/2811/3690/1183/5594/2214/837/4688/5603/5290/4689/6403/2357/7097/366/653361/1379/23569/9759/2212/6850/5293/2209/1378/1432/27180/51311/7099/728/2358
hsa05012	Parkinson disease	241	0.376464409541557	1.96374541274019	5.8843327184217e-08	1.08860155290801e-06	5.74668750863406e-07	3812	tags=35%, list=19%, signal=29%	4718/6233/7386/292/7494/5713/11315/4710/4728/4715/54205/1327/1965/4696/7417/9451/9377/4717/4723/7345/54539/5695/4714/293/4701/4711/4702/4706/291/55967/7385/4729/84617/51079/5567/3708/1329/4708/57181/836/91252/6647/1337/5700/126328/5693/10131/27089/4725/3710/1347/5683/4726/7388/4697/4695/5686/1350/4724/5335/5684/4704/6389/25828/5692/5687/7157/7381/5694/4716/5708/805/1345/5601/23516/5689/10376/5701…
hsa04060	Cytokine-cytokine receptor interaction	286	-0.325027384111236	-1.83715046164967	6.41369361949502e-08	1.12408419752202e-06	5.93399908285689e-07	5159	tags=38%, list=25%, signal=29%	3443/7066/1442/2920/4352/1237/3625/7124/7293/3578/132014/6376/1230/3601/7040/3953/85480/6387/8795/3603/970/282616/3623/6368/3604/53832/2690/2660/3576/3581/2921/9518/3448/8744/133396/6357/8764/6348/5196/6372/3459/943/1489/3552/1270/3626/2658/90865/1435/3445/2829/4803/3606/6364/84639/3566/654/7048/414062/5473/4804/3567/3596/3558/2661/246778/1232/8808/3594/3456/6360/4055/338376/10673/8809/355/3588/8…
hsa05131	Shigellosis	214	-0.346029085003306	-1.87883980979685	1.33774685604796e-07	2.22734851531985e-06	1.17580907873689e-06	4318	tags=38%, list=21%, signal=30%	84557/5330/10097/7316/3059/929/113026/3688/5600/3576/207/2931/9181/64121/387/7414/5336/10616/4615/3101/208/3606/834/81/6714/10552/10398/3611/5879/5595/10109/84335/653857/8678/9266/7189/3456/87/5594/1398/10163/581/2017/2932/5580/10318/23118/29108/837/114548/9844/1437/55062/4303/9252/5603/5290/6093/7094/10093/26100/81631/257397/7100/58484/3678/5829/7323/4671/10092/7321/5293/7132/3553/4193/1432/2712…
hsa04144	Endocytosis	239	-0.336363990504307	-1.85227657141869	4.57667966317803e-07	7.25730632303945e-06	3.83110528195855e-06	5435	tags=42%, list=27%, signal=31%	163/3107/5868/128866/30845/8766/80230/2350/10617/3133/375/8724/10095/2870/6455/28964/3480/30011/8395/55040/10097/57132/2348/10254/3304/26286/9146/2868/830/93661/644150/25978/5869/4087/829/92421/387/867/30846/858/11021/9798/9922/7879/6714/138429/10552/3105/9765/9815/23550/160/5337/79720/11031/7048/50807/832/51652/1759/10109/653857/5878/7251/9266/7189/5119/56288/29082/8853/377/84249/23527/3305/2264…
hsa04610	Complement and coagulation cascades	86	-0.464123970379506	-2.18201369907861	5.91324985758342e-07	8.95051001170581e-06	4.72494127376283e-06	3443	tags=36%, list=17%, signal=30%	3689/7450/722/3684/2157/715/710/11326/629/719/5328/720/9002/1361/3426/733/1191/7056/7035/2152/966/5329/732/3687/1604/1379/2153/5265/1378/4179/728
hsa03013	Nucleocytoplasmic transport	101	0.461158776819627	2.102304016161	8.52284429114567e-07	1.23395962997892e-05	6.5140274444912e-06	5068	tags=54%, list=25%, signal=41%	3839/129401/55706/1434/23279/55308/29107/22916/7514/23165/30000/4927/57122/53371/64328/10189/5901/6613/6612/1915/79711/55705/10073/81929/10284/51808/51068/57187/5903/10250/9775/84321/79023/348995/11260/5905/10526/23636/65110/55746/3841/10527/23225/11269/3843/6396/5411/65109/9939/9631/7341/55161/1917/10921/3842
hsa05167	Kaposi sarcoma-associated herpesvirus infection	187	-0.359029254161645	-1.91678056423105	9.08671183525029e-07	1.26078126714098e-05	6.65561787932807e-06	5159	tags=45%, list=25%, signal=34%	3443/8517/2920/3133/1237/2782/83439/808/5608/5610/64422/1230/842/5294/84557/7316/6934/5155/5600/3576/207/5605/2921/3448/51806/100507436/637/5609/942/3459/1385/3091/7297/7538/8772/5336/3445/6772/208/6714/3717/3105/2353/5879/2033/1232/5595/5894/8678/3456/4277/9261/5594/810/3845/355/581/2932/5534/2783/1437/5603/3455/3055/5290/6416/3383/57580/3454/81631/10379/2790/23533/6850/5293/841/7132/4067/7422/1…
hsa01240	Biosynthesis of cofactors	138	0.403708383774637	1.93234724680605	1.06535048336937e-06	1.3732792778231e-05	7.24949073483348e-06	4675	tags=38%, list=23%, signal=30%	4338/51805/204/54995/6470/7358/1503/1371/4831/4522/493911/6472/1723/29968/387787/55312/11019/4832/57026/224/51109/4830/587/53354/7372/158/51601/9249/84274/51004/112724/25902/29925/221264/441024/2990/10243/10229/4143/124454/29922/790/2729/5372/154807/102157402/8836/8564/4144/2937/5805/10797/7389
hsa04630	JAK-STAT signaling pathway	158	-0.369915842052843	-1.92767284537768	1.07223006676878e-06	1.3732792778231e-05	7.24949073483348e-06	4602	tags=38%, list=23%, signal=30%	3601/6777/3953/85480/9306/282616/53832/2690/10254/5155/207/3581/3448/2273/5777/3459/1489/4170/1270/7297/3445/6772/208/3717/3566/3567/3596/3558/2033/5154/5894/3594/3456/116379/6654/338376/3588/2885/3589/3718/1437/3455/5290/3454/10379/3460/3467/2057/9021/5293/6776/1441/5008/1439/6655/3597/3570/8554/6774/1438
hsa05130	Pathogenic Escherichia coli infection	194	-0.347914706584508	-1.8646687562731	1.21943668014986e-06	1.50397190551816e-05	7.9394123035098e-06	4575	tags=48%, list=22%, signal=38%	6300/49861/4641/9826/84790/10672/8517/7278/375/4640/7124/10095/644672/3654/842/79861/8795/10097/3059/5861/79784/3688/7277/5600/3576/644150/113457/9181/4645/5777/9074/3071/387/23365/8772/10810/4615/7009/347688/3606/834/81027/6714/10552/2353/5063/5879/5595/10109/653857/51135/9266/7189/5058/5594/4627/5010/355/10163/51807/581/7846/2017/23118/9871/7122/8743/29108/837/114548/7280/4644/5603/6093/9076/45…
hsa05163	Human cytomegalovirus infection	216	-0.334916759120653	-1.82151186209642	1.47712172639366e-06	1.75671976746103e-05	9.27365895893765e-06	5185	tags=39%, list=25%, signal=30%	9564/10672/3443/8517/7248/3133/2782/808/7124/5608/90993/6376/1230/842/6387/5330/1386/5566/5600/3576/5880/207/5605/3448/51806/637/6348/2771/387/1385/7249/23365/6890/5881/8772/3445/208/6714/3105/414062/5879/1232/5595/5894/3690/3456/6654/5594/810/5568/3845/355/1398/581/2932/3588/5534/6667/2885/2783/196883/5603/5290/6093/6892/2773/2790/5829/9586/5293/841/7132/3553/4193/2767/3579/7422/1871/2776/6655/1…
hsa05132	Salmonella infection	248	-0.32093809469676	-1.77741655081768	1.69655248549267e-06	1.94811026782434e-05	1.02840023621516e-05	5103	tags=43%, list=25%, signal=33%	8517/79792/7278/345456/60412/375/147700/83439/55860/7124/5608/10095/3654/79861/5294/3831/8795/10097/929/6993/6934/7277/5600/329/3576/207/29109/5605/197259/113457/5609/5869/3071/387/11035/51143/83658/8772/10810/4615/127829/2318/347688/208/3606/3840/834/81027/7879/10552/2353/10398/5063/83547/5879/5595/10109/57617/5894/23643/653857/5878/1639/51135/9266/7189/5058/89953/5606/5594/5788/51807/581/7846/2…
hsa05171	Coronavirus disease - COVID-19	221	0.359048080822012	1.83721666746561	1.81482104520808e-06	2.01445136018097e-05	1.06342145456052e-05	3490	tags=36%, list=17%, signal=30%	6159/6136/6147/6233/6228/5578/6175/6138/6193/6167/4736/6142/6234/6146/9045/6227/6125/23521/6203/6202/25873/6208/6187/6209/6132/6152/6169/5295/6188/6137/6181/6217/6168/6128/6223/3725/6129/6204/6166/6141/6222/6155/6130/140801/2197/6205/6139/11224/6176/6235/6191/6189/6124/6207/6170/9641/6201/6232/6133/6210/6194/6156/6143/6165/3572/5335/6154/2244/6230/6122/6135/51284/5601/51187/6161/9349/6160/6173/20…
hsa05142	Chagas disease	101	-0.420236594645382	-2.05019241674762	2.41235225638848e-06	2.59133323024956e-05	1.36795526932725e-05	5203	tags=46%, list=26%, signal=34%	4843/8517/5522/7124/1636/5520/3654/7040/5330/5600/3576/207/6348/4087/3459/2771/8772/4615/208/2769/2353/7048/414062/3558/5595/51135/7189/3456/5594/355/5603/5290/6416/2773/7097/3460/5293/841/7132/3553/10333/2767/2776/1432/7099/8837
hsa04714	Thermogenesis	207	0.358086311542078	1.82044980644087	2.84731555368786e-06	2.96298774805643e-05	1.56415032061142e-05	3477	tags=32%, list=17%, signal=27%	4718/7386/51287/1353/4710/4728/4715/1327/4696/9377/4893/4717/86/4723/54539/4714/4701/4711/4702/4706/10818/8110/55967/7385/4729/71/29078/51079/5563/5567/28958/1329/4708/6597/79133/84987/57521/1337/51241/126328/27089/116228/4725/6194/1347/6598/4726/7388/4697/4695/1350/4724/64223/51703/4704/6389/7381/4716/5565/1345/1268/115/6601/3265/137682/25915
hsa05140	Leishmaniasis	75	-0.453999969518342	-2.08643172328652	3.9955754210276e-06	4.03189883394603e-05	2.12842454644851e-05	3866	tags=43%, list=19%, signal=35%	3688/5600/3689/5777/3684/3459/3552/4615/6772/3717/2353/5595/51135/7189/5594/23118/2214/4688/5603/4689/7097/3460/653361/1379/9103/2212/3553/2209/1378/1432/5743/7099
hsa04722	Neurotrophin signaling pathway	118	-0.393692369292015	-1.96548334591142	4.38803326993098e-06	4.29769140849123e-05	2.26873546773521e-05	3962	tags=42%, list=19%, signal=34%	57498/5600/207/5605/51806/5609/818/397/387/4215/5336/4915/10603/4803/208/4804/5879/5595/5894/4916/51135/7189/6654/2889/5170/6272/9261/5594/4914/810/3845/1398/581/2932/5580/7161/2885/9252/5603/5290/11213/673/5293/5663/4217/6655/1432/6195/2309
hsa04110	Cell cycle	126	0.411462888036493	1.94865171535979	5.34328662480655e-06	5.08375556017309e-05	2.68369583862464e-05	5668	tags=54%, list=28%, signal=39%	51433/8881/1875/51529/699/4172/1021/983/1019/11200/25/993/7532/701/898/4088/4171/23594/3065/4176/4175/4085/891/10971/4173/9133/994/29945/5111/119504/472/29882/4174/7157/10393/8379/5001/9184/545/6502/4609/890/9134/246184/8317/902/5934/894/3066/9126/9978/25906/85417/9700/7465/7043/5933/1031/1869/8697/4998/23595/5925/4089/7272/9232/7529/8318
hsa03420	Nucleotide excision repair	44	0.557516689572899	2.13779253797766	7.84653528629451e-06	7.25804513982242e-05	3.8314953006175e-05	4880	tags=59%, list=24%, signal=45%	54107/5985/6117/4331/6119/5984/5983/5981/5424/5111/5427/2071/6118/404672/2965/2072/902/2967/3978/7507/9978/1161/56655/1643/5425/8451
hsa05133	Pertussis	75	-0.441882697295997	-2.03074480068337	9.18777438370174e-06	8.26899694533156e-05	4.36517303578433e-05	4806	tags=51%, list=24%, signal=39%	808/7124/716/3654/929/3688/5600/3576/725/51806/3689/722/6372/3684/2771/387/3552/4615/715/710/834/720/2353/5595/23643/51135/7189/5594/810/29108/114548/5603/2773/3659/3678/3553/1432/7099
hsa04145	Phagosome	147	-0.353958755005065	-1.81856827326518	1.14352493168046e-05	0.000100208895328841	5.2899906811811e-05	5399	tags=45%, list=26%, signal=33%	3107/5868/729238/84790/1783/7278/3133/245972/55176/1535/79861/64581/1514/929/537/535/9146/3688/7277/113457/3689/5869/3684/528/51143/523/6890/715/347688/22925/527/81027/7879/3105/83547/10332/5879/8417/5878/3693/9554/3690/51807/7846/2214/8992/7280/2213/4688/4689/1520/7097/653361/3678/9103/526/2212/4842/10333/9341/9114/2209/533/2204/3920/7099
hsa04611	Platelet activation	121	-0.37460932815669	-1.86480202703117	1.37791913630941e-05	0.00011765309548488	6.21086358336493e-05	3897	tags=37%, list=19%, signal=30%	5566/3688/5600/207/85366/7450/2771/387/91807/23365/5336/2815/4638/208/6714/9002/2812/5595/3674/3937/2811/3690/1281/5594/5568/5592/196883/51206/5603/5290/6093/7094/64805/7408/5023/2773/23533/54518/8773/2212/6850/5293/4067/2776/1432
hsa00510	N-Glycan biosynthesis	49	0.530023736545714	2.09439500629132	1.58771551263122e-05	0.000132177316426549	6.97759185814247e-05	4247	tags=55%, list=21%, signal=44%	85365/79868/2530/57171/79053/29880/10195/11320/6185/79644/3703/57134/6480/29929/1603/440138/22845/4247/84920/201595/4124/23193/144245/1650/79796/1798/7991
hsa05161	Hepatitis B	157	-0.345758157835356	-1.79866098957491	1.83929906456199e-05	0.000149386972804669	7.88608328066373e-05	4787	tags=39%, list=23%, signal=30%	7124/5608/90993/6777/3654/842/7040/572/1386/537/5600/3576/207/5605/3448/637/5609/1385/7297/8772/3445/4615/6772/208/6714/3717/2353/7048/2033/5595/5894/51135/7189/3456/6654/5606/5594/57506/3845/355/581/23118/2885/3718/5603/5290/6416/3339/673/3454/7097/9586/5293/841/4318/6776/1871/6655/1432/6774/7099/317
hsa04935	Growth hormone synthesis, secretion and action	120	-0.374316843850455	-1.861291697623	2.53052048658299e-05	0.000200634124293366	0.000105914015353223	5449	tags=45%, list=27%, signal=33%	6300/2693/2691/8660/9564/1442/5608/90993/6777/6753/5330/1386/2690/3486/5566/5600/207/5605/775/776/2771/1385/5336/6772/208/3717/2353/2033/5595/5894/51738/6654/5606/5594/5568/3845/1398/2932/3726/2885/196883/5603/5290/6416/2773/9021/9586/5293/2767/6776/2776/6655/1432/6774
hsa04664	Fc epsilon RI signaling pathway	66	-0.460509345619573	-2.04345109557777	2.66137923328967e-05	0.000206102159229177	0.000108800570859088	3833	tags=48%, list=19%, signal=39%	5600/5880/207/5605/5609/5881/5336/208/3567/3596/5879/5595/5894/3937/6654/5170/5606/5594/3845/2885/1437/5603/5290/6416/240/6850/5293/4067/241/6655/1432/9846
hsa05014	Amyotrophic lateral sclerosis	334	0.30425205852514	1.64236346776206	3.30170022594428e-05	0.000249878676190783	0.000131910032950406	5423	tags=40%, list=27%, signal=30%	2882/4718/7386/7494/5713/4710/4728/4715/54205/1327/3178/1965/4696/9451/9377/5533/4717/129401/55706/4723/54539/23279/5695/4714/4701/4711/29107/4702/4706/23165/144983/4927/55967/7385/4729/57122/71/84617/53371/51079/10189/1329/4708/836/6647/6432/55255/81929/1337/79139/5700/126328/5693/5903/27089/4725/3710/1347/5683/4726/7388/5217/4697/4695/5686/310/1350/4724/5532/596/5684/79023/400916/348995/4704/63…
hsa04662	B cell receptor signaling pathway	80	-0.433548387424829	-2.01250255157264	3.43465443428815e-05	0.000254164428137323	0.000134172465620145	3767	tags=45%, list=18%, signal=37%	5880/207/5605/11026/5777/5881/5336/3636/208/10990/2353/5879/5595/118788/5894/6654/5594/10288/3845/11006/2932/5534/2885/27071/2213/79168/5290/11025/11027/6850/5293/11024/353514/23547/4067/6655
hsa05100	Bacterial invasion of epithelial cells	69	-0.44614639224385	-2.00709278827256	4.05662270750238e-05	0.000293664209043107	0.00015502425449723	4268	tags=49%, list=21%, signal=39%	10097/1496/2549/3059/3688/10459/387/7414/867/1495/858/2335/6714/10552/3611/5879/1759/10109/653857/1398/10163/2017/9844/1785/8218/391/5290/1212/26052/10093/3678/5829/10092/5293
hsa05415	Diabetic cardiomyopathy	181	0.34325586940166	1.72087845868013	4.23982046040949e-05	0.000300395790067311	0.000158577831329986	3197	tags=30%, list=16%, signal=25%	4718/7386/5578/292/4710/4728/4715/9882/1327/4696/7417/9377/4717/5160/4723/54539/4714/293/5295/4701/4711/5162/4702/4706/5501/291/55967/7385/4729/4088/51079/1329/4708/1337/126328/27089/4725/1347/4726/7388/4697/4695/1350/4724/4704/6389/2673/7381/4716/51660/6513/5465/1345/5601
hsa04625	C-type lectin receptor signaling pathway	104	-0.379922234694999	-1.85786244822894	4.88248195802415e-05	0.000338722185837925	0.000178810194515358	3836	tags=39%, list=19%, signal=32%	8844/5600/207/51806/387/23365/5336/6772/208/4791/834/6714/1263/10332/3558/5595/5894/5058/9261/5594/810/3845/5580/5534/51266/29108/114548/5603/5290/338339/10379/3659/602/6850/5293/841/3553/4193/1432/5743/26253
hsa04015	Rap1 signaling pathway	207	-0.303907477522588	-1.64580206880669	5.17500161872548e-05	0.000351688885517466	0.00018565526752463	3903	tags=31%, list=19%, signal=25%	5155/9732/3688/3397/5600/2903/5880/7010/51378/207/5605/51806/3689/83593/3684/2771/10636/387/5881/1435/1813/4803/208/6714/3630/9002/7424/4804/5879/5595/2248/3674/5154/5894/3937/3690/2889/56288/5606/5594/810/3845/1398/196883/2264/5603/5290/7094/2357/7408/673/2773/9170/54518/284/5293/26037/5899/7422/57568/2776/1432/9693/64411
hsa03060	Protein export	22	0.650271522037574	2.11051408857679	5.48736839914371e-05	0.000365458735382971	0.000192924320559368	3963	tags=64%, list=19%, signal=51%	10952/28972/6731/58477/11231/90701/23480/5018/6727/6726/196294/29927/9789/23478
hsa04140	Autophagy - animal	138	-0.352507399286447	-1.79661762207237	6.26947169561773e-05	0.00040935962247857	0.000216099437186411	4642	tags=43%, list=23%, signal=33%	64422/118471/79065/3480/140775/84557/572/1514/5861/23192/5566/207/5605/10645/64121/3091/7249/1509/208/11345/7879/3630/10533/5595/84335/5894/1612/8678/7189/5170/89849/5594/11337/5568/3845/9821/5580/55062/5290/5728/53349/58476/26100/81631/23130/51100/55578/81671/8408/5293/23604/29982/203228/8897/23710/3920/58528/10010/8837
hsa01521	EGFR tyrosine kinase inhibitor resistance	79	-0.418792252488881	-1.93775279078302	6.59526644834249e-05	0.000422350716788086	0.000222957388031011	4417	tags=43%, list=22%, signal=34%	3480/3082/572/2549/5155/207/5605/253314/2065/4763/5336/208/6714/3717/5595/558/5154/5894/6654/5594/3845/581/2932/7039/2885/5290/5728/673/5293/7422/6655/2309/3570/6774
hsa04217	Necroptosis	126	-0.353038949713989	-1.77750084184826	7.43003741727347e-05	0.000466830652821144	0.000246438182459716	3615	tags=37%, list=18%, signal=30%	3448/197259/2512/637/25978/818/3459/92421/11035/3552/7297/8772/90865/3445/10616/6772/7128/834/3717/2495/51652/9825/3456/5119/29082/355/581/8743/29108/3718/114548/3455/124044/3454/10379/3460/841/7132/3553/5836/2752/27243/6776/6774/7099/8837
hsa04721	Synaptic vesicle cycle	76	-0.411160416200052	-1.89325608436814	7.74222845235069e-05	0.000477437421228292	0.000252037456441046	5435	tags=46%, list=27%, signal=34%	163/6505/6572/245972/140679/9152/23025/535/6616/10497/57084/6531/8775/528/523/6540/57030/10814/527/160/6532/6507/1759/6844/6529/6506/8992/1785/8218/1212/26052/526/9114/533/6809
hsa04510	Focal adhesion	198	-0.311518307294343	-1.67235264342591	9.77443568764141e-05	0.000589444183066328	0.000311165413535884	4417	tags=34%, list=22%, signal=27%	3480/3082/1101/8395/572/1299/5155/3688/329/5880/207/85366/7450/387/7414/91807/5881/1288/2318/858/2335/4638/208/10319/81/6714/3913/10398/7424/5063/3611/5879/5595/3674/7791/5154/5894/3693/3690/6654/2889/5170/5058/87/5594/3679/1398/2932/2885/7148/1298/5290/5728/3911/6093/7094/7408/673/64098/22798/3678/5829/5293/7422/5923/4660/6655
hsa01200	Carbon metabolism	113	0.392658977752939	1.8246548468382	0.000100789537928646	0.000589444183066328	0.000311165413535884	5027	tags=38%, list=25%, signal=29%	4191/2653/1737/4190/6470/39/26227/5160/1431/128/6472/221823/5162/414328/29968/8310/2806/2821/2098/50/84693/3419/84532/8803/2746/5095/2271/7167/6389/84706/2731/1892/275/84076/4199/2023/5211/4329/6120/2597/230/1743/8277
hsa05146	Amoebiasis	101	-0.37733441359758	-1.84088716497544	0.000100895851155498	0.000589444183066328	0.000311165413535884	4272	tags=41%, list=21%, signal=32%	7124/5275/7040/5330/929/4583/5566/3576/2921/3689/5869/3684/7414/1288/912/2335/7879/10319/81/2769/3913/5878/733/1281/383/87/5568/1437/5290/3911/7097/732/22798/5293/3553/2767/7850/2776/3554/2919/7099
hsa03460	Fanconi anemia pathway	47	0.504447429141592	1.98032173606214	0.000109948434468051	0.000631255666859674	0.000333237541854166	5041	tags=53%, list=25%, signal=40%	4292/2176/2188/29089/6117/57697/55215/6119/9894/5889/5888/641/7398/51426/6118/2178/2072/545/2189/146956/79728/116028/5429/5980/22909
hsa04917	Prolactin signaling pathway	70	-0.417728781511601	-1.89108207120075	0.000130013642020434	0.000733805810047536	0.000387373384788805	2944	tags=41%, list=14%, signal=36%	9306/3972/5600/207/5605/6772/208/6714/3630/3717/2353/5595/5894/6654/5594/3845/2932/2885/1081/5603/5290/3659/9021/5293/6776/6655/1432/2309/6774
hsa05145	Toxoplasmosis	112	-0.358040793055185	-1.76504773757859	0.000152319170826097	0.000833465026160497	0.000439983117966818	4830	tags=43%, list=24%, signal=33%	331/7124/5608/3654/842/7040/5294/572/3304/3688/5600/329/207/3459/2771/7297/4615/6772/208/10319/3717/3913/10105/5595/23643/51135/7189/5170/5606/5594/3588/23118/3305/5603/3911/240/2773/7097/3460/23533/22798/3310/841/7132/1432/3303/6774/7099
hsa00970	Aminoacyl-tRNA biosynthesis	25	0.609046863504427	2.03493232751587	0.000152676776563935	0.000833465026160497	0.000439983117966818	3753	tags=64%, list=18%, signal=52%	23395/5188/54938/10352/79731/51067/57505/118672/80222/10056/55699/124454/55157/57176/2193/57038
hsa04910	Insulin signaling pathway	136	-0.334202287559296	-1.70748683855745	0.000169697386530624	0.000911439188946739	0.000481145391351685	3897	tags=34%, list=19%, signal=28%	5566/5507/207/5605/51806/253314/7249/3632/867/53632/3636/3101/10603/208/3630/5256/23433/5571/5595/5894/6654/2889/5170/5594/810/5577/5568/3845/1398/5509/2932/2872/2885/2319/5290/5506/673/5573/9021/10211/5293/5836/8569/6655/5105/79660
hsa05020	Prion disease	249	0.30767529572974	1.61265719952207	0.000211004580287759	0.00111530992437816	0.000588768001805443	5005	tags=39%, list=25%, signal=30%	4718/7386/292/5713/4710/4728/4715/54205/1327/1965/4696/7417/9451/9377/5533/4717/4723/54539/5695/4714/293/5295/1459/4701/4711/4702/4706/291/55967/7385/4729/84617/51079/5567/3708/1329/4708/836/6647/1337/5700/126328/5693/3915/27089/4725/2534/3710/1347/5683/4726/7388/4697/5621/4695/5686/1350/4724/5532/5684/4704/6389/5692/5687/7381/5694/4716/5708/1345/5601/5689/10376/5701/203068/1537/5707/10213/5714/1…
hsa05208	Chemical carcinogenesis - reactive oxygen species	200	0.318104685531308	1.61333316671984	0.000223541543796595	0.00116311459506666	0.000614003911414989	2785	tags=28%, list=14%, signal=24%	1645/4718/7386/292/4710/4728/4715/1327/4696/7417/23683/9377/4893/4717/4723/54539/4714/293/5295/4701/4711/25/115019/4702/4706/2053/8644/291/55967/7385/3725/4729/2947/51079/4259/1329/4708/6647/1337/126328/2952/27089/1836/4725/1347/4726/7388/4697/4695/2941/1350/4724/4233/4704/6389/7381
hsa04810	Regulation of actin cytoskeleton	227	-0.285545357487795	-1.56958177459195	0.00025525173768481	0.00130767428690834	0.000690316440378354	4820	tags=34%, list=24%, signal=27%	8826/2934/7409/10095/54961/2246/730/28964/6387/8395/10097/79784/324/5155/3688/3681/5880/207/5605/85366/4478/3689/3684/3071/387/7414/91807/23365/5881/2335/4638/208/1132/81/6714/3630/10552/10398/5063/79837/5879/5595/2248/3674/10109/5154/5894/653857/733/3693/3690/6654/5058/87/5594/4627/3679/3845/1398/10163/1128/2264/5290/6093/10093/673/732/3687/9170/3678/5829/10092/5293/4660/85464/6655/54434/3985
hsa05134	Legionellosis	57	-0.445487350078764	-1.90624876377778	0.000274850664822925	0.00138242836618856	0.000729778843538769	5003	tags=58%, list=25%, signal=44%	2920/375/7124/842/929/5861/3304/3576/2921/3689/3684/4615/81876/3606/4791/834/9554/29108/3305/23786/7097/7100/58484/1379/3310/4671/841/3553/1378/3303/2919/7099/317
hsa05205	Proteoglycans in cancer	201	-0.298970838724033	-1.60372867545624	0.000278957099403214	0.00138242836618856	0.000729778843538769	4888	tags=37%, list=24%, signal=29%	8322/8826/7124/7409/7472/3236/967/2719/7040/3480/3082/1514/2549/3059/89780/51384/5566/3688/5600/207/5605/4478/4087/5777/818/387/3091/2065/23365/867/5336/2318/858/2335/2817/3481/208/5328/6714/5879/10855/5595/5894/3693/3690/7482/6654/5170/5058/5594/5568/3845/355/2017/7855/2885/5603/5290/6093/3339/5329/673/7097/3678/5829/5293/4193/4318/7422/4660/6655/1432/6774/7099/8326
hsa05160	Hepatitis C	152	-0.319209147355808	-1.65693238683208	0.000282297684386853	0.00138242836618856	0.000729778843538769	2075	tags=22%, list=10%, signal=20%	5595/5894/7189/3456/6654/5594/57506/3845/5010/355/581/2932/7122/2885/3455/5290/6041/9076/673/3454/10379/9080/7533/9021/6256/5293/841/7132/1871/6655/8554/6774/317/8837
hsa04932	Non-alcoholic fatty liver disease	150	0.34946814376181	1.69161974605811	0.000292100937708263	0.00140970452546162	0.000744177827571014	3197	tags=33%, list=16%, signal=28%	4718/7386/7494/4710/4728/4715/54205/1327/1965/4696/9451/9377/4717/4723/54539/4714/5295/4701/4711/4702/4706/55967/7385/3725/4729/51079/5563/1329/4708/836/1337/126328/27089/4725/1347/4726/7388/4697/4695/1350/4724/4704/6389/7381/4716/83737/5465/5565/1345/5601
hsa05016	Huntington disease	281	0.299153593286927	1.58185670150369	0.000299150610557718	0.00142310219022457	0.000751250405460736	5157	tags=38%, list=25%, signal=29%	2882/4718/7386/5436/292/5713/4710/4728/4715/54205/1327/4696/7417/9377/4717/4723/54539/5695/4714/293/4701/4711/5441/6908/4702/4706/291/55967/7385/4729/84617/6875/51079/3708/1329/3065/4708/836/6647/1337/5700/126328/5693/27089/4725/1347/5683/4726/7388/4697/4695/5686/1350/4724/5684/4704/5433/6389/5692/5687/7157/1767/7381/30849/5694/4716/5438/5708/1345/5601/3064/5689/10376/5701/83544/203068/1537/5707/…
hsa03410	Base excision repair	33	0.531137390731957	1.92307170706832	0.000309119798996896	0.0014498153952953	0.000765352208042721	4663	tags=52%, list=23%, signal=40%	54107/328/7374/10038/2237/4595/5424/5111/5427/6996/4913/4968/3978/252969/4350/56655/5425
hsa04926	Relaxin signaling pathway	128	-0.336969512721763	-1.69501610761653	0.000323329031268747	0.00148108340129521	0.000781858473261576	3897	tags=32%, list=19%, signal=26%	5566/5600/207/5605/51289/5609/4087/2771/1385/1288/117579/208/6714/2769/2353/7424/7048/5595/5894/1281/6654/5594/5568/3845/2885/2783/196883/5603/5290/6416/2773/2790/3640/409/9586/5293/4842/4318/7422/6655/1432
hsa04915	Estrogen signaling pathway	137	-0.328840207704275	-1.68241384076017	0.000324681946830481	0.00148108340129521	0.000781858473261576	5036	tags=38%, list=25%, signal=29%	7031/2852/808/90993/2911/4846/2289/5330/1386/3304/5566/3881/8689/207/390792/5605/8687/51806/2771/1385/1509/3866/208/6714/2353/8648/5914/5595/5894/3760/6654/5594/810/10499/5568/3845/5580/7039/6667/2885/196883/3305/5290/25984/2773/3310/9586/5293/4318/2776/6655/3303
hsa00020	Citrate cycle (TCA cycle)	30	0.566347874207534	1.99994884854553	0.000354865290864717	0.00159689380889122	0.000842994360944633	2667	tags=37%, list=13%, signal=32%	4191/1737/4190/5160/1431/5162/50/3419/8803/2271/6389
hsa03430	Mismatch repair	23	0.611650009240999	2.0067817471102	0.000360406978154303	0.0016002069830051	0.000844743373358155	2731	tags=52%, list=13%, signal=45%	4436/4292/5985/6117/6119/6742/5984/5983/5981/5424/5111/6118
hsa03040	Spliceosome	104	0.381759410446561	1.75306742540139	0.000389220998031195	0.00170540253084721	0.000900275715667722	6412	tags=55%, list=31%, signal=38%	51645/84991/3178/10907/83443/22916/144983/10946/10189/6427/6432/1665/27339/151903/10713/10594/57187/10465/4670/22938/25766/10915/9775/5356/84321/6100/6434/9343/6431/23450/9416/84950/10929/6428/3183/9879/84844/26121/51729/27316/24148/9939/10286/3312/9716/10772/220988/55110/23350/1655/56259/3192/9128/11325/22827/4116/51362
hsa05223	Non-small cell lung cancer	72	-0.40295553015435	-1.83435272267203	0.000408950248674528	0.00176857704946257	0.000933625311396394	3702	tags=42%, list=18%, signal=34%	207/5605/83593/4616/5336/208/5979/6789/5595/5894/6654/5170/5594/3845/581/7039/2885/3718/3799/5290/673/6257/6256/5293/6776/1647/1871/6655/2309/6774
hsa03018	RNA degradation	67	0.42880692641428	1.81899965808698	0.000455385833468512	0.00193769934153927	0.00102290434656886	6055	tags=52%, list=30%, signal=37%	29883/5394/28960/51013/10200/23404/170506/9652/80349/3313/11340/10950/3329/154197/25904/26986/5042/4850/56915/246175/51010/694/84186/2023/9924/5211/196513/9337/22894/80153/57472/5393/87178/5214/23644
hsa04936	Alcoholic liver disease	137	-0.324054158898505	-1.65792743500829	0.00045969443838319	0.00193769934153927	0.00102290434656886	4165	tags=39%, list=20%, signal=31%	3443/8517/2920/83439/7124/5608/51422/3654/929/6934/126/131/5600/51094/3576/207/2921/3448/10645/5609/53632/8772/3445/4615/208/719/79966/720/5571/23643/51135/7189/3456/5606/9663/355/2932/2168/23118/5603/6416/257397/51/841/7132/3553/23765/4217/1432/2309/2919/7099/728
hsa05150	Staphylococcus aureus infection	90	-0.372303301618235	-1.7563352923159	0.000493505753182169	0.00205421769762078	0.00108441395765029	3842	tags=31%, list=19%, signal=25%	820/3881/8689/390792/8687/3689/3684/715/629/3866/719/720/6404/5724/3426/414325/2214/2213/25984/3383/6403/2357/9103/2212/2209/2204/728/2358
hsa05162	Measles	133	-0.320591967370414	-1.62416364431519	0.000531514923151896	0.00218511690629113	0.00115351516785402	3702	tags=34%, list=18%, signal=28%	207/1027/3448/637/4478/3552/7297/8772/3445/4615/6772/103/7128/208/2353/4600/10332/3558/51135/7189/3456/57506/355/581/2932/23118/7161/3718/2213/3305/3455/5290/3454/10379/7097/3310/5293/841/3553/6776/3303/6774/7099/4179/317
hsa04151	PI3K-Akt signaling pathway	347	-0.253629004393445	-1.47159577571193	0.000544537371641833	0.00221135298483817	0.00116736509710123	4699	tags=29%, list=23%, signal=23%	90993/2246/10018/4846/2322/5520/842/5294/3480/3082/1101/572/1386/2690/1299/5155/23239/3688/7010/51378/207/1027/5605/3448/5526/7450/253314/1385/4170/2065/7249/1288/1435/3445/4915/2335/4803/3481/208/10319/3630/3717/3913/3566/7424/4804/5525/3558/5879/5595/2248/3674/118788/5154/5894/3693/3690/3456/6654/5170/5594/3679/4914/3845/2932/1128/7039/2885/2783/3718/2264/7148/672/1298/3455/5290/5728/3911/3454/…
hsa05323	Rheumatoid arthritis	89	-0.369900226307512	-1.74709596870591	0.000586151150602992	0.00235166666446743	0.00124143617185415	4450	tags=43%, list=22%, signal=34%	2920/245972/7124/7040/6387/1514/537/535/3576/7010/2921/3689/6348/942/6372/528/3552/523/1435/527/3606/6364/2353/414062/10673/3589/8992/1437/3383/7097/284/526/3553/9114/533/7422/2919/7099
hsa04066	HIF-1 signaling pathway	107	-0.345398156768465	-1.69356186474941	0.000607469741655698	0.00240818361870652	0.00127127126386593	3735	tags=31%, list=18%, signal=25%	7010/51378/207/1027/5605/253314/818/3459/3091/5336/3101/208/112399/3630/2033/5595/112398/7076/4055/5594/2872/5290/3460/284/5293/5232/7422/8569/5209/54583/3570/6774/7099
hsa05165	Human papillomavirus infection	323	-0.24883699087459	-1.42652414661747	0.0006165573108562	0.00241545393547193	0.00127510923731251	4074	tags=33%, list=20%, signal=27%	9794/3443/8517/5522/7248/3133/245972/83439/8322/7124/11317/131873/390992/7472/90993/5610/5520/1101/572/55502/6934/89780/537/324/535/51384/1299/5566/3688/207/1027/5605/3448/23493/1452/5526/84667/7450/528/1385/4853/1740/7297/7249/523/1288/8772/3445/6772/2335/527/208/10319/3105/3913/4600/5525/2033/5595/3674/5894/3693/3690/7482/3456/6654/56288/3280/5594/3679/5568/3845/355/581/2932/23462/7855/2885/899…
hsa05120	Epithelial cell signaling in Helicobacter pylori infection	68	-0.407575149922255	-1.8173438739812	0.000705678658475864	0.00273245341014492	0.0014424520926006	5103	tags=46%, list=25%, signal=34%	8517/2920/245972/28964/150084/537/535/5600/3576/2921/528/523/5336/527/6714/5879/102/5058/50848/8992/5603/6868/6416/526/9114/3579/4067/533/3577/1432/2919
hsa05231	Choline metabolism in cancer	94	-0.361251354876769	-1.7250391908423	0.000742706636757072	0.0028427736786219	0.00150068975606087	3903	tags=35%, list=19%, signal=29%	5155/5880/207/5605/3091/7249/5881/10810/208/2353/5337/5879/5595/5154/5894/160851/6654/5170/5594/3845/1607/10163/56994/6667/2885/5290/1608/57153/5293/7454/6655/6583/5130
hsa00280	Valine, leucine and isoleucine degradation	47	0.468946927535668	1.84095653978995	0.000764247803035729	0.0028919831637602	0.00152666726204506	5520	tags=49%, list=27%, signal=36%	3028/3033/39/5019/56922/224/10449/84693/587/594/36/5095/3712/64087/1892/11112/34/3157/4329/1629/38/593/64064
hsa03440	Homologous recombination	37	0.503297541737315	1.87414499093804	0.000778692481288467	0.00291353478954	0.00153804428592755	4663	tags=51%, list=23%, signal=40%	25788/6117/7517/580/6119/6742/5889/5888/8438/5424/641/472/6118/10111/146956/5932/5893/79728/5425
hsa04330	Notch signaling pathway	58	-0.421212742525285	-1.80957353958472	0.000822835802879968	0.00304449247065588	0.00160717636351994	3225	tags=38%, list=16%, signal=32%	4853/171558/3714/9253/113878/2033/1488/3280/23462/151636/7091/3516/6868/83464/9541/55851/6310/5663/8650/4851/7090/55534
hsa00563	Glycosylphosphatidylinositol (GPI)-anchor biosynthesis	26	0.574060087172551	1.94445454190108	0.000835721803717124	0.00305819077623958	0.00161440764859178	4866	tags=62%, list=24%, signal=47%	51227/84992/9487/5283/51604/10026/84720/80235/128869/2822/5277/8733/5281/284098/23556/93183
hsa05202	Transcriptional misregulation in cancer	170	-0.297105336454725	-1.55933389445447	0.000847317955050347	0.00306692259817136	0.0016190171452335	4018	tags=29%, list=20%, signal=24%	51384/3486/329/3576/6757/1027/942/4298/3684/51513/4616/171558/8861/7102/55589/5328/7709/8091/5914/7048/4804/5154/4149/2119/904/4914/1050/581/7030/6667/1437/4299/1649/5087/6257/221037/1051/6256/64332/4193/4211/7850/2209/4318/1647/604/2120/6688/5218/597
hsa04068	FoxO signaling pathway	127	-0.318007632306993	-1.59782844834446	0.000863521425847075	0.00309196381512985	0.00163223631144835	2668	tags=27%, list=13%, signal=23%	208/11345/6789/3630/1263/7048/2033/5571/5595/5894/6654/5170/5594/11337/3845/8743/2885/4303/5603/5290/5728/673/1032/5293/4193/1647/604/6648/6655/1432/5105/23710/2309/6774
hsa05164	Influenza A	163	-0.29807922075495	-1.55306482806085	0.000990761476937105	0.00350982523212825	0.00185282381465282	3800	tags=31%, list=19%, signal=25%	3576/207/5605/3448/637/3459/3552/7297/8772/90865/3445/4615/6772/103/208/3606/5644/834/3717/4600/390748/2033/5595/5894/51135/3456/79671/7706/5594/57506/355/581/8743/29108/114548/3455/5290/3383/6041/3454/10379/3460/9021/5293/841/7132/3553/5611/7099/317
hsa05211	Renal cell carcinoma	65	-0.403273827603257	-1.7799994209202	0.00101428517617832	0.00355533645965663	0.00187684902406403	4450	tags=51%, list=22%, signal=40%	7040/3082/572/2549/5155/207/5605/3091/208/112399/5063/5879/2033/5595/112398/5894/6654/2889/5058/5594/201163/3845/1398/7030/7039/2885/5290/673/2034/5293/7422/6655/54583
hsa04072	Phospholipase D signaling pathway	143	-0.301165321047692	-1.54650208161873	0.00117276723495618	0.00406803634625424	0.00214750140611493	5046	tags=37%, list=25%, signal=28%	10554/10411/7248/375/2915/2911/2207/5294/8395/5330/8877/2549/10555/5155/3576/207/5605/183/2914/387/7249/5336/552/208/3630/5337/5595/1759/5154/5894/160851/9266/6654/5594/3845/551/1607/2885/196883/1785/5290/26052/1608/23533/9170/6850/5293/3579/5899/3577/6655/27128/9846
hsa04530	Tight junction	164	-0.294449646335033	-1.53872033618291	0.00133426478172705	0.00458051724036194	0.00241803818283687	5061	tags=38%, list=25%, signal=29%	7278/5522/27134/10095/51422/5520/11346/644672/8531/79861/150084/10097/3059/79784/154810/5566/3688/7277/113457/4478/9181/5609/776/9074/57826/387/1740/53632/912/5872/81/6714/10552/10398/5879/5571/79778/10109/84952/653857/9414/56288/87/4627/50848/5568/5010/51807/91862/7846/2017/7122/6093/9076/7408/10093/9080/10092/3996/7454/4217/9693
hsa03050	Proteasome	45	0.463429926149467	1.78450366900449	0.0017305988478149	0.00588050424818736	0.00310429653689676	7056	tags=67%, list=35%, signal=44%	5713/5695/5700/5693/5683/5686/5684/5692/5687/5694/5708/5689/5701/5707/10213/5714/143471/5682/5690/5709/5699/5706/5717/5721/23198/5685/9861/5702/51371/5704
hsa05221	Acute myeloid leukemia	67	-0.384006993889554	-1.70748740512508	0.00206618995678257	0.00694991167281408	0.00366883277812534	4632	tags=43%, list=23%, signal=34%	8517/83439/2322/6777/572/929/6934/207/5605/3684/208/5914/5595/5894/6654/5594/1050/3845/2885/1437/5290/673/5293/2209/6776/6688/597/6655/6774
hsa04670	Leukocyte transendothelial migration	112	-0.316612903951794	-1.56081904813055	0.00213587361188053	0.00711245912756216	0.00375464098088472	6068	tags=47%, list=30%, signal=33%	9475/10686/1364/83692/4267/149461/6300/49861/1003/9564/10411/1535/6494/7409/644672/6387/1496/3688/5600/5880/4478/3689/83593/3684/2771/9074/387/7414/1495/5336/81/10398/5879/87/50848/5010/7122/4688/5603/5290/3383/4689/6093/9076/7408/2773/653361/9080/5829/5293/5175/4318/1432
hsa01232	Nucleotide metabolism	80	0.386296976289912	1.6927590436914	0.00241634857342783	0.00796677301932147	0.00420563013822249	1687	tags=30%, list=8%, signal=28%	353/132/204/8833/7371/3704/1716/1503/6240/1854/1841/4831/100/4907/3251/30833/79077/7298/115024/4832/3615/4830/158/1635
hsa00630	Glyoxylate and dicarboxylate metabolism	29	0.512677295532226	1.80649886949343	0.00274127911494263	0.00894947005172447	0.00472439228271846	3444	tags=45%, list=17%, signal=37%	4191/2653/4190/6470/39/1431/6472/50/84693/84532/5095/2731/275
hsa04650	Natural killer cell mediated cytotoxicity	117	-0.309816322031172	-1.54488159728111	0.00278960326882924	0.0090188144516518	0.00476099893607034	3767	tags=35%, list=18%, signal=29%	5880/5605/3448/100507436/637/9436/3689/5777/3459/5881/5336/3445/3105/5879/5595/5894/3937/135250/3456/6654/5058/4277/5594/3845/355/2214/5534/8743/2885/1437/3455/5290/3383/673/3454/3460/7305/6850/5293/6655/6452
hsa04012	ErbB signaling pathway	83	-0.344942961871531	-1.61279801212775	0.00335236789883958	0.0107340241376306	0.00566645181281588	3702	tags=35%, list=18%, signal=29%	207/10718/1027/5605/5609/818/2065/867/5336/685/208/6714/5063/5595/5894/6654/5058/5594/3845/1398/2932/7039/2885/5290/6416/673/5293/6776/6655
hsa04014	Ras signaling pathway	228	-0.261018641547199	-1.43143922183825	0.00343406340772909	0.0108908868073694	0.00574925903850384	4901	tags=34%, list=24%, signal=26%	2782/8437/1942/808/64600/2246/2322/57186/3480/3082/572/2549/5320/5155/5566/8844/2903/5880/7010/51378/207/5605/51806/9462/5869/83593/387/4763/5881/5336/1435/4915/2114/4803/3481/208/6789/3630/7424/5337/5063/4804/5879/8036/8398/5595/2248/5154/5894/5878/6654/5058/5594/4914/50487/810/5568/3845/7039/2885/2783/5863/2264/4303/8399/5290/2790/8315/284/5293/115727/10928/5899/7422/5923/6655/9846
hsa05340	Primary immunodeficiency	36	0.462627518393645	1.71356600794584	0.0037290370328053	0.0117148050181525	0.00618420242779031	3395	tags=39%, list=17%, signal=32%	100/29760/3575/7374/29851/5993/926/915/3932/930/7535/5896/5994/959
hsa04064	NF-kappa B signaling pathway	99	-0.32550445758459	-1.58395661044725	0.00385068573224131	0.0119839098022089	0.00632626185228036	3825	tags=32%, list=19%, signal=26%	79092/329/3576/2921/6357/4616/5336/4615/7128/4791/5328/23643/51135/7189/7706/4055/10673/23118/3383/257397/6850/7132/3553/8740/4067/1647/597/5743/3554/2919/7099/8837
hsa03022	Basal transcription factors	42	0.43576357574704	1.66477501467823	0.00421301184809427	0.0129901198649573	0.00685743643890589	3965	tags=38%, list=19%, signal=31%	4331/6878/6908/6873/6875/2960/6882/6880/51616/2963/2071/404672/2965/6877/902/2967
hsa04640	Hematopoietic cell lineage	97	-0.328356298182315	-1.58217491607284	0.00463063320850698	0.0140947095499015	0.00744054526579278	3677	tags=31%, list=18%, signal=25%	3581/2993/3684/3552/1435/912/2815/3566/3567/2812/3674/2811/3690/3589/1437/966/290/2057/1604/3678/1379/3553/7850/2209/1378/1441/3554/3570/1438/4311
hsa04928	Parathyroid hormone synthesis, secretion and action	106	-0.324181565987542	-1.59342159114111	0.00465591006152901	0.0140947095499015	0.00744054526579278	3311	tags=27%, list=16%, signal=23%	2771/387/1385/142680/10568/3727/846/5142/2353/5337/5595/1591/5894/5594/5568/6667/196883/8521/632/673/2773/6257/409/9586/7421/6256/2767/2776/64386
hsa05219	Bladder cancer	41	-0.425940640318878	-1.69394544112561	0.00472700862200687	0.0141192528174371	0.00745350156634106	2558	tags=32%, list=13%, signal=28%	6714/5595/5894/1612/5594/3845/9252/673/4193/23604/4318/7422/1871
hsa04141	Protein processing in endoplasmic reticulum	163	0.304973421638192	1.50358666509388	0.00474881776442329	0.0141192528174371	0.00745350156634106	4346	tags=36%, list=21%, signal=28%	7322/6748/7494/10952/27248/1965/9451/7466/8720/81567/811/51619/7184/6048/9601/11231/51360/23480/3326/10808/51128/6185/79139/10802/3703/57134/1603/6747/51035/54431/22872/596/84447/6745/9532/5034/51726/201595/29927/10294/5601/55768/23193/3337/9709/824/7993/440275/25956/1650/23640/23471/468/258010/6396/7991/9978/10961
hsa01522	Endocrine resistance	95	-0.32547123327916	-1.56149413286831	0.00491579768827091	0.0144027159564165	0.00760314071351845	3897	tags=32%, list=19%, signal=26%	5566/5600/207/1027/5605/4853/3714/208/6714/2353/5595/5894/6654/5594/5568/3845/581/6667/2885/196883/5603/5290/673/5293/4193/4318/4851/1871/6655/1432
hsa04020	Calcium signaling pathway	238	-0.255863136893927	-1.40822913942457	0.00493065951661106	0.0144027159564165	0.00760314071351845	4817	tags=32%, list=24%, signal=25%	2915/808/487/492/2246/5153/2911/4846/887/155/57118/3082/5024/5330/8877/6869/5155/5566/113026/80271/6543/2903/6865/7125/775/51806/85366/3358/493/818/776/2065/91807/146/5336/552/4915/4638/4803/5979/5256/2769/7424/219931/57192/10105/2248/10800/5724/5154/56413/4916/1816/4914/777/810/5568/886/5534/1128/196883/490/2264/6262/80228/90550/93129/5023/57172/3274/4842/6546/444/2767/7422/2776
hsa05170	Human immunodeficiency virus 1 infection	200	-0.256942287196581	-1.37625965561332	0.0050030599205643	0.0144871213351992	0.00764769800214406	3833	tags=28%, list=19%, signal=23%	5600/5880/207/5605/3448/51806/637/5609/2771/6890/5881/8772/5336/3445/4615/208/3105/2353/5063/164/8450/5879/5595/5894/51135/7189/3456/5058/9582/5606/5594/810/3845/355/1398/581/23118/5534/2783/5603/5290/6892/2773/2790/7097/5829/5293/841/7132/2767/2776/1432/7133/3985/7099
hsa04912	GnRH signaling pathway	92	-0.324151142230924	-1.53245532756556	0.00508995778785591	0.014592696669812	0.00770343083249123	4272	tags=36%, list=21%, signal=28%	5330/3972/2797/5566/5600/5605/775/51806/5609/818/776/4215/6714/5337/5595/5894/6654/5606/5594/810/5568/3845/5580/2885/196883/1081/5603/6416/10746/2767/2776/6655/1432
hsa05224	Breast cancer	147	-0.279956136431838	-1.43835783243602	0.0051271636947988	0.014592696669812	0.00770343083249123	4074	tags=28%, list=20%, signal=22%	6934/89780/324/51384/207/5605/23493/1452/4853/4616/3714/208/4791/2353/8648/5595/2248/5894/7482/6654/3280/5594/3845/581/2932/23462/7855/6667/2885/672/5290/5728/673/10023/23401/5293/1647/4851/1871/6655/8326
hsa04146	Peroxisome	82	0.37238728671267	1.64341900210329	0.00528631992609129	0.0149181740287153	0.00787524913164359	4322	tags=37%, list=21%, signal=29%	8799/8504/26061/5264/5052/8800/5195/10455/10478/2053/8310/5189/8540/283927/84769/5827/6647/11264/51703/4358/8443/5828/10654/5824/390916/5191/5193/4598/83594/5825
hsa04950	Maturity onset diabetes of the young	26	-0.490508969075659	-1.74885971954704	0.00533209312024432	0.0149208992356417	0.0078766877583441	7306	tags=65%, list=36%, signal=42%	5313/222546/3087/6927/3171/3110/168620/3174/3170/50674/6928/389692/2494/3630/3172/5078/3280
hsa05214	Glioma	75	-0.345997051128466	-1.59008650243721	0.00571477922935276	0.0158585123614539	0.00837165027457817	3903	tags=36%, list=19%, signal=29%	5155/207/5605/51806/818/4616/5336/208/5595/5154/5894/6654/5594/810/3845/581/7039/2885/5290/5728/673/57172/5293/4193/1647/1871/6655
hsa04261	Adrenergic signaling in cardiomyocytes	149	-0.279580682458457	-1.44606705068003	0.00617256306817009	0.0169873016669474	0.00896753399203485	6135	tags=42%, list=30%, signal=30%	148/489/10368/27092/782/146850/5350/1390/4635/478/6300/786/5522/10411/808/487/492/90993/5520/5294/5330/1386/781/5566/5600/6543/6330/207/775/51806/183/5526/6332/493/818/776/2771/1385/146/208/5525/7168/5595/482/3784/27091/7171/785/5594/810/5568/3753/196883/490/9252/6262/5603/2773/23533/9586/6546/2776/1432
hsa04130	SNARE interactions in vesicular transport	33	-0.441273403839766	-1.65537288502597	0.00637211069824169	0.0171608242942652	0.00905913594797626	1912	tags=30%, list=9%, signal=28%	8417/9554/6844/10228/8676/6810/8773/9341/143187/6809
hsa04657	IL-17 signaling pathway	93	-0.321375188036511	-1.52077101971179	0.00638371656631616	0.0171608242942652	0.00905913594797626	3886	tags=31%, list=19%, signal=25%	6280/5600/3576/2921/6372/8772/7128/3727/6364/2353/3567/3596/5595/7189/5594/2932/23118/1437/5603/257397/4586/1051/841/3553/23765/4318/1432/5743/2919
hsa04540	Gap junction	85	-0.32401880240879	-1.51779183159582	0.00639021685432098	0.0171608242942652	0.00905913594797626	3903	tags=35%, list=19%, signal=29%	5155/5566/7277/5605/113457/3358/2771/347688/1813/81027/6714/5595/5154/5894/6654/5594/5568/3845/51807/7846/5592/2885/196883/7280/2773/10746/1453/2767/2776/6655
hsa04061	Viral protein interaction with cytokine and cytokine receptor	95	-0.320084346682009	-1.53564978487131	0.00701569399890898	0.0186898088130935	0.00986628124478148	5003	tags=39%, list=25%, signal=30%	2920/1237/7124/6376/1230/6387/8795/6368/53832/3576/2921/6357/8764/6348/5196/6372/1435/2829/3606/6364/414062/5473/3558/1232/6360/4055/8809/3588/8743/7132/8740/3579/3577/8794/7133/3570/2919
hsa04024	cAMP signaling pathway	220	-0.239943852396886	-1.31561556713125	0.00739625682555518	0.0195472501818244	0.0103189213856952	5539	tags=34%, list=27%, signal=25%	51196/478/2693/1908/5020/4659/1258/10411/7252/64399/808/487/7409/492/2696/90993/2892/139760/572/3972/56670/5566/2903/5880/207/5605/775/51806/2641/493/818/776/2771/387/1385/5881/1813/5348/208/5142/2353/10398/5337/338442/1395/5879/116444/2033/5595/482/5894/10257/51738/1816/5058/5594/810/5568/1128/196883/490/1081/6262/5290/6093/2893/673/2773/51/2867/9586/5293/8843/64411
hsa04270	Vascular smooth muscle contraction	128	-0.292421804813995	-1.4709332763504	0.00748241485352036	0.0196192452458447	0.0103569273148603	4272	tags=30%, list=21%, signal=24%	5330/10266/79784/5320/5566/79924/5605/775/51806/85366/183/776/387/91807/23365/146/552/4638/10398/800/8398/5595/5894/5594/4627/50487/810/5568/551/5580/5592/196883/8399/6093/673/133/2767/2776/4660
hsa05215	Prostate cancer	97	-0.320129261686389	-1.54253318893215	0.00757099647701471	0.0196964205222336	0.010397667859058	4475	tags=36%, list=22%, signal=28%	842/3480/572/6934/354/5155/207/1027/5605/1385/208/5328/3630/2033/5595/5154/5894/6654/5170/2119/5594/3845/2932/7039/2885/5290/5728/673/9586/5293/4193/7850/4318/1871/6655
hsa03015	mRNA surveillance pathway	93	0.33482968889285	1.51542109038648	0.00795822755583551	0.0205433315976219	0.0108447490968954	4710	tags=40%, list=23%, signal=31%	23708/8731/55308/10767/29107/22916/5501/81608/51692/10189/11052/10284/5529/23283/10250/9775/80335/1478/26986/26528/5042/8106/10898/65110/1479/23293/11269/11051/23435/5519/5411/5523/65109/9939/1477/8732/28227
hsa00230	Purine metabolism	120	0.318937983724513	1.50344952710207	0.00837835017922636	0.0213779354164258	0.0112853333793049	3486	tags=31%, list=17%, signal=26%	471/353/132/204/8833/3704/1716/6240/4831/100/4907/3251/30833/221823/10606/4832/5471/3615/5198/5151/4830/374659/22875/158/2272/27115/5144/221264/56985/5152/1633/8622/5140/29922/53343/115/5145
hsa04370	VEGF signaling pathway	58	-0.36547841169548	-1.57013308554854	0.00847413656146608	0.0213779354164258	0.0112853333793049	4633	tags=45%, list=23%, signal=35%	4846/842/572/8877/5600/5880/207/5605/5881/5336/208/6714/5879/5595/5894/9261/5594/3845/5534/5603/5290/5829/5293/7422/1432/5743
hsa05213	Endometrial cancer	58	-0.365181725181329	-1.56885848957516	0.00847413656146608	0.0213779354164258	0.0112853333793049	4475	tags=47%, list=22%, signal=36%	842/572/1496/6934/324/207/5605/4616/1495/208/3611/5595/5894/6654/5170/5594/3845/581/2932/2885/5290/5728/673/5293/1647/6655/2309
hsa00620	Pyruvate metabolism	47	0.407118993244314	1.59823709054755	0.0089454166376955	0.0223971709800947	0.0118233840798983	2465	tags=28%, list=12%, signal=24%	4191/1737/4190/39/5160/128/3945/5162/224/84532/97/98/2271
hsa04150	mTOR signaling pathway	153	-0.267385448024927	-1.39105059541255	0.00905188577743123	0.0224946116707806	0.0118748226616733	2075	tags=27%, list=10%, signal=24%	207/6249/5605/253314/64121/387/528/7249/523/208/3630/5595/84335/5894/7482/6654/5170/2887/51256/5594/201163/3845/9663/2932/7855/2885/5290/5728/8649/673/8131/526/8408/5293/7132/96459/6655/6195/58528/51719/8326
hsa05212	Pancreatic cancer	76	-0.327506163951132	-1.50805625526671	0.00971308630817341	0.0239589462268277	0.0126478394812083	3767	tags=33%, list=18%, signal=27%	5880/207/4087/4616/5881/6772/208/5337/7048/5879/5595/5894/5594/3845/581/7039/5290/673/5293/10928/5899/7422/1647/1871/6774
hsa04933	AGE-RAGE signaling pathway in diabetic complications	99	-0.31069812939863	-1.51190665579952	0.00982947777426507	0.0240677654325755	0.0127052847391816	4787	tags=41%, list=23%, signal=32%	7124/4846/6777/7040/5330/27035/113026/5600/3576/207/1027/183/4087/3552/1288/5336/6772/2335/208/3717/7424/7048/5879/177/5595/1281/5594/3845/581/5580/7056/5603/5290/2152/3383/5293/3553/7422/6776/1432/6774
hsa05220	Chronic myeloid leukemia	76	-0.321905358894715	-1.48226642280078	0.0113470193014886	0.0275807111488737	0.0145597558459362	3702	tags=33%, list=18%, signal=27%	207/1027/5605/4616/867/208/7048/5595/5894/1488/6654/5594/3845/1398/581/2885/5290/673/5293/4193/6776/1647/1871/6655/9846
hsa05235	PD-L1 expression and PD-1 checkpoint pathway in cancer	87	-0.314860665002509	-1.48348856540299	0.0115021182606406	0.0277551114550242	0.0146518211253012	3833	tags=36%, list=19%, signal=29%	5600/207/5605/5777/3459/3091/4215/5133/4615/6772/208/3717/2353/5595/5894/116071/7189/5606/5594/29126/3845/5534/5603/5290/5728/7097/3460/5293/1432/6774/7099
hsa03020	RNA polymerase	29	0.469661659050462	1.6549265269067	0.0122531103783736	0.0293545737841612	0.0154961713986247	6015	tags=55%, list=30%, signal=39%	5436/51728/5441/11128/55718/84172/171568/84265/5433/5438/5440/25885/5431/10621/64425/10622
hsa04723	Retrograde endocannabinoid signaling	144	0.297750367637635	1.43475152591793	0.0125828179867827	0.029929131354276	0.0157994782240054	3373	tags=25%, list=17%, signal=21%	4718/5578/4710/4728/4715/4696/4717/4723/54539/4714/4701/4711/4702/4706/222236/55967/4729/51079/5567/3708/4708/57406/126328/4725/3710/4726/4697/4695/4724/4704/4716/2559/5601/2563/1268/115
hsa00670	One carbon pool by folate	19	0.520583830733812	1.6239304795023	0.0130601320395521	0.0308441416253252	0.0162825087764479	5269	tags=63%, list=26%, signal=47%	471/6470/4522/6472/7298/4548/25902/441024/275/10797/4524/2618
hsa04728	Dopaminergic synapse	132	-0.279991577052652	-1.41468031407141	0.0133855060460087	0.0313870242515364	0.016569094515589	5039	tags=33%, list=25%, signal=25%	5522/2782/808/90993/2892/5520/220074/5330/1386/5566/6531/5600/2903/207/2931/775/51806/5526/818/776/2771/50632/1385/1813/208/2353/5525/3760/1816/406/810/5568/4128/2932/2783/3799/5603/2893/2773/2790/409/9586/2776/1432
hsa05144	Malaria	48	-0.382914698214653	-1.58119057515621	0.013478511915825	0.0313870242515364	0.016569094515589	4865	tags=42%, list=24%, signal=32%	2995/7124/7040/3082/2994/3576/2993/2532/3689/4035/4615/3606/3383/6403/7097/1379/3553/5175/1378/7099
hsa05418	Fluid shear stress and atherosclerosis	136	-0.272849147153517	-1.39402495141089	0.016204503089812	0.0374729133951903	0.019781812982446	5449	tags=42%, list=27%, signal=31%	6300/445/7295/1003/9817/8517/1535/2949/808/7124/5608/4846/1514/27035/5155/5600/5880/2948/1843/207/51806/9181/5609/387/3552/5881/858/2817/208/6714/1728/2353/5879/3674/5154/3690/653689/810/119391/7056/4688/2939/5603/5290/6416/3383/653361/5293/7132/3553/5175/7850/4318/7422/4217/1432/3554
hsa00513	Various types of N-glycan biosynthesis	37	0.42006578555222	1.5642122652529	0.020613156696991	0.0473391805523999	0.0249901790809255	4657	tags=49%, list=23%, signal=38%	85365/79868/2530/10195/11320/6185/3703/57134/1603/440138/4247/201595/4124/1650/79796/7991/283358/3074
hsa04931	Insulin resistance	105	-0.291391900940477	-1.42561789514656	0.0216325992975611	0.049137263046891	0.0259393802080948	3883	tags=28%, list=19%, signal=22%	28965/5507/7376/207/183/1385/53632/11000/22877/208/3630/5571/5170/5509/2932/5580/51085/5290/5506/5728/9021/9586/5293/7132/5836/5105/6195/79660/6774
hsa04725	Cholinergic synapse	113	-0.285417468630833	-1.4110542510285	0.0216912242279068	0.049137263046891	0.0259393802080948	4901	tags=32%, list=24%, signal=24%	2782/9132/1137/3786/90993/5294/5330/5566/207/775/818/776/2771/1385/208/1132/3717/2353/5595/3760/3784/5594/5568/3845/1128/2783/196883/5290/2773/2790/23533/9586/5293/2767/3759/2776
hsa00564	Glycerophospholipid metabolism	86	-0.300134735881298	-1.41104133175202	0.0219901609233008	0.0494778620774269	0.0261191811820145	2863	tags=27%, list=14%, signal=23%	254531/10162/2819/5337/8398/160851/50487/9663/1607/56994/8399/10423/9489/64850/8760/154141/1608/23761/9926/129642/54947/5130/79143
