# Supplementary material for: Identification and immune characteristics of N6-methyladenosine related ferroptosis-related genes in intervertebral disc degeneration
Source: Sci Rep. 2025 Sep 29;15:33659. doi: 10.1038/s41598-025-18011-z (PMC12480624; doi:10.1038/s41598-025-18011-z)
Supplement: Supplementary file 1 — Supplementary Information. [file 41598_2025_18011_MOESM1_ESM.zip › 3. Tables/Supplementary Table 12 PPCDC.gogsea.txt]

ONTOLOGY	ID	Description	setSize	enrichmentScore	NES	pvalue	p.adjust	qvalues	rank	leading_edge	core_enrichment
CC	GO:0000313	organellar ribosome	83	-0.654481998419474	-2.66767772478288	1e-10	9.65952380952381e-09	7.11528822055138e-09	2476	tags=53%, list=12%, signal=47%	64951/116541/130916/26589/51373/51318/116540/7818/4701/92259/9801/60488/118487/29074/64979/64981/64965/54948/64968/84311/51258/10240/51023/64976/51263/29088/64983/28977/219927/56945/51642/63931/28998/9553/54534/64963/54148/57129/28957/54460/65003/29093/11222/51650
BP	GO:0000375	RNA splicing, via transesterification reactions	252	-0.429901956580076	-2.03368316744358	1e-10	9.65952380952381e-09	7.11528822055138e-09	4361	tags=40%, list=21%, signal=32%	1655/27339/57721/3190/84081/6427/83989/23028/84530/55692/94104/27316/8487/9169/10250/10946/4691/10284/4154/51729/10212/5935/8899/10713/7737/3183/9716/6426/51163/79066/55110/7072/51631/6431/10656/10150/56339/96764/6421/4670/3185/51747/10492/2483/57703/5411/55596/60625/9775/10657/6733/27238/4236/6434/10569/6428/6432/8087/84991/27336/51319/84950/1653/22916/23398/9879/10285/708/10179/5356/10283/11193…
BP	GO:0001819	positive regulation of cytokine production	444	0.395343478194956	2.03955254169569	1e-10	9.65952380952381e-09	7.11528822055138e-09	3657	tags=36%, list=18%, signal=30%	150372/353514/2867/23765/602/9181/3133/6774/101/3105/6556/11027/84282/25865/400709/79792/120892/114548/29108/1535/5663/2865/283234/10211/728/1051/260434/7040/177/2268/10288/5795/3659/51043/7099/4615/5293/6653/10554/10555/672/7305/929/51311/64127/3570/10333/5008/5603/3594/54440/11213/2207/11119/3554/9447/6772/3965/8737/91662/56666/5294/3566/3134/5590/3553/1432/10855/64170/3303/10394/81844/7100/709…
BP	GO:0002181	cytoplasmic translation	140	-0.739135819807072	-3.24714585583137	1e-10	9.65952380952381e-09	7.11528822055138e-09	2163	tags=61%, list=11%, signal=55%	6157/56339/285381/6136/6191/6175/8665/6176/4733/23521/6224/51441/8891/1975/6217/6124/85451/24140/8667/6193/120526/25873/6168/6188/6159/7555/6227/6202/170506/6137/6146/6228/6138/6194/6208/6147/10480/4736/6143/8669/23708/6167/6229/6169/1974/6233/54505/11224/6181/6222/6232/55854/6155/6152/6135/6204/51372/6154/6235/6201/6128/6170/51121/6125/6165/6164/6218/6230/3646/9349/6173/6133/6139/200916/51389/61…
BP	GO:0002221	pattern recognition receptor signaling pathway	158	0.495458039720233	2.28479593046683	1e-10	9.65952380952381e-09	7.11528822055138e-09	3497	tags=42%, list=17%, signal=35%	51296/2867/146722/11027/84282/409/80216/121260/1535/81622/10211/171389/3659/7867/7099/4615/1520/929/51311/64127/56927/10333/11213/23547/10062/4067/55666/79155/4814/3303/7100/10318/27293/7097/3430/388325/54106/3665/114609/3304/118788/9261/79671/7096/2219/8638/3661/81570/5970/26253/57864/7128/1654/5608/11314/144811/63906/148022/57142/79132/4938/4940/5581/9958/23369/9971/4057
BP	GO:0002250	adaptive immune response	414	0.398785970506236	2.04744168999134	1e-10	9.65952380952381e-09	7.11528822055138e-09	3870	tags=36%, list=19%, signal=30%	201294/11025/127544/715/4851/3383/4791/23765/602/3133/6774/2213/634/3105/6556/25865/7133/3718/114548/29108/5580/121260/64218/81622/2210/7040/177/11024/10288/1378/3659/51043/7454/7099/4615/5293/5777/6494/1520/2529/10673/3142/51311/64127/3570/54210/3594/710/54440/28988/2185/2207/11119/3554/1445/4067/8741/149041/4277/80149/7462/10459/6890/5294/79168/11035/6830/51279/563/3566/10068/3134/3071/5590/355…
BP	GO:0002263	cell activation involved in immune response	264	0.422684397365468	2.07393248727861	1e-10	9.65952380952381e-09	7.11528822055138e-09	2162	tags=30%, list=11%, signal=27%	201294/8291/3383/602/6774/2213/634/6556/11027/3718/84106/2242/114548/29108/121260/5663/64218/9846/7040/2268/1378/51043/7099/4615/5293/6688/3142/7305/22904/3570/3594/2185/2207/4067/8741/149041/80149/7462/3965/6813/10459/54518/5294/4853/6830/3566/3134/3071/5590/164/64332/84695/1794/3430/867/5880/3936/6810/604/942/246778/4035/4179/8993/284021/2624/11151/8809/4878/306/6850/5971/6363/5788/84807/3684/5…
BP	GO:0002274	myeloid leukocyte activation	212	0.53465868274342	2.57320311097282	1e-10	9.65952380952381e-09	7.11528822055138e-09	3904	tags=47%, list=19%, signal=39%	201294/8291/146722/2213/4055/6556/11027/84106/120892/3460/2242/29108/5580/5663/728/9846/177/2268/1050/3579/7099/4615/5293/6688/7305/22904/10333/2358/2207/3727/10062/4067/57580/23210/80149/7462/3965/6813/116071/5294/4853/3516/3566/79155/1794/10394/11006/7097/3430/867/5880/6810/5359/11326/10135/284021/399687/2624/7096/4878/113277/712/306/6850/5971/5788/3684/945/57126/2896/22918/11277/1191/1773/7292…
BP	GO:0002366	leukocyte activation involved in immune response	261	0.422318431057568	2.06802391118066	1e-10	9.65952380952381e-09	7.11528822055138e-09	2162	tags=30%, list=11%, signal=27%	201294/8291/3383/602/6774/2213/634/6556/11027/3718/84106/2242/114548/29108/121260/5663/64218/9846/7040/2268/1378/51043/7099/4615/5293/6688/3142/7305/22904/3570/3594/2185/2207/4067/8741/149041/80149/7462/3965/6813/10459/54518/5294/4853/6830/3566/3134/3071/5590/164/64332/84695/1794/3430/867/5880/3936/6810/604/942/246778/4179/8993/284021/2624/11151/8809/4878/306/6850/5971/6363/5788/84807/3684/57126/…
BP	GO:0002443	leukocyte mediated immunity	351	0.387438657660258	1.9666908455388	1e-10	9.65952380952381e-09	7.11528822055138e-09	4064	tags=38%, list=20%, signal=31%	201294/127544/715/3383/602/3133/2213/634/3105/409/7133/3718/84106/2242/114548/5580/121260/9846/171389/7040/177/2268/1378/7454/7099/4615/5293/5777/2529/6688/7305/51311/64127/54210/3594/710/54440/2207/3554/4067/8741/7462/3965/6813/10459/5294/11035/6830/1130/51279/563/3566/3134/3071/5590/3553/164/64170/100507436/11006/7409/867/5880/6810/388325/604/3665/3140/4179/714/284021/9948/2624/717/684/11151/88…
BP	GO:0002460	adaptive immune response based on somatic recombination of immune receptors built from immunoglobulin superfamily domains	270	0.432127999579812	2.13686897807975	1e-10	9.65952380952381e-09	7.11528822055138e-09	2690	tags=32%, list=13%, signal=28%	201294/715/4851/3383/4791/602/3133/6774/2213/634/3105/6556/7133/3718/114548/5580/121260/64218/7040/177/1378/51043/7454/7099/4615/5777/2529/10673/3142/51311/64127/3570/3594/710/54440/2207/3554/8741/149041/80149/10459/11035/6830/51279/563/3566/10068/3134/3071/5590/3553/64332/64170/84695/100507436/11006/604/3665/3140/29126/246778/4179/714/717/8809/713/712/1604/5971/6363/5788/84807/64005/5585/3635/11…
BP	GO:0002764	immune response-regulating signaling pathway	370	0.417048934839327	2.12732365508195	1e-10	9.65952380952381e-09	7.11528822055138e-09	3389	tags=35%, list=17%, signal=30%	150372/51296/10603/2867/27202/10616/146722/2357/2213/634/3105/11027/84282/25865/409/84106/5580/80216/121260/1535/5663/81622/10211/728/55072/3055/2210/171389/1845/2268/9473/10288/5795/1378/3659/7867/7099/4615/5293/5777/581/1520/7305/929/51311/64127/56927/10333/5058/2358/11213/23547/2207/11119/10062/1445/4067/55666/121665/149041/4277/80149/7462/3071/6654/79155/4814/64332/3303/11006/7100/10318/27293…
MF	GO:0003735	structural constituent of ribosome	159	-0.753124993326046	-3.37134426330116	1e-10	9.65952380952381e-09	7.11528822055138e-09	2476	tags=67%, list=12%, signal=59%	64951/116541/26589/6130/140801/51373/6157/51318/6136/6191/6175/6176/65008/7818/4701/92259/23521/6224/6217/51649/6124/6193/9801/64432/25873/60488/6168/645683/6188/29074/6159/64979/6227/6202/64981/64965/54948/6137/6146/6228/6138/6194/64968/51258/10240/6208/6147/51023/51263/4736/29088/64983/28977/6143/219927/6166/6167/6229/6169/56945/6233/11224/63931/6181/6222/28998/9553/6232/6155/6152/6135/6204/649…
CC	GO:0005743	mitochondrial inner membrane	434	-0.494738105179228	-2.48043748332342	1e-10	9.65952380952381e-09	7.11528822055138e-09	3036	tags=39%, list=15%, signal=34%	291/55486/79944/401612/79590/51103/10166/79714/6622/5832/4702/10845/54927/84274/1468/54977/3329/115209/25880/4726/64951/116541/80775/26589/54539/51373/114971/4722/63933/23788/2628/10939/132001/57380/113612/117145/51318/116540/1329/4695/4712/51004/65008/7818/157378/4701/286097/92259/22/9377/79133/51649/10730/292/11331/221154/9167/4716/84300/54902/51300/93058/790955/55186/1353/9801/64432/6392/3313/…
CC	GO:0005746	mitochondrial respirasome	79	-0.653025407299621	-2.6367599319673	1e-10	9.65952380952381e-09	7.11528822055138e-09	2245	tags=53%, list=11%, signal=47%	51103/4702/4726/54539/4722/1329/4695/4712/4701/9377/9167/4716/6392/7386/55967/4729/7385/4700/4709/1327/4718/1337/4708/4706/4707/4710/1347/29796/10975/27089/4711/1349/4694/4725/1350/7381/4717/1345/4724/4697/7388/4698
CC	GO:0005759	mitochondrial matrix	448	-0.439365197356427	-2.21063732904949	1e-10	9.65952380952381e-09	7.11528822055138e-09	3932	tags=37%, list=19%, signal=31%	123688/26024/26995/11238/142827/36/51805/29958/1892/57107/64960/23395/25824/65005/2806/79675/79736/64949/2230/29103/5160/64928/1763/81689/2066/10352/85476/11019/79590/51103/6622/10797/10845/84274/2744/349565/3329/51218/387787/57570/84795/122961/196074/64951/5166/116541/130916/51022/84340/166785/26589/64863/7019/51373/4722/55794/57128/34/200205/7915/90624/54802/117145/51318/116540/7818/4942/2108/4…
CC	GO:0005761	mitochondrial ribosome	83	-0.654481998419474	-2.66767772478288	1e-10	9.65952380952381e-09	7.11528822055138e-09	2476	tags=53%, list=12%, signal=47%	64951/116541/130916/26589/51373/51318/116540/7818/4701/92259/9801/60488/118487/29074/64979/64981/64965/54948/64968/84311/51258/10240/51023/64976/51263/29088/64983/28977/219927/56945/51642/63931/28998/9553/54534/64963/54148/57129/28957/54460/65003/29093/11222/51650
CC	GO:0005765	lysosomal membrane	367	0.40786117108399	2.07554381297866	1e-10	9.65952380952381e-09	7.11528822055138e-09	3145	tags=32%, list=15%, signal=27%	150372/51296/80331/91056/2629/9842/1889/1186/10043/57617/2357/1441/2783/10581/121260/5663/6272/10211/7226/151636/10410/408/57153/127829/7780/1509/5476/51311/9545/27072/1201/9516/55332/4758/290/23317/2548/11133/10548/9583/4067/2028/25798/84286/3920/9114/7317/215/535/8943/533/126321/3134/219931/84283/164/28962/9043/10855/23385/2776/2767/54106/96459/56834/79036/5660/8992/56928/374395/64114/2683/4035…
CC	GO:0005774	vacuolar membrane	411	0.403044375928238	2.06992143314558	1e-10	9.65952380952381e-09	7.11528822055138e-09	3561	tags=33%, list=17%, signal=28%	150372/51296/80331/91056/2629/9842/1889/1186/10043/57617/2357/1441/2783/10581/89849/121260/5663/6272/10211/23001/7226/151636/10410/408/57153/127829/7780/11337/1509/5476/51311/9545/27072/1201/9516/55332/4758/290/23317/2548/11133/10548/9583/4067/2028/25798/84286/3920/9114/7317/215/535/8408/8943/533/126321/3134/219931/84283/164/28962/9043/10855/81846/23385/2776/2767/54106/96459/56834/79036/5660/8992…
CC	GO:0005840	ribosome	213	-0.699049573555801	-3.22660349545849	1e-10	9.65952380952381e-09	7.11528822055138e-09	2476	tags=58%, list=12%, signal=52%	64951/116541/130916/51182/26589/6130/140801/51373/6157/51318/116540/6136/6191/6175/6176/65008/7818/4701/92259/23521/6224/6217/51649/6124/134218/8667/6193/9801/64432/25873/60488/118487/6168/645683/6188/29074/6159/64979/6227/6202/64981/64965/54948/6137/6146/6228/6138/6194/64968/84311/51258/51538/10240/6208/6147/51023/64976/51263/4736/29088/64983/28977/6143/219927/6166/6167/6229/6169/56945/6233/5450…
BP	GO:0006119	oxidative phosphorylation	111	-0.604379478584493	-2.57063544224561	1e-10	9.65952380952381e-09	7.11528822055138e-09	3255	tags=50%, list=16%, signal=43%	29103/84275/4715/51103/6622/4702/4726/4722/1329/4695/4712/4701/9377/9167/4716/84300/790955/11315/201626/2395/6392/55967/388753/51142/4729/23479/7385/4700/4709/1327/4718/1337/4708/4706/4707/4710/1340/1347/29796/10975/27089/4711/1349/4694/54205/4725/1350/7381/4717/1345/4724/4697/205327/7388/4436/4698
BP	GO:0006364	rRNA processing	201	-0.627860680691936	-2.88585521499198	1e-10	9.65952380952381e-09	7.11528822055138e-09	3360	tags=53%, list=16%, signal=45%	55035/55813/92345/27340/9045/51729/112479/6223/28987/27079/11056/9790/5036/10248/54433/11137/79066/196074/23076/130916/10171/6130/51077/54680/2091/25879/55164/8780/9188/65008/134430/51119/54059/2483/4931/51441/10436/6217/10775/8850/23212/84549/9221/153443/9775/51202/10885/51013/10200/29063/1736/10799/55759/10969/6227/51018/6202/55781/10556/92342/51602/29777/6194/88745/26156/23560/84128/8886/55299…
BP	GO:0006397	mRNA processing	412	-0.381193730343934	-1.89630336119575	1e-10	9.65952380952381e-09	7.11528822055138e-09	4361	tags=38%, list=21%, signal=31%	1655/27339/57721/3190/84081/6427/83989/23028/55131/84530/55783/891/55692/94104/3958/51585/80746/27316/8487/26995/9169/10250/55119/10946/6827/79811/4691/8732/10284/123169/4154/285672/4904/51729/90826/58490/10212/5935/8899/10713/1477/7737/3183/9716/4841/8731/64506/57187/6426/81608/51163/10915/79066/55110/144983/23076/7072/51631/79810/6431/140890/10656/9295/10150/56339/8458/96764/6421/5511/64062/467…
BP	GO:0006399	tRNA metabolic process	149	-0.519167479863504	-2.30282684755681	1e-10	9.65952380952381e-09	7.11528822055138e-09	5027	tags=51%, list=25%, signal=39%	84881/285605/10940/10557/23404/112970/92675/80745/138716/5393/5394/55157/79731/11062/57470/55006/3028/80746/1787/8270/26024/118672/127253/23395/55278/60487/54888/221078/10352/79828/51728/54517/131965/10056/112858/10248/55644/57570/57505/134637/93587/81627/26610/285381/112487/54802/55623/25917/10775/54482/51605/24140/6894/55520/25821/56986/144233/64172/10799/9836/339487/57038/1653/6741/10556/51067…
BP	GO:0006413	translational initiation	111	-0.563320692517137	-2.39599819127951	1e-10	9.65952380952381e-09	7.11528822055138e-09	3689	tags=50%, list=18%, signal=41%	7812/6352/8892/8440/440275/8662/83939/1967/127933/8661/1965/84285/468/8668/7458/4528/55364/400961/9451/56339/8665/6198/22927/23521/51441/8891/1975/55024/9669/8667/6193/10657/1964/5436/6188/1653/22916/10209/1982/10959/219402/10480/10605/8669/1974/54505/6059/4869/51247/6218/3646/4690/10987/6189/1977
BP	GO:0006898	receptor-mediated endocytosis	235	0.434546031648212	2.11073056940647	1e-10	9.65952380952381e-09	7.11528822055138e-09	3792	tags=35%, list=19%, signal=29%	201176/3577/2580/2213/634/79890/4289/409/1785/10211/9260/408/3579/6653/3482/929/23166/8578/2885/1201/5298/2358/23317/28988/88455/2207/133/58191/338692/4043/219931/164/11006/11031/10188/867/50618/57720/55716/9094/4035/6614/200576/54550/7422/6850/8650/6363/8906/23149/3684/375/163/8301/4481/284654/9873/6441/1191/85377/3092/1814/5291/718/1213/160/9463/8218/432/1174/967/1950/2017/23396/6386/6366/1212/…
BP	GO:0006909	phagocytosis	224	0.499458484081039	2.41399583179129	1e-10	9.65952380952381e-09	7.11528822055138e-09	3326	tags=43%, list=16%, signal=36%	201294/2209/8291/10347/146722/2213/1089/6556/2934/1785/29108/5580/1535/3055/2268/3385/5795/7099/4615/1265/7305/929/64127/55423/4689/1201/391/5058/2358/311/4688/10326/2207/55647/10062/1445/4067/23210/84286/55113/1130/140885/375033/3071/3553/1794/11031/51411/7097/7409/5880/79767/3601/5175/5359/4035/19/2621/5031/399687/5657/2624/717/11151/2219/200576/4647/56882/306/6850/5788/23616/3684/64005/57118/2…
BP	GO:0008380	RNA splicing	352	-0.401679609202715	-1.96727742234282	1e-10	9.65952380952381e-09	7.11528822055138e-09	4361	tags=39%, list=21%, signal=31%	1655/27339/57721/3190/79026/84081/6427/83989/23028/55131/84530/55692/94104/3958/80746/27316/8487/9169/10250/55119/10946/1195/4691/10284/10081/4154/57716/285672/4904/51729/10212/5935/8899/10713/7737/3183/9716/4841/57187/6426/57396/51163/10915/79066/55110/144983/23076/7072/51631/64863/6431/140890/9360/10656/9295/10150/56339/8458/96764/6421/5511/4670/3185/1665/51747/22927/9984/10492/2483/57703/5411/…
BP	GO:0009060	aerobic respiration	158	-0.539654795513791	-2.41118646443446	1e-10	9.65952380952381e-09	7.11528822055138e-09	2024	tags=35%, list=10%, signal=32%	1329/4695/4712/4701/9377/8802/9167/4716/84300/790955/11315/201626/2395/6392/1743/55967/1737/388753/8803/51142/4729/23479/7385/4700/3658/4709/5162/1327/4718/1337/4708/4706/4707/4190/4710/1340/1347/29796/10975/664/27089/4711/1349/4694/54205/4725/1350/7381/4717/1345/4724/4697/205327/7388/4436/4698
BP	GO:0009615	response to virus	335	0.391505640601708	1.96533730326219	1e-10	9.65952380952381e-09	7.11528822055138e-09	3691	tags=37%, list=18%, signal=31%	201294/2131/3687/84166/9582/23765/602/4600/84282/10379/10581/3460/29108/81622/151636/10410/10533/2268/3659/4615/581/51311/3454/83666/3594/11213/55666/9447/6772/4277/80149/79594/3965/11035/1130/3588/1432/57705/64170/100507436/103/81030/81844/5371/4343/6773/7097/54106/81559/197259/3665/53840/8517/10577/246778/5359/59/5600/2962/29115/684/79671/8638/3661/3455/81570/5970/8519/22900/6355/117854/6363/57…
CC	GO:0010008	endosome membrane	493	0.354194051983831	1.84921943867659	1e-10	9.65952380952381e-09	7.11528822055138e-09	4103	tags=34%, list=20%, signal=28%	51296/2209/56850/9842/1889/10347/57617/3133/3105/124460/6556/79065/27243/10581/81609/11252/121260/5663/6272/11021/112574/2210/9146/151636/10410/127829/54432/7099/4615/10938/6653/55048/1509/3482/2217/63971/929/51311/5119/4689/83464/27072/1201/84062/80772/9516/23317/55851/10226/79720/84286/3920/9114/8737/7317/535/8943/537/533/3134/219931/93343/79689/81846/9399/11031/5371/23385/3107/118429/11230/541…
BP	GO:0010257	NADH dehydrogenase complex assembly	51	-0.695586051423256	-2.57520981263177	1e-10	9.65952380952381e-09	7.11528822055138e-09	2245	tags=59%, list=11%, signal=52%	4715/51103/4702/54539/4722/4695/4712/79133/4716/55967/4700/4709/4718/80224/4708/4706/4707/4710/84233/25915/4711/4694/4725/91942/4717/29078/4724/55863/29090/4698
MF	GO:0015453	oxidoreduction-driven active transmembrane transporter activity	64	-0.64915435556996	-2.51512086434367	1e-10	9.65952380952381e-09	7.11528822055138e-09	2227	tags=52%, list=11%, signal=46%	4702/4726/4722/1329/4695/4712/4701/9377/9167/4716/7386/55967/4729/1528/4700/4709/1327/4718/1337/4708/4707/4710/1340/29796/4711/1349/4694/4725/4717/4724/4697/7388/4698
CC	GO:0015629	actin cytoskeleton	485	0.353527584312502	1.84394349788158	1e-10	9.65952380952381e-09	7.11528822055138e-09	4485	tags=33%, list=22%, signal=27%	254102/10603/7456/55909/9050/57617/4026/101/4542/64780/2934/51734/147179/1535/10211/3055/87/7205/9260/2268/7408/10093/7454/81/226/23580/7140/11337/1265/2319/10121/1613/4650/3611/7791/5829/10677/3927/29766/23307/91977/5058/1495/83706/10095/28988/11133/3059/10552/57175/4644/2011/50807/9051/1612/10296/29109/26037/832/5590/10307/7136/51411/30851/11344/375307/5880/3936/7137/3171/64098/79778/29126/1039…
CC	GO:0015934	large ribosomal subunit	109	-0.744713103929574	-3.15278990940532	1e-10	9.65952380952381e-09	7.11528822055138e-09	2453	tags=65%, list=12%, signal=58%	116541/130916/26589/6130/140801/6157/51318/116540/6136/6175/6176/65008/23521/6124/9801/25873/6168/29074/6159/64979/64981/54948/6137/6146/6138/84311/51258/51538/6147/64976/51263/4736/29088/64983/28977/6143/219927/6166/6167/6169/11224/51642/6181/28998/9553/54534/6155/6152/6135/4869/6154/6128/54148/6170/57129/51121/65003/6125/29093/6165/6164/11222/9349/6173/6133/6139/6160/6171/6144/6129/6156
CC	GO:0015935	small ribosomal subunit	67	-0.739369528595075	-2.90328967564002	1e-10	9.65952380952381e-09	7.11528822055138e-09	2476	tags=63%, list=12%, signal=55%	64951/51373/6191/7818/92259/6224/6217/6193/60488/6188/6227/6202/64965/6228/6194/64968/10240/6208/51023/28977/6229/56945/6233/54505/63931/6222/6232/4869/6204/64963/6235/6201/28957/54460/6218/6230/51650/51065/6205/6210/6189/6207
BP	GO:0016072	rRNA metabolic process	211	-0.607710023501854	-2.80526024209253	1e-10	9.65952380952381e-09	7.11528822055138e-09	3360	tags=51%, list=16%, signal=43%	55035/55813/92345/27340/9045/51729/112479/6223/28987/27079/11056/9790/5036/10248/54433/11137/79066/196074/23076/130916/10171/6130/51077/54680/2091/25879/55164/8780/29102/9188/65008/134430/51119/54059/2483/4931/51441/10436/6217/10775/8850/23212/84549/9221/153443/9775/51202/10885/51013/10200/29063/1736/10799/55759/10969/6227/51018/6202/55781/10556/92342/51602/29777/6194/88745/26156/23560/84128/8886…
BP	GO:0019221	cytokine-mediated signaling pathway	440	0.450570119582539	2.32263609096466	1e-10	9.65952380952381e-09	7.11528822055138e-09	4337	tags=40%, list=21%, signal=32%	2131/11025/10603/353514/3577/1439/84166/4851/146722/23765/6776/6774/634/1796/11027/7133/3718/1441/10581/3460/29108/3055/260434/10410/11024/10288/5795/1050/3557/3659/3579/4615/81/10554/5777/10555/10673/6688/3611/3570/2180/3454/1438/5008/83666/3594/11213/23547/2185/2207/3554/10062/7297/5566/6586/9447/6772/79594/9034/51588/8737/7132/79168/3588/3566/6654/3553/1230/8996/7376/79155/3303/103/11006/81030…
BP	GO:0019646	aerobic electron transport chain	75	-0.674779436634257	-2.69980598820529	1e-10	9.65952380952381e-09	7.11528822055138e-09	3255	tags=59%, list=16%, signal=49%	29103/4715/51103/6622/4702/4726/4722/1329/4695/4712/4701/9377/9167/4716/790955/11315/6392/4729/23479/4700/4709/1327/4718/1337/4708/4706/4707/4710/1347/29796/10975/27089/4711/4694/54205/4725/1350/7381/4717/1345/4724/4697/7388/4698
MF	GO:0019843	rRNA binding	61	-0.71606031737257	-2.74214874289918	1e-10	9.65952380952381e-09	7.11528822055138e-09	2417	tags=59%, list=12%, signal=52%	130916/51373/55794/6136/6191/9188/6175/51119/10436/22868/23212/6193/6188/29074/54948/64968/55299/60493/6208/6147/51023/80135/6143/6167/2971/6222/6135/4869/64963/65003/6125/84154/9349/6133/6205/6207
CC	GO:0019866	organelle inner membrane	489	-0.471561736732875	-2.38452317524042	1e-10	9.65952380952381e-09	7.11528822055138e-09	3036	tags=37%, list=15%, signal=32%	291/55486/79944/401612/79590/51103/10166/79714/6622/5832/4702/10845/54927/84274/1468/54977/4088/3329/115209/25880/4726/64951/116541/80775/26589/54539/51373/114971/4722/63933/23788/2628/10939/132001/57380/25972/113612/117145/51318/116540/1329/23592/4695/4712/51004/256979/65008/7818/157378/4701/10128/286097/92259/22/9377/79133/51649/10730/292/11331/221154/9167/4716/84300/54902/51300/93058/26049/790…
BP	GO:0022613	ribonucleoprotein complex biogenesis	381	-0.560685665755589	-2.77108499970237	1e-10	9.65952380952381e-09	7.11528822055138e-09	3412	tags=47%, list=17%, signal=40%	545/8662/55035/55813/51068/83939/92345/27340/7514/9045/51729/112479/6223/8661/28987/27079/10713/11056/54475/9790/5036/10248/26747/6426/8668/54433/7458/11137/79066/196074/472/23076/130916/10171/51631/51001/4927/6130/6431/140801/55794/51077/96764/54680/2091/25879/55164/8780/29102/55003/9188/6175/8665/51747/65008/134430/51119/54059/2483/4931/23521/85865/51441/10436/1975/22868/6217/10775/8850/90441/2…
CC	GO:0022625	cytosolic large ribosomal subunit	55	-0.812210407616601	-3.06741257319682	1e-10	9.65952380952381e-09	7.11528822055138e-09	2313	tags=78%, list=11%, signal=69%	6130/140801/6157/6136/6175/6176/65008/23521/6124/25873/6168/6159/6137/6146/6138/51538/6147/4736/6143/6166/6167/6169/11224/6181/6155/6152/6135/6154/6128/6170/51121/6125/6165/6164/9349/6173/6133/6139/6160/6171/6144/6129/6156
CC	GO:0022626	cytosolic ribosome	96	-0.791490988884382	-3.30608441683858	1e-10	9.65952380952381e-09	7.11528822055138e-09	2313	tags=72%, list=11%, signal=64%	6130/140801/6157/6136/6191/6175/6176/65008/23521/6224/6217/6124/6193/25873/6168/6188/6159/6227/6202/6137/6146/6228/6138/6194/51538/6208/6147/4736/6143/6166/6167/6229/6169/6233/54505/11224/6181/6222/6232/6155/6152/6135/6204/64963/6154/6235/6201/6128/6170/51121/6125/6165/6164/6218/6230/9349/51065/6173/6133/6139/6160/6205/6171/6210/6144/6189/6129/6156/6207
CC	GO:0022627	cytosolic small ribosomal subunit	39	-0.787417889737093	-2.77072464845728	1e-10	9.65952380952381e-09	7.11528822055138e-09	2000	tags=67%, list=10%, signal=60%	6191/6224/6217/6193/6188/6227/6202/6228/6194/6208/6229/6233/54505/6222/6232/6204/64963/6235/6201/6218/6230/51065/6205/6210/6189/6207
BP	GO:0022904	respiratory electron transport chain	100	-0.58938834264961	-2.47645893503782	1e-10	9.65952380952381e-09	7.11528822055138e-09	3255	tags=50%, list=16%, signal=42%	29103/4715/51103/6622/4702/4726/4722/1329/4695/4712/4701/9377/9167/4716/790955/11315/11232/6392/7386/55967/388753/51142/4729/8604/23479/4700/4709/1327/4718/1337/4708/4706/4707/4710/1347/29796/10975/27089/4711/4694/54205/4725/1350/7381/4717/1345/4724/4697/7388/4698
CC	GO:0030139	endocytic vesicle	329	0.413951062467597	2.07904772014788	1e-10	9.65952380952381e-09	7.11528822055138e-09	3497	tags=35%, list=17%, signal=29%	53917/653361/6892/2209/8291/3133/101/79890/9170/3105/6556/409/1441/1785/1535/752/81622/11021/2210/9146/7454/10938/23580/1520/10435/2319/23380/3482/64127/7791/23166/8578/10333/4689/311/4688/55647/4067/9114/6890/535/533/3134/2535/6440/11031/3240/3107/7097/9830/10228/5880/9554/6810/388325/54106/114609/4218/54361/8992/4035/84440/9693/8993/19/11151/7096/200576/5869/5878/80223/8322/306/6850/57192/26253…
BP	GO:0030335	positive regulation of cell migration	490	0.351314066665568	1.83437050573908	1e-10	9.65952380952381e-09	7.11528822055138e-09	3803	tags=31%, list=19%, signal=26%	3687/80005/4851/3383/6776/9181/6774/101/25865/6667/29108/4739/54828/64218/728/10507/7205/7040/177/2268/3579/7099/81/5293/4215/10509/6688/1613/3611/4318/3570/90550/5058/2358/83706/7130/2185/3554/4067/57091/57580/80149/152007/58191/9922/3965/6282/5294/9647/3071/5328/3553/1230/9043/2771/6648/5880/51564/6810/63940/2260/375056/23604/114609/29126/3480/5175/285966/2549/389/6615/4035/9693/2621/54434/7869…
CC	GO:0030667	secretory granule membrane	297	0.488870817079235	2.4421064040255	1e-10	9.65952380952381e-09	7.11528822055138e-09	3014	tags=39%, list=15%, signal=33%	53917/150372/27180/11025/3687/80331/3577/5023/10043/2357/101/634/6556/8972/7133/8694/1084/5329/121260/1535/5663/23218/64386/6402/53916/728/2204/7226/6809/10288/5795/1378/53831/57153/127829/3579/2319/10555/7305/3482/2212/929/23601/9545/8778/391/2358/290/23317/10326/2548/2207/762/25798/683/3920/535/10184/140885/3071/5328/11031/4311/23385/3107/7097/5175/5660/84418/374395/81619/199675/64114/2683/1179…
CC	GO:0030684	preribosome	66	-0.642019747464418	-2.50565435702095	1e-10	9.65952380952381e-09	7.11528822055138e-09	3352	tags=47%, list=16%, signal=39%	55813/27340/28987/9790/23076/51077/2091/25879/8780/134430/10436/90441/23212/84549/153443/10885/55759/10969/51018/55781/84946/51602/88745/26156/80135/57050/11103/51096/10412/6201/25983
BP	GO:0031348	negative regulation of defense response	211	0.441232413534118	2.12095006520223	1e-10	9.65952380952381e-09	7.11528822055138e-09	3587	tags=41%, list=18%, signal=34%	2629/84166/3133/2213/634/3105/409/7133/114548/5580/3055/9021/10162/171389/2268/1378/313/4210/64127/6737/240/2358/710/11213/7130/10062/4067/55666/4277/79594/3965/91662/7132/140885/3134/79626/1432/7376/100507436/103/7538/6773/27293/284207/5045/51738/9314/116379/11326/8993/2852/3082/79671/55870/6850/5788/2896/11277/56833/22933/3593/10906/3106/7128/79651/63906/79132/54625/3428/3135/253943/4938/58189/…
CC	GO:0031983	vesicle lumen	317	0.410279144281656	2.05769736475096	1e-10	9.65952380952381e-09	7.11528822055138e-09	3360	tags=36%, list=16%, signal=31%	201294/116844/5768/5265/9961/2934/79792/5199/29108/3310/5580/8566/124583/87/54863/7040/10533/2268/81/226/5777/5049/1774/1265/83716/64333/25801/2588/3614/1509/7077/5476/7076/410/240/2799/2717/2760/4758/710/3101/83706/28988/6282/8635/978/1432/10855/1794/10394/3837/30/3240/51411/23593/26578/26/2919/54676/51738/11240/10577/10092/8993/23406/2621/5657/4125/3082/2219/317/7422/1893/5154/5211/3700/2992/21…
BP	GO:0032635	interleukin-6 production	135	0.568680736420995	2.56383573039179	1e-10	9.65952380952381e-09	7.11528822055138e-09	2564	tags=41%, list=13%, signal=37%	353514/2629/27202/23765/9181/6774/11027/409/400709/29108/1535/1051/177/10288/408/7099/4615/5777/7305/51311/64127/3570/10333/5603/11213/1445/80149/3965/91662/140885/3071/3553/64170/11006/7097/388325/54106/3556/4155/114609/51738/9261/2621/3082/79671/7096/7349/113277/6850/55122/3635/3605/59341/3106/3603/7128
BP	GO:0032675	regulation of interleukin-6 production	135	0.568680736420995	2.56383573039179	1e-10	9.65952380952381e-09	7.11528822055138e-09	2564	tags=41%, list=13%, signal=37%	353514/2629/27202/23765/9181/6774/11027/409/400709/29108/1535/1051/177/10288/408/7099/4615/5777/7305/51311/64127/3570/10333/5603/11213/1445/80149/3965/91662/140885/3071/3553/64170/11006/7097/388325/54106/3556/4155/114609/51738/9261/2621/3082/79671/7096/7349/113277/6850/55122/3635/3605/59341/3106/3603/7128
BP	GO:0032981	mitochondrial respiratory chain complex I assembly	51	-0.695586051423256	-2.57520981263177	1e-10	9.65952380952381e-09	7.11528822055138e-09	2245	tags=59%, list=11%, signal=52%	4715/51103/4702/54539/4722/4695/4712/79133/4716/55967/4700/4709/4718/80224/4708/4706/4707/4710/84233/25915/4711/4694/4725/91942/4717/29078/4724/55863/29090/4698
BP	GO:0033108	mitochondrial respiratory chain complex assembly	84	-0.667947249469885	-2.73159133484935	1e-10	9.65952380952381e-09	7.11528822055138e-09	3244	tags=58%, list=16%, signal=49%	84275/4715/10063/51103/4702/115209/7019/54539/4722/90624/4695/4712/79133/4716/84300/54902/790955/51287/7386/55967/100131801/4700/4709/79072/4718/80224/4708/4706/4707/84987/4710/728568/100303755/389203/84233/116228/25915/493753/4711/51241/4694/4725/91942/4717/29078/4724/55863/29090/4698
BP	GO:0034470	ncRNA processing	346	-0.538774213693393	-2.63647105373162	1e-10	9.65952380952381e-09	7.11528822055138e-09	3366	tags=49%, list=17%, signal=42%	55661/6209/11062/57109/55006/79954/3028/1662/80746/1787/25896/8270/26024/79707/127253/6234/55651/10438/60487/55035/55813/92345/54888/27340/9045/51729/221078/112479/79828/6223/28987/51728/27079/7737/54517/11056/131965/9790/5036/112858/10248/55644/4088/54433/11137/57570/57505/79066/196074/57508/134637/23076/130916/93587/10171/81627/26610/6130/4087/51077/56339/285381/54680/2091/54802/25879/55164/878…
BP	GO:0034660	ncRNA metabolic process	416	-0.495580065662988	-2.46712060137471	1e-10	9.65952380952381e-09	7.11528822055138e-09	4587	tags=48%, list=23%, signal=38%	92675/22894/80745/79922/138716/5393/57117/5394/55124/55174/55157/55661/131405/6209/79731/11062/57109/57470/55006/79954/3028/1662/80746/1787/129563/25896/8270/26024/79707/118672/127253/6234/55651/23395/10438/54514/55278/60487/55035/55813/92345/54888/27340/9045/51729/221078/10352/112479/79828/6223/28987/51728/27079/7737/54517/11056/131965/10056/9790/5036/112858/10248/55644/4088/54433/11137/57570/57…
CC	GO:0034774	secretory granule lumen	312	0.416599881154918	2.0827447682499	1e-10	9.65952380952381e-09	7.11528822055138e-09	3637	tags=38%, list=18%, signal=32%	201294/116844/5768/5265/9961/2934/79792/5199/29108/3310/5580/8566/124583/87/54863/7040/10533/2268/81/226/5777/5049/1774/1265/83716/64333/25801/2588/3614/1509/7077/5476/7076/410/240/2799/2717/2760/4758/710/3101/83706/28988/6282/8635/978/1432/10855/1794/10394/3837/30/3240/51411/23593/26578/26/2919/54676/51738/11240/10577/10092/8993/23406/2621/5657/4125/3082/2219/317/7422/1893/5154/5211/3700/2992/21…
BP	GO:0042060	wound healing	402	0.376077800453863	1.92670852772679	1e-10	9.65952380952381e-09	7.11528822055138e-09	3905	tags=31%, list=19%, signal=25%	2131/50848/8291/5023/953/5265/7094/634/6556/5580/5329/8837/171389/7040/7454/7099/5777/1265/7076/3611/7391/240/84062/3705/5058/710/83706/2207/6484/4067/57175/3678/5294/4853/4763/375033/221477/5328/1432/10855/2161/9158/63036/152/7409/2776/462/51330/25987/1861/128272/375056/10398/83478/4217/54361/389125/5359/389/2683/1026/2621/5894/2624/6403/7422/6850/7056/5154/2157/2153/954/7103/253970/3640/5028/14…
BP	GO:0042254	ribosome biogenesis	267	-0.617562683314903	-2.94141300549687	1e-10	9.65952380952381e-09	7.11528822055138e-09	3360	tags=53%, list=16%, signal=45%	55035/55813/51068/83939/92345/27340/7514/9045/51729/112479/6223/28987/27079/11056/54475/9790/5036/10248/54433/11137/79066/196074/23076/130916/10171/51001/4927/6130/140801/55794/51077/54680/2091/25879/55164/8780/29102/55003/9188/6175/65008/134430/51119/54059/2483/4931/85865/51441/10436/22868/6217/10775/8850/90441/23212/29889/84549/9221/153443/9775/6193/115416/51202/10885/51013/64434/10200/29063/17…
BP	GO:0042255	ribosome assembly	53	-0.68125574715371	-2.547069966718	1e-10	9.65952380952381e-09	7.11528822055138e-09	3321	tags=55%, list=16%, signal=46%	83939/6223/54475/130916/51001/140801/55794/6175/51119/22868/23212/6193/708/29777/55299/6208/6147/6169/54505/6232/6152/6135/4869/64963/6128/6125/29093/84154/51065
BP	GO:0042273	ribosomal large subunit biogenesis	67	-0.753794476447437	-2.95993226172412	1e-10	9.65952380952381e-09	7.11528822055138e-09	2313	tags=60%, list=11%, signal=53%	6130/140801/55794/54680/55003/6175/65008/4931/22868/90441/23212/84549/115416/55759/10969/51018/26156/23560/8886/55299/6147/80135/4736/84365/6169/11224/2971/6152/6135/4869/6154/10412/6128/51121/6125/6165/84154/9326/51187/6129
BP	GO:0042274	ribosomal small subunit biogenesis	65	-0.708802944978469	-2.7591974659821	1e-10	9.65952380952381e-09	7.11528822055138e-09	3762	tags=62%, list=18%, signal=50%	6234/6838/55813/27340/6223/28987/11056/9790/10171/25879/8780/10436/6217/23212/153443/6193/10885/64434/10799/6227/6202/55781/84946/29777/6194/88745/6208/57050/6229/6169/404672/6232/25926/4869/64963/6201/25983/6218/6230/51065
CC	GO:0042581	specific granule	158	0.555579914836895	2.56204688733121	1e-10	9.65952380952381e-09	7.11528822055138e-09	4007	tags=54%, list=20%, signal=44%	80331/116844/5023/5768/10043/101/634/7133/79792/5199/8694/1084/5329/121260/1535/64386/8566/124583/2204/7226/6809/5795/53831/57153/5777/1774/1265/10555/1509/7077/23601/4758/2358/311/683/6813/5328/10855/1794/10394/3837/30/3240/6810/26/2919/81619/199675/64114/8993/963/10970/6518/8514/306/6515/1143/3684/945/57126/23250/401258/22918/54918/6590/25797/84514/338339/966/6947/11026/9725/719/383/1991/4790/5…
BP	GO:0042773	ATP synthesis coupled electron transport	82	-0.658291759439226	-2.67105665615684	1e-10	9.65952380952381e-09	7.11528822055138e-09	3255	tags=57%, list=16%, signal=48%	29103/4715/51103/6622/4702/4726/4722/1329/4695/4712/4701/9377/9167/4716/790955/11315/6392/55967/388753/51142/4729/23479/4700/4709/1327/4718/1337/4708/4706/4707/4710/1347/29796/10975/27089/4711/4694/54205/4725/1350/7381/4717/1345/4724/4697/7388/4698
BP	GO:0042775	mitochondrial ATP synthesis coupled electron transport	82	-0.658291759439226	-2.67105665615684	1e-10	9.65952380952381e-09	7.11528822055138e-09	3255	tags=57%, list=16%, signal=48%	29103/4715/51103/6622/4702/4726/4722/1329/4695/4712/4701/9377/9167/4716/790955/11315/6392/55967/388753/51142/4729/23479/4700/4709/1327/4718/1337/4708/4706/4707/4710/1347/29796/10975/27089/4711/4694/54205/4725/1350/7381/4717/1345/4724/4697/7388/4698
CC	GO:0044391	ribosomal subunit	172	-0.744193249542622	-3.35537234212151	1e-10	9.65952380952381e-09	7.11528822055138e-09	2476	tags=65%, list=12%, signal=57%	64951/116541/130916/26589/6130/140801/51373/6157/51318/116540/6136/6191/6175/6176/65008/7818/92259/23521/6224/6217/6124/6193/9801/25873/60488/6168/6188/29074/6159/64979/6227/6202/64981/64965/54948/6137/6146/6228/6138/6194/64968/84311/51258/51538/10240/6208/6147/51023/64976/51263/4736/29088/64983/28977/6143/219927/6166/6167/6229/6169/56945/6233/54505/11224/51642/63931/6181/6222/28998/9553/6232/545…
BP	GO:0045333	cellular respiration	196	-0.492509029014388	-2.25390488372228	1e-10	9.65952380952381e-09	7.11528822055138e-09	2227	tags=38%, list=11%, signal=34%	3565/29103/84275/5160/4715/163702/51103/6622/4702/4726/4722/90624/55847/1329/4695/4712/4701/9377/8802/9167/4716/84300/93058/790955/11315/11232/201626/2395/6392/1743/7386/55967/1737/388753/3458/8803/51142/4729/8604/23479/7385/4700/3658/4709/5162/1327/4718/1337/4708/4706/4707/4190/4710/1340/1347/29796/10975/664/27089/4711/1349/4694/54205/4725/1350/7381/4717/84273/1345/4724/4697/205327/7388/4436/4698
CC	GO:0045335	phagocytic vesicle	132	0.539895748382019	2.42630829118707	1e-10	9.65952380952381e-09	7.11528822055138e-09	3497	tags=49%, list=17%, signal=41%	653361/6892/3133/101/3105/6556/1785/1535/752/81622/9146/7454/23580/1520/10435/23380/64127/7791/10333/4689/311/4688/55647/9114/6890/535/533/3134/11031/3107/7097/9830/10228/5880/9554/6810/388325/54106/4218/8992/8993/19/11151/7096/200576/80223/306/6850/57192/26253/3693/6891/10981/3106/2475/7431/7879/4353/3135/538/1991/9341/3916/219972/4057
BP	GO:0050727	regulation of inflammatory response	330	0.422217679534356	2.1188043281589	1e-10	9.65952380952381e-09	7.11528822055138e-09	3587	tags=36%, list=18%, signal=30%	653361/353514/2629/2867/23765/3133/2213/101/7133/120892/9870/114548/29108/5580/2865/1051/3055/9021/10162/171389/177/2268/1050/7099/4615/313/4210/25807/2529/64127/7791/4318/22904/241/240/5008/5603/2358/7130/3554/10062/4067/683/8737/91662/7132/5294/140885/2679/79626/3553/1432/4814/64332/2161/81030/7538/10318/27293/7097/284207/3430/54106/604/63940/10658/9180/5045/51738/9314/116379/23097/118788/8993/…
BP	GO:0050777	negative regulation of immune response	182	0.470826781333264	2.21968148757023	1e-10	9.65952380952381e-09	7.11528822055138e-09	3668	tags=44%, list=18%, signal=36%	84166/3133/2213/634/3105/409/3718/3055/171389/2268/1378/51043/5777/6688/3142/64127/6737/710/11213/10062/4067/55666/149041/4277/80149/79594/3965/3566/3134/3071/1432/7376/84695/100507436/103/11006/6773/5987/604/5045/11326/4179/8993/79671/1604/6850/5788/3635/2896/11277/56833/22933/3593/259307/729230/10906/3106/7128/1379/79651/3162/11314/339390/966/63906/79132/54625/3428/3135/253943/4938/4940/383/513…
BP	GO:0050778	positive regulation of immune response	469	0.358581907380955	1.858690498631	1e-10	9.65952380952381e-09	7.11528822055138e-09	3326	tags=32%, list=16%, signal=27%	150372/10603/715/2867/84166/27202/10616/2357/3133/2213/101/634/3105/6556/11027/25865/84106/400709/5199/114548/29108/5580/121260/1535/5663/728/55072/3055/9846/7040/1845/2268/9473/5795/1378/7099/5293/5777/581/10673/6688/3142/7305/51311/64127/83666/3594/5058/2358/710/54440/2207/11119/3554/1445/4067/8741/9447/121665/149041/4277/80149/7462/3965/10459/51279/563/3566/3134/3071/5590/3553/164/64332/64170/…
CC	GO:0060205	cytoplasmic vesicle lumen	315	0.411454162312978	2.06304356893399	1e-10	9.65952380952381e-09	7.11528822055138e-09	3360	tags=36%, list=16%, signal=31%	201294/116844/5768/5265/9961/2934/79792/5199/29108/3310/5580/8566/124583/87/54863/7040/10533/2268/81/226/5777/5049/1774/1265/83716/64333/25801/2588/3614/1509/7077/5476/7076/410/240/2799/2717/2760/4758/710/3101/83706/28988/6282/8635/978/1432/10855/1794/10394/3837/30/3240/51411/23593/26578/26/2919/54676/51738/11240/10577/10092/8993/23406/2621/5657/4125/3082/2219/317/7422/1893/5154/5211/3700/2992/21…
BP	GO:0060627	regulation of vesicle-mediated transport	500	0.383339496476611	2.00580573100667	1e-10	9.65952380952381e-09	7.11528822055138e-09	4097	tags=36%, list=20%, signal=29%	201294/80331/56850/8291/5023/4851/10347/146722/57617/2213/634/79890/64780/4289/6556/409/84106/27243/120892/1785/2242/29108/11252/1535/53916/10211/3055/9846/9146/2268/5795/408/10938/6653/1265/6688/929/64127/9545/55423/1201/84062/2932/2358/23317/10326/88455/2207/7249/10062/1445/4067/79772/3965/6813/338692/537/4043/8911/140885/3566/3134/3071/219931/116443/3553/164/7376/2771/1794/11031/85439/10188/70…
CC	GO:0070469	respirasome	87	-0.672361813333916	-2.75615866813686	1e-10	9.65952380952381e-09	7.11528822055138e-09	2245	tags=51%, list=11%, signal=45%	54539/4722/1329/4695/4712/4701/9377/9167/4716/54902/6392/7386/55967/388753/25994/4729/7385/4700/4709/1327/4718/1337/4708/4706/4707/4710/1340/1347/29796/10975/27089/4711/1349/4694/54205/4725/1350/7381/4717/1345/4724/4697/7388/4698
CC	GO:0070820	tertiary granule	160	0.53524789327851	2.46334316768645	1e-10	9.65952380952381e-09	7.11528822055138e-09	3497	tags=46%, list=17%, signal=39%	3687/116844/5768/2357/101/634/6556/8972/79792/5199/1535/23218/124583/2204/7226/10288/1378/53831/127829/226/5777/1520/1265/1509/7077/23601/4318/8778/2358/28988/7130/2548/2207/3920/6813/535/140885/3071/5328/978/10394/3240/2919/84418/374395/81619/199675/8993/963/8514/1604/6515/1143/3684/945/57126/23250/22918/1828/25797/1471/79930/11314/338339/966/6947/5269/11026/9725/4048/2495/3916/55004/4057
CC	GO:0098798	mitochondrial protein-containing complex	233	-0.59553911765731	-2.78737588507847	1e-10	9.65952380952381e-09	7.11528822055138e-09	2476	tags=46%, list=12%, signal=41%	64951/116541/130916/26589/54539/51373/4722/10939/51318/116540/1329/4695/4712/7818/4701/286097/92259/9377/292/11331/221154/9167/4716/11232/594/9801/6392/3313/60488/7386/55967/1737/29074/10651/64979/56922/64981/100188893/64965/79135/4729/54948/140823/5163/7385/64968/4700/84311/51258/4709/10240/5162/51023/64976/1327/4718/51263/134266/29088/64983/28977/1337/4708/4706/219927/26521/4707/56945/4710/1347…
CC	GO:0098800	inner mitochondrial membrane protein complex	115	-0.591233648152985	-2.52575485545338	1e-10	9.65952380952381e-09	7.11528822055138e-09	2245	tags=44%, list=11%, signal=40%	54539/4722/10939/1329/4695/4712/4701/286097/9377/11331/221154/9167/4716/6392/3313/7386/55967/10651/79135/4729/140823/7385/4700/4709/1327/4718/134266/1337/4708/4706/4707/4710/1347/10440/29796/10975/27089/131118/4711/4694/4725/1350/7381/4717/1345/4724/4697/7388/196294/29090/4698
CC	GO:0098803	respiratory chain complex	80	-0.669866903005755	-2.70533788296337	1e-10	9.65952380952381e-09	7.11528822055138e-09	2245	tags=55%, list=11%, signal=49%	51103/4702/4726/54539/4722/1329/4695/4712/4701/9377/9167/4716/6392/7386/55967/388753/4729/7385/4700/4709/1327/4718/1337/4708/4706/4707/4710/1340/1347/29796/10975/27089/4711/1349/4694/4725/1350/7381/4717/1345/4724/4697/7388/4698
CC	GO:0098852	lytic vacuole membrane	367	0.40786117108399	2.07554381297866	1e-10	9.65952380952381e-09	7.11528822055138e-09	3145	tags=32%, list=15%, signal=27%	150372/51296/80331/91056/2629/9842/1889/1186/10043/57617/2357/1441/2783/10581/121260/5663/6272/10211/7226/151636/10410/408/57153/127829/7780/1509/5476/51311/9545/27072/1201/9516/55332/4758/290/23317/2548/11133/10548/9583/4067/2028/25798/84286/3920/9114/7317/215/535/8943/533/126321/3134/219931/84283/164/28962/9043/10855/23385/2776/2767/54106/96459/56834/79036/5660/8992/56928/374395/64114/2683/4035…
CC	GO:0101002	ficolin-1-rich granule	182	0.478274149798979	2.25479160995462	1e-10	9.65952380952381e-09	7.11528822055138e-09	3837	tags=46%, list=19%, signal=38%	80301/3687/116844/5265/2357/101/9961/6556/8972/2934/79792/3310/23218/124583/2204/7226/10533/10288/1378/127829/226/5049/1520/83716/3614/1509/7077/4318/240/2799/8778/2358/3101/28988/7130/2548/2207/3920/535/823/140885/3071/978/1432/3303/3837/51411/26578/10092/374395/3304/23406/2219/317/1604/6515/5211/2992/22918/1828/411/8621/25797/1471/5315/79930/1654/6993/11314/338339/5719/5269/11026/4048/47/5836/2…
BP	GO:0140053	mitochondrial gene expression	101	-0.576802766131212	-2.41908176705259	1e-10	9.65952380952381e-09	7.11528822055138e-09	4056	tags=51%, list=20%, signal=41%	55006/3028/55005/26995/64960/23395/79675/79736/55278/84275/10352/85476/51335/9617/57570/57505/64951/130916/84340/4528/64863/7019/51373/54802/4701/10128/22868/84300/115416/25821/60488/118487/7978/57038/54948/51067/55699/708/64968/51258/79072/219402/60493/80298/63931/64963/57129/28957/54460/84273/54931/64216
MF	GO:0140375	immune receptor activity	140	0.508041380654821	2.30415871740147	1e-10	9.65952380952381e-09	7.11528822055138e-09	3195	tags=37%, list=16%, signal=32%	11025/353514/3577/1439/27202/23765/2357/2213/11027/1441/3460/728/2210/11024/10288/1378/3579/3570/3454/1438/3594/2358/23547/2207/3554/9034/79168/3588/3566/1230/2057/3140/3556/9180/3601/116379/3597/84818/8809/3455/8322/1271/3593/729230/8807/11026/2826/10936/719/10990/2859/7850
BP	GO:0022618	ribonucleoprotein complex assembly	163	-0.488653364828466	-2.19062927685122	1.03499381595385e-10	9.87992920311708e-09	7.27764072691759e-09	3034	tags=37%, list=15%, signal=32%	6223/8661/10713/54475/26747/6426/8668/7458/472/51631/6431/140801/55794/96764/54680/55164/6175/8665/51747/23521/1975/22868/23212/11052/8667/6193/6733/11051/10569/3320/1653/29777/55299/6208/8559/6147/10480/10907/6606/55015/6936/8161/11218/8669/6169/54505/1207/6232/6152/6135/64963/79833/6128/6125/84154/3646/51065/9326/6880/11171/10772
BP	GO:0050900	leukocyte migration	345	0.387339027030476	1.95854715703838	1.24601887199866e-10	1.1756043171392e-08	8.65960239315592e-09	3574	tags=32%, list=18%, signal=27%	2131/50848/3577/2629/2867/3383/27202/101/79890/1441/114548/29108/6402/728/3055/7226/177/3579/4615/5293/2529/6688/64127/4318/3570/90550/240/54210/391/80270/2358/80024/2185/6404/2207/3554/6484/4067/57580/683/58191/3965/91662/5294/11035/1130/140885/3071/6654/1230/4814/7409/5880/63940/2919/375056/23604/114609/11240/5175/2683/2621/5657/9948/11151/200576/6403/7422/1893/6850/6355/6363/65125/7369/64005/5…
BP	GO:0032102	negative regulation of response to external stimulus	364	0.38132019336643	1.93331677992562	1.30995114831592e-10	1.22171765717648e-08	8.99927721734758e-09	3905	tags=35%, list=19%, signal=28%	2629/84166/4851/27202/3133/2213/634/79890/3105/11027/409/7133/114548/5580/64218/3055/9021/10507/10162/171389/1845/2268/1378/57680/313/4210/10509/64127/7391/6737/240/2358/710/11213/7130/83999/10062/4067/55666/57175/4277/79594/3965/91662/7132/140885/3134/5328/79626/116443/1432/7376/100507436/103/2161/7538/6773/27293/284207/10221/5045/51738/11240/9314/54361/116379/11326/8993/7869/2852/3082/79671/734…
BP	GO:0002526	acute inflammatory response	108	0.546989610712578	2.40052330311242	1.33919785629323e-10	1.23480129613219e-08	9.09565242587672e-09	3587	tags=38%, list=18%, signal=31%	2131/2867/3383/5265/3133/6774/2213/101/114548/2865/1051/171389/3579/25807/23780/2529/241/3570/54210/5008/5294/3553/3250/2161/3240/462/9180/5359/2683/55870/3700/2157/5743/1773/718/8792/9332/1991/7124/5733/3630
BP	GO:0006887	exocytosis	337	0.382659757041195	1.92510503990618	1.63032339031162e-10	1.48634202123466e-08	1.09485230161908e-08	4479	tags=37%, list=22%, signal=29%	201294/80331/5023/4851/57617/2213/634/64780/84106/27243/120892/2242/5663/6854/3055/9846/9146/6809/2268/8676/5293/6688/9545/27072/84062/2932/5058/4067/5899/7462/3965/6813/5294/537/8911/54536/3566/7127/3134/3071/219931/116443/84283/164/1230/2771/94120/23265/11031/867/5880/6810/51150/1488/375056/4218/84961/284021/2624/11151/4878/80223/306/6850/6355/10652/3684/64005/375/57126/91828/23400/5028/5978/87…
BP	GO:0071826	ribonucleoprotein complex subunit organization	170	-0.479830627408341	-2.15942015916586	2.20516168683919e-10	1.98807576966813e-08	1.46443369097929e-08	3034	tags=36%, list=15%, signal=31%	6223/8661/10713/54475/26747/6426/8668/7458/472/51631/6431/140801/55794/96764/54680/55164/6175/8665/51747/23521/1975/22868/23212/11052/8667/6193/6733/11051/10569/3320/1653/29777/55299/6208/8559/6147/10480/10907/6606/55015/6936/8161/11218/8669/6169/54505/1207/6232/6152/6135/64963/79833/6128/6125/84154/3646/51065/9326/6880/11171/10772/79752
BP	GO:0045055	regulated exocytosis	224	0.426874790573446	2.0631824225332	2.64115146123293e-10	2.35497834686198e-08	1.73469728130487e-08	4056	tags=38%, list=20%, signal=31%	201294/80331/5023/4851/57617/2213/634/64780/84106/120892/2242/5663/6854/3055/9846/6809/2268/8676/5293/6688/9545/27072/84062/2932/4067/7462/3965/6813/5294/8911/3566/3134/3071/116443/84283/164/2771/11031/867/5880/6810/51150/1488/84961/284021/2624/11151/4878/80223/306/6850/3684/375/57126/5028/5978/8775/8938/5864/729230/4627/150/808/1020/6844/3162/11314/8372/23396/9341/112476/3916/27445/56848/9144/10…
BP	GO:0042742	defense response to bacterium	248	0.414024797206403	2.0147078503108	2.69972848067560e-10	2.38104314045672e-08	1.75389683218261e-08	3498	tags=30%, list=17%, signal=25%	602/3133/3105/6556/400709/79792/5199/29108/5580/1535/728/1051/171389/2268/7099/4615/64127/3570/23166/10333/54210/163351/2358/2207/7132/4853/3516/1130/6992/64170/100507436/7100/3240/7097/58484/54106/3140/4671/114609/115361/8993/6464/2634/6403/306/6850/3605/2896/56833/22933/6590/6441/3593/353144/22861/566/1673/117285/4353/8398/646627/1672/245929/4938/6372/4940/4939/1991/245911/7124/84659/219972/876…
BP	GO:0000377	RNA splicing, via transesterification reactions with bulged adenosine as nucleophile	250	-0.42946913439398	-2.03223320850141	3.56210671487891e-10	3.07478020048164e-08	2.26490951031158e-08	4361	tags=40%, list=21%, signal=32%	1655/27339/57721/3190/84081/6427/83989/23028/84530/55692/94104/27316/8487/9169/10250/10946/4691/10284/4154/51729/10212/5935/8899/10713/7737/3183/9716/6426/51163/79066/55110/7072/51631/6431/10656/10150/56339/96764/6421/4670/3185/51747/10492/2483/57703/5411/55596/60625/9775/10657/6733/27238/4236/6434/10569/6428/6432/8087/84991/27336/51319/84950/1653/22916/23398/9879/708/10179/5356/10283/11193/22938…
BP	GO:0000398	mRNA splicing, via spliceosome	250	-0.42946913439398	-2.03223320850141	3.56210671487891e-10	3.07478020048164e-08	2.26490951031158e-08	4361	tags=40%, list=21%, signal=32%	1655/27339/57721/3190/84081/6427/83989/23028/84530/55692/94104/27316/8487/9169/10250/10946/4691/10284/4154/51729/10212/5935/8899/10713/7737/3183/9716/6426/51163/79066/55110/7072/51631/6431/10656/10150/56339/96764/6421/4670/3185/51747/10492/2483/57703/5411/55596/60625/9775/10657/6733/27238/4236/6434/10569/6428/6432/8087/84991/27336/51319/84950/1653/22916/23398/9879/708/10179/5356/10283/11193/22938…
BP	GO:0002237	response to molecule of bacterial origin	334	0.385170878003341	1.93539115811034	3.73028122719065e-10	3.18605282920263e-08	2.34687388454167e-08	3905	tags=34%, list=19%, signal=28%	1439/4851/3383/4791/2213/6556/11027/7133/114548/29108/728/1051/3055/7040/10288/7867/7099/4615/249/6688/929/64127/22904/3454/10333/9516/11213/3727/10062/133/4067/706/80149/3965/55593/140885/4793/2679/10068/3553/1432/79155/64170/7538/5739/10318/7097/6648/388325/54106/2919/10221/841/114609/942/29126/23097/9261/19/842/79577/7096/3661/2643/6403/1604/5970/22900/55122/7056/117854/3297/22933/5976/5743/54…
CC	GO:0005681	spliceosomal complex	155	-0.495421772436654	-2.21044817378515	4.09888162758804e-10	3.38748594200142e-08	2.49525124588872e-08	4361	tags=47%, list=21%, signal=37%	1655/27339/3190/6427/55131/55692/3958/27316/8487/10250/55119/10946/4691/10081/4904/51729/5935/8899/10713/7737/3183/9716/6009/6426/55110/144983/51631/140890/8458/5511/4670/3185/1665/51747/10492/2483/57703/5411/8539/55596/60625/9775/27238/4236/6434/10569/84991/27336/84950/23398/10285/5356/10283/11193/22938/55285/8559/143884/3178/10907/10236/55015/85437/51645/6936/1207/9939/4116/91603/51503/51639/10…
BP	GO:0071706	tumor necrosis factor superfamily cytokine production	161	0.477957359876065	2.19586571105098	4.1868503184137e-10	3.38748594200142e-08	2.49525124588872e-08	3904	tags=43%, list=19%, signal=35%	353514/27202/602/9181/3133/6774/101/11027/409/120892/29108/1535/5663/177/5795/7099/4615/5777/7305/929/64127/54440/11213/23547/706/80149/3965/8737/140885/64170/7538/7097/5987/54106/114609/51738/942/29126/9261/2621/7096/113277/6850/6363/5788/945/3605/11277/943/3593/1191/729230/566/7128/7855/83786/148022/4938/4940/4939/9971/4057/56848/3717/23586/1139/671/4795/5724
BP	GO:1903555	regulation of tumor necrosis factor superfamily cytokine production	161	0.477957359876065	2.19586571105098	4.1868503184137e-10	3.38748594200142e-08	2.49525124588872e-08	3904	tags=43%, list=19%, signal=35%	353514/27202/602/9181/3133/6774/101/11027/409/120892/29108/1535/5663/177/5795/7099/4615/5777/7305/929/64127/54440/11213/23547/706/80149/3965/8737/140885/64170/7538/7097/5987/54106/114609/51738/942/29126/9261/2621/7096/113277/6850/6363/5788/945/3605/11277/943/3593/1191/729230/566/7128/7855/83786/148022/4938/4940/4939/9971/4057/56848/3717/23586/1139/671/4795/5724
BP	GO:0002697	regulation of immune effector process	321	0.386141221650814	1.93343971392798	4.20616400335797e-10	3.38748594200142e-08	2.49525124588872e-08	2884	tags=33%, list=14%, signal=29%	201294/653361/2867/3383/3133/2213/634/3105/409/7133/3718/84106/2242/114548/121260/2865/9846/7040/177/2268/5795/1378/51043/7454/7099/5777/2529/6688/3142/7305/64127/7009/3594/710/54440/11213/3554/4067/8741/149041/80149/3965/6813/10459/11035/6830/563/3566/3134/3071/5590/3553/164/64332/84695/100507436/11006/7409/5880/6810/388325/54106/604/3140/942/246778/11326/4179/8993/399687/2624/684/8809/4878/1604…
BP	GO:0006914	autophagy	496	0.343949489553947	1.79628840258942	4.21661424873235e-10	3.38748594200142e-08	2.49525124588872e-08	3561	tags=32%, list=17%, signal=27%	53917/23130/2629/9842/5768/207063/57617/6774/79065/27243/120892/89849/57655/55578/29108/54828/5663/9895/23001/9146/171389/10645/10533/79142/64419/4210/5049/55968/11337/10287/53349/55048/5476/1613/64127/7009/285180/6737/27072/1201/2932/80772/55332/8897/7249/10548/79720/5566/5899/706/55201/2011/3920/401409/80149/79594/9114/81603/9919/535/823/8408/1612/533/219931/93343/57705/23265/81846/9830/5987/95…
BP	GO:0061919	process utilizing autophagic mechanism	496	0.343949489553947	1.79628840258942	4.21661424873235e-10	3.38748594200142e-08	2.49525124588872e-08	3561	tags=32%, list=17%, signal=27%	53917/23130/2629/9842/5768/207063/57617/6774/79065/27243/120892/89849/57655/55578/29108/54828/5663/9895/23001/9146/171389/10645/10533/79142/64419/4210/5049/55968/11337/10287/53349/55048/5476/1613/64127/7009/285180/6737/27072/1201/2932/80772/55332/8897/7249/10548/79720/5566/5899/706/55201/2011/3920/401409/80149/79594/9114/81603/9919/535/823/8408/1612/533/219931/93343/57705/23265/81846/9830/5987/95…
BP	GO:0030490	maturation of SSU-rRNA	44	-0.699729758273031	-2.52336568450629	4.39236083057498e-10	3.49407997836131e-08	2.57376932879306e-08	4047	tags=61%, list=20%, signal=49%	79954/6234/55813/27340/6223/28987/11056/9790/10171/25879/8780/6217/23212/153443/10885/10799/6227/6202/55781/29777/88745/6208/57050/404672/25926/64963/25983
BP	GO:0043410	positive regulation of MAPK cascade	452	0.348419805946405	1.80015439219783	4.90331314445963e-10	3.86266823826655e-08	2.84527460748511e-08	4505	tags=34%, list=22%, signal=27%	653361/353514/4851/3383/10347/27202/2213/101/4296/4055/25865/409/120892/29108/5663/151306/728/8837/7040/177/5795/408/7099/4615/4215/6688/7077/3611/64127/10333/5008/5058/2358/2185/1445/27020/80149/152007/3965/8737/5294/4853/673/537/5590/3553/1230/9043/64170/2771/23533/152/388325/2914/54106/4835/4616/5871/2260/114609/51738/3480/4217/4035/28996/57161/9693/2621/2852/5031/6464/5894/221472/3082/113277/…
BP	GO:0002831	regulation of response to biotic stimulus	304	0.387113996408345	1.92857915801545	5.17220441079873e-10	4.0353140951174e-08	2.97244702879709e-08	3668	tags=38%, list=18%, signal=31%	653361/2867/84166/3133/2213/101/634/3105/11027/84282/409/400709/29108/121260/1535/3055/151636/2268/1378/9683/3659/7099/5777/6688/7305/51311/64127/6737/83666/3594/5058/2358/710/11213/10062/4067/55666/9447/6772/4277/80149/79594/3965/3134/164/7376/64170/100507436/103/81030/6773/3430/7409/58484/388325/3665/3140/10221/841/114609/29126/246778/5359/11326/79671/2219/8638/3661/1604/22900/6850/55122/117854…
BP	GO:0032103	positive regulation of response to external stimulus	393	0.363475574564315	1.86057502479123	5.3928861835475e-10	4.16741699936233e-08	3.06975516292559e-08	3645	tags=33%, list=18%, signal=27%	353514/2867/84166/23765/3133/101/11027/25865/400709/120892/29108/121260/1535/2865/728/1051/3055/6809/7040/177/1050/3579/7099/6688/7305/51311/64127/7391/241/3570/8578/90550/5008/5603/83666/5058/2358/2185/4067/9447/3965/8737/91662/7132/5294/9647/3134/3071/3553/164/1230/4814/64332/64170/81030/10318/7097/3430/7409/5880/58484/6810/388325/54106/3665/63940/2260/9180/23604/114609/51738/5359/81565/23097/4…
BP	GO:0050817	coagulation	217	0.428418557107385	2.06534645238362	6.02008557978147e-10	4.60820513154216e-08	3.39444348778542e-08	3309	tags=30%, list=16%, signal=26%	50848/5023/953/5265/7094/634/5580/5329/5663/7454/7099/5777/3611/7391/84062/3705/710/83706/2207/6484/4067/5294/375033/5328/1432/10855/2161/9158/63036/152/7409/2776/462/10398/5359/2621/6403/6850/7056/5154/2157/2153/954/7103/5028/1465/7410/3674/340205/8529/2812/9002/5291/4627/150/160851/966/2191/2815/3273/10019/79001/388552/6714/8525/7035
BP	GO:0015980	energy derivation by oxidation of organic compounds	276	-0.414131942380857	-1.98038081792483	6.69594406339583e-10	5.07765328321437e-08	3.74024302921412e-08	3269	tags=32%, list=16%, signal=27%	3565/29103/84275/5160/4715/163702/2673/5257/51103/5504/6622/4702/4609/4726/4722/34/3479/90624/55847/55022/1329/4695/4712/4701/9377/2632/8802/9167/4716/84300/93058/790955/11315/11232/201626/2395/6392/1743/7386/55967/1737/388753/3458/8803/51142/4729/8604/23479/7385/4700/3658/4709/3146/5162/7360/1327/4718/8445/1337/4708/4706/5501/4707/4190/4710/1340/1347/29796/10975/664/27089/4711/1349/4694/54205/47…
BP	GO:0032755	positive regulation of interleukin-6 production	88	0.562577821570955	2.38643203070767	7.44025085105265e-10	5.58983290791122e-08	4.11751894076773e-08	2543	tags=40%, list=12%, signal=35%	353514/23765/9181/6774/11027/400709/29108/1535/177/10288/7099/4615/7305/51311/64127/3570/10333/5603/3965/3553/64170/7097/388325/54106/3556/4155/114609/7096/7349/113277/6850/55122/3605/59341/3603
BP	GO:0032640	tumor necrosis factor production	156	0.469653249295323	2.15854129759759	7.98105779200915e-10	5.85816588916991e-08	4.31517531994172e-08	3904	tags=42%, list=19%, signal=34%	353514/27202/602/9181/3133/6774/11027/409/120892/29108/1535/5663/177/5795/7099/4615/5777/7305/929/64127/54440/11213/23547/706/80149/3965/8737/140885/64170/7538/7097/5987/54106/114609/51738/9261/2621/7096/113277/6850/6363/5788/945/3605/11277/943/3593/1191/729230/566/7128/7855/83786/148022/4938/4940/4939/9971/4057/56848/3717/23586/1139/671/4795/5724
BP	GO:0032680	regulation of tumor necrosis factor production	156	0.469653249295323	2.15854129759759	7.98105779200915e-10	5.85816588916991e-08	4.31517531994172e-08	3904	tags=42%, list=19%, signal=34%	353514/27202/602/9181/3133/6774/11027/409/120892/29108/1535/5663/177/5795/7099/4615/5777/7305/929/64127/54440/11213/23547/706/80149/3965/8737/140885/64170/7538/7097/5987/54106/114609/51738/9261/2621/7096/113277/6850/6363/5788/945/3605/11277/943/3593/1191/729230/566/7128/7855/83786/148022/4938/4940/4939/9971/4057/56848/3717/23586/1139/671/4795/5724
CC	GO:0035579	specific granule membrane	90	0.564511681263469	2.40364805189673	8.01400559154376e-10	5.85816588916991e-08	4.31517531994172e-08	3014	tags=48%, list=15%, signal=41%	80331/5023/10043/101/634/7133/8694/1084/5329/121260/1535/64386/2204/7226/5795/53831/57153/10555/23601/2358/683/5328/81619/199675/64114/963/10970/6518/8514/6515/1143/3684/945/57126/23250/401258/22918/54918/338339/966/11026/9725/719
BP	GO:0008033	tRNA processing	114	-0.52715133925827	-2.25940220712258	8.97081886136513e-10	6.49903787867113e-08	4.78724713297286e-08	5027	tags=51%, list=25%, signal=39%	84881/285605/10940/10557/112970/80745/138716/11062/55006/3028/80746/1787/8270/26024/127253/60487/54888/221078/79828/51728/54517/131965/112858/10248/55644/57570/57505/134637/93587/81627/26610/285381/54802/55623/25917/10775/54482/51605/24140/6894/55520/25821/56986/144233/64172/10799/9836/339487/1653/6741/10556/116461/51367/55039/142940/51002/54931/51504
BP	GO:0002694	regulation of leukocyte activation	499	0.341024989874827	1.78546040786794	9.30622734234675e-10	6.61362464136583e-08	4.87165272675884e-08	3559	tags=30%, list=17%, signal=26%	201294/150372/146722/3133/2213/101/634/3105/7133/3718/84106/120892/2242/114548/29108/121260/283234/1051/9846/7040/1845/177/2268/9473/10288/1378/1050/3659/51043/7099/4615/9092/5777/25807/2319/10673/6688/3142/7305/64127/55423/10333/3594/54440/10326/677/3727/10062/1445/4067/8741/8740/683/149041/80149/3965/6813/10459/8943/11035/6830/140885/3566/3134/3071/6654/79626/5590/3553/164/79155/64332/84695/100…
BP	GO:0001818	negative regulation of cytokine production	256	0.407222430953751	1.99140654028256	9.36112567376235e-10	6.61362464136583e-08	4.87165272675884e-08	3497	tags=35%, list=17%, signal=29%	353514/2629/27202/602/2213/634/6556/409/3718/114548/29108/171389/7040/177/1378/9683/408/7099/4210/5777/7305/51311/64127/10333/80772/11213/23547/9454/1445/55666/27020/706/80149/79594/3965/91662/55593/215/140885/3134/3071/6992/654346/11006/7538/5371/5987/51564/54106/604/25987/3625/8986/5045/51738/10524/29126/9314/11326/8993/2621/684/3082/79671/22900/9252/5971/5788/945/3635/6441/5552/3593/7128/3162/…
MF	GO:0140098	catalytic activity, acting on RNA	333	-0.386225877225191	-1.8829041515636	9.37351286365628e-10	6.61362464136583e-08	4.87165272675884e-08	4587	tags=40%, list=23%, signal=32%	92675/22894/80745/79922/5393/5394/1655/55124/57721/167227/55157/55661/55783/79731/11062/57470/55006/1662/80746/1787/129563/2237/118672/127253/79009/55308/23395/246243/54514/55278/60487/57696/54888/83594/221078/10621/10212/10352/112479/79828/28987/51728/11056/5438/131965/9716/10056/10248/8731/51567/10622/51163/57570/57505/79066/196074/11128/93587/10171/81627/25788/27044/64863/55794/340554/56339/96…
MF	GO:0003779	actin binding	424	0.354337351120639	1.82456010913467	1.0096135436628e-09	7.06207266662063e-08	5.20198339466185e-08	4472	tags=32%, list=22%, signal=25%	7456/9050/57617/7094/4542/634/64780/4607/2934/120892/51734/147179/752/121512/87/9260/22921/7408/10093/7454/81/226/4210/7140/1265/4650/64127/53827/10677/3927/29766/23307/85464/91977/1495/10095/28988/11133/3059/10552/57175/4644/55201/170954/9051/10296/64423/29109/124783/832/7136/3636/11344/3936/7137/114793/64098/79778/4082/6876/10092/6525/23406/54434/399687/2314/822/134549/9948/11151/4647/7402/8468…
CC	GO:0005775	vacuolar lumen	165	0.462764855249154	2.13923098482621	1.0771763827319e-09	7.47026424742447e-08	5.50266081974964e-08	4767	tags=48%, list=23%, signal=37%	201294/2629/29108/5580/1520/25801/2588/3614/1509/5476/410/2799/2717/2760/4758/2548/10437/3920/6948/8635/10855/23593/23604/11240/10577/3423/5660/5657/4125/2992/10082/5611/23646/23400/2896/58485/411/176/566/10383/718/10493/375790/4353/383/9798/6386/5159/29952/1991/47/80142/6609/1075/1462/5594/4332/56729/972/671/10675/203068/9672/427/1464/114790/1514/2512/1508/1200/1515/63827/10487/2817/4958/3073/27…
MF	GO:0004674	protein serine/threonine kinase activity	373	0.362568057123944	1.84928428565235	1.11417738322159e-09	7.66138583683049e-08	5.64344262438197e-08	2784	tags=28%, list=14%, signal=24%	3985/2580/4296/22853/25865/120892/5580/80216/81788/10645/10295/1453/7867/6195/5586/1018/4215/6792/1613/3611/7150/5256/2932/5603/8569/5058/11213/84254/2185/2872/5566/1452/2011/5165/8737/23031/415116/8408/11035/673/1612/9064/10783/5590/1432/4117/283629/8859/5218/51231/728642/100130827/197259/23387/8986/5871/11011/896/23604/8878/9113/4217/2870/140901/23097/9261/28996/984/51422/5600/8812/5568/10114/5…
BP	GO:0071216	cellular response to biotic stimulus	221	0.414966554709482	1.99933639228825	1.86915264586269e-09	1.27447937550671e-07	9.38792456719004e-08	4375	tags=40%, list=21%, signal=32%	3383/2213/11027/7133/114548/29108/1051/3055/7040/10288/7099/4615/6688/929/64127/22904/10333/2932/9516/10062/4067/84464/706/80149/140885/4793/3553/1432/79155/7538/10318/7097/388325/2919/10221/114609/942/29126/23097/19/79577/7096/317/3661/1604/5970/22900/6850/3297/22933/5976/54623/3593/7128/7431/2920/7855/148022/10628/1649/6372/383/5581/6714/7035/5595/7124/6373/4790/27177/80380/4057/5594/654/637/43…
CC	GO:0000315	organellar large ribosomal subunit	53	-0.650711155297988	-2.43287025113921	2.03444283886616e-09	1.36425365244298e-07	1.00492096033772e-07	2453	tags=51%, list=12%, signal=45%	116541/130916/26589/51318/116540/9801/29074/64979/64981/54948/84311/51258/64976/51263/29088/64983/28977/219927/51642/28998/9553/54534/54148/57129/65003/29093/11222
CC	GO:0005762	mitochondrial large ribosomal subunit	53	-0.650711155297988	-2.43287025113921	2.03444283886616e-09	1.36425365244298e-07	1.00492096033772e-07	2453	tags=51%, list=12%, signal=45%	116541/130916/26589/51318/116540/9801/29074/64979/64981/54948/84311/51258/64976/51263/29088/64983/28977/219927/51642/28998/9553/54534/54148/57129/65003/29093/11222
BP	GO:0032496	response to lipopolysaccharide	319	0.373558340493847	1.87461069219048	2.10494087530699e-09	1.39995821821647e-07	1.03122125021511e-07	3905	tags=33%, list=19%, signal=27%	1439/4851/3383/4791/6556/11027/7133/114548/29108/728/1051/3055/7040/10288/7867/7099/4615/249/6688/929/64127/22904/3454/9516/11213/3727/10062/133/4067/706/80149/3965/55593/140885/4793/2679/10068/3553/1432/79155/7538/5739/10318/7097/6648/388325/2919/10221/841/114609/942/29126/23097/9261/19/842/79577/3661/2643/6403/1604/5970/22900/55122/7056/117854/3297/5976/5743/54623/6590/3593/7128/7431/2920/4016/…
BP	GO:0007015	actin filament organization	413	0.353596333790446	1.81315829204873	2.22785713079937e-09	1.46966119994359e-07	1.08256506535548e-07	2547	tags=24%, list=12%, signal=21%	50848/7456/55909/3383/9050/9181/4542/64780/116985/2934/51734/29108/5580/4739/3055/87/22921/408/7408/10093/7454/226/23580/10435/7791/5829/10677/29766/90550/2885/391/6548/85464/5058/1495/10095/28988/2185/11133/3059/57091/10552/57175/4644/57580/10459/9647/9051/29109/3071/832/3636/11344/375307/5987/5880/3936/8500/79767/79778/51738/9113/4082/54361/203228/10092/389/23406/54434/2314/822/134549/9948/1115…
BP	GO:0002224	toll-like receptor signaling pathway	112	0.512654801900476	2.23191739399699	2.25210021925241e-09	1.47367267572694e-07	1.08551995287905e-07	1860	tags=33%, list=9%, signal=30%	146722/11027/409/121260/1535/81622/10211/171389/3659/7867/7099/4615/1520/929/51311/64127/56927/10333/11213/23547/10062/4067/79155/4814/7100/10318/27293/7097/3430/388325/54106/3665/114609/118788/9261/7096/3661
BP	GO:0006120	mitochondrial electron transport, NADH to ubiquinone	46	-0.675465644112076	-2.4555157976234	2.51984499895593e-09	1.63568178572227e-07	1.20485725507973e-07	3255	tags=61%, list=16%, signal=51%	29103/4715/51103/6622/4702/4726/4722/4695/4712/4701/4716/11315/4729/23479/4700/4709/4718/4708/4706/4707/4710/4711/4694/4725/4717/4724/4697/4698
CC	GO:0098687	chromosomal region	304	-0.387299036973545	-1.87192821366907	3.01265358845467e-09	1.94005327116835e-07	1.42905990603556e-07	4397	tags=39%, list=22%, signal=31%	7756/1111/80335/5314/1058/4659/3981/23028/79075/891/27309/546/25936/56155/2237/10951/23137/10428/2146/55651/1780/79723/7405/9183/387103/545/1763/7514/4175/81930/81929/220134/4085/4172/1060/7272/79980/7013/57187/11016/11200/54433/10910/9735/283489/472/26039/79677/9184/2072/55791/6117/54069/5000/5527/57405/1786/83540/23047/11339/9984/10274/5431/91687/64105/3619/8850/23219/90417/54386/253635/84295/1…
BP	GO:0042116	macrophage activation	98	0.532131796578542	2.30366526625844	3.56777322774017e-09	2.27944188739242e-07	1.67905647634552e-07	3829	tags=46%, list=19%, signal=37%	8291/2213/6556/120892/3460/728/177/1050/7099/7305/22904/10333/2358/3727/10062/23210/80149/3566/79155/7097/3430/11326/10135/399687/7096/113277/712/6850/5788/3684/2896/22918/11277/1191/566/148022/5581/7124/8399/145581/1075/8530/3717/972/671
BP	GO:0007599	hemostasis	218	0.420852105314347	2.02644764033993	3.94544088585145e-09	2.50103963654677e-07	1.84228728206123e-07	3309	tags=30%, list=16%, signal=26%	50848/5023/953/5265/7094/634/5580/5329/7454/7099/5777/3611/7391/84062/3705/710/83706/2207/6484/4067/5294/375033/5328/1432/10855/2161/9158/63036/152/7409/2776/462/10398/5359/2621/4778/6403/6850/7056/5154/2157/2153/954/7103/5028/1465/7410/3674/340205/8529/2812/9002/5291/4627/150/160851/966/2191/2815/3273/10019/79001/388552/6714/8525/7035
BP	GO:0032611	interleukin-1 beta production	92	0.54801528390528	2.3590421753235	4.25610132019989e-09	2.65646200862322e-07	1.95677273652591e-07	5068	tags=59%, list=25%, signal=44%	353514/6774/11027/409/79792/114548/29108/260434/177/7099/4615/4210/7305/51311/64127/10333/80772/9447/80149/3965/91662/140885/11006/5371/58484/841/51738/113277/22900/6363/945/3605/22861/566/7128/7855/1992/115362/3428/7124/3098/3717/4332/834/338557/8877/5027/5005/2150/10392/5004/4023/1903/27086
BP	GO:0032651	regulation of interleukin-1 beta production	92	0.54801528390528	2.3590421753235	4.25610132019989e-09	2.65646200862322e-07	1.95677273652591e-07	5068	tags=59%, list=25%, signal=44%	353514/6774/11027/409/79792/114548/29108/260434/177/7099/4615/4210/7305/51311/64127/10333/80772/9447/80149/3965/91662/140885/11006/5371/58484/841/51738/113277/22900/6363/945/3605/22861/566/7128/7855/1992/115362/3428/7124/3098/3717/4332/834/338557/8877/5027/5005/2150/10392/5004/4023/1903/27086
BP	GO:0007596	blood coagulation	213	0.425942947185308	2.05107670675245	4.55688974230015e-09	2.82248880679568e-07	2.07906950235277e-07	3309	tags=31%, list=16%, signal=26%	50848/5023/953/5265/7094/634/5580/5329/7454/7099/5777/3611/7391/84062/3705/710/83706/2207/6484/4067/5294/375033/5328/1432/10855/2161/9158/63036/152/7409/2776/462/10398/5359/2621/6403/6850/7056/5154/2157/2153/954/7103/5028/1465/7410/3674/340205/8529/2812/9002/5291/4627/150/160851/966/2191/2815/3273/10019/79001/388552/6714/8525/7035
CC	GO:0005747	mitochondrial respiratory chain complex I	45	-0.668517144538208	-2.41400418261844	4.73154787334435e-09	2.86505816748627e-07	2.11042645913977e-07	3234	tags=58%, list=16%, signal=49%	4715/51103/4702/4726/54539/4722/4695/4712/4701/4716/55967/4729/4700/4709/4718/4708/4706/4707/4710/4711/4694/4725/4717/4724/4697/4698
CC	GO:0030964	NADH dehydrogenase complex	45	-0.668517144538208	-2.41400418261844	4.73154787334435e-09	2.86505816748627e-07	2.11042645913977e-07	3234	tags=58%, list=16%, signal=49%	4715/51103/4702/4726/54539/4722/4695/4712/4701/4716/55967/4729/4700/4709/4718/4708/4706/4707/4710/4711/4694/4725/4717/4724/4697/4698
CC	GO:0045271	respiratory chain complex I	45	-0.668517144538208	-2.41400418261844	4.73154787334435e-09	2.86505816748627e-07	2.11042645913977e-07	3234	tags=58%, list=16%, signal=49%	4715/51103/4702/4726/54539/4722/4695/4712/4701/4716/55967/4729/4700/4709/4718/4708/4706/4707/4710/4711/4694/4725/4717/4724/4697/4698
BP	GO:0002683	negative regulation of immune system process	394	0.350768387467713	1.79616886434626	4.80857601080276e-09	2.89013227790026e-07	2.12889626427587e-07	3829	tags=34%, list=19%, signal=28%	11025/84166/27202/146722/3133/2213/634/79890/3105/409/3718/1051/3055/171389/7040/1845/2268/10288/5795/1378/3659/51043/7099/5777/25807/6688/3142/7305/64127/7009/6737/710/11213/10062/4067/55666/149041/4277/80149/79594/3965/55080/3566/3134/3071/79626/1432/7376/84695/100507436/103/654346/11006/6773/5987/604/375056/10221/5045/942/29126/11240/56834/9935/11326/4179/8993/7940/714/284021/2852/6988/2624/68…
BP	GO:0010608	posttranscriptional regulation of gene expression	479	-0.343750964804462	-1.7401972574032	4.86465371168086e-09	2.90233825121901e-07	2.1378872890808e-07	4361	tags=36%, list=21%, signal=29%	1655/55124/57721/167227/6203/8148/23178/48/131405/115024/2099/2107/136319/55005/1787/129563/1983/26995/3002/7248/7812/6352/8507/8892/8440/4691/440275/79675/8662/56648/26135/83939/92345/29066/54888/57669/127933/4904/5935/3183/54517/54952/5036/51335/64506/1965/196513/51123/468/9617/2064/4088/7458/4613/79066/7072/4528/65109/55364/400961/4087/9451/3184/56339/285381/9337/65110/84541/4670/90806/29102/9…
BP	GO:0071219	cellular response to molecule of bacterial origin	198	0.424487927233654	2.037601102799	5.04056123333565e-09	2.97585854139707e-07	2.19204296641965e-07	4375	tags=41%, list=21%, signal=32%	3383/2213/11027/7133/114548/29108/1051/3055/7040/10288/7099/4615/6688/929/64127/22904/10333/9516/10062/4067/706/80149/140885/4793/3553/1432/79155/7538/10318/7097/388325/2919/10221/114609/942/29126/23097/19/79577/7096/3661/1604/5970/22900/3297/22933/5976/54623/3593/7128/7431/2920/7855/148022/6372/383/5581/6714/7035/5595/7124/6373/4790/27177/80380/4057/5594/654/4360/671/3934/4795/5724/5467/129607/6…
CC	GO:1990204	oxidoreductase complex	102	-0.535375592644609	-2.2486902954336	5.06123340784811e-09	2.97585854139707e-07	2.19204296641965e-07	2335	tags=42%, list=11%, signal=38%	6241/54539/4722/4695/4712/80777/4701/92259/4716/8050/594/6392/1743/7386/6240/55967/1737/84869/4729/2653/5163/7385/4700/23171/4709/5162/4718/4708/4706/4707/4710/29796/10975/27089/4711/4694/4725/7381/4717/4724/4697/7388/4698
MF	GO:0003697	single-stranded DNA binding	112	-0.515767142966867	-2.20752487501093	5.12207126004832e-09	2.9899630362613e-07	2.20243245850469e-07	3407	tags=43%, list=17%, signal=36%	56852/8318/10592/4904/51729/4175/56941/4172/51567/7013/5886/5965/5094/3329/79677/6594/55775/2072/6117/10128/2073/4292/54386/641/64710/5436/6419/23168/7555/6118/10111/170506/4176/6742/4830/3148/5813/3146/3178/51444/7257/301/129401/10051/6119/7247/4436/10923
BP	GO:0000470	maturation of LSU-rRNA	27	-0.774246768974257	-2.49609073264382	5.73282050535097e-09	3.32257897002984e-07	2.44744021273555e-07	2313	tags=63%, list=11%, signal=56%	6130/54680/65008/84549/55759/51018/26156/23560/8886/80135/4736/84365/11224/10412/84154/9326/6129
MF	GO:0030695	GTPase regulator activity	461	0.335048991589732	1.73793712941633	5.87298194726481e-09	3.35587151550047e-07	2.47196378773681e-07	2832	tags=24%, list=14%, signal=21%	201176/80005/27128/9181/79890/116985/22898/4924/120892/257106/23216/121512/115727/408/11033/7454/6494/9826/10435/64333/89846/23258/10044/51291/23380/2664/80851/4650/84986/26000/57568/64411/55357/7249/55803/5863/57139/57580/50619/9922/11138/50807/3267/4763/140885/221002/26037/3071/6654/9610/1794/81846/5739/10188/10636/60626/55738/7409/57186/26130/2776/50618/96459/57706/63940/128272/83478/25771/414…
MF	GO:0060589	nucleoside-triphosphatase regulator activity	461	0.335048991589732	1.73793712941633	5.87298194726481e-09	3.35587151550047e-07	2.47196378773681e-07	2832	tags=24%, list=14%, signal=21%	201176/80005/27128/9181/79890/116985/22898/4924/120892/257106/23216/121512/115727/408/11033/7454/6494/9826/10435/64333/89846/23258/10044/51291/23380/2664/80851/4650/84986/26000/57568/64411/55357/7249/55803/5863/57139/57580/50619/9922/11138/50807/3267/4763/140885/221002/26037/3071/6654/9610/1794/81846/5739/10188/10636/60626/55738/7409/57186/26130/2776/50618/96459/57706/63940/128272/83478/25771/414…
BP	GO:0002275	myeloid cell activation involved in immune response	89	0.5422589362326	2.29940291341968	6.50782563207084e-09	3.69262218032327e-07	2.72001722038265e-07	2842	tags=45%, list=14%, signal=39%	201294/8291/11027/84106/2242/29108/9846/2268/4615/5293/6688/7305/22904/2207/4067/7462/3965/6813/5294/3566/1794/3430/867/5880/6810/284021/2624/4878/306/6850/3684/57126/2896/11277/1773/729230/6844/3162/11314/148022
MF	GO:0090079	translation regulator activity, nucleic acid binding	97	-0.547351457315507	-2.2879694975717	6.70578031352309e-09	3.77852093499489e-07	2.78329098100761e-07	3378	tags=43%, list=17%, signal=36%	8662/56648/83939/1967/8661/85476/64506/1965/84285/8668/9617/7458/1937/4528/400961/1915/8665/163255/8891/1975/9669/10767/1719/1936/8667/1964/10209/1982/5813/219402/10480/10605/8669/23708/1974/54505/51247/3646/51065/1933/10987/1977
BP	GO:0006417	regulation of translation	362	-0.371905310731394	-1.83254038213129	7.32230041431308e-09	4.0974583146025e-07	3.01822299473464e-07	4346	tags=38%, list=21%, signal=30%	55124/57721/167227/6203/23178/48/131405/115024/2107/136319/55005/129563/1983/26995/3002/7248/7812/6352/8507/8892/8440/4691/440275/8662/56648/83939/127933/4904/5935/54517/54952/5036/51335/64506/1965/196513/51123/468/9617/2064/7458/79066/7072/4528/65109/55364/400961/9451/3184/56339/285381/9337/65110/84541/57690/6191/6198/22927/10492/163255/10128/23521/51441/1975/22868/9698/55024/9669/4292/85451/843…
CC	GO:0070069	cytochrome complex	34	-0.729461645944297	-2.49557138133389	7.4699395420097e-09	4.15144448245663e-07	3.05798966975711e-07	2024	tags=56%, list=10%, signal=50%	1329/9377/9167/7386/388753/7385/1327/1337/1340/1347/29796/10975/27089/1349/1350/7381/1345/4697/7388
CC	GO:0005769	early endosome	369	0.352765568434097	1.79642067793745	8.80032186423611e-09	4.85753820451781e-07	3.57810437129486e-07	4549	tags=37%, list=22%, signal=29%	63894/2209/56850/8291/10347/10043/57617/3133/79890/22853/3105/124460/4924/81609/11252/121260/5663/6272/10211/55654/2210/9146/151636/10410/23295/7099/10938/6653/3482/5119/27072/1201/23307/9516/23317/28988/4644/9114/3134/57705/79689/3784/11031/4311/5371/23385/3107/10228/5987/666/3140/29126/57720/4035/6614/2852/5909/221472/11151/11156/200576/23355/5869/5878/23163/169166/2047/10617/142678/8650/208/23…
BP	GO:0032612	interleukin-1 production	107	0.511095206444591	2.23697976889217	9.49666108391681e-09	5.17049043068605e-07	3.80862766958154e-07	3637	tags=45%, list=18%, signal=37%	353514/6774/634/11027/409/79792/114548/29108/260434/177/7099/4615/4210/7305/51311/64127/10333/80772/9447/80149/3965/91662/56666/140885/11006/5371/58484/841/51738/2621/113277/22900/6363/945/3605/22861/566/3603/7128/7855/1992/115362/3428/7850/7124/3098/3717/4332
BP	GO:0032652	regulation of interleukin-1 production	107	0.511095206444591	2.23697976889217	9.49666108391681e-09	5.17049043068605e-07	3.80862766958154e-07	3637	tags=45%, list=18%, signal=37%	353514/6774/634/11027/409/79792/114548/29108/260434/177/7099/4615/4210/7305/51311/64127/10333/80772/9447/80149/3965/91662/56666/140885/11006/5371/58484/841/51738/2621/113277/22900/6363/945/3605/22861/566/3603/7128/7855/1992/115362/3428/7850/7124/3098/3717/4332
BP	GO:0045071	negative regulation of viral genome replication	52	0.627700333126299	2.39479996236556	9.55846148142603e-09	5.17049043068605e-07	3.80862766958154e-07	4984	tags=67%, list=24%, signal=51%	9582/10581/63901/10410/9683/10318/84875/5359/684/8638/8519/117854/5610/6732/56829/6590/200315/3428/6041/4938/4940/4939/4599/7124/4057/9636/3669/200316/91543/64135/24138/57506/10155/140564/27350
BP	GO:0032637	interleukin-8 production	83	0.548493263593999	2.30948715829512	1.06286480916112e-08	5.71131461028695e-07	4.2070034063554e-07	2062	tags=37%, list=10%, signal=34%	2867/27202/602/6774/11027/25865/29108/408/7099/4615/929/51311/64127/10333/3965/8737/3553/3303/10394/7100/7097/54106/114609/9314/3304/7096/2219/5970/6850/5788/945
CC	GO:0055029	nuclear DNA-directed RNA polymerase complex	91	-0.5437640536179	-2.24404657240574	1.07808131906896e-08	5.75496830455626e-07	4.23915909257171e-07	3397	tags=45%, list=17%, signal=38%	6877/123169/6873/64210/58490/10621/6883/51728/5438/4172/10622/2959/11128/6879/9519/79871/4646/64425/84172/51082/2961/6874/5431/2960/51616/80349/6875/5436/9646/23168/4331/6917/2958/2963/902/404672/5440/84265/55718/6880/5557
BP	GO:0051607	defense response to virus	244	0.396208453502226	1.92553390037424	1.19097111499479e-08	6.27502573186215e-07	4.62223786120329e-07	3691	tags=37%, list=18%, signal=31%	201294/3687/84166/9582/4600/84282/10379/10581/3460/29108/81622/151636/10410/10533/3659/4615/51311/83666/3594/55666/9447/6772/4277/80149/79594/11035/1130/3588/64170/100507436/103/81030/81844/5371/4343/6773/7097/54106/81559/197259/3665/53840/246778/5359/684/79671/8638/3661/3455/81570/5970/8519/22900/117854/5788/10955/5610/5611/11277/56829/2537/3593/200315/22861/566/7128/63906/148022/79132/3437/3428…
BP	GO:0140546	defense response to symbiont	244	0.396208453502226	1.92553390037424	1.19097111499479e-08	6.27502573186215e-07	4.62223786120329e-07	3691	tags=37%, list=18%, signal=31%	201294/3687/84166/9582/4600/84282/10379/10581/3460/29108/81622/151636/10410/10533/3659/4615/51311/83666/3594/55666/9447/6772/4277/80149/79594/11035/1130/3588/64170/100507436/103/81030/81844/5371/4343/6773/7097/54106/81559/197259/3665/53840/246778/5359/684/79671/8638/3661/3455/81570/5970/8519/22900/117854/5788/10955/5610/5611/11277/56829/2537/3593/200315/22861/566/7128/63906/148022/79132/3437/3428…
CC	GO:0000428	DNA-directed RNA polymerase complex	92	-0.543549611705927	-2.24103218464615	1.25160196526646e-08	6.54141400890329e-07	4.81846175454418e-07	3397	tags=45%, list=17%, signal=37%	6877/123169/6873/64210/58490/10621/6883/51728/5438/4172/10622/2959/11128/6879/9519/79871/4646/64425/84172/51082/2961/6874/5431/2960/51616/80349/6875/5436/9646/23168/4331/6917/2958/2963/902/404672/5440/84265/55718/6880/5557
MF	GO:0045182	translation regulator activity	125	-0.497006044144909	-2.14891683391145	1.25765415995676e-08	6.54141400890329e-07	4.81846175454418e-07	3479	tags=40%, list=17%, signal=33%	440275/8662/56648/83939/1967/8661/85476/64506/1965/84285/8668/9617/7458/1937/4528/400961/9451/1915/8665/163255/8891/1975/9669/10767/1719/1936/8667/9775/1964/8087/7555/10209/6146/1982/5813/3658/219402/6208/10480/10605/8669/23708/1974/54505/51247/3646/51065/1933/10987/1977
BP	GO:0043087	regulation of GTPase activity	324	0.361854684065889	1.81174322647235	1.41489566735209e-08	7.31239709865916e-07	5.38637452177351e-07	2547	tags=24%, list=12%, signal=21%	50848/201176/3383/116985/409/120892/29108/4739/54828/23216/121512/10507/112574/408/11033/6494/64333/89846/51291/6792/23380/26000/391/2932/57568/10154/64411/2185/55357/7249/55803/57139/57580/9922/11138/50807/4763/26037/81846/10636/30851/7409/57186/26130/604/57706/128272/83478/54361/25771/414059/23102/81565/9693/115704/57533/5657/5909/221472/6355/57589/6363/65125/23616/208/202243/132864/8301/29/273…
BP	GO:0050764	regulation of phagocytosis	89	0.534744499858313	2.26753858489098	1.50840225116898e-08	7.7463138392311e-07	5.70600132054463e-07	2788	tags=45%, list=14%, signal=39%	8291/10347/146722/2213/6556/1785/29108/1535/3055/2268/5795/1265/64127/55423/2358/10326/2207/1445/140885/3071/3553/1794/11031/7097/3601/5359/4035/2621/399687/5657/2624/717/6850/5788/57118/6441/566/718/11314/10960
CC	GO:0005766	primary lysosome	144	0.463352794247754	2.10183930010037	1.70045954370399e-08	8.62345546100884e-07	6.3521113744416e-07	3876	tags=47%, list=19%, signal=38%	201294/150372/80331/10043/2357/29108/5580/5663/6809/127829/25801/2588/3614/5476/9545/410/2799/2717/2760/311/23317/2548/25798/3920/6813/8635/23385/23593/11240/10577/5660/374395/2683/10970/5657/4125/684/5878/5611/401258/2896/58485/54918/411/566/8904/10383/718/10493/4353/967/719/383/9798/6386/29952/1991/47/80142/3916/55004/1075/5594/4332/56729/671/8773
CC	GO:0042582	azurophil granule	144	0.463352794247754	2.10183930010037	1.70045954370399e-08	8.62345546100884e-07	6.3521113744416e-07	3876	tags=47%, list=19%, signal=38%	201294/150372/80331/10043/2357/29108/5580/5663/6809/127829/25801/2588/3614/5476/9545/410/2799/2717/2760/311/23317/2548/25798/3920/6813/8635/23385/23593/11240/10577/5660/374395/2683/10970/5657/4125/684/5878/5611/401258/2896/58485/54918/411/566/8904/10383/718/10493/4353/967/719/383/9798/6386/29952/1991/47/80142/3916/55004/1075/5594/4332/56729/671/8773
BP	GO:0045862	positive regulation of proteolysis	347	0.358299732881173	1.81527199713361	1.72286828667289e-08	8.68282812302101e-07	6.39584578733486e-07	3027	tags=30%, list=15%, signal=26%	127544/2629/5023/27185/6774/101/7133/57333/2934/120892/114548/29108/5663/10162/8837/171389/51548/177/1378/1453/1050/408/4210/581/843/11337/1509/863/3249/83464/2932/51667/8743/2185/55851/4067/1452/8554/27141/9447/825/80149/79594/3965/91662/54998/9810/9647/1612/3553/64170/3303/11047/2161/10318/5371/23385/58484/666/4155/10221/5045/841/4217/25820/3304/578/842/2852/79016/2931/51343/317/9475/22900/6850…
BP	GO:0044403	biological process involved in symbiotic interaction	279	0.378832984411877	1.87718394137675	1.78807035710071e-08	8.95580424537974e-07	6.59692234413116e-07	3527	tags=33%, list=17%, signal=28%	50848/11060/3383/57617/27243/2934/6667/10581/8563/7706/9189/171389/10410/10533/1378/4615/3482/23601/3249/6737/54210/9150/290/6404/79720/8542/3678/80149/3965/81603/8408/219931/6256/64170/3303/23265/7726/10318/5371/9830/867/5987/1105/81559/3625/53840/942/5359/9217/3304/4179/7919/8993/8812/2621/6614/29115/10475/2219/200576/9080/1604/8519/6355/117854/4061/3693/1072/6441/5978/3694/566/92421/128637/787…
BP	GO:0006403	RNA localization	192	-0.438514302809159	-2.00527967713731	1.8985899044786e-08	9.42596058424299e-07	6.94324354232862e-07	3760	tags=41%, list=18%, signal=34%	55651/7248/55308/56001/11260/3800/9284/545/56648/92345/8480/54888/4904/10574/7514/10212/81929/84248/7013/57187/6426/472/55110/144983/4927/65109/9972/54680/2091/65110/55164/9984/55706/10128/9631/29107/6950/11052/9775/10657/55795/6428/79023/6432/54847/10694/1736/10575/29074/23180/170506/22916/6741/51808/5901/55916/51602/8559/1069/3178/57122/7884/908/23279/9939/4116/129401/10576/56943/51010/4869/801…
BP	GO:0042110	T cell activation	465	0.32786151636806	1.69658241958442	1.90517320164635e-08	9.42596058424299e-07	6.94324354232862e-07	2815	tags=26%, list=14%, signal=23%	2629/3383/602/79865/3133/6774/2213/101/634/3105/6556/7133/3718/2934/114548/29108/5663/2000/64218/283234/1051/1845/177/10288/1378/3659/51043/7454/9092/5293/5777/581/2319/2529/10673/6688/3142/64127/3570/55423/3594/54440/10326/2207/677/11119/1445/4067/8740/57580/149041/23210/4277/80149/3965/54518/5294/8943/11035/140885/3566/3071/6654/79626/5590/3553/64332/57705/84695/100507436/2280/1794/654346/11006…
BP	GO:0001510	RNA methylation	72	-0.582491743211505	-2.32348015816305	2.0969129751253e-08	1.03117284122222e-06	7.5957077338191e-07	4559	tags=58%, list=22%, signal=45%	80745/79922/57721/55783/55006/3028/1787/127253/60487/54888/221078/79828/79872/131965/8731/57570/79066/196074/93587/81627/64863/56339/96764/2091/25917/10436/54482/51605/24140/6894/113802/25821/144233/29063/9836/51574/55039/27292/54931/51504/29081/64216
BP	GO:0050878	regulation of body fluid levels	373	0.346674134989031	1.76821707671334	2.22218426497066e-08	1.0861929593959e-06	8.00099065092163e-07	3766	tags=27%, list=18%, signal=23%	2131/50848/2629/5023/953/5265/7094/6776/634/5580/5329/1535/4580/171389/51043/7454/7099/5777/3611/7391/6583/84062/3705/710/83706/2207/10062/6484/133/4067/5566/5294/375033/5328/84283/1432/7376/10855/7421/2771/2161/9158/63036/152/7409/2776/462/10398/5359/2621/5568/4778/7349/6403/7422/6850/7056/5154/64834/65125/2157/8648/2153/954/7103/5028/1465/7410/3674/59341/340205/8529/2812/66002/9002/5291/4627/15…
BP	GO:0045088	regulation of innate immune response	202	0.414972126937573	1.98703905057674	2.24161492451569e-08	1.08912955074972e-06	8.02262183510877e-07	3668	tags=42%, list=18%, signal=34%	653361/2867/84166/3133/2213/101/634/3105/11027/84282/409/29108/121260/3055/2268/1378/9683/3659/7099/5777/6688/7305/51311/64127/6737/83666/5058/2358/710/11213/10062/4067/9447/79594/3965/3134/164/7376/64170/100507436/103/81030/6773/3430/7409/58484/3665/841/114609/5359/11326/79671/2219/3661/6850/55122/117854/2896/11277/56833/3551/3593/10906/3106/7128/8807/79132/54625/115362/3428/3135/253943/4938/590…
BP	GO:0007005	mitochondrion organization	464	-0.339652629729835	-1.71629123522922	2.70236072502251e-08	1.30517588826385e-06	9.61403771721667e-07	3255	tags=30%, list=16%, signal=26%	29103/54832/84275/4715/65991/9530/1763/2066/7332/291/84709/55486/10425/10063/51103/6622/4702/54927/89781/3329/115209/84795/80179/130916/7037/79810/10456/7019/54539/4722/3479/10939/613227/2055/92667/28978/90624/117145/55022/1459/4695/4712/5716/3308/282991/493856/79133/10730/292/11331/66008/9167/4716/23259/84300/54902/10059/790955/55186/11315/11232/2395/10449/201973/79017/51287/3313/7386/55294/5627…
MF	GO:0005096	GTPase activator activity	435	0.339877846077716	1.74787200217468	2.73810541973449e-08	1.3146146376169e-06	9.68356435580967e-07	2832	tags=24%, list=14%, signal=21%	201176/80005/27128/9181/79890/116985/22898/4924/120892/257106/23216/121512/115727/408/11033/6494/9826/10435/64333/89846/23258/10044/51291/23380/2664/80851/4650/84986/26000/57568/64411/55357/7249/55803/5863/57139/57580/50619/9922/11138/50807/3267/4763/221002/26037/3071/6654/9610/1794/81846/5739/10636/60626/55738/7409/57186/26130/2776/50618/96459/57706/128272/83478/25771/414059/203228/140775/396/23…
BP	GO:0031589	cell-substrate adhesion	348	0.357614249196215	1.81183035199454	2.79010929665753e-08	1.33170275488701e-06	9.809436895617e-07	4214	tags=31%, list=21%, signal=25%	201294/80005/27185/4851/4289/1785/4739/54828/84628/87/7205/1845/5795/81/23380/1613/3611/7791/5829/6548/2932/83706/2185/57091/57580/3678/683/30008/9647/4763/5328/5590/10855/5880/8500/604/64098/79778/54361/4035/2621/6614/11151/7422/9475/8322/7402/2047/64005/10420/3397/3693/1955/81848/4059/3674/3912/11078/6422/1896/3694/8861/3672/5291/89/1020/94/7471/117285/7059/27076/967/3679/3273/6789/8174/8515/10…
BP	GO:0043405	regulation of MAP kinase activity	175	0.435927395791766	2.03907774994638	2.91337783632527e-08	1.38240630198498e-06	1.01829235793505e-06	4371	tags=40%, list=21%, signal=32%	2629/101/4296/120892/5580/5663/9146/7040/177/5795/7099/6653/5777/3611/64127/10333/84062/5058/11213/2185/1445/4067/5294/4763/80279/3553/23533/10636/54106/5871/2260/10221/4217/10114/221472/4878/7422/8322/6850/5154/6363/81848/6422/7039/5291/150/7855/11314/10019/1950/8792/1857/5159/1991/6714/7124/6609/1815/1908/3643/2688/2322/5470/4294/5155/3265/28951/11214/146850/9175
MF	GO:0106310	protein serine kinase activity	351	0.355652961382253	1.8053423671331	2.94257280735719e-08	1.38814161388932e-06	1.02251703795435e-06	3366	tags=30%, list=17%, signal=25%	83931/3985/2580/4296/22853/25865/120892/5580/80216/81788/10645/1453/7867/6195/5586/1018/4215/6792/1613/140803/3611/2932/5603/8569/5058/84254/2872/5566/1452/2011/8737/5294/23031/415116/8408/11035/673/1612/9064/79705/9625/10783/5590/1432/4117/283629/10188/8859/5218/728642/100130827/23387/8986/5871/11011/83694/23604/9113/4217/140901/23097/9261/28996/984/5600/5568/10114/5894/2931/200576/8576/9475/925…
BP	GO:0051092	positive regulation of NF-kappaB transcription factor activity	152	0.454424308985047	2.08541204461986	3.07209620352422e-08	1.44086639279743e-06	1.06135456304293e-06	2470	tags=36%, list=12%, signal=31%	3383/10616/83696/9181/6774/101/25865/114548/29108/7706/10211/55072/8837/177/7099/4615/2319/64127/6737/10333/11213/9447/825/3965/81603/8737/11035/5590/3553/64170/3303/7097/9830/5987/58484/54106/8986/53840/3556/8517/114609/3304/8809/10475/5970/9252/64320/117854/5610/65992/3551/28232/1191/1896
BP	GO:0032543	mitochondrial translation	72	-0.578094202345947	-2.30593896712487	3.09688216501016e-08	1.44414378660301e-06	1.06376871947536e-06	3970	tags=51%, list=19%, signal=42%	55005/26995/64960/23395/55278/10352/85476/51335/9617/57505/64951/84340/4528/51373/4701/10128/22868/84300/115416/60488/118487/57038/54948/51067/55699/708/64968/51258/79072/219402/63931/64963/57129/28957/54460/84273/54931
BP	GO:0019058	viral life cycle	302	0.364969553003431	1.81132455889112	3.13765268818547e-08	1.45479508068211e-06	1.07161455419652e-06	4385	tags=38%, list=22%, signal=31%	50848/11060/4851/3383/57617/9582/27243/2934/10581/89849/7706/9189/63901/10410/1378/9683/5586/55048/23601/6737/5119/290/6404/79720/3678/80149/3965/81603/219931/93343/3303/103/7726/10318/84875/5371/9830/5987/81559/1488/53840/5045/942/5359/9217/3304/5297/4179/8812/2621/6614/684/10475/2219/8638/200576/9080/1604/8519/9475/6355/117854/5610/4061/3693/6732/56829/6590/200315/3694/92421/1654/90678/1487/128…
BP	GO:0034341	response to interferon-gamma	134	0.463138566309306	2.08477353593578	3.65067289052686e-08	1.6830431723713e-06	1.23974405935475e-06	3803	tags=38%, list=19%, signal=31%	84166/3383/6556/10581/3460/65010/3055/10410/3659/7454/7099/4210/23580/10435/1613/7791/6737/163351/83666/3594/51667/55647/10062/6772/58191/3965/1612/140885/7376/7097/6810/115361/684/2634/2643/8519/6355/6363/10241/3593/6346/7431/54625/115362/383/9341/8651/6366/3717/4360/972
BP	GO:0060326	cell chemotaxis	283	0.372326161241171	1.84478848515015	3.69048854748556e-08	1.69178667086429e-06	1.24618459545781e-06	4378	tags=35%, list=21%, signal=28%	3577/2867/4851/27202/101/79890/25865/409/1441/5580/728/7226/3579/5293/6688/64127/3570/90550/240/54210/391/80270/2358/80024/2185/2207/4067/57175/57580/683/58191/9034/3965/5294/1130/3071/1230/4814/51411/7409/5880/63940/2260/2919/23604/114609/11240/2549/2621/11151/3082/200576/7422/6850/6355/2047/6363/65125/57118/56833/10488/6441/9732/6346/59341/729230/284114/566/3603/3672/1673/2920/3273/2826/719/879…
BP	GO:0032731	positive regulation of interleukin-1 beta production	58	0.601887117070718	2.33286942300308	3.78238860680527e-08	1.72417422222573e-06	1.27004154402367e-06	4928	tags=67%, list=24%, signal=51%	353514/6774/11027/79792/114548/29108/260434/177/7099/4615/7305/51311/64127/10333/9447/3965/91662/58484/841/113277/22900/6363/3605/22861/566/7855/115362/3428/7124/3098/3717/4332/834/5027/5005/2150/10392/5004/4023
BP	GO:0032677	regulation of interleukin-8 production	82	0.548693885008723	2.30754702327074	3.95680738365549e-08	1.78925728933304e-06	1.31798229036662e-06	2062	tags=38%, list=10%, signal=34%	2867/27202/602/6774/11027/25865/29108/408/7099/4615/929/51311/64127/10333/3965/8737/3553/3303/10394/7100/7097/54106/114609/9314/3304/7096/2219/5970/6850/5788/945
BP	GO:1903557	positive regulation of tumor necrosis factor superfamily cytokine production	102	0.505009787356234	2.19831253407298	3.9692668484095e-08	1.78925728933304e-06	1.31798229036662e-06	3638	tags=45%, list=18%, signal=37%	353514/9181/3133/6774/101/11027/120892/29108/1535/5663/177/5795/7099/4615/7305/929/64127/54440/3965/8737/64170/7097/54106/114609/942/9261/7096/113277/6850/6363/5788/3605/943/3593/1191/729230/566/7855/83786/148022/4938/4940/4939/56848/3717/23586
CC	GO:0043202	lysosomal lumen	95	0.515663294646262	2.22300238567012	4.04285974705844e-08	1.8123626512504e-06	1.3350018984471e-06	4767	tags=47%, list=23%, signal=36%	2629/1520/2588/1509/5476/410/2799/2717/2760/4758/2548/10437/3920/6948/8635/10855/10577/3423/5660/4125/2992/10082/23646/23400/411/176/375790/5159/6609/1462/972/10675/9672/427/1464/1514/1508/1200/1515/63827/2817/4958/3073/27163/2719
BP	GO:1902105	regulation of leukocyte differentiation	270	0.38044219554638	1.88128315315393	4.13276067740577e-08	1.84248462288299e-06	1.35719000152169e-06	2547	tags=29%, list=12%, signal=26%	150372/11025/2213/101/634/3718/2242/114548/1051/7040/177/10288/1378/3659/51043/7099/9092/5777/632/3142/7305/3594/54440/2101/677/3059/4067/149041/80149/3965/8737/4853/8943/537/3566/3071/6654/5590/1230/64332/84695/11006/54106/604/3665/10221/841/3601/942/56834/246778/9935/4179/1209/8993/714/2621/6988/2624/22985/2124/6850/2175/6363/5788/84807/3635/9770/3605/3297/56833/57864/3593/259307/729230/6422/31…
MF	GO:0008173	RNA methyltransferase activity	58	-0.60200018207766	-2.29420076980324	4.40157134594369e-08	1.95160381972607e-06	1.43756813933093e-06	4559	tags=62%, list=22%, signal=48%	80745/79922/57721/55783/55006/1787/127253/60487/54888/221078/79828/131965/8731/57570/79066/196074/93587/81627/64863/56339/96764/2091/25917/10436/54482/24140/6894/113802/144233/29063/9836/55039/27292/54931/29081/64216
BP	GO:0022900	electron transport chain	158	-0.457550716414851	-2.04434409437873	4.51206979560902e-08	1.98972469138976e-06	1.4656483008849e-06	2024	tags=32%, list=10%, signal=29%	1329/4695/4712/80777/2108/4701/9377/9167/4716/790955/1353/11315/11232/6392/7386/55967/388753/51142/4729/8604/23479/1528/4700/4709/1327/4718/1337/4708/4706/4707/4710/1340/1347/29796/10975/27089/128/4711/1349/4694/54205/4725/1350/7381/4717/1345/4724/4697/7388/4698
BP	GO:1990266	neutrophil migration	114	0.487405124823905	2.13100790342317	4.70631467809117e-08	2.06416417827199e-06	1.52048106641261e-06	4337	tags=46%, list=21%, signal=36%	3577/27202/101/1441/728/3579/4615/5293/2529/64127/90550/54210/391/2207/3554/57580/683/5294/3071/7409/5880/2919/23604/114609/5175/5657/9948/200576/6850/6355/6363/7369/57126/57118/56833/6346/3672/89766/2920/719/6372/23396/6373/6366/1908/972/6359/6347/4192/6367/5196/3627
BP	GO:0002819	regulation of adaptive immune response	173	0.431751081974016	2.01401980749485	4.88696516685269e-08	2.1318728690238e-06	1.57035586968815e-06	2779	tags=36%, list=14%, signal=32%	3133/2213/634/3105/6556/7133/3718/114548/29108/121260/7040/177/1378/3659/51043/7454/5777/2529/10673/3142/64127/3594/54440/3554/8741/149041/80149/10459/11035/6830/563/3566/3134/3071/5590/3553/64332/64170/84695/11006/5987/604/3665/3140/29126/246778/4179/8809/1604/6363/5788/84807/5585/3593/259307/9390/729230/3106/7128/1379/718/7855/339390
BP	GO:0002253	activation of immune response	285	0.366900201281244	1.82389229553409	5.04781150391091e-08	2.19026430709803e-06	1.61336750459928e-06	3322	tags=32%, list=16%, signal=27%	150372/10603/715/2867/27202/10616/2357/2213/634/3105/11027/25865/84106/5199/29108/5580/5663/728/55072/3055/1845/2268/9473/5795/1378/7099/5293/5777/581/7305/64127/5058/2358/710/2207/11119/1445/4067/9447/121665/149041/4277/80149/7462/51279/3071/3553/64332/11006/81030/7409/58484/8517/660/5359/11326/4179/714/717/2219/713/712/1604/5970/6850/5788/65125/84807/64005/3635/11277/3551/7410/629/1191/1379/718…
CC	GO:0030666	endocytic vesicle membrane	188	0.41502870992009	1.96476496314726	5.69350427451075e-08	2.45729221720108e-06	1.81006255714849e-06	4952	tags=44%, list=24%, signal=34%	6892/2209/3133/3105/6556/1441/1785/1535/11021/2210/3482/23166/8578/10333/55647/4067/9114/6890/535/533/3134/2535/11031/3107/7097/5880/9554/6810/4218/54361/8992/4035/11151/7096/200576/80223/8322/306/57192/26253/163/6891/4481/10981/4193/3106/9856/7039/6844/1213/7855/7471/7879/160/7316/9463/3135/538/1950/9332/9341/3916/7475/10618/1080/972/8773/84251/23432/3125/1742/8685/3120/818/161/27092/2890/685/31…
BP	GO:0006260	DNA replication	250	-0.397928639367127	-1.88298466821552	6.15773172076914e-08	2.64358916308576e-06	1.94729048791574e-06	4438	tags=38%, list=22%, signal=30%	8882/990/1111/5422/6749/3981/441161/79892/79075/8099/546/2237/30968/3725/9134/4142/23594/11201/545/8318/346673/8317/1763/79915/345643/4175/1854/54962/4172/7013/5965/54107/998/51426/51455/3399/6241/253461/5980/64863/92667/6117/5427/5000/146059/55704/9188/11169/9984/84296/10926/57695/6418/5981/7270/22944/5985/11232/116447/6733/201973/641/5928/64710/6240/6419/5111/9126/57697/6118/4176/27000/6742/232…
CC	GO:0070821	tertiary granule membrane	73	0.570586077162498	2.33491059046154	6.41094560940266e-08	2.73781119340491e-06	2.01669524488578e-06	3011	tags=49%, list=15%, signal=42%	3687/101/634/6556/8972/1535/23218/2204/7226/10288/53831/23601/8778/2358/2548/2207/140885/5328/84418/81619/199675/963/8514/6515/1143/3684/945/57126/23250/22918/11314/338339/966/5269/11026/9725
BP	GO:0043299	leukocyte degranulation	71	0.562700019868718	2.28834048114298	6.74863243391037e-08	2.86693212401826e-06	2.1118068316199e-06	2762	tags=48%, list=14%, signal=42%	201294/2213/634/84106/2242/3055/9846/2268/5293/6688/4067/7462/3965/6813/5294/3566/3134/3071/164/867/5880/6810/284021/2624/11151/4878/306/6850/3684/57126/729230/6844/3162/11314
BP	GO:0002822	regulation of adaptive immune response based on somatic recombination of immune receptors built from immunoglobulin superfamily domains	158	0.445901887220893	2.05626861537064	7.10630647312265e-08	3.00315472515194e-06	2.2121495698679e-06	2779	tags=37%, list=14%, signal=33%	3133/2213/634/3105/6556/7133/3718/114548/121260/7040/177/1378/51043/7454/5777/2529/10673/3142/64127/3594/54440/3554/8741/149041/80149/10459/11035/6830/563/3566/3134/3071/5590/3553/64332/64170/84695/11006/604/3140/29126/246778/4179/8809/1604/6363/5788/84807/5585/3593/259307/9390/729230/3106/7128/1379/718/7855/339390
BP	GO:0032602	chemokine production	92	0.522100476678655	2.24748666764252	7.83424894809426e-08	3.29363191527652e-06	2.42611756352764e-06	4928	tags=51%, list=24%, signal=39%	2867/23765/29108/2865/177/7099/4615/4210/64127/3570/54210/79594/3965/140885/3566/3553/64170/11006/7097/54106/4155/114609/9314/4035/6850/5610/3605/59341/566/1654/3162/148022/4938/6372/4940/1991/7124/247/972/2532/1436/727/57506/59307/2150/90865/4023
BP	GO:0048525	negative regulation of viral process	87	0.522200518054177	2.20849308739544	8.23163463294821e-08	3.44285996967741e-06	2.53604023037873e-06	4984	tags=59%, list=24%, signal=44%	9582/2934/10581/7706/63901/10410/9683/6737/6772/81603/7538/7726/10318/84875/5371/9830/5987/81559/5359/684/2219/8638/8519/117854/5610/4061/6732/56829/6590/200315/3428/6041/4938/4940/4939/4599/7124/4057/9636/3669/200316/91543/64135/24138/85363/57506/11074/10155/140564/55223/27350
BP	GO:0000462	maturation of SSU-rRNA from tricistronic rRNA transcript (SSU-rRNA, 5.8S rRNA, LSU-rRNA)	33	-0.696143632221112	-2.37374967006141	8.40962319795848e-08	3.49926577580693e-06	2.57758923174134e-06	3352	tags=55%, list=16%, signal=46%	55813/27340/6223/9790/10171/25879/6217/23212/10799/6227/6202/29777/88745/6208/57050/404672/64963/25983
BP	GO:0006400	tRNA modification	84	-0.541675921024537	-2.21520075625953	8.52803085031866e-08	3.530430730586e-06	2.60054560516162e-06	4151	tags=44%, list=20%, signal=35%	11062/55006/3028/1787/127253/60487/54888/221078/79828/54517/131965/55644/57570/57505/134637/93587/81627/26610/285381/54802/55623/25917/54482/51605/24140/6894/25821/56986/144233/64172/9836/6741/55039/142940/51002/54931/51504
BP	GO:0043547	positive regulation of GTPase activity	235	0.388541118665426	1.8872698331357	8.60158663792196e-08	3.54280578579182e-06	2.6096611771371e-06	2469	tags=26%, list=12%, signal=23%	50848/201176/3383/116985/4739/54828/23216/10507/112574/11033/6494/51291/6792/23380/26000/391/2932/57568/64411/2185/55357/7249/55803/57139/57580/9922/11138/50807/4763/26037/10636/30851/7409/57186/57706/128272/83478/54361/25771/414059/23102/81565/9693/115704/57533/5657/5909/6355/57589/6363/23616/208/202243/8301/29/27352/23108/9905/6346/6422
CC	GO:0005844	polysome	65	-0.582715344307943	-2.26836910426805	9.07271781380026e-08	3.71798143137249e-06	2.73869706256023e-06	4061	tags=57%, list=20%, signal=46%	6161/57532/129563/6234/6142/440275/5682/1965/6130/55364/140801/6191/4733/85451/8667/25873/8087/6188/6227/6228/6194/4736/6143/6169/5687/7411/6152/6135/6235/6128/6170/6173/51389/6160/6171/689/6156
BP	GO:0002573	myeloid leukocyte differentiation	202	0.40327616532818	1.93103448799703	1.04573161848848e-07	4.26385243839977e-06	3.14079033577233e-06	3330	tags=34%, list=16%, signal=29%	11025/2629/634/4055/8563/2242/5663/1051/9846/7040/1050/7099/5293/632/6688/7305/863/4318/22904/2101/677/3059/4067/8737/116071/4853/3516/537/3726/79705/1432/1230/28962/11006/7097/3665/10221/841/56834/9935/714/5657/6988/2624/22985/2124/7422/5971/6363/3635/9770/3605/3297/29887/3593/6422/3694/2475/55509/4627/861/7030/375387/5153/3428/8792/6714/7124/139716
MF	GO:0031267	small GTPase binding	247	0.38319598135258	1.86235810957542	1.05567610357351e-07	4.28287795219774e-06	3.15480469267916e-06	2463	tags=26%, list=12%, signal=23%	201294/9181/4296/79890/64780/120892/752/121512/55654/23214/7454/54432/5586/10938/6653/23580/10435/89846/23258/6792/23380/2664/1613/4650/5058/4688/7249/23534/4644/8408/537/64423/83593/164/3837/94120/8859/57706/114793/79778/4218/203228/396/84440/19/8216/115704/5909/221472/85369/56882/9475/80223/23163/57589/5585/8301/23312/27352/9905/128344/9732/27035/85377/11078
BP	GO:0032722	positive regulation of chemokine production	69	0.55055240654788	2.23646063105077	1.0895272606418e-07	4.39063238187846e-06	3.23417753127225e-06	4928	tags=54%, list=24%, signal=41%	2867/23765/29108/2865/177/7099/4615/64127/3570/3965/3566/3553/64170/7097/54106/4155/114609/4035/6850/5610/3605/59341/566/1654/3162/148022/4938/4940/7124/247/972/1436/727/57506/2150/90865/4023
MF	GO:0008137	NADH dehydrogenase (ubiquinone) activity	39	-0.671495441524192	-2.36282283576131	1.0930585914955e-07	4.39063238187846e-06	3.23417753127225e-06	2823	tags=59%, list=14%, signal=51%	4715/4702/4726/4722/4695/4712/4701/4716/55967/4729/4700/4709/4718/4708/4707/4710/4711/4694/4725/4717/4724/4697/4698
BP	GO:0016032	viral process	394	0.334277749071098	1.71172576086413	1.0985493061012e-07	4.39095028064291e-06	3.23441169823313e-06	3656	tags=32%, list=18%, signal=27%	50848/11060/4851/3383/57617/9582/55741/27243/2934/6667/10581/89849/7706/9189/63901/10410/10533/1378/9683/5586/55048/3482/7391/23601/3249/6737/5119/10610/9150/2932/83666/290/6404/6484/79720/3678/6772/256435/80149/3965/81603/219931/6256/93343/3303/103/6483/7538/7726/10318/11253/84875/5371/9830/5987/1105/81559/3665/1488/53840/5045/942/5359/9217/3304/5297/4179/8812/2621/6614/684/10475/2219/8638/20057…
BP	GO:0032642	regulation of chemokine production	91	0.516620307181192	2.21618948038476	1.14743552426647e-07	4.56386855093048e-06	3.36178478162283e-06	5068	tags=52%, list=25%, signal=39%	2867/23765/29108/2865/177/7099/4615/4210/64127/3570/79594/3965/140885/3566/3553/64170/11006/7097/54106/4155/114609/9314/4035/6850/5610/3605/59341/566/1654/3162/148022/4938/6372/4940/1991/7124/247/972/2532/1436/727/57506/59307/2150/90865/4023/27086
CC	GO:0005770	late endosome	263	0.371703290945646	1.8223293311692	1.20955853863987e-07	4.78749169879215e-06	3.52650751342602e-06	4116	tags=36%, list=20%, signal=29%	63894/201294/8291/9842/57617/6556/79065/27243/120892/10581/9146/10410/127829/54432/6653/1520/7780/55048/3482/3454/5119/27072/1201/9516/88455/79720/4644/3920/338692/126321/93343/6440/3784/9399/10791/51150/3140/8878/5660/143187/9693/540/6614/684/55240/200576/57192/375/5575/23646/23400/1317/2896/9896/1183/5573/23339/6441/10058/3593/8938/85377/388/92421/55315/7879/5605/8218/55858/4077/967/538/55697/1…
BP	GO:0065004	protein-DNA complex assembly	120	-0.484291895450916	-2.09105133023161	1.23886598315667e-07	4.87968863462777e-06	3.59442056840243e-06	4324	tags=45%, list=21%, signal=36%	1058/85453/2099/23234/6908/6882/546/50809/55290/6925/387103/8318/6883/266812/1060/7013/4676/2959/54700/9735/26054/6879/51773/54069/4674/11339/64425/257218/64754/64105/6047/10541/6418/5928/25842/23270/5925/55814/3148/2958/64946/3146/79003/404672/7259/51053/5889/4869/1810/8520/5706/23421/6880/4673
CC	GO:0042788	polysomal ribosome	32	-0.702757943752666	-2.36869122520989	1.25685720846773e-07	4.92663738623532e-06	3.62900342216107e-06	1496	tags=53%, list=7%, signal=49%	8667/25873/6227/6228/4736/6143/6169/6152/6135/6235/6128/6170/6173/6160/6171/689/6156
BP	GO:0034248	regulation of cellular amide metabolic process	416	-0.341584634965817	-1.70049311590009	1.29650782293312e-07	5.05762715157661e-06	3.72549160861046e-06	2897	tags=28%, list=14%, signal=24%	54952/5036/6622/51335/64506/1965/196513/51123/468/9617/2064/7458/79066/5166/7072/4528/65109/55364/400961/3479/9451/3184/56339/285381/9337/65110/84541/57690/6191/6198/22927/10492/163255/10128/23521/51441/1975/22868/9698/94101/55024/9669/4292/85451/84300/10767/1719/9221/836/8667/9775/10657/115416/9325/201626/120526/23173/54103/940/113251/5436/246175/29063/8087/3458/6188/7555/170506/1653/22916/57472…
BP	GO:0062207	regulation of pattern recognition receptor signaling pathway	92	0.516829779441621	2.22479788971845	1.3289113559626e-07	5.15922810635432e-06	3.80033174472709e-06	2884	tags=41%, list=14%, signal=36%	51296/146722/11027/409/121260/1535/10211/171389/3659/7099/64127/56927/10333/11213/23547/10062/4067/55666/4814/3303/7100/27293/7097/3430/54106/3665/114609/3304/79671/7096/8638/57864/7128/1654/11314/63906/57142/79132
CC	GO:0030880	RNA polymerase complex	95	-0.515044011190944	-2.14550679278848	1.41986957474206e-07	5.48610558545574e-06	4.04111250395258e-06	3397	tags=43%, list=17%, signal=36%	6877/123169/6873/64210/58490/10621/6883/51728/5438/4172/10622/2959/11128/6879/9519/79871/4646/64425/84172/51082/2961/6874/5431/2960/51616/80349/6875/5436/9646/23168/4331/6917/2958/2963/902/404672/5440/84265/55718/6880/5557
BP	GO:0006281	DNA repair	469	-0.330246733327158	-1.67117523423733	1.46086341869059e-07	5.61774681481302e-06	4.13808056439271e-06	3474	tags=28%, list=17%, signal=23%	7405/11201/545/56852/8318/2187/121642/56776/64210/7335/8317/79661/29128/1763/4175/56941/9656/7737/5438/5387/4172/4841/55100/51567/5886/5965/5383/11200/29089/51426/10463/7374/85015/51455/91875/2188/472/79677/25788/5980/55775/196528/2072/9112/92667/51377/6117/6421/5427/7319/23047/23198/11169/55339/84296/79184/257218/2073/150684/55120/5378/4292/5981/5810/54386/22944/11315/5985/11232/7336/56916/13374…
BP	GO:0097191	extrinsic apoptotic signaling pathway	213	0.400528389026925	1.92869597807616	1.49456617055255e-07	5.72024052257705e-06	4.21357831002848e-06	4102	tags=36%, list=20%, signal=29%	85450/3383/10616/8794/9181/4055/7133/29108/6272/8837/7040/6934/581/11337/162989/6688/672/1613/3570/51304/2932/1495/8743/2872/8737/7132/3553/8996/3303/5371/3875/6810/51330/666/2260/841/50486/3304/64114/578/9191/2852/5894/2931/3082/5970/5788/7015/79370/83596/355/2537/1616/8795/6422/5499/7128/1654/3162/4170/10197/6789/2017/27429/6788/6714/7124/91/3717/637/467/970/599/572/6498/5170/56616
CC	GO:0031252	cell leading edge	411	0.330645479474038	1.69810126530054	1.60620846281069e-07	6.11867392828447e-06	4.5070677795103e-06	3859	tags=30%, list=19%, signal=25%	10603/7456/10347/51177/7094/9181/4289/1785/4739/54828/11252/121512/10211/87/6809/9260/2268/5795/7408/64419/7099/5586/4210/2319/89846/10044/6792/23380/3611/5829/10677/6548/5058/1495/28988/64411/2185/11133/57175/4644/3678/6282/54518/9051/832/5590/10011/3636/11344/2566/5880/3936/6810/388325/9107/114609/660/10092/81565/59/54434/29959/8543/2852/822/221472/11151/10642/10458/84687/23550/221178/23616/208…
BP	GO:0071222	cellular response to lipopolysaccharide	190	0.404341711004211	1.92561742386781	1.64456876513614e-07	6.23552848612834e-06	4.5931438506852e-06	4375	tags=39%, list=21%, signal=31%	3383/11027/7133/114548/29108/1051/3055/7040/10288/7099/4615/6688/929/64127/22904/9516/10062/4067/706/80149/140885/4793/3553/1432/79155/7538/10318/7097/388325/2919/10221/942/29126/23097/19/79577/3661/1604/5970/22900/3297/5976/54623/3593/7128/7431/2920/148022/6372/383/5581/6714/7035/5595/7124/6373/4790/27177/80380/4057/5594/654/4360/671/3934/4795/5724/5467/129607/6347/1244/5196/834/3627/85363
BP	GO:0002703	regulation of leukocyte mediated immunity	213	0.399959487128393	1.92595649984271	1.68285429818364e-07	6.35101384905211e-06	4.67821136111956e-06	2842	tags=35%, list=14%, signal=30%	201294/3383/3133/2213/634/3105/409/7133/3718/84106/2242/114548/121260/9846/7040/177/2268/1378/7454/7099/5777/2529/6688/7305/64127/3594/54440/3554/4067/8741/3965/6813/10459/11035/6830/563/3566/3134/3071/5590/3553/164/100507436/11006/7409/5880/6810/388325/604/3140/4179/2624/684/8809/4878/1604/6850/5788/3684/57126/3593/259307/1773/9390/729230/3106/1379/718/7855/3162/11314/8807/339390/148022
MF	GO:0051015	actin filament binding	209	0.398774151235371	1.91797957382699	1.70696276422369e-07	6.41217401338473e-06	4.72326246357802e-06	4754	tags=38%, list=23%, signal=29%	9050/7094/4542/64780/2934/752/87/10093/81/10677/3927/1495/10095/28988/11133/3059/10552/57175/4644/55201/9051/29109/832/11344/3936/7137/114793/79778/4082/6876/10092/23406/399687/2314/822/134549/9948/11151/4647/7402/84687/27/64005/1627/10634/1072/79585/59341/83543/11078/3092/22885/4627/89/9463/6532/4648/57644/2017/25794/51225/4622/127294/4620/64601/7170/283431/23224/50853/2318/92241/4629/201191/100…
BP	GO:0071496	cellular response to external stimulus	303	0.353646355548007	1.75832198904983	1.85914980585327e-07	6.95167812197854e-06	5.12066582470767e-06	4021	tags=33%, list=20%, signal=27%	50848/2629/3383/7378/4055/79792/120892/2242/1535/81788/3759/10533/3659/7099/4615/6494/11337/1265/632/53349/51311/7391/27072/6548/8897/11133/4067/5899/8740/3920/80149/7132/8408/3553/7421/7100/867/96459/3171/3625/26/841/4217/54361/396/1026/578/10135/51422/2621/4878/84687/5788/26100/8648/5610/10634/1611/5743/4193/355/8428/26153/943/8795/6422/7482/2475/64121/642658/3162/9463/23710/432/2752/3428/23334…
BP	GO:0032760	positive regulation of tumor necrosis factor production	98	0.497951118313501	2.15569282446373	2.03355120501599e-07	7.56891489793566e-06	5.57532773639826e-06	3638	tags=45%, list=18%, signal=37%	353514/9181/3133/6774/11027/120892/29108/1535/5663/177/5795/7099/4615/7305/929/64127/54440/3965/8737/64170/7097/54106/114609/9261/7096/113277/6850/6363/5788/3605/943/3593/1191/729230/566/7855/83786/148022/4938/4940/4939/56848/3717/23586
BP	GO:0002698	negative regulation of immune effector process	110	0.479706607560024	2.09010344178844	2.19465972425261e-07	8.13126438474233e-06	5.9895591993782e-06	2782	tags=38%, list=14%, signal=33%	3133/2213/634/3105/409/3718/7040/1378/51043/5777/6688/3142/64127/7009/710/11213/149041/80149/3965/3566/3134/3071/84695/100507436/11006/604/11326/4179/8993/684/1604/5788/2896/56833/259307/729230/3106/1379/3162/11314/339390/966
BP	GO:0008360	regulation of cell shape	148	0.43174259815626	1.96615231724693	2.33143543163688e-07	8.598757769228e-06	6.33391884250439e-06	4343	tags=37%, list=21%, signal=29%	50848/3383/51177/4289/116985/2242/752/64218/121512/3055/10507/2268/226/23580/10435/89846/1613/3249/391/10154/2185/2011/5880/114793/396/389/7940/254065/9948/221472/11151/10458/7422/56882/10602/5028/23654/388/4627/3679/29780/9344/23221/23136/25805/152273/5064/1398/5365/23370/6347/8994/1436/9368/11135
CC	GO:0101003	ficolin-1-rich granule membrane	58	0.584736866390654	2.26639633482156	2.34437527931927e-07	8.60735792597128e-06	6.3402537918432e-06	3454	tags=53%, list=17%, signal=45%	3687/2357/101/6556/8972/23218/2204/7226/10288/1378/127829/8778/2358/2548/2207/3920/535/140885/3071/374395/1604/6515/22918/1828/79930/11314/338339/5269/11026/3916/55004
CC	GO:0030670	phagocytic vesicle membrane	71	0.549259611996479	2.23368217595171	2.48912654566475e-07	9.09764540158727e-06	6.7014037583141e-06	3406	tags=51%, list=17%, signal=42%	6892/3133/3105/6556/1785/1535/10333/55647/9114/6890/535/533/3134/11031/3107/7097/5880/9554/6810/4218/8992/11151/7096/200576/80223/306/57192/26253/6891/10981/3106/7879/3135/538/9341/3916
BP	GO:0019882	antigen processing and presentation	102	0.487093593219494	2.12032316610475	2.61989471372575e-07	9.51064429757266e-06	7.00562229306301e-06	2239	tags=34%, list=11%, signal=31%	2131/6892/2629/3383/3133/2213/3105/6556/1785/29108/11021/10288/7454/1520/1509/64127/2207/10437/6890/8943/55080/563/3134/57705/3107/3140/5696/200576/5869/5971/6363/11277/6891/10981/3551
BP	GO:0060759	regulation of response to cytokine stimulus	140	0.447959496050953	2.03166477608221	2.63728220867205e-07	9.51064429757266e-06	7.00562229306301e-06	3337	tags=36%, list=16%, signal=31%	84166/146722/29108/260434/3557/7099/10554/5777/10555/83666/11213/3554/10062/6586/79594/51588/8737/8996/7376/3303/103/81030/6773/7097/3665/841/11240/9314/56928/3304/2621/3661/22900/1893/6850/117854/5788/11277/3551/7128/8904/7805/54625/10019/253943/4938/4940/383/7850/837/8651
MF	GO:0051020	GTPase binding	276	0.363257117606779	1.79830446443273	2.63728736375875e-07	9.51064429757266e-06	7.00562229306301e-06	3750	tags=32%, list=18%, signal=26%	201294/9181/4296/79890/64780/2783/120892/752/121512/55654/23214/7454/54432/5586/10938/6653/23580/10435/89846/23258/6792/23380/2664/1613/4650/5058/4688/7249/23534/4644/8408/537/64423/83593/164/3837/94120/8859/3936/57706/114793/79778/4218/203228/396/84440/19/8216/115704/5909/221472/85369/56882/9475/80223/23163/57589/5585/8301/23312/27352/9905/128344/9732/27035/85377/11078/6455/55626/5875/64121/1286…
CC	GO:0000775	chromosome, centromeric region	184	-0.416588180966005	-1.89514461102037	2.8804882889847e-07	1.03417176888592e-05	7.61779809261999e-06	4397	tags=42%, list=22%, signal=33%	7756/5314/1058/4659/79075/891/27309/546/25936/56155/10951/23137/10428/1780/79723/7405/9183/387103/7514/81930/81929/220134/4085/1060/7272/79980/10910/9735/283489/26039/79677/9184/54069/5527/57405/1786/83540/23047/11339/10274/91687/64105/3619/8850/23219/90417/253635/84295/10403/27085/79023/23291/23310/9126/119504/55320/6990/91272/64946/23244/55055/6612/79003/5515/54908/5885/57122/5501/55166/23279/1…
MF	GO:0008135	translation factor activity, RNA binding	76	-0.545308042653678	-2.18527657155582	2.9452698237498e-07	1.05277177752889e-05	7.75480735416247e-06	4033	tags=50%, list=20%, signal=40%	2107/1983/8892/8662/56648/83939/1967/8661/85476/64506/1965/84285/8668/9617/7458/1937/4528/1915/8665/8891/1975/9669/10767/1936/8667/1964/10209/1982/219402/10480/8669/23708/1974/54505/3646/1933/10987/1977
BP	GO:0097530	granulocyte migration	139	0.441509785955651	2.00028466963516	2.97125349250356e-07	1.05740135255149e-05	7.78890920149363e-06	4337	tags=42%, list=21%, signal=33%	3577/27202/101/1441/728/3579/4615/5293/2529/64127/90550/54210/391/2207/3554/57580/683/5294/3071/7409/5880/2919/23604/114609/5175/5657/9948/200576/6850/6355/6363/7369/57126/3605/57118/56833/6346/59341/3672/89766/2920/11314/719/6372/23396/5595/6373/6366/1908/5594/972/6359/6347/4192/6367/1436/5196/3627
BP	GO:0043068	positive regulation of programmed cell death	500	0.309326543566437	1.6185364658241	2.98849284862338e-07	1.05889218225896e-05	7.79989078119217e-06	4505	tags=36%, list=22%, signal=28%	4851/10616/8794/101/4296/4055/409/7133/2934/120892/54507/1785/25855/29108/5580/5663/6272/138151/10533/408/3579/5293/581/162989/1509/7305/3482/1613/4318/6548/1495/8743/133/4067/706/80149/3965/51588/8737/7132/4853/11035/1612/4763/5326/7421/81030/5371/6648/58484/22926/4835/51330/666/4616/604/96459/3625/79845/23604/841/29126/8878/9113/4217/50486/23097/2683/1026/578/9693/842/2852/2931/9040/388324/317/…
MF	GO:0003743	translation initiation factor activity	48	-0.628898056228898	-2.2971954756232	3.03359129303974e-07	1.07019825007497e-05	7.88317224799983e-06	3931	tags=56%, list=19%, signal=46%	1983/8892/8662/83939/1967/8661/1965/84285/8668/7458/4528/8665/8891/1975/9669/8667/1964/10209/1982/219402/10480/8669/1974/54505/3646/10987/1977
MF	GO:0050136	NADH dehydrogenase (quinone) activity	40	-0.66260228383405	-2.35744414872415	3.16666135812794e-07	1.11230693765585e-05	8.19334845816836e-06	2823	tags=57%, list=14%, signal=50%	4715/4702/4726/4722/4695/4712/4701/4716/55967/4729/4700/4709/4718/4708/4707/4710/4711/4694/4725/4717/4724/4697/4698
CC	GO:0005776	autophagosome	94	0.498649393963241	2.14809240727699	3.31085829042739e-07	1.15794414519517e-05	8.52951604947674e-06	4463	tags=49%, list=22%, signal=38%	53917/9842/57617/79065/120892/89849/57655/23001/4210/11337/53349/285180/6737/1201/10548/9583/3920/8408/23604/8878/203228/143187/57533/5178/10241/23400/55626/29982/550/7879/23710/148022/4077/225689/2495/65082/3916/55054/81671/8678/64601/51100/141/2512/94241/8406
CC	GO:0030027	lamellipodium	196	0.392539592766178	1.87577415191911	3.37476221017928e-07	1.17302938909166e-05	8.64063525195235e-06	4191	tags=35%, list=21%, signal=28%	1785/4739/121512/10211/6809/7408/5586/4210/2319/89846/23380/3611/5829/10677/6548/5058/1495/28988/64411/2185/11133/57175/54518/9051/832/3636/11344/5880/6810/10092/59/54434/29959/822/221472/11151/10642/10458/84687/221178/23616/64005/1627/57126/1072/59341/22885/1020/1654/6993/2191/2017/29780/10163/8525/3984/51225/152273/81704/60/1809/3690/23513/4810/8470/6453/9459/23224/1464
MF	GO:0003954	NADH dehydrogenase activity	42	-0.649144908123069	-2.31347699298935	3.38290457292886e-07	1.17302938909166e-05	8.64063525195235e-06	2823	tags=55%, list=14%, signal=47%	4715/4702/4726/4722/4695/4712/4701/4716/55967/4729/4700/4709/4718/4708/4707/4710/4711/4694/4725/4717/4724/4697/4698
BP	GO:0097529	myeloid leukocyte migration	203	0.399612094945362	1.9114653035677	3.44508227517445e-07	1.18950628003257e-05	8.76200544610997e-06	4378	tags=37%, list=21%, signal=30%	3577/27202/101/79890/1441/728/177/3579/4615/5293/2529/6688/64127/3570/90550/54210/391/2358/2185/2207/3554/4067/57580/683/5294/140885/3071/1230/7409/5880/2919/23604/114609/5175/5657/9948/200576/7422/6850/6355/6363/7369/57126/3605/57118/56833/10488/6441/6346/59341/729230/566/3672/89766/2920/11314/719/8792/6372/23396/5595/6373/11117/6366/1908/5594/972/6359/5155/6347/4192/6367/1436/5196/3627/727
BP	GO:1903706	regulation of hemopoiesis	341	0.34586395349776	1.74547293729412	3.4746992372825e-07	1.19464871234365e-05	8.79988504428637e-06	2547	tags=26%, list=12%, signal=23%	150372/11025/6774/2213/101/634/3718/1441/2242/114548/1051/7040/177/10288/1378/3659/51043/7099/9092/5777/632/6688/3142/7305/3594/54440/2101/2185/677/3059/4067/6772/149041/80149/3965/8737/4853/8943/537/3566/3071/6654/5590/1432/1230/64332/84695/3303/11006/7538/54106/604/3665/10221/841/3601/942/56834/246778/9935/3304/4179/1209/8993/714/2621/6988/2624/79577/22985/2124/6850/2175/6363/5788/84807/3635/97…
BP	GO:0036230	granulocyte activation	41	0.640923893884903	2.32505027985405	3.72185523260492e-07	1.27422503617537e-05	9.38605108182578e-06	3158	tags=59%, list=15%, signal=50%	2213/11027/84106/5580/3579/4615/6688/7305/2207/57580/6813/10394/6810/306/6850/3684/57126/2896/1773/729230/6844/11314/8807/6372
BP	GO:0007249	I-kappaB kinase/NF-kappaB signaling	267	0.362820274125839	1.78769078852563	3.7622560918762e-07	1.28264478695309e-05	9.44807168937332e-06	2758	tags=31%, list=14%, signal=27%	6398/10616/602/4055/29108/80216/7706/124583/55072/8837/171389/57153/7099/4615/843/4215/51311/64127/6737/10333/9516/8743/6772/825/51246/80149/79594/3965/81603/8737/91662/7132/11035/140885/10783/3553/79155/64170/2280/11006/10318/7097/9830/5987/54106/53840/8517/841/114609/8878/57708/389/57161/54862/684/79671/10475/3661/113277/55870/5970/9475/22900/1893/5971/142678/117854/6363/339123/56658/65992/3551…
BP	GO:0030595	leukocyte chemotaxis	211	0.385068653551669	1.85097776320687	3.79955091644006e-07	1.28993958728011e-05	9.50180581525948e-06	4378	tags=37%, list=21%, signal=29%	3577/2867/27202/101/79890/1441/728/7226/3579/5293/6688/64127/3570/90550/240/54210/80270/2358/80024/2185/2207/4067/57580/683/58191/3965/5294/1130/3071/1230/4814/7409/5880/63940/2919/23604/114609/11240/2621/11151/200576/7422/6850/6355/6363/65125/57118/56833/10488/6441/6346/59341/729230/284114/566/3603/3672/2920/719/8792/6372/23396/5595/6373/6366/1908/5594/972/6359/5155/6347/4192/102/6367/1436/5196/…
BP	GO:0071824	protein-DNA complex subunit organization	159	-0.437638550603582	-1.95907748388596	3.87243187728236e-07	1.30920467717788e-05	9.6437141224602e-06	4324	tags=42%, list=21%, signal=33%	1058/2186/85453/2099/23234/6908/6882/546/50809/55290/6925/10467/387103/8318/6883/266812/1060/7013/4676/54107/2959/4609/54700/9735/26054/6879/6605/51773/196528/54069/4674/23198/11339/64425/257218/64754/64105/6047/10541/2960/132660/6418/5928/25842/23270/5925/55814/3148/2958/64946/3146/79003/81611/404672/7259/51053/5889/4869/1810/8520/5706/9349/23421/6880/64431/4673
MF	GO:0140101	catalytic activity, acting on a tRNA	97	-0.511318014792763	-2.13734704780444	4.0292592292009e-07	1.35657300355751e-05	9.99263328386229e-06	5001	tags=51%, list=25%, signal=38%	285605/10940/10557/92675/80745/55157/79731/11062/57470/55006/80746/1787/118672/127253/23395/55278/60487/54888/221078/10352/79828/131965/10056/10248/57570/57505/93587/81627/112487/54802/25917/10775/54482/24140/6894/55520/56986/144233/391356/10799/9836/57038/10556/51067/55699/51367/55039/51651/54931
MF	GO:0003955	NAD(P)H dehydrogenase (quinone) activity	42	-0.646674533495097	-2.30467286498285	4.06348164731906e-07	1.36244173910524e-05	1.00358628940747e-05	2823	tags=55%, list=14%, signal=47%	4702/4726/4722/4695/4712/4701/4716/55967/84869/4729/4700/4709/4718/4708/4707/4710/4711/4694/4725/4717/4724/4697/4698
BP	GO:0050766	positive regulation of phagocytosis	63	0.564463951563197	2.23598776758622	4.33304821822181e-07	1.4468458124548e-05	1.06575905493019e-05	2788	tags=48%, list=14%, signal=41%	10347/146722/2213/6556/1785/29108/1535/5795/64127/55423/2358/10326/2207/140885/3071/3553/1794/11031/3601/4035/2621/399687/2624/717/5788/57118/6441/566/718/10960
BP	GO:0002444	myeloid leukocyte mediated immunity	98	0.489639622520797	2.11971131707888	4.45251778409945e-07	1.48064464345012e-05	1.0906555641983e-05	4038	tags=49%, list=20%, signal=39%	201294/3133/2213/84106/2242/9846/171389/2268/4615/5293/6688/7305/54210/4067/7462/3965/6813/5294/3566/64170/867/5880/6810/284021/9948/2624/4878/306/6850/3684/57126/1773/729230/566/718/6844/3162/11314/148022/6372/383/1991/56848/23586/10814/8773/5724/5170
MF	GO:0051082	unfolded protein binding	113	-0.479280680246547	-2.0467230515323	4.47391017033162e-07	1.48168600498248e-05	1.09142264004911e-05	3215	tags=37%, list=16%, signal=31%	414061/10574/51726/51103/4676/10845/7265/3329/84447/51182/10939/10471/55164/3324/10294/6950/6767/55466/8195/3313/10694/10575/3320/100131801/134266/908/4666/7184/5202/55664/342538/27248/7411/10576/4869/5203/3336/5204/134492/9804/6782/10772
MF	GO:0004896	cytokine receptor activity	97	0.494160378824435	2.13126201821372	4.65533658290684e-07	1.53550410706122e-05	1.13106551637762e-05	4019	tags=40%, list=20%, signal=32%	3577/1439/23765/1441/3460/3579/3570/3454/1438/3594/3554/9034/3588/3566/1230/2057/3556/9180/3601/116379/3597/84818/8809/3455/8322/1271/3593/729230/8807/2826/10936/2859/7850/3561/972/2322/26280/58985/5618
BP	GO:0009451	RNA modification	152	-0.43727523581792	-1.94060593220201	4.74213046087068e-07	1.55779945585039e-05	1.14748846182927e-05	4813	tags=43%, list=24%, signal=33%	387338/112970/339/80745/79922/57721/55783/11062/55006/3028/1787/26995/127253/55651/60487/92345/54888/9530/221078/79828/27079/54517/79872/131965/8731/55644/54433/57570/57505/79066/196074/134637/93587/81627/26610/64863/56339/285381/96764/2091/54802/55623/25917/10436/54482/51605/24140/6894/113802/25821/56986/144233/64172/29063/1736/9836/6741/51574/55039/27292/142940/51002/54931/51504/29081/64216
BP	GO:0032732	positive regulation of interleukin-1 production	68	0.551016800474371	2.23122701802522	4.82920217394365e-07	1.58000590481366e-05	1.16384592290544e-05	4928	tags=62%, list=24%, signal=47%	353514/6774/11027/79792/114548/29108/260434/177/7099/4615/7305/51311/64127/10333/9447/3965/91662/56666/58484/841/113277/22900/6363/3605/22861/566/3603/7855/115362/3428/7124/3098/3717/4332/338322/834/5027/5005/2150/10392/5004/4023
BP	GO:0001959	regulation of cytokine-mediated signaling pathway	130	0.456105341290162	2.03651708135996	4.87468415675644e-07	1.58848141557919e-05	1.17008905694623e-05	3337	tags=37%, list=16%, signal=31%	84166/146722/29108/260434/3557/10554/5777/10555/83666/11213/3554/10062/6586/79594/51588/8737/8996/7376/3303/103/81030/6773/3665/841/11240/56928/3304/2621/3661/22900/1893/6850/117854/5788/11277/3551/7128/8904/7805/54625/10019/253943/4938/4940/383/7850/837/8651
BP	GO:0051090	regulation of DNA-binding transcription factor activity	408	0.32246275084603	1.65440898936339	4.94166339292546e-07	1.60386627080789e-05	1.18142167347498e-05	2239	tags=22%, list=11%, signal=20%	150372/11060/84166/3383/10616/83696/602/9181/6774/101/25865/409/114548/25855/29108/7706/10211/55072/3055/8837/260434/177/408/7099/4615/6934/2319/6688/64127/6737/10333/11213/3059/9447/825/80149/3965/51588/81603/8737/10459/91662/11035/54583/4793/80279/5590/3553/2535/64170/3303/283629/7726/84875/7097/200186/9830/5987/58484/54106/8986/53840/3556/8517/10221/114609/9314/3304/28996/2621/8809/10475/7422/…
BP	GO:0050728	negative regulation of inflammatory response	134	0.438848801390478	1.97543550455479	5.67586853834301e-07	1.83482061036315e-05	1.35154462406004e-05	3587	tags=39%, list=18%, signal=32%	2629/2213/7133/114548/5580/3055/9021/10162/171389/2268/313/4210/64127/240/2358/7130/10062/4067/91662/7132/140885/79626/1432/7538/27293/284207/5045/51738/9314/116379/8993/2852/3082/79671/55870/6850/5788/2896/56833/3593/7128/79651/58189/1991/6714/7010/4790/9971/145581/89790/8530/3630
BP	GO:0032757	positive regulation of interleukin-8 production	62	0.562179655391444	2.21548855407559	5.71185420597849e-07	1.8391263899726e-05	1.35471629831019e-05	1924	tags=39%, list=9%, signal=35%	2867/6774/11027/25865/29108/7099/4615/929/51311/64127/3965/8737/3553/3303/10394/7100/7097/54106/114609/3304/7096/2219/5970/6850
CC	GO:0000793	condensed chromosome	221	-0.388909267566409	-1.81075567990893	5.77910458933171e-07	1.84854872714916e-05	1.36165687281929e-05	4397	tags=38%, list=22%, signal=30%	7756/1111/1058/4659/3981/135458/891/546/25936/56155/23137/10428/1780/10270/10388/9183/387103/10592/7514/81930/81929/220134/4085/1060/26013/7272/79980/10910/9735/64940/283489/26039/79677/9184/57405/83540/10128/10274/64105/3619/8850/23219/23212/4292/5810/90417/253635/84295/10403/27085/641/79023/23291/23310/6419/9126/119504/10111/54780/6990/91272/3148/64946/55055/6612/3146/79003/57820/54908/5885/571…
CC	GO:0035580	specific granule lumen	61	0.568137550890049	2.22090492807754	5.78668199033629e-07	1.84854872714916e-05	1.36165687281929e-05	4007	tags=56%, list=20%, signal=45%	116844/5768/79792/5199/8566/124583/5777/1774/1265/1509/7077/4758/10855/1794/10394/3837/30/3240/26/2919/8993/6590/25797/84514/6947/383/1991/4790/4057/56729/671/3934/3728/10562
BP	GO:0008154	actin polymerization or depolymerization	200	0.391715593470379	1.87987148240534	5.90267338880628e-07	1.87820752457938e-05	1.3835037977974e-05	3560	tags=32%, list=17%, signal=27%	7456/3383/9050/64780/2934/51734/29108/5580/3055/22921/7408/10093/7454/23580/10435/10677/29766/2885/85464/10095/28988/2185/3059/10552/57175/57580/9051/3071/832/11344/375307/5987/79778/51738/9113/10092/23406/54434/2314/822/9948/11151/10458/84687/23616/375/1627/54961/10602/1072/79585/9873/11078/57704/2475/345456/9463/29767/2017/5581/10163/6366/90952/10565/3717
BP	GO:0051249	regulation of lymphocyte activation	418	0.321047867223591	1.65118516271673	6.21450422848097e-07	1.96970653554276e-05	1.45090275531723e-05	3535	tags=29%, list=17%, signal=25%	150372/3133/2213/101/634/3105/7133/3718/114548/29108/121260/283234/1051/7040/1845/177/2268/9473/10288/1378/3659/51043/7099/4615/9092/5777/25807/2319/10673/3142/7305/64127/55423/3594/54440/10326/677/1445/4067/8741/8740/683/149041/80149/3965/10459/8943/11035/6830/140885/3566/3134/3071/6654/79626/5590/3553/164/79155/64332/84695/100507436/654346/11006/7409/5880/54106/604/114609/3601/942/29126/246778/…
BP	GO:0002695	negative regulation of leukocyte activation	171	0.401225671770492	1.86955757125135	6.46931847584672e-07	2.04249222229651e-05	1.50451731746294e-05	3829	tags=37%, list=19%, signal=31%	146722/2213/634/3718/1051/1845/2268/10288/1378/3659/51043/5777/25807/6688/3142/7305/10062/4067/149041/80149/3965/3566/3134/3071/79626/84695/100507436/654346/11006/604/942/29126/11326/8993/7940/284021/2852/5788/5585/3635/2896/5573/6441/259307/729230/6422/7128/861/3162/11314/339390/7805/3135/383/8651/8764/80380/145581/8530/4332/2267/23513/972/671
CC	GO:0045277	respiratory chain complex IV	24	-0.743726854262449	-2.34072997526369	6.96135292403674e-07	2.18931851262148e-05	1.61267082426277e-05	2024	tags=58%, list=10%, signal=53%	1329/9377/9167/7386/388753/7385/1327/1337/1340/1347/1349/1350/1345/4697
MF	GO:0016655	oxidoreductase activity, acting on NAD(P)H, quinone or similar compound as acceptor	53	-0.586159697184907	-2.19152611429395	7.13238536608077e-07	2.23444690580615e-05	1.64591278636889e-05	3234	tags=51%, list=16%, signal=43%	4715/1645/4702/4726/1429/8644/4722/4695/4712/4701/4716/55967/84869/4729/4700/4709/4718/4708/4707/4710/4711/4694/4725/4717/4724/4697/4698
BP	GO:0030488	tRNA methylation	39	-0.651998928110128	-2.29421952996981	7.35914030719422e-07	2.29661786356054e-05	1.6917084479453e-05	4056	tags=59%, list=20%, signal=47%	55006/3028/1787/127253/60487/54888/221078/79828/131965/57570/93587/81627/25917/54482/51605/24140/6894/25821/144233/9836/55039/54931/51504
BP	GO:0034121	regulation of toll-like receptor signaling pathway	66	0.553510293293069	2.20928248494898	7.48590436614118e-07	2.32722712746626e-05	1.71425549469448e-05	2853	tags=42%, list=14%, signal=37%	146722/11027/409/121260/1535/10211/171389/3659/64127/56927/10333/11213/23547/10062/4067/4814/7100/27293/7097/3430/54106/3665/114609/7096/7128/1654/11314/57142
BP	GO:0044409	entry into host	146	0.423738183180612	1.92673917358981	7.68066087296819e-07	2.37865963065893e-05	1.75214111838945e-05	4375	tags=41%, list=21%, signal=33%	50848/11060/3383/57617/2934/10581/7706/10410/1378/23601/6737/290/6404/3678/3965/81603/219931/3303/23265/7726/9830/867/5987/81559/53840/942/5359/3304/4179/2621/6614/10475/2219/200576/9080/1604/8519/117854/4061/3693/3694/6993/339390/7113/10332/6714/10346/3916/6609/8764/9213/3690/4360/972/6520/205860/1514/553/1508/85363
BP	GO:0002532	production of molecular mediator involved in inflammatory response	73	0.539746560732651	2.20871137810983	8.07024496705445e-07	2.48980865637566e-05	1.83401444558476e-05	3326	tags=45%, list=16%, signal=38%	653361/5023/23765/6774/29108/7099/4615/4210/64127/241/240/10333/4067/80149/215/140885/3566/1432/64170/11006/63940/4878/6850/23646/3605/2896/56833/8314/148022/115362/7850/57326/7124
BP	GO:0030100	regulation of endocytosis	204	0.387577062220965	1.85519631986315	8.31928499666274e-07	2.55691963874703e-05	1.8834489717325e-05	4076	tags=36%, list=20%, signal=29%	10347/79890/4289/409/120892/1785/11252/53916/10211/408/929/1201/88455/7249/10062/79772/338692/4043/3071/7376/11031/85439/10188/55738/867/1861/9094/4035/2624/5869/5878/54550/7422/6850/8650/6363/27/375/57126/163/8301/284654/1191/6455/3092/1814/5291/808/718/90678/30844/160/11314/9463/967/11037/1950/6386/6714/6609/6366/1815/80230/3643/1609/3690/23513/84251/150696/29934/6453/977/1742
BP	GO:0017157	regulation of exocytosis	192	0.39231791097085	1.86742008125811	8.68012894663969e-07	2.65016040267396e-05	1.95213091944823e-05	4479	tags=39%, list=22%, signal=30%	201294/5023/4851/57617/2213/634/64780/84106/27243/120892/2242/9846/9146/2268/6688/9545/84062/2932/4067/3965/6813/537/8911/3566/3134/3071/219931/116443/164/2771/5880/6810/4218/84961/2624/4878/6850/3684/375/57126/23400/5028/5978/5864/729230/150/808/1020/6844/7879/3162/11314/8398/8372/6386/3916/27445/27183/56848/10814/1080/6861/5724/5170/107/10675/203190/8027/8499/8912/135/9783/11141/3351
BP	GO:0002673	regulation of acute inflammatory response	45	0.618650599238177	2.29745021030379	8.68797962917518e-07	2.65016040267396e-05	1.95213091944823e-05	3587	tags=49%, list=18%, signal=40%	2867/3133/2213/101/114548/2865/25807/2529/241/5008/5294/3553/2161/9180/55870/5743/1773/718/8792/7124/5733/3630
BP	GO:0030099	myeloid cell differentiation	354	0.335828805371895	1.70282734015103	8.79615584797905e-07	2.67310893447573e-05	1.96903500511828e-05	3498	tags=31%, list=17%, signal=26%	11025/2629/6774/634/4055/3718/1441/8563/2242/5663/23218/115727/1051/9846/87/7040/1050/7099/5293/5777/632/6688/7305/863/4318/22904/2034/29766/2101/2185/677/3059/54790/4067/211/6772/23210/2539/8737/116071/4853/3516/537/3726/10296/80279/3071/79705/1432/1230/28962/3303/103/11006/7538/5371/7097/604/3665/10221/841/114609/56834/9935/3304/28996/714/842/5657/9948/6988/2624/79577/22985/2124/7422/5926/5971/…
BP	GO:0002534	cytokine production involved in inflammatory response	50	0.597357429260993	2.26580527871773	8.98246610807933e-07	2.70943234204296e-05	1.99579113917724e-05	3326	tags=46%, list=16%, signal=39%	23765/6774/29108/7099/4615/4210/64127/240/10333/80149/215/140885/1432/64170/11006/63940/23646/3605/8314/148022/115362/7850/7124
BP	GO:1900015	regulation of cytokine production involved in inflammatory response	50	0.597357429260993	2.26580527871773	8.98246610807933e-07	2.70943234204296e-05	1.99579113917724e-05	3326	tags=46%, list=16%, signal=39%	23765/6774/29108/7099/4615/4210/64127/240/10333/80149/215/140885/1432/64170/11006/63940/23646/3605/8314/148022/115362/7850/7124
CC	GO:0045121	membrane raft	324	0.33866194880391	1.69562125026323	9.73469770125586e-07	2.91466188737971e-05	2.14696498534592e-05	3764	tags=29%, list=18%, signal=24%	150372/5023/3383/7133/120892/1241/11252/5663/10211/3055/8837/3753/1378/1820/2319/10287/1509/1613/929/10333/1201/6548/1495/2185/6404/1445/4067/5566/79180/3920/7462/8737/7132/10008/285704/5590/10855/2771/3784/9399/4311/7097/867/7846/5045/841/5175/5359/19/5657/684/7096/200576/1604/2047/5788/3684/57126/3635/5573/1947/3551/64750/5743/355/3672/5348/5664/3937/2773/3162/6532/7827/3778/538/4923/6386/6610/…
CC	GO:0098857	membrane microdomain	324	0.33866194880391	1.69562125026323	9.73469770125586e-07	2.91466188737971e-05	2.14696498534592e-05	3764	tags=29%, list=18%, signal=24%	150372/5023/3383/7133/120892/1241/11252/5663/10211/3055/8837/3753/1378/1820/2319/10287/1509/1613/929/10333/1201/6548/1495/2185/6404/1445/4067/5566/79180/3920/7462/8737/7132/10008/285704/5590/10855/2771/3784/9399/4311/7097/867/7846/5045/841/5175/5359/19/5657/684/7096/200576/1604/2047/5788/3684/57126/3635/5573/1947/3551/64750/5743/355/3672/5348/5664/3937/2773/3162/6532/7827/3778/538/4923/6386/6610/…
BP	GO:0043300	regulation of leukocyte degranulation	44	0.614876114080423	2.26133041313205	9.92513702156736e-07	2.96075594827197e-05	2.18091826658125e-05	2762	tags=57%, list=14%, signal=49%	201294/2213/634/84106/2242/9846/2268/6688/4067/3965/6813/3566/3134/3071/164/5880/6810/2624/4878/6850/3684/57126/729230/3162/11314
BP	GO:0052547	regulation of peptidase activity	425	0.318846643904036	1.64323426538914	1.026904840956e-06	3.05212669579376e-05	2.24822274414812e-05	3332	tags=28%, list=16%, signal=24%	5023/5265/6774/64780/409/57333/2934/114548/29108/5329/5447/8837/171389/5973/177/1378/408/6195/6653/4210/581/843/1509/7077/7076/4318/83464/710/8743/55851/1473/4067/27141/8740/9447/89932/79594/3965/91662/9647/1612/8996/64170/11047/5371/23385/58484/462/666/96459/4155/4671/5045/841/9314/5698/4217/4035/578/2621/842/2852/5894/6692/684/3082/5696/317/7422/9475/22900/1893/6850/1032/55122/3700/444/65264/23…
BP	GO:0032970	regulation of actin filament-based process	369	0.325644611805019	1.65831012619004	1.03187774575482e-06	3.055713879217e-05	2.25086509427424e-05	3464	tags=27%, list=17%, signal=22%	50848/3383/116985/4607/2934/2242/29108/5580/54828/3759/3055/7226/7408/10093/7454/23580/1265/10435/1613/3611/5829/10677/29766/2885/391/6548/85464/5058/10095/28988/2185/3059/10552/57175/57580/683/9647/4853/29109/3071/832/11344/5987/5880/8500/128272/9113/54361/203228/396/10092/389/4035/23406/54434/2314/822/9948/684/11151/10458/9475/5154/27/23616/375/1627/3397/54961/10602/1829/9873/388/11078/57704/64…
MF	GO:0009055	electron transfer activity	115	-0.467594151478585	-1.99756594058571	1.05752006090051e-06	3.12026100878064e-05	2.29841106441841e-05	2565	tags=35%, list=13%, signal=31%	4726/51022/4722/1329/4695/4712/2108/4701/9377/9167/4716/1353/6392/7386/55967/4729/1528/4700/4709/1327/4718/1337/4708/4707/4710/1340/1347/29796/10975/128/4711/1349/4694/54205/4725/4717/4724/4697/7388/4698
BP	GO:1903900	regulation of viral life cycle	140	0.435275602766243	1.97413855007895	1.21357733248388e-06	3.5677414767298e-05	2.62802902129805e-05	4852	tags=48%, list=24%, signal=37%	4851/9582/27243/2934/10581/7706/63901/10410/9683/5586/6737/79720/3965/81603/103/7726/10318/84875/5371/9830/5987/81559/53840/5359/9217/684/10475/2219/8638/8519/117854/5610/4061/6732/56829/6590/200315/1654/3838/339390/3428/7113/6041/4938/4940/4939/10346/4599/7124/4057/9636/27183/3669/200316/972/2494/91543/27074/64135/205860/24138/85363/57506/11074/10155/140564/55223
BP	GO:0050867	positive regulation of cell activation	327	0.335372662699391	1.67859851255707	1.23685272478536e-06	3.62304079743986e-05	2.66876297599517e-05	3560	tags=31%, list=17%, signal=26%	353514/3133/101/3105/11027/3718/120892/114548/29108/283234/9846/7040/177/2268/10288/1378/1050/51043/7099/4615/9092/6195/5777/2319/10673/3142/7305/64127/55423/10333/3594/54440/10326/3727/1445/4067/8741/8740/825/683/3965/10459/8943/140885/3566/3134/3071/5590/3553/164/79155/64332/11006/7409/6810/54106/604/114609/3601/942/29126/1026/4179/2621/63925/2624/11151/4878/6403/1604/6850/6363/5788/84807/3684/…
BP	GO:0038061	NIK/NF-kappaB signaling	121	0.437945310032377	1.91695686880131	1.30156315187755e-06	3.79887892601959e-05	2.79828685208661e-05	2804	tags=36%, list=14%, signal=31%	4791/10616/602/114548/7205/177/192669/7099/81/6688/929/3611/64127/10333/9516/8740/149041/80149/3965/91662/11035/3553/8996/7097/3430/51564/5531/54106/114609/942/11156/8809/5970/5971/6363/5610/9770/3593/8795/1896/8904/1654/7805
BP	GO:0051701	biological process involved in interaction with host	196	0.381034774569864	1.82079768332113	1.32513705270862e-06	3.8538215217483e-05	2.83875804009793e-05	3803	tags=36%, list=19%, signal=29%	50848/11060/3383/57617/27243/2934/10581/8563/7706/10410/10533/1378/23601/6737/290/6404/79720/3678/3965/81603/8408/219931/6256/3303/23265/7726/10318/5371/9830/867/5987/81559/53840/942/5359/9217/3304/4179/7919/8993/2621/6614/10475/2219/200576/9080/1604/8519/117854/4061/3693/3694/92421/7879/6993/339390/7113/10332/9798/6714/10346/3916/6609/8764/27183/9213/3643/3690/4360/972
BP	GO:0030168	platelet activation	122	0.446256156914096	1.95748054621956	1.35328590201965e-06	3.92162921749553e-05	2.88870577130361e-05	4690	tags=43%, list=23%, signal=33%	50848/5023/7094/634/5580/7099/5777/3611/83706/2207/4067/5294/375033/1432/9158/63036/152/7409/10398/5359/6403/6850/7056/5154/954/5028/1465/7410/3674/340205/2812/9002/5291/4627/150/160851/3273/10019/388552/6714/8525/60/3717/1609/3690/5155/139189/5196/6722/51206/84959/64805
BP	GO:0010952	positive regulation of peptidase activity	182	0.394442442254614	1.85957261077047	1.40454481196257e-06	4.05568562429335e-05	2.9874528721946e-05	3090	tags=34%, list=15%, signal=29%	5023/6774/57333/2934/114548/29108/8837/171389/177/1378/408/4210/581/843/1509/83464/8743/55851/4067/27141/9447/79594/3965/91662/9647/1612/64170/11047/5371/23385/58484/666/4155/841/4217/578/842/2852/317/9475/22900/6850/55122/444/2896/8301/10134/3297/65992/1611/355/5978/10010/2903/22861/3092/1654/7805/10197/3428/489/65018
BP	GO:1903305	regulation of regulated secretory pathway	131	0.443243041273197	1.98703679951528	1.4204687835979e-06	4.08712188301893e-05	3.01060909043259e-05	2762	tags=34%, list=14%, signal=29%	201294/5023/4851/57617/2213/634/64780/84106/120892/2242/9846/2268/6688/9545/84062/2932/4067/3965/6813/8911/3566/3134/3071/116443/164/2771/5880/6810/84961/2624/4878/6850/3684/375/57126/5028/5978/5864/729230/150/808/1020/3162/11314
BP	GO:0050792	regulation of viral process	155	0.410201557062937	1.88283612143181	1.43312329391949e-06	4.10896198122358e-05	3.02669669439273e-05	4375	tags=43%, list=21%, signal=34%	4851/9582/27243/2934/10581/7706/63901/10410/9683/5586/6737/79720/6772/3965/81603/103/7538/7726/10318/84875/5371/9830/5987/81559/53840/5359/9217/684/10475/2219/8638/8519/117854/5610/4061/6732/56829/6590/200315/1654/128637/3838/7879/6993/339390/3428/7113/6041/4938/4940/4939/10346/4599/7124/4057/9636/27183/3669/200316/972/2494/91543/27074/64135/205860/24138/85363
BP	GO:0010950	positive regulation of endopeptidase activity	164	0.404354832150551	1.8725259192837	1.46515741100281e-06	4.18601663129464e-05	3.08345581159153e-05	3026	tags=35%, list=15%, signal=30%	5023/6774/2934/114548/29108/8837/171389/177/1378/408/4210/581/843/1509/83464/8743/55851/4067/27141/9447/79594/3965/91662/9647/1612/64170/11047/5371/23385/58484/666/4155/841/4217/578/842/2852/317/9475/22900/6850/55122/444/8301/10134/3297/1611/355/5978/2903/22861/3092/1654/7805/10197/3428/489
BP	GO:0007160	cell-matrix adhesion	224	0.362023279455235	1.74974039979377	1.48700157305328e-06	4.2335195662296e-05	3.11844688154997e-05	3421	tags=28%, list=17%, signal=24%	27185/4289/54828/87/7205/1845/5795/1613/3611/7791/5829/6548/2932/83706/2185/683/30008/9647/4763/5328/5590/10855/8500/604/64098/54361/4035/6614/7422/9475/7402/10420/3693/4059/3674/6422/1896/3694/8861/3672/5291/89/1020/94/117285/7059/27076/967/3679/3273/8174/8515/10894/6237/2017/9344/146183/6714/7010/8751/11117/182/6366
MF	GO:0008175	tRNA methyltransferase activity	30	-0.694069475087393	-2.30982716329093	1.50924424400777e-06	4.28182090765003e-05	3.15402606458452e-05	4559	tags=67%, list=22%, signal=52%	80745/55006/1787/127253/60487/54888/221078/79828/131965/57570/93587/81627/25917/54482/24140/6894/144233/9836/55039/54931
BP	GO:0072593	reactive oxygen species metabolic process	214	0.37135682304728	1.79035161308817	1.53830901093039e-06	4.34746762646663e-05	3.20238200161871e-05	3865	tags=34%, list=19%, signal=28%	653361/440503/6774/120892/5580/1535/8837/7040/7099/672/7305/240/10333/2885/4689/2358/4688/2185/706/57580/683/80149/2539/5165/8737/215/11035/1432/2771/10394/3240/6648/7409/5880/4835/1026/200576/2643/7173/6850/51167/873/3684/57126/22933/51/2537/2878/6441/26574/27035/51181/285590/2773/4353/375387/50508/538/1647/65018/83667/5159/7124/9973/10901/56848/3630/1545/8678/10013/53905/3934
BP	GO:0051091	positive regulation of DNA-binding transcription factor activity	255	0.36172495567378	1.76712978189772	1.54309918218189e-06	4.34746762646663e-05	3.20238200161871e-05	2470	tags=26%, list=12%, signal=23%	150372/3383/10616/83696/9181/6774/101/25865/114548/29108/7706/10211/55072/8837/177/7099/4615/2319/64127/6737/10333/11213/3059/9447/825/3965/81603/8737/11035/5590/3553/2535/64170/3303/283629/7726/7097/200186/9830/5987/58484/54106/8986/53840/3556/8517/114609/3304/28996/8809/10475/7422/5970/8322/306/9252/64320/117854/5610/57118/3297/65992/3551/28232/1191/1896
BP	GO:0006457	protein folding	190	-0.394294595061604	-1.79789730406033	1.55170280642577e-06	4.35658012849089e-05	3.20909434889292e-05	3565	tags=33%, list=17%, signal=28%	5201/146862/2286/8425/4820/5082/121506/414061/9530/10574/5481/51726/26278/10845/7265/26973/3329/51182/9360/202052/10471/55768/3324/10549/10294/6950/134218/6767/79982/55466/120526/8195/54557/3313/79031/10694/6905/10575/3320/27000/9141/644591/54431/10283/134266/51645/908/10808/7184/9532/5202/55664/7411/10576/131118/5203/3336/6902/10190/5204/134492/6782/53938
CC	GO:0000314	organellar small ribosomal subunit	28	-0.696306780702069	-2.25787742598329	1.65403951193346e-06	4.59926135945839e-05	3.3878554284349e-05	2476	tags=57%, list=12%, signal=50%	64951/51373/7818/92259/60488/64965/64968/10240/51023/28977/56945/63931/64963/28957/54460/51650
CC	GO:0005763	mitochondrial small ribosomal subunit	28	-0.696306780702069	-2.25787742598329	1.65403951193346e-06	4.59926135945839e-05	3.3878554284349e-05	2476	tags=57%, list=12%, signal=50%	64951/51373/7818/92259/60488/64965/64968/10240/51023/28977/56945/63931/64963/28957/54460/51650
BP	GO:0000027	ribosomal large subunit assembly	24	-0.731447168129666	-2.30208214474218	1.65514458585389e-06	4.59926135945839e-05	3.3878554284349e-05	2928	tags=58%, list=14%, signal=50%	54475/140801/55794/6175/22868/23212/55299/6147/6169/6152/6135/6128/6125/84154
BP	GO:0002449	lymphocyte mediated immunity	262	0.357861051927669	1.75277019505414	1.7798203313261e-06	4.92882667862797e-05	3.63061607374514e-05	2779	tags=28%, list=14%, signal=25%	201294/127544/715/3383/602/3133/2213/634/3105/409/7133/114548/5580/121260/7040/177/1378/7454/4615/5777/2529/51311/64127/3594/710/54440/2207/3554/8741/3965/10459/11035/6830/1130/51279/563/3566/3134/3071/5590/3553/164/64170/100507436/11006/7409/604/3665/3140/4179/714/717/11151/8809/713/712/1604/5788/64005/3635/11277/3593/259307/1191/9390/729230/3106/1379/10383/718/7855/23207/8807/339390
BP	GO:1901222	regulation of NIK/NF-kappaB signaling	94	0.476463098868041	2.05251781595779	1.98365994386387e-06	5.47463155935763e-05	4.03266063775834e-05	2804	tags=38%, list=14%, signal=33%	10616/602/114548/7205/177/192669/7099/81/6688/929/3611/64127/9516/8740/149041/80149/3965/91662/3553/8996/7097/3430/51564/54106/942/11156/8809/5970/6363/5610/9770/3593/1896/8904/1654/7805
BP	GO:0050866	negative regulation of cell activation	193	0.390160254902376	1.86201674466893	2.01641586150238e-06	5.54616891533232e-05	4.08535566872811e-05	3829	tags=36%, list=19%, signal=29%	146722/2213/634/3718/5580/1051/1845/2268/10288/1378/3659/51043/5777/25807/6688/3142/7305/10062/4067/149041/80149/3965/3566/3134/3071/79626/84695/100507436/654346/11006/604/942/29126/11326/8993/7940/284021/2852/7056/5154/5788/5585/3635/2896/5573/6441/259307/729230/6422/7128/861/3162/11314/339390/7805/10019/3135/383/8651/11117/8764/80380/145581/8530/4332/2267/23513/972/671
BP	GO:0007041	lysosomal transport	110	0.456451243032217	1.98877876400915	2.06544319296978e-06	5.66182637424217e-05	4.17054994654425e-05	3942	tags=42%, list=19%, signal=34%	63894/9842/2580/57617/22898/120892/81609/6272/9146/151636/23295/6653/3482/63971/27072/1201/3920/8943/1130/219931/164/93343/3303/203228/5660/4035/23163/375/23400/2896/23339/411/1191/388/7879/7805/84376/65018/30845/65082/3916/27183/55275/55737/64601/22906
BP	GO:0045824	negative regulation of innate immune response	68	0.531923229484655	2.15391160509015	2.21090584033301e-06	6.04016497928015e-05	4.44923741322376e-05	3817	tags=56%, list=19%, signal=46%	84166/3133/634/3105/409/1378/6737/710/11213/10062/79594/3965/3134/7376/100507436/103/6773/11326/79671/2896/11277/56833/10906/3106/7128/79132/54625/3428/3135/253943/4938/4940/383/9958/9636/3630/1398/55061
BP	GO:0002832	negative regulation of response to biotic stimulus	101	0.469062226644315	2.03805190824943	2.22053941697934e-06	6.04612645280885e-05	4.45362868583846e-05	3896	tags=48%, list=19%, signal=39%	84166/3133/634/3105/11027/409/1378/6737/710/11213/10062/55666/4277/79594/3965/3134/7376/100507436/103/6773/10221/11326/79671/22900/2896/11277/56833/22933/259307/10906/3106/7128/63906/79132/54625/3428/3135/253943/4938/4940/383/9958/4057/9636/3630/1398/55061/4795
BP	GO:0034612	response to tumor necrosis factor	232	0.361953055821656	1.75364816747588	2.24224000282539e-06	6.08479444244989e-05	4.4821118591947e-05	4442	tags=35%, list=22%, signal=28%	2131/2629/3383/9181/7133/29108/1535/260434/1050/81/10673/672/929/3611/51667/2185/677/9447/6772/80149/58191/51588/8737/7132/2679/10068/1432/8996/3303/7538/3875/841/4217/56928/3304/2621/2852/2634/2643/5970/22900/6850/6355/6363/3551/5743/355/6346/6422/10010/7128/8904/55504/7805/2678/8792/8372/2687/837/5595/7124/4790/6609/6366/678/8764/3717/5594/970/11173/3934/83643/6359/427/6347/102/1244/6367/834/10…
BP	GO:0051258	protein polymerization	276	0.350127002026539	1.73330382350373	2.26130655963513e-06	6.11608047495981e-05	4.50515741951167e-05	3560	tags=29%, list=17%, signal=25%	3383/9050/1639/84282/27243/2934/51734/2242/29108/5580/3055/22921/1453/7408/10093/7454/23580/10435/84722/10677/29766/2885/85464/5058/10095/28988/2185/3059/10552/57175/57580/54820/9051/3071/832/3303/11344/375307/5987/79778/9113/10092/125170/81565/3304/22924/23406/54434/2314/822/27175/27338/11151/10458/10844/117854/375/1627/54961/2801/10602/79585/9873/59341/11078/57704/2475/2288/345456/9463/29767/65…
BP	GO:0010506	regulation of autophagy	304	0.336184936119126	1.67485357557102	2.28803595159299e-06	6.16781518645367e-05	4.54326565243749e-05	3318	tags=31%, list=16%, signal=26%	2629/5768/207063/6774/120892/29108/171389/10645/10533/79142/4210/5049/5476/1613/64127/285180/6737/1201/2932/80772/55332/8897/7249/5566/5899/706/80149/9114/81603/535/823/8408/1612/533/219931/23265/9830/5987/9554/22926/666/53840/11011/23604/8517/10524/4218/56834/203228/140775/5660/8992/10135/57533/526/2931/3082/10475/529/6829/117854/27/9517/10241/2801/23400/1611/22933/9100/11040/2475/64121/5291/102…
BP	GO:0052126	movement in host environment	170	0.397356550936413	1.8529739274525	2.31535505528117e-06	6.22079169488458e-05	4.5822886036551e-05	3803	tags=36%, list=19%, signal=29%	50848/11060/3383/57617/27243/2934/10581/7706/10410/1378/23601/6737/290/6404/79720/3678/3965/81603/219931/3303/23265/7726/5371/9830/867/5987/81559/53840/942/5359/3304/4179/2621/6614/10475/2219/200576/9080/1604/8519/117854/4061/3693/3694/92421/7879/6993/339390/7113/10332/9798/6714/10346/3916/6609/8764/27183/9213/3690/4360/972
BP	GO:0022604	regulation of cell morphogenesis	297	0.344259522703563	1.71971481149972	2.35387434732914e-06	6.30341137103255e-05	4.64314696686985e-05	2463	tags=22%, list=12%, signal=19%	201294/50848/80005/3383/51177/4289/116985/1785/2242/4739/752/64218/121512/3055/84628/10507/192670/2268/81/226/23580/10435/89846/6792/1613/1523/3611/3249/391/28988/10154/2185/57091/57175/57580/2011/79594/832/9043/4343/5880/50618/114793/396/389/7940/254065/9948/221472/11151/85369/10458/7422/56882/8322/1627/10602/1072/81848/5028/9820/23654/388/11078
BP	GO:1902532	negative regulation of intracellular signal transduction	464	0.307933756028694	1.5960031982685	2.37084728478295e-06	6.32797857523976e-05	4.66124338053934e-05	3415	tags=28%, list=17%, signal=24%	2629/10347/9181/55841/5514/409/120892/8563/114548/29108/5580/5329/55654/23304/4582/171389/1845/5795/408/23295/7099/6653/5777/6688/7077/4318/7009/2932/9516/11213/754/9454/57053/11133/7249/1445/4067/123041/55666/6772/80149/79594/8737/91662/4763/140885/80279/3553/1432/8996/3303/11006/10318/284996/6648/10636/3430/51231/51564/604/51207/96459/841/3480/9314/83478/2907/6615/7919/50484/8216/2852/10114/293…
BP	GO:0070661	leukocyte proliferation	301	0.334169872098408	1.66350095753181	2.38594791312805e-06	6.34083775623975e-05	4.67071556373381e-05	2842	tags=26%, list=14%, signal=22%	2629/3133/2213/3105/6556/7133/3718/29108/5580/2000/283234/1051/177/10288/1378/3659/51043/7099/4615/5777/581/10673/7305/3594/54440/11119/4067/8740/683/149041/3965/5294/11035/3071/6654/3553/1794/654346/11006/23385/5880/54106/604/896/114609/942/29126/54361/246778/55716/1026/11326/4179/7940/63925/684/11151/1604/6850/6355/6363/5788/5585/3635/5573/1947/6441/3593/259307/1191/5699/729230/7128/11314/33939…
BP	GO:0006446	regulation of translational initiation	76	-0.525171033183276	-2.10457918297023	2.39129449520503e-06	6.34083775623975e-05	4.67071556373381e-05	3689	tags=49%, list=18%, signal=40%	7812/6352/8892/8440/440275/8662/127933/1965/468/7458/4528/55364/400961/9451/56339/6198/22927/23521/51441/1975/55024/9669/8667/10657/5436/1653/22916/10209/1982/10959/10605/1974/54505/4869/51247/3646/4690
BP	GO:0031349	positive regulation of defense response	253	0.356021431017818	1.7407392562895	2.49641362595482e-06	6.59467442292356e-05	4.85769383305787e-05	3645	tags=34%, list=18%, signal=28%	353514/2867/84166/23765/3133/101/11027/400709/120892/29108/121260/1535/2865/1051/3055/1050/7099/6688/7305/51311/64127/241/5008/5603/83666/5058/2358/4067/9447/8737/91662/7132/5294/3134/3553/164/4814/64332/64170/81030/10318/7097/3430/7409/58484/54106/3665/63940/9180/114609/5359/23097/2219/7349/3661/4878/6850/55122/117854/2896/3551/5743/3593/6346/59341/729230/3603/718/90678/8807/115362/3428/3135/879…
BP	GO:0010563	negative regulation of phosphorus metabolic process	402	0.315144616223176	1.61453778662713	2.50327794214993e-06	6.59467442292356e-05	4.85769383305787e-05	2762	tags=25%, list=14%, signal=22%	90007/2629/6774/634/64780/9961/409/120892/29108/5580/5663/9021/10507/260434/7040/1845/5795/1050/408/6653/5777/581/4298/23645/80851/863/3611/84062/2932/11213/7249/1445/4067/80149/91662/9647/4763/140885/80279/3071/79705/978/5590/3553/6992/9043/2771/2280/103/11006/2887/10636/867/5987/2776/4616/124790/10221/9113/203228/140775/1026/4035/578/51422/10114/2931/3082/388324/4878/9475/1032/6546/5154/84687/5…
BP	GO:0046718	viral entry into host cell	139	0.422435244541268	1.91386639763939	2.52459293035079e-06	6.62930324817679e-05	4.88320172322663e-05	4375	tags=41%, list=21%, signal=32%	50848/11060/3383/57617/2934/10581/7706/10410/1378/23601/6737/290/6404/3678/3965/81603/219931/3303/7726/9830/5987/81559/53840/942/5359/3304/4179/2621/6614/10475/2219/200576/9080/1604/8519/117854/4061/3693/3694/6993/339390/7113/10332/10346/3916/6609/8764/9213/3690/4360/972/6520/205860/1514/553/1508/85363
BP	GO:0002285	lymphocyte activation involved in immune response	182	0.389474149269006	1.83614992454657	2.63092619205822e-06	6.88623713624529e-05	5.07246143243007e-05	2009	tags=27%, list=10%, signal=24%	201294/3383/602/6774/2213/634/6556/3718/114548/121260/5663/64218/7040/1378/51043/7099/6688/3142/3570/3594/2185/2207/8741/149041/80149/3965/10459/54518/4853/6830/3566/3134/3071/5590/164/64332/84695/3936/604/942/246778/4179/8993/11151/8809/5971/6363/5788/84807
BP	GO:0030041	actin filament polymerization	174	0.400600999925183	1.86903381249308	2.66075528720627e-06	6.9419190998044e-05	5.11347724513698e-05	3560	tags=33%, list=17%, signal=28%	3383/9050/2934/51734/29108/5580/3055/22921/7408/10093/7454/23580/10435/10677/29766/2885/85464/10095/28988/2185/3059/10552/57175/57580/9051/3071/832/11344/375307/5987/79778/9113/10092/23406/54434/2314/822/11151/10458/375/1627/54961/10602/79585/9873/11078/57704/2475/345456/9463/29767/2017/5581/10163/6366/90952/10565/3717
BP	GO:0045936	negative regulation of phosphate metabolic process	401	0.313026168363264	1.60439999172209	2.69065836240595e-06	6.99743652325702e-05	5.15437185618792e-05	2762	tags=25%, list=14%, signal=22%	90007/2629/6774/634/64780/9961/409/120892/29108/5580/5663/9021/10507/260434/7040/1845/5795/1050/408/6653/5777/581/4298/23645/80851/863/3611/84062/2932/11213/7249/1445/4067/80149/91662/9647/4763/140885/80279/3071/79705/978/5590/3553/6992/9043/2771/2280/103/11006/2887/10636/867/5987/2776/4616/124790/10221/9113/203228/140775/1026/4035/578/51422/10114/3082/388324/4878/9475/1032/6546/5154/84687/51085/…
BP	GO:0032715	negative regulation of interleukin-6 production	43	0.597684845861811	2.19184356254129	2.74445222797607e-06	7.11453206958398e-05	5.24062544154974e-05	2088	tags=44%, list=10%, signal=40%	2629/27202/409/408/7099/5777/11213/1445/80149/91662/140885/3071/11006/54106/51738/2621/3082/79671/3635
BP	GO:0052548	regulation of endopeptidase activity	399	0.314952660937606	1.61070398420177	2.7716156865813e-06	7.16206677736326e-05	5.27563991565826e-05	3326	tags=28%, list=16%, signal=24%	5023/5265/6774/64780/409/2934/114548/29108/5329/5447/8837/171389/5973/177/1378/408/6195/6653/4210/581/843/1509/7077/7076/4318/83464/710/8743/55851/1473/4067/27141/8740/9447/89932/79594/3965/91662/9647/1612/8996/64170/11047/5371/23385/58484/462/666/96459/4155/4671/5045/841/9314/5698/4217/578/2621/842/2852/5894/6692/684/3082/5696/317/7422/9475/22900/6850/1032/55122/3700/444/65264/23400/8301/10134/3…
BP	GO:0000959	mitochondrial RNA metabolic process	44	-0.607546370322579	-2.19093392054959	2.80684386424793e-06	7.23007336968498e-05	5.32573415578939e-05	5142	tags=64%, list=25%, signal=48%	6832/5562/84881/55157/55006/3028/79675/79736/84275/10352/57570/57505/130916/64863/7019/54802/10128/22868/25821/201626/7978/51067/79072/60493/80298/81892/54931/64216
BP	GO:0002286	T cell activation involved in immune response	109	0.456684438681708	1.99492971552618	2.89803554632859e-06	7.44134823509815e-05	5.48136103666013e-05	2009	tags=30%, list=10%, signal=27%	3383/602/6774/2213/634/6556/3718/114548/5663/64218/51043/3142/3570/3594/2207/149041/80149/3965/54518/3566/3071/5590/64332/84695/3936/604/942/246778/4179/8809/5971/6363/84807
MF	GO:1901981	phosphatidylinositol phosphate binding	161	0.407370091430179	1.87156865983021	2.9136307899746e-06	7.45779187061636e-05	5.49347355984584e-05	3314	tags=32%, list=16%, signal=27%	23130/124460/116985/2934/79792/81609/29916/3759/11021/9846/112574/11033/64333/53349/285180/10677/4689/6548/64411/55803/79685/50807/9885/219931/3784/27111/11344/57706/114609/57158/2314/822/221472/26100/64005/23400/8301/4900/23612/9873/3092/285590/91404/8416/90203/114879/84069/5333/139285/6386/55041
MF	GO:0003953	NAD+ nucleosidase activity	27	0.691875207353725	2.26671864802431	3.22967369758694e-06	8.24074603214479e-05	6.0702043213832e-05	2842	tags=59%, list=14%, signal=51%	7099/4615/51311/10333/3554/683/7100/7097/54106/3556/114609/118788/8809/7096/8807/148022
BP	GO:0022407	regulation of cell-cell adhesion	422	0.306921307091203	1.58107004010449	3.25590434260645e-06	8.28163255044161e-05	6.10032168200608e-05	3803	tags=28%, list=19%, signal=24%	50848/4851/3383/3133/2213/101/634/3105/3718/114548/29108/5580/5329/283234/10211/1051/7040/1845/177/10288/1378/3557/3659/51043/9092/5777/2319/2529/10673/6688/3142/64127/53827/55423/240/3594/54440/83706/10326/1445/6484/4067/8740/149041/80149/3965/10459/9647/8943/140885/3566/3071/79626/5590/3553/1432/64332/84695/654346/11006/63036/7409/604/4155/375056/942/29126/9314/54361/11326/4179/124872/11151/640…
BP	GO:2001236	regulation of extrinsic apoptotic signaling pathway	147	0.416874684636974	1.8977724345321	3.31842811482696e-06	8.4142892886581e-05	6.19803777499588e-05	3326	tags=32%, list=16%, signal=27%	85450/3383/10616/9181/4055/29108/8837/6934/162989/672/1613/2932/1495/8743/8737/3553/8996/3303/5371/6810/51330/2260/50486/3304/64114/2852/5894/3082/5970/5788/7015/79370/83596/2537/6422/5499/7128/1654/3162/4170/10197/6789/2017/27429/6788/6714/7124
BP	GO:0006352	DNA-templated transcription, initiation	108	-0.467475968246428	-1.97378262256909	3.39760319888968e-06	8.58820945663266e-05	6.32614886482885e-05	5314	tags=48%, list=26%, signal=36%	9329/9969/27136/7291/7343/1022/23064/55832/387332/2099/6908/6882/4286/3725/55290/22976/6877/6873/6883/9440/5438/9774/2959/54700/6879/26036/51773/7019/9519/9282/64425/2961/6874/2960/51616/90390/6875/5436/170506/55814/2958/2963/3146/902/9443/404672/1810/5706/6880/10923/64216/29079
BP	GO:0032956	regulation of actin cytoskeleton organization	331	0.33110199327571	1.66617921772192	3.47822780257769e-06	8.76470198450788e-05	6.45615477706313e-05	3464	tags=27%, list=17%, signal=23%	50848/3383/116985/2934/2242/29108/5580/54828/3055/7226/7408/10093/7454/23580/10435/1613/3611/5829/10677/29766/2885/391/6548/85464/5058/10095/28988/2185/3059/10552/57175/57580/683/9647/4853/29109/3071/832/11344/5987/5880/8500/128272/9113/54361/203228/396/10092/389/4035/23406/54434/2314/822/9948/684/11151/10458/9475/5154/27/23616/375/1627/3397/54961/10602/9873/388/11078/57704/6422/2475/1020/57551/3…
MF	GO:0019864	IgG binding	10	0.876059697593542	2.2430090700648	3.59972864003165e-06	9.04278581585659e-05	6.66099371618045e-05	2034	tags=90%, list=10%, signal=81%	2209/9103/2213/2210/2217/2212/2207/2214/7369
BP	GO:0046777	protein autophosphorylation	224	0.35537163588716	1.71759150181792	3.6305465452968e-06	9.09205391004265e-05	6.69728501760728e-05	3603	tags=33%, list=18%, signal=27%	4296/22853/9961/25865/120892/2242/3055/10645/2268/6725/7867/4215/6792/1613/2932/8569/5058/11213/2185/2872/1445/4067/5566/2011/8737/91662/415116/8408/11035/1612/9625/10783/4117/283629/2260/23604/3480/660/9261/200576/8576/7422/6850/2047/5154/5788/65125/5610/23400/9770/6011/8428/11040/2475/808/1020/1654/57551/5753/5605/6789/65018/225689/9344/5159/6714/5595/7010/91/3717/3630/65268/3643
BP	GO:0097028	dendritic cell differentiation	46	0.58855692420485	2.19051368556371	3.67850284016273e-06	9.16505744682236e-05	6.7510600499536e-05	2965	tags=46%, list=15%, signal=39%	2213/4055/5663/1051/7226/177/10288/6688/4067/3965/116071/4853/3516/2621/5657/5971/6363/3694/3106/55509/3135
BP	GO:0002768	immune response-regulating cell surface receptor signaling pathway	230	0.362686656929879	1.75362685080726	3.68228830128677e-06	9.16505744682236e-05	6.7510600499536e-05	3322	tags=31%, list=16%, signal=26%	150372/10603/2867/27202/10616/2357/2213/634/3105/11027/25865/84106/5580/5663/728/55072/3055/2210/1845/2268/9473/10288/5795/1378/5293/5777/581/7305/5058/2358/23547/2207/11119/1445/4067/121665/149041/4277/80149/7462/3071/6654/64332/11006/7409/8517/660/5359/2219/5970/6850/5788/65125/84807/64005/3635/3551/7410/3937/11314/7805/11120/8398/3135/719/5581/4773/6714/79908/8525/3984
BP	GO:0043122	regulation of I-kappaB kinase/NF-kappaB signaling	238	0.363143734786369	1.76551840782653	3.76854622005837e-06	9.35106545246288e-05	6.8880751448548e-05	3541	tags=36%, list=17%, signal=30%	6398/10616/4055/29108/80216/7706/124583/55072/8837/171389/57153/7099/4615/843/4215/64127/6737/10333/9516/8743/6772/825/51246/80149/79594/3965/81603/8737/91662/7132/10783/3553/79155/64170/2280/11006/10318/9830/5987/54106/53840/8517/841/114609/8878/57708/389/57161/54862/684/79671/10475/3661/113277/55870/5970/22900/1893/142678/117854/6363/339123/56658/3551/9100/8795/11040/1896/10010/7128/8904/55504/…
BP	GO:0043065	positive regulation of apoptotic process	486	0.302334388932104	1.57818107489597	3.84160039842959e-06	9.50327610757858e-05	7.00019482101516e-05	4505	tags=35%, list=22%, signal=28%	4851/10616/8794/101/4296/4055/409/7133/2934/54507/1785/25855/29108/5580/5663/6272/138151/10533/408/3579/5293/581/162989/1509/7305/3482/1613/4318/6548/1495/8743/133/4067/706/80149/3965/51588/8737/7132/4853/11035/1612/4763/5326/7421/81030/5371/6648/58484/22926/4835/51330/666/4616/604/96459/3625/79845/23604/841/29126/8878/9113/4217/50486/23097/2683/578/9693/842/2852/2931/9040/388324/317/10912/5788/3…
CC	GO:0030427	site of polarized growth	177	0.386953033197305	1.81576431406853	3.88963967144359e-06	9.59286817449645e-05	7.06618910716901e-05	3193	tags=29%, list=16%, signal=25%	27185/22853/120892/1785/5663/6809/6792/7077/23307/84062/28988/2185/10409/3059/4644/57580/10129/54536/23265/11344/867/1861/203228/10092/81565/4035/54434/10642/114787/10300/84687/1627/22933/23046/9266/59341/5664/2288/808/1020/57616/11336/6993/118813/1400/29767/3508/81551/65018/2017/2258/9344
BP	GO:0006801	superoxide metabolic process	66	0.530773303161763	2.11853000090989	3.96387039870462e-06	9.746316489421e-05	7.17922045417699e-05	2985	tags=39%, list=15%, signal=34%	653361/5580/1535/7040/7305/4689/2358/4688/57580/683/2771/10394/6648/2643/6850/51167/3684/57126/26574/27035/285590/2773/4353/375387/50508/538
CC	GO:0005796	Golgi lumen	100	0.464852798344549	2.01285542977557	4.03937043086969e-06	9.90194914685096e-05	7.29386080663956e-05	5559	tags=40%, list=27%, signal=29%	4582/7040/632/4043/51150/5045/54361/4584/2621/5154/2157/7369/10082/176/1673/7471/79651/375790/1672/283463/7475/1462/94025/5046/3630/1081/118430/10675/9672/5155/1464/63827/2817/4958/2719/4803/4589/6649/7473/414325
BP	GO:0051056	regulation of small GTPase mediated signal transduction	292	0.341902741620163	1.70432558300658	4.19379327565965e-06	0.000102495297104525	7.54989163576267e-05	4291	tags=33%, list=21%, signal=27%	50848/10603/201176/4851/27128/9181/116985/22898/1785/257106/121512/10211/115727/408/6494/11337/9826/64333/89846/51291/7077/23380/4650/84986/57568/7249/5863/57580/50619/9922/5294/4853/221002/26037/6654/1794/8859/55738/7409/867/57186/604/57706/128272/8878/83478/396/19/8216/5894/5909/221472/56882/10617/23550/27/221178/23616/202243/29/9138/81848/2203/27352/7410/23108/9266/90627/9002/5291/6993/6655/23…
MF	GO:0003729	mRNA binding	285	-0.354457175827019	-1.69850111048118	4.22011137466254e-06	0.000102828779861897	7.57445626215707e-05	3330	tags=28%, list=16%, signal=24%	26135/83939/1995/4904/8661/3183/6187/9716/84248/64506/196513/57187/6426/5094/1429/7072/51631/65109/6431/10656/340554/3184/56339/5511/4670/90806/51747/10492/23521/51441/9698/1479/85451/1719/11052/9775/11315/6193/10657/113251/11051/6434/6428/8087/6188/7555/170506/549/22916/6741/1982/22828/708/26156/58155/3658/6208/23283/10236/7884/11340/11224/9939/28998/6152/64963/6154/6201/6125/9908/10949/51247/51…
BP	GO:0046034	ATP metabolic process	236	-0.36605293876694	-1.71987038281686	4.25892668297696e-06	0.000103463865585853	7.62123722216929e-05	3269	tags=30%, list=16%, signal=26%	3565/29103/84275/4715/477/7114/481/26289/51103/6622/4702/10845/4726/5313/4722/3479/55022/1329/4695/4712/8671/4701/9377/8473/9167/4716/84300/10059/790955/11315/201626/2395/6392/55967/388753/3458/51142/4729/8604/23479/7385/4700/4709/1327/4718/1337/4708/4706/4707/4710/1340/1347/29796/10975/27089/4711/29789/1349/4694/54205/4725/1350/7381/4717/1345/4724/4697/205327/7388/4436/4698
BP	GO:0000819	sister chromatid segregation	186	-0.391492120918362	-1.78214241622156	4.33478831419141e-06	0.000104992454869699	7.73383442198864e-05	4416	tags=41%, list=22%, signal=32%	990/7756/9055/79892/79075/891/996/91782/29127/9319/991/546/129563/25936/56155/2237/23137/10270/9183/51510/54892/10592/81930/81929/4085/1060/7272/79980/3834/9735/64940/283489/472/9184/6421/83540/23047/51529/24137/9700/10274/64105/80218/3619/10464/11331/23212/29945/8881/90417/8452/55795/10403/55294/8766/23310/9126/9525/5925/51115/55781/91272/5901/51433/23244/55055/79003/7155/54908/5885/26271/286053…
CC	GO:1904813	ficolin-1-rich granule lumen	124	0.428939472578372	1.89482757724687	4.8475253827573e-06	0.000117061967130038	8.62288506368921e-05	3774	tags=42%, list=19%, signal=34%	80301/116844/5265/9961/2934/79792/3310/124583/10533/226/5049/1520/83716/3614/1509/7077/4318/240/2799/3101/28988/7130/823/978/1432/3303/3837/51411/26578/10092/3304/23406/2219/317/5211/2992/411/8621/25797/1471/5315/1654/6993/5719/4048/47/5836/2495/5594/4332/327/11333
BP	GO:1901653	cellular response to peptide	342	0.326307575371357	1.64673255639365	4.8658464724169e-06	0.000117155721890774	8.62979111990728e-05	3668	tags=28%, list=18%, signal=23%	10603/3383/6776/9181/6774/2213/634/3718/57085/6667/5580/1535/5663/2865/5447/9021/8837/177/51043/7099/6653/632/2529/64397/64127/7391/5829/10333/2885/6548/2932/5058/2358/2101/677/7249/1445/4067/4644/6772/5590/3553/1583/1394/2771/11031/2887/3625/79746/896/51738/4218/3480/9314/2549/81565/4035/10135/2852/6464/2931/10458/5970/9475/84687/208/3397/132864/9663/3297/4193/55625/5315/773/89766/7431/1020/6844…
BP	GO:0017004	cytochrome complex assembly	34	-0.654605223397635	-2.23947903315477	4.98919896576609e-06	0.000119770297065758	8.82238297341011e-05	2111	tags=50%, list=10%, signal=45%	90624/84300/54902/790955/51287/7386/388753/100131801/79072/84987/728568/100303755/389203/116228/493753/51241/29090
BP	GO:0002429	immune response-activating cell surface receptor signaling pathway	207	0.370442907353187	1.77708679181165	5.1334495617629e-06	0.000122508263953365	9.02406396646742e-05	3322	tags=32%, list=16%, signal=27%	150372/10603/2867/27202/10616/2357/2213/634/3105/11027/25865/84106/5580/5663/728/55072/3055/1845/2268/9473/5795/1378/5293/5777/581/7305/5058/2358/2207/11119/1445/4067/121665/149041/4277/80149/7462/3071/64332/11006/7409/8517/660/5359/2219/5970/6850/5788/65125/84807/64005/3635/3551/7410/3937/11314/7805/11120/8398/719/5581/4773/6714/79908/8525/3984
BP	GO:0002757	immune response-activating signal transduction	207	0.370442907353187	1.77708679181165	5.1334495617629e-06	0.000122508263953365	9.02406396646742e-05	3322	tags=32%, list=16%, signal=27%	150372/10603/2867/27202/10616/2357/2213/634/3105/11027/25865/84106/5580/5663/728/55072/3055/1845/2268/9473/5795/1378/5293/5777/581/7305/5058/2358/2207/11119/1445/4067/121665/149041/4277/80149/7462/3071/64332/11006/7409/8517/660/5359/2219/5970/6850/5788/65125/84807/64005/3635/3551/7410/3937/11314/7805/11120/8398/719/5581/4773/6714/79908/8525/3984
BP	GO:0042119	neutrophil activation	35	0.633641912029922	2.24597055356894	5.27190859896445e-06	0.00012544359639882	9.24028307606734e-05	3158	tags=60%, list=15%, signal=51%	2213/11027/84106/5580/3579/4615/6688/7305/2207/57580/6813/10394/306/6850/3684/57126/2896/1773/11314/8807/6372
CC	GO:1904724	tertiary granule lumen	54	0.551133728216714	2.11022494856053	5.71257102642365e-06	0.000135531582773104	9.98337281872376e-05	3497	tags=46%, list=17%, signal=38%	116844/5768/79792/5199/124583/226/5777/1520/1265/1509/7077/4318/28988/7130/978/10394/3240/2919/8993/25797/1471/6947/4048/2495/4057
BP	GO:0090066	regulation of anatomical structure size	494	0.296442959480542	1.54802666376922	5.80880523500164e-06	0.000137412961156861	0.000101219567667145	3322	tags=24%, list=16%, signal=20%	2131/80005/5023/1889/27185/3383/56996/79890/2934/120892/1785/29108/5580/64218/3055/10507/7408/10093/7454/23580/10509/10435/23645/6792/2664/3611/10677/29766/2885/1201/2932/85464/5058/10095/28988/2185/3059/133/10552/57175/57580/9990/8408/3071/832/152/6648/11344/7409/5987/6916/9113/219537/10092/81565/4035/59/23406/54434/7869/2852/2314/822/9948/11151/7349/2643/4878/57609/57715/10458/7422/9475/6546/23…
BP	GO:1901652	response to peptide	480	0.304382497806845	1.58240311707495	5.95224664038224e-06	0.00014039688732576	0.00010341755331729	3727	tags=26%, list=18%, signal=22%	10603/4851/3383/6776/9181/6774/2213/634/3718/57085/6667/5580/1535/5663/6272/2865/5447/9021/8837/177/51043/7099/6653/632/2529/64397/7076/64127/7391/4318/5829/10333/2885/6548/2932/5058/2358/2101/8743/677/7249/3727/1445/133/4067/123041/4644/6772/9810/5590/3553/1432/1583/64170/1394/2771/3784/11031/2887/3636/6773/63036/7097/3625/79746/896/51738/4218/3480/9314/2549/81565/4035/10135/2852/6464/2931/4878/…
BP	GO:0046651	lymphocyte proliferation	273	0.339760124589054	1.68600510900438	5.98257672983324e-06	0.000140703268364832	0.00010364323622271	2460	tags=25%, list=12%, signal=22%	3133/2213/3105/6556/7133/3718/29108/5580/2000/283234/1051/177/10288/1378/3659/51043/7099/4615/5777/581/10673/7305/3594/54440/11119/4067/8740/683/149041/3965/5294/11035/3071/6654/3553/1794/654346/11006/23385/5880/54106/604/896/114609/942/29126/54361/246778/55716/1026/11326/4179/7940/63925/11151/1604/6850/6363/5788/5585/3635/5573/1947/6441/3593/259307/5699/729230
BP	GO:0007159	leukocyte cell-cell adhesion	347	0.321020461320491	1.6264021445287	6.04939714826467e-06	0.000141863608268842	0.000104497952564182	3535	tags=29%, list=17%, signal=24%	2131/50848/3383/3133/2213/101/634/3105/3718/114548/29108/6402/283234/1051/10507/1845/177/10288/1378/3659/51043/9092/5777/2319/2529/10673/3142/64127/55423/240/3594/54440/83706/10326/6404/1445/6484/4067/8740/149041/80149/3965/8943/140885/3566/3071/79626/5590/3553/64332/84695/654346/11006/10318/7409/5880/604/375056/942/29126/9314/5175/11326/4179/11151/6403/1604/5970/6850/6363/5788/65125/84807/7369/5…
BP	GO:0050670	regulation of lymphocyte proliferation	214	0.360048504301188	1.73583297911708	6.44573776556558e-06	0.000150722525157922	0.000111023506849329	3803	tags=33%, list=19%, signal=27%	3133/2213/3105/7133/3718/29108/283234/1051/177/10288/1378/3659/51043/7099/4615/5777/10673/7305/3594/54440/4067/683/149041/3965/11035/3071/6654/3553/654346/11006/5880/54106/604/114609/942/29126/246778/1026/11326/4179/7940/63925/11151/1604/6850/6363/5788/5585/3635/5573/1947/6441/3593/259307/729230/11314/339390/6655/148022/3135/59067/383/4773/8764/80380/4332/4004/970/23513/972
BP	GO:0022411	cellular component disassembly	411	0.307524322009057	1.57935756794544	6.51242773745611e-06	0.000151844363970457	0.000111849862956067	3336	tags=27%, list=16%, signal=23%	23130/2629/2580/1659/1639/9181/101/64780/79065/27243/2934/10211/6604/7040/10645/10533/1845/79142/581/1520/11337/162989/4318/3249/10677/5119/29766/1201/2932/11213/7249/706/55201/2011/3920/79594/9922/8408/80279/10783/832/11344/3936/8289/666/57701/5045/3480/8878/11240/140775/81565/9776/4035/714/2852/2314/822/9948/164656/2931/22985/4778/713/712/10300/84687/2733/57192/26100/23616/3684/26993/10241/2801…
BP	GO:0070663	regulation of leukocyte proliferation	233	0.357428219450803	1.73671905821964	6.6209107840399e-06	0.00015393143295616	0.000113387215900403	3803	tags=32%, list=19%, signal=26%	3133/2213/3105/7133/3718/29108/283234/1051/177/10288/1378/3659/51043/7099/4615/5777/10673/7305/3594/54440/4067/683/149041/3965/11035/3071/6654/3553/654346/11006/5880/54106/604/114609/942/29126/246778/1026/11326/4179/7940/63925/684/11151/1604/6850/6355/6363/5788/5585/3635/5573/1947/6441/3593/259307/729230/7128/11314/339390/6655/148022/3135/59067/383/4773/5595/8764/80380/5594/4332/4004/970/23513/972
BP	GO:0042098	T cell proliferation	189	0.370075237180802	1.75832816426344	6.70938164674966e-06	0.000155542636233505	0.000114574042075923	2460	tags=28%, list=12%, signal=25%	3133/3105/6556/7133/3718/29108/2000/283234/1051/177/10288/1378/3659/51043/5777/581/10673/3594/54440/11119/8740/149041/3965/5294/11035/3071/6654/3553/1794/654346/11006/23385/5880/896/942/29126/54361/246778/55716/11326/4179/11151/1604/6850/6363/5788/5573/1947/6441/3593/259307/5699/729230
BP	GO:0007034	vacuolar transport	152	0.404590830597146	1.8567197541754	6.98282529130751e-06	0.00016120431902411	0.000118744486257527	4116	tags=41%, list=20%, signal=33%	63894/9842/2580/57617/22898/27243/120892/81609/121260/6272/9146/151636/23295/6653/55048/3482/63971/10239/5119/27072/1201/79720/3920/9114/8943/1130/219931/164/93343/3303/203228/5660/143187/4035/23585/23163/8906/375/23400/2896/23339/411/1191/388/92421/7879/7805/84376/65018/84313/30845/65082/3916/27183/55275/8678/55737/64601/22906/283537/8027/22879
BP	GO:0006816	calcium ion transport	394	0.310908999814516	1.59206212721571	6.99333501312382e-06	0.00016120431902411	0.000118744486257527	4715	tags=32%, list=23%, signal=25%	353514/5023/3383/11027/409/10367/1535/5663/777/7439/7226/10288/93129/5777/581/140803/7009/90550/6548/9454/80024/57053/2185/4067/123041/5566/706/26133/825/2539/5294/10008/246329/8911/219931/116443/1230/8996/7421/1394/2771/64072/2280/5371/84502/5987/80228/54106/57158/1179/578/2621/2852/5031/11151/7349/9914/4878/6355/6546/6363/5788/57192/57113/945/342667/5743/5957/59341/2903/773/3603/1814/9002/5664/…
BP	GO:0045785	positive regulation of cell adhesion	421	0.302615816115966	1.55744130671357	7.70226343275451e-06	0.000177042961737592	0.000130411366545937	4213	tags=29%, list=21%, signal=24%	201294/50848/80005/27185/3383/3133/101/3105/25865/3718/1785/114548/29108/4739/5329/283234/10211/6809/177/10288/5795/1378/51043/9092/5777/2319/2529/10673/3142/3611/64127/55423/240/2932/3594/54440/10326/2185/1445/6484/4067/57091/8740/57580/3965/54518/30008/9647/8943/140885/3566/3071/5590/3553/64332/11006/7409/6810/604/942/29126/54361/4179/11151/6403/1604/7422/5970/6850/7402/6363/5788/4284/84807/194…
CC	GO:0005884	actin filament	112	0.434678041280776	1.89243420236498	7.78287183212357e-06	0.00017839045775664	0.000131403943689556	3995	tags=38%, list=20%, signal=31%	254102/10603/7456/9050/57617/147179/3055/87/9260/7454/1613/4650/10677/5058/28988/3059/57175/4644/2011/9051/11344/5880/3936/219537/92521/6525/23406/11151/1627/10634/64236/83543/89/2017/6714/7010/9124/60/1809/10611/9817/7170/283431
BP	GO:0090630	activation of GTPase activity	103	0.445370365623531	1.94234857662207	8.18068019296645e-06	0.000186980391790788	0.000137731362892998	2326	tags=28%, list=11%, signal=25%	4739/54828/23216/6494/51291/26000/391/57568/2185/55357/11138/26037/30851/57186/128272/83478/25771/414059/23102/81565/115704/57533/5909/208/202243/29/27352/23108/9905
BP	GO:0009896	positive regulation of catabolic process	463	0.298626729535265	1.54874906469025	8.22368207499533e-06	0.00018743527066436	0.000138066430579017	3634	tags=29%, list=18%, signal=24%	440503/127544/2629/11060/9567/27185/207063/101/7133/120892/9870/4849/5580/5663/151636/10645/10533/51548/1453/1050/6653/219988/4210/5049/581/25807/11337/863/64127/285180/6737/2932/754/124245/51667/2185/677/7249/23034/5899/1452/8554/149041/80149/81603/9810/215/8408/1612/4947/112398/3553/3303/7538/4343/9830/5987/9554/22926/4848/53840/10658/8517/10221/5045/10524/25820/203228/140775/3304/4035/79016/29…
BP	GO:0051493	regulation of cytoskeleton organization	493	0.294540328698866	1.53777201580167	8.37339335088345e-06	0.000190312923386746	0.000140186134295492	3323	tags=24%, list=16%, signal=21%	50848/3383/1639/9181/116985/27243/2934/2242/29108/5580/54828/3055/7226/7408/10093/7454/23580/10435/84722/672/1613/3611/5829/10677/5119/29766/2885/1201/391/6548/2932/85464/5058/10095/28988/2185/3059/10552/57175/57580/55201/2011/683/9647/4853/29109/3071/832/3303/10460/11344/5987/5880/8500/128272/9113/54361/203228/396/10092/389/3304/4035/22924/23406/54434/2314/822/9948/684/11151/29899/10458/10300/94…
MF	GO:0000400	four-way junction DNA binding	17	-0.763192262159119	-2.18132309679127	8.39779302956922e-06	0.000190334336988616	0.000140201907738589	1333	tags=53%, list=7%, signal=50%	3149/641/57697/3148/3146/5889/7528/7486/4436
MF	GO:0003899	DNA-directed 5'-3' RNA polymerase activity	34	-0.647953738903907	-2.21672354705317	8.56671042791364e-06	0.000193621973292733	0.00014262360888343	3098	tags=44%, list=15%, signal=37%	10621/51728/5438/10622/11128/64425/84172/51082/5431/201973/5436/9412/5440/55718/5557
BP	GO:0070371	ERK1 and ERK2 cascade	298	0.328376150621949	1.64046818452104	8.75010108806852e-06	0.000196858018914795	0.000145007307888666	4300	tags=32%, list=21%, signal=26%	4851/3383/10347/27202/634/25865/409/29108/151306/728/8837/171389/7040/1845/177/408/7099/5777/64127/2358/10419/57053/2185/677/1445/4067/27020/152007/3965/91662/4853/673/537/140885/5590/3553/1230/64170/2771/2887/10318/10636/51231/388325/4835/445329/114609/9314/4035/9693/2621/2852/5031/6464/54550/6850/6355/2047/5154/6363/5788/81848/5028/6346/59341/5605/8820/1950/1852/6237/8792/5159/6714/5595/7010/71…
CC	GO:0016591	RNA polymerase II, holoenzyme	71	-0.509707447778291	-2.0255970423655	8.75841075033781e-06	0.000196858018914795	0.000145007307888666	3397	tags=42%, list=17%, signal=35%	6877/123169/6873/64210/58490/6883/5438/2959/6879/9519/79871/4646/2961/6874/5431/2960/51616/80349/6875/5436/9646/23168/4331/6917/2958/2963/902/404672/5440/6880
CC	GO:1905368	peptidase complex	96	-0.47308422013906	-1.97608866053995	8.90599685154173e-06	0.000199622260921021	0.000147043472297336	3367	tags=41%, list=17%, signal=34%	5715/5682/128869/5692/6883/6871/5886/5693/5694/117143/60559/5695/10939/51377/9913/5685/143471/9097/23198/5716/8850/10026/5713/5689/28972/9861/10213/5684/5718/23478/5683/5687/197131/56943/9789/90701/29979/5706/6880
BP	GO:0045834	positive regulation of lipid metabolic process	141	0.406739518110023	1.84368288296725	9.55230382679332e-06	0.000213518989671077	0.000157279922077809	3988	tags=35%, list=20%, signal=28%	440503/5580/84649/5447/7040/2268/64127/9926/2358/2185/10062/133/4067/215/3553/7376/54361/51085/6363/208/9619/22937/5743/7410/55626/2475/116986/23399/8398/51099/5581/221955/5159/6714/8525/339221/7010/7124/9971/6366/56848/3630/654/1081/972/2322/83643/5467/255919
CC	GO:0071013	catalytic step 2 spliceosome	68	-0.518732516802625	-2.03455803991898	9.91277380739021e-06	0.000220783799723199	0.000162631243572296	4759	tags=54%, list=23%, signal=42%	3181/3192/51362/1655/27339/3190/27316/10250/10946/8899/3183/9716/6426/55110/4670/3185/10492/2483/57703/5411/55596/60625/9775/10569/23398/5356/10283/22938/3178/10236/51645/9939/4116/51503/51639/10286/53938
BP	GO:0008535	respiratory chain complex IV assembly	24	-0.706877879325664	-2.22475527339844	9.93173365774807e-06	0.000220783799723199	0.000162631243572296	1341	tags=46%, list=7%, signal=43%	51287/388753/100131801/79072/84987/100303755/389203/116228/493753/51241/29090
BP	GO:0048002	antigen processing and presentation of peptide antigen	59	0.54083181098086	2.09592608049291	1.03109169446291e-05	0.000228586830843498	0.000168379023329318	3098	tags=39%, list=15%, signal=33%	6892/3133/2213/3105/6556/1785/29108/1520/1509/2207/10437/6890/55080/563/3134/3107/3140/200576/6891/3551/3106/3135/10332
BP	GO:0002685	regulation of leukocyte migration	196	0.362693947196233	1.7331549320006	1.04493185143556e-05	0.000231023897617116	0.000170174187650972	3668	tags=31%, list=18%, signal=26%	3383/27202/101/79890/29108/728/177/3579/4615/2529/6688/64127/3570/90550/391/2358/80024/2185/3554/6484/4067/683/3965/11035/3071/1230/5880/63940/375056/23604/114609/11240/2621/6403/7422/1893/6355/6363/65125/57118/56833/10488/3674/6346/59341/729230/284114/3162/11314/719/8174/1991/5595/7124/11117/6366/8764/81704/1908/5594/1398
MF	GO:0048027	mRNA 5'-UTR binding	26	-0.680953363658094	-2.18999619999464	1.07597586884231e-05	0.000237240983689852	0.000174753746661518	1031	tags=46%, list=5%, signal=44%	10492/170506/26156/6208/64963/6154/6201/6125/26354/6171/6189/6207
CC	GO:0032040	small-subunit processome	29	-0.662785181112792	-2.18302729459848	1.07916706194776e-05	0.000237299770749163	0.000174797049714431	3352	tags=48%, list=16%, signal=40%	55813/27340/51077/2091/25879/134430/10436/10885/51602/57050/11103/51096/6201/25983
BP	GO:0070372	regulation of ERK1 and ERK2 cascade	279	0.334139711313019	1.65572092732851	1.10421876499219e-05	0.000242152190787747	0.00017837138400073	1995	tags=21%, list=10%, signal=19%	4851/3383/10347/27202/634/25865/409/29108/151306/728/8837/171389/7040/1845/177/408/7099/5777/64127/2358/10419/57053/2185/1445/4067/27020/152007/3965/91662/4853/673/537/140885/5590/3553/1230/64170/2771/10318/10636/51231/388325/4835/114609/9314/4035/9693/2621/2852/5031/6464/54550/6850/6355/2047/5154/6363/5788
CC	GO:0030426	growth cone	171	0.374240903793699	1.74381891385973	1.22521243806946e-05	0.000267961555862416	0.000197382784036272	3193	tags=29%, list=16%, signal=24%	27185/22853/120892/1785/5663/6809/6792/7077/23307/84062/2185/10409/4644/57580/54536/23265/11344/867/1861/203228/10092/81565/4035/54434/10642/114787/10300/84687/1627/22933/23046/9266/59341/5664/2288/808/1020/57616/11336/6993/118813/1400/29767/3508/81551/65018/2017/2258/9344
MF	GO:0043021	ribonucleoprotein complex binding	130	-0.431476507668598	-1.87387750294545	1.24280470891091e-05	0.000271078424949008	0.000199678696581668	3376	tags=34%, list=17%, signal=28%	56648/26135/51068/83939/25875/127933/5935/51009/80155/64506/1965/7374/7458/4528/27044/55364/6176/51119/4931/1975/85451/92399/9221/11052/9775/115416/84295/79612/6731/55759/27000/4830/10209/708/10952/9147/219402/54505/6059/4869/29789/54499/11171/6726
BP	GO:0043406	positive regulation of MAP kinase activity	111	0.435708724007721	1.90654827235462	1.26433050671406e-05	0.000275034255535599	0.000202592595375262	4476	tags=43%, list=22%, signal=34%	101/4296/120892/5663/7040/177/7099/3611/64127/10333/5058/2185/1445/5294/3553/23533/54106/5871/2260/4217/221472/7422/8322/6850/5154/6363/7039/150/7855/1950/8792/1857/5159/1991/6714/7124/1815/1908/3643/2688/2322/4294/5155/3265/11214/146850/9175/3845
BP	GO:0032943	mononuclear cell proliferation	276	0.337003034762224	1.66833361981447	1.26916056831884e-05	0.000275346760730991	0.000202822789386838	2460	tags=25%, list=12%, signal=22%	3133/2213/3105/6556/7133/3718/29108/5580/2000/283234/1051/177/10288/1378/3659/51043/7099/4615/5777/581/10673/7305/3594/54440/11119/4067/8740/683/149041/3965/5294/11035/3071/6654/3553/1794/654346/11006/23385/5880/54106/604/896/114609/942/29126/54361/246778/55716/1026/11326/4179/7940/63925/11151/1604/6850/6363/5788/5585/3635/5573/1947/6441/3593/259307/5699/729230
BP	GO:0030198	extracellular matrix organization	290	0.319704512980691	1.59116356987754	1.27342681641942e-05	0.000275535605024724	0.000202961893715915	5505	tags=34%, list=27%, signal=26%	63894/2131/4851/5768/4791/602/101/7133/54507/64386/10211/84628/8837/7040/79709/1520/83716/4318/3249/89932/91522/7132/30008/4763/1298/84695/60626/3936/5045/2683/4035/2621/164656/6692/196264/333/57188/57589/80781/3381/3912/27035/1471/285590/55959/861/4016/642658/171019/2191/538/60484/57326/1991/7124/8751/3913/11117/64147/1999/1545/3914/256764/11173/1299/2022/8190/81031/1842/10218/64066/102/5644/462…
BP	GO:0071346	cellular response to interferon-gamma	112	0.428653226585373	1.86620429353661	1.28685755360428e-05	0.000277701122073009	0.000204557032177075	3560	tags=34%, list=17%, signal=28%	84166/3383/3460/65010/3055/3659/7454/7099/23580/10435/1613/7791/163351/83666/3594/55647/10062/6772/3965/1612/140885/7376/7097/6810/115361/2634/6355/6363/3593/6346/7431/54625/115362/383/9341/8651/6366/3717
BP	GO:0007264	small GTPase mediated signal transduction	485	0.293071073484622	1.52861197923229	1.3516471368383e-05	0.000290908882448435	0.000214285981934047	2832	tags=23%, list=14%, signal=20%	50848/10603/201176/80005/4851/27128/9181/1796/116985/22898/4924/1785/257106/53916/121512/10211/115727/11021/408/7454/6494/23580/11337/9826/10435/64333/89846/10287/10044/51291/7077/23380/2664/4650/84986/2885/391/57568/28988/7249/5863/5899/57139/57580/50619/9922/5294/4853/4763/221002/26037/6654/1794/3837/10188/8859/30851/55738/7409/867/57186/5880/604/57706/128272/8878/83478/396/389/1026/9693/19/821…
BP	GO:0002755	MyD88-dependent toll-like receptor signaling pathway	24	0.684065842182377	2.17546066218807	1.39427595693229e-05	0.000299289817845201	0.00022045945094574	1808	tags=58%, list=9%, signal=53%	146722/3659/7099/4615/51311/10333/11213/7100/10318/7097/54106/3665/114609/7096
CC	GO:0030135	coated vesicle	288	0.327064991376397	1.62486428961096	1.41758653875939e-05	0.000302656619387373	0.000222939465885021	3539	tags=30%, list=17%, signal=25%	201294/2209/80331/1889/5265/57617/3133/3105/1785/6272/11021/112574/2210/29924/10287/10121/3482/27072/28988/9919/57222/11316/22820/3134/164/2535/6440/85439/10188/3107/10228/9554/57706/5045/4218/57720/143187/4035/8322/55690/8650/8906/2157/372/375/22937/2153/2801/163/8301/10134/253970/57410/4900/6811/59349/6441/5864/3106/3092/9856/10945/7039/6844/1213/54732/7855/222068/160/966/10960/8218/1174/254263…
BP	GO:0045229	external encapsulating structure organization	293	0.322916779467723	1.61118071094749	1.42045196329015e-05	0.000302656619387373	0.000222939465885021	5505	tags=35%, list=27%, signal=26%	63894/2131/4851/5768/4791/602/101/7133/54507/64386/10211/84628/8837/7040/79709/1520/83716/4318/3249/89932/91522/7132/30008/4763/1298/84695/60626/3936/5045/2683/4035/2621/164656/6692/196264/333/57188/57589/7051/80781/3381/3912/27035/1471/285590/55959/7053/861/4016/642658/171019/2191/538/60484/57326/1991/7124/8751/3913/11117/64147/1999/1545/3914/256764/11173/1299/2022/8190/81031/1842/10218/64066/10…
MF	GO:0038187	pattern recognition receptor activity	26	0.678808656904406	2.18718004444321	1.42115075162175e-05	0.000302656619387373	0.000222939465885021	4765	tags=65%, list=23%, signal=50%	7099/929/51311/64127/7097/54106/8993/2219/22900/26253/338339/5724/93978/8685/57115/85363/10392
BP	GO:0002183	cytoplasmic translational initiation	31	-0.648608274363153	-2.17609353397276	1.43367204712155e-05	0.000304523952626813	0.000224314959590966	3378	tags=58%, list=17%, signal=49%	1983/8662/8661/8668/7458/56339/8665/23521/51441/8891/1975/8667/10480/8669/1974/54505/3646/4690
BP	GO:0030593	neutrophil chemotaxis	95	0.458996052886302	1.9787123325878	1.49234653981589e-05	0.00031615926433593	0.000232885630151837	4337	tags=42%, list=21%, signal=33%	3577/27202/1441/728/3579/5293/64127/90550/54210/2207/57580/683/5294/3071/7409/5880/2919/23604/114609/200576/6850/6355/6363/57118/6346/3672/2920/719/6372/23396/6373/6366/1908/972/6359/6347/4192/6367/5196/3627
CC	GO:0001725	stress fiber	66	0.514699310648634	2.05437222362416	1.5402481731137e-05	0.00032453424257676	0.000239054711071292	2616	tags=33%, list=13%, signal=29%	10603/4026/1535/87/7205/9260/81/1265/3611/7791/5829/57175/29109/5590/3936/79778/10398/10634/64236/2275/22885/4627
CC	GO:0097517	contractile actin filament bundle	66	0.514699310648634	2.05437222362416	1.5402481731137e-05	0.00032453424257676	0.000239054711071292	2616	tags=33%, list=13%, signal=29%	10603/4026/1535/87/7205/9260/81/1265/3611/7791/5829/57175/29109/5590/3936/79778/10398/10634/64236/2275/22885/4627
MF	GO:0001664	G protein-coupled receptor binding	275	0.327609262073937	1.62271714167789	1.54387746653475e-05	0.00032453424257676	0.000239054711071292	4453	tags=32%, list=22%, signal=25%	2357/6774/116985/409/1785/408/8620/9826/9454/133/2769/7297/6772/58191/9034/3303/2771/152/2776/2767/2919/7375/51738/54361/3304/9693/84870/2219/7349/333/4878/54550/6355/84687/6363/9138/3640/284654/5028/6346/729230/6422/7482/6455/1814/1673/150/808/718/2920/2773/7471/9463/4295/1672/29097/1857/6372/6386/6373/25805/255061/6366/407/2781/7475/2780/3717/1908/5064/7032/170589/9351/55737/6359/1742/9294/6347…
BP	GO:0051236	establishment of RNA localization	157	-0.399109787213595	-1.78256107744797	1.56903256231912e-05	0.00032886367488117	0.000242243808099748	3732	tags=39%, list=18%, signal=32%	7248/55308/56001/11260/3800/9284/545/56648/8480/54888/4904/7514/10212/81929/84248/7013/57187/6426/472/55110/144983/4927/65109/9972/65110/9984/55706/10128/9631/29107/11052/9775/10657/55795/6428/79023/6432/54847/29074/23180/22916/6741/51808/5901/55916/1069/3178/57122/7884/23279/9939/4116/129401/56943/4869/80145/53371/9908/84324/1070/9804
BP	GO:0044546	NLRP3 inflammasome complex assembly	18	0.741773389534124	2.22186545716359	1.57257956438124e-05	0.00032886367488117	0.000242243808099748	2956	tags=56%, list=15%, signal=48%	7099/4615/4210/10333/80772/9447/22900/5610/1654/115362
BP	GO:0018108	peptidyl-tyrosine phosphorylation	361	0.312458723177817	1.58780847974383	1.58333032397395e-05	0.000330260726188295	0.00024327288809428	3824	tags=27%, list=19%, signal=23%	653361/2209/353514/3383/9181/9961/409/3718/2242/5580/4739/5663/3055/9021/10507/7040/10645/2268/5795/6725/5777/80851/64127/3570/5008/83666/2185/3059/1445/7297/4067/57091/3678/683/7132/79705/9625/5590/11006/10188/867/2260/51738/3480/5175/116379/660/9094/28996/2621/10114/6464/3082/8576/7422/6850/2047/5154/27/5788/10420/5610/3297/57410/3593/6422/284114/2475/7039/150/5608/30844/5753/11314/5605/3273/54…
BP	GO:0032535	regulation of cellular component size	363	0.310216260318998	1.57442787894561	1.64067512498539e-05	0.000341344563182858	0.000251437337642835	3322	tags=26%, list=16%, signal=22%	27185/3383/56996/79890/2934/1785/29108/5580/64218/3055/10507/7408/10093/7454/23580/10509/10435/23645/6792/2664/3611/10677/29766/2885/1201/2932/85464/5058/10095/28988/2185/3059/10552/57175/57580/9990/8408/3071/832/11344/7409/5987/9113/10092/81565/4035/23406/54434/7869/2314/822/9948/11151/7349/57609/57715/10458/7422/23616/375/1627/54961/10602/23400/8301/9873/7410/23108/59341/11078/57704/343472/5499…
BP	GO:0018212	peptidyl-tyrosine modification	364	0.311936819876514	1.58153881864939	1.66175973614701e-05	0.000344448874358942	0.000253723999923468	3824	tags=27%, list=19%, signal=23%	653361/2209/353514/3383/9181/9961/409/3718/2242/5580/4739/5663/3055/9021/10507/7040/10645/2268/5795/6725/5777/80851/64127/3570/5008/83666/2185/3059/1445/7297/4067/57091/3678/683/7132/79705/9625/5590/11006/10188/867/2260/51738/3480/5175/116379/660/9094/28996/2621/10114/6464/3082/8576/7422/6850/2047/5154/27/5788/10420/5610/3297/57410/3593/6422/284114/2475/8460/7039/150/5608/30844/5753/11314/5605/32…
BP	GO:0051924	regulation of calcium ion transport	235	0.346985154860715	1.68541908141888	1.66434399748778e-05	0.000344448874358942	0.000253723999923468	4715	tags=35%, list=23%, signal=27%	353514/5023/3383/11027/409/1535/7439/10288/5777/581/7009/6548/9454/80024/2185/4067/5566/706/825/2539/5294/10008/246329/1230/1394/2771/2280/5371/84502/5987/54106/57158/578/2852/5031/11151/7349/9914/4878/6546/945/342667/5743/5957/3603/1814/9002/5664/91404/150/808/1020/8398/1950/4923/2859/5581/5159/776/6373/30845/1815/56848/81671/490/6786/799/5170/4987/5155/6347/9722/3627/135/2259/84876/5027/818/306…
BP	GO:0043123	positive regulation of I-kappaB kinase/NF-kappaB signaling	182	0.371453065295253	1.75119072496745	1.66833137321992e-05	0.000344448874358942	0.000253723999923468	3497	tags=36%, list=17%, signal=30%	6398/10616/4055/80216/7706/124583/55072/8837/57153/7099/4615/843/4215/64127/6737/10333/9516/8743/51246/79594/3965/81603/8737/7132/10783/79155/64170/2280/9830/5987/54106/53840/8517/841/114609/57708/389/57161/54862/684/10475/3661/113277/5970/1893/142678/117854/6363/339123/3551/8795/11040/1896/55504/222068/3162/148022/257397/65018/5581/10346/7124/9020/6366/4057
CC	GO:0042641	actomyosin	75	0.488214696876724	2.00937344115382	1.70020025279113e-05	0.000350137686577341	0.000257914427874647	2616	tags=32%, list=13%, signal=28%	10603/4026/1535/87/7205/9260/81/1265/3611/7791/5829/57175/29109/5590/3936/79778/10398/399687/1627/10634/64236/2275/22885/4627
MF	GO:0030246	carbohydrate binding	252	0.33455707871683	1.63512098865359	1.71400995880091e-05	0.000352088020397737	0.000259351060521562	3944	tags=31%, list=19%, signal=25%	27180/27036/8972/400709/2584/80216/6402/10956/9993/497190/226/3482/51267/23601/6888/8778/3101/2548/2539/3965/142683/54583/112398/10394/654346/4122/26270/79623/79660/5351/2997/165530/6614/6518/10423/4125/2219/6403/433/6515/5211/26253/945/7123/130589/22918/114132/3964/2203/6441/176/283971/124220/5509/3960/338339/339390/10960/432/56891/10332/81562/5836/2590/80201/89790/3098/6320/1462/282969/4123/262…
BP	GO:0010959	regulation of metal ion transport	374	0.304708420587403	1.55506212075281	1.73436637161328e-05	0.000355317873458981	0.000261730198033301	4715	tags=32%, list=23%, signal=25%	353514/11060/5023/3383/11027/409/1785/1535/7439/3759/3753/10288/23630/81/5777/581/7009/53827/6548/53826/9454/80024/2185/4067/5566/706/825/2539/283518/5294/10008/246329/1230/1394/2771/2280/3784/5371/84502/5987/54106/57158/578/2852/5031/11151/7349/9914/4878/8514/9196/7402/6546/65125/375/945/342667/5743/5957/5652/3603/5348/1814/9002/5664/91404/2273/150/808/1020/6844/8398/967/538/1950/4923/10768/2859…
BP	GO:0071621	granulocyte chemotaxis	116	0.415582563702953	1.81885294780036	1.73849144396371e-05	0.000355317873458981	0.000261730198033301	4337	tags=38%, list=21%, signal=30%	3577/27202/1441/728/3579/5293/64127/90550/54210/2207/57580/683/5294/3071/7409/5880/2919/23604/114609/200576/6850/6355/6363/57118/6346/59341/3672/2920/719/6372/23396/5595/6373/6366/1908/5594/972/6359/6347/4192/6367/1436/5196/3627
BP	GO:0140632	inflammasome complex assembly	19	0.74827017762831	2.26783214813066	1.76722403714749e-05	0.000360282809985295	0.000265387412931062	2956	tags=58%, list=15%, signal=50%	7099/4615/4210/10333/80772/9447/22900/5610/22861/1654/115362
BP	GO:0002456	T cell mediated immunity	103	0.434370303834929	1.89437512349854	1.79505691559148e-05	0.000365039895065396	0.000268891522667944	2965	tags=36%, list=15%, signal=31%	3383/3133/2213/634/3105/7133/114548/177/7454/2529/64127/3594/54440/3554/11035/563/3134/3071/5590/3553/100507436/11006/3140/4179/8809/1604/5788/64005/11277/3593/259307/9390/729230/3106/7855/339390/3135
MF	GO:0005126	cytokine receptor binding	252	0.33393468944382	1.63207911081524	1.81195050414829e-05	0.000367554159766481	0.000270743551646158	4378	tags=31%, list=21%, signal=24%	116844/146722/6774/29108/8837/7205/7040/3557/4615/10673/3570/2885/5008/3594/8743/7297/8741/8740/3678/6772/58191/9034/8737/3553/8996/2280/7100/54106/3556/2919/9180/841/246778/3597/64114/6464/7422/1893/6850/6355/6363/64750/3593/6346/729230/1896/100507588/1673/2920/1672/10019/29097/59067/6372/1442/6386/199731/9958/7124/6373/25805/6366/27177/3717/7032/637/2688/3690/970/2022/5618/6359/6347/6367/5196/3…
BP	GO:0042326	negative regulation of phosphorylation	350	0.315281131517386	1.59942981507687	1.87724428221433e-05	0.00037984937919918	0.000279800315905315	2762	tags=25%, list=14%, signal=22%	90007/2629/6774/634/64780/9961/409/120892/29108/5580/5663/9021/10507/260434/7040/1845/5795/1050/408/6653/5777/581/4298/80851/863/3611/84062/11213/7249/1445/4067/80149/91662/9647/4763/140885/80279/79705/5590/3553/9043/103/11006/2887/10636/867/5987/2776/4616/124790/10221/9113/203228/140775/1026/4035/578/51422/10114/3082/388324/4878/1032/6546/51085/5788/65125/5585/5575/5611/9770/5573/81848/22933/348…
BP	GO:0032944	regulation of mononuclear cell proliferation	216	0.35659847025318	1.71877399772676	1.89085131104858e-05	0.000380901456606846	0.000280575285161926	3803	tags=32%, list=19%, signal=27%	3133/2213/3105/7133/3718/29108/283234/1051/177/10288/1378/3659/51043/7099/4615/5777/10673/7305/3594/54440/4067/683/149041/3965/11035/3071/6654/3553/654346/11006/5880/54106/604/114609/942/29126/246778/1026/11326/4179/7940/63925/11151/1604/6850/6363/5788/5585/3635/5573/1947/6441/3593/259307/729230/11314/339390/6655/148022/3135/59067/383/4773/8764/80380/4332/4004/970/23513/972
BP	GO:1903131	mononuclear cell differentiation	410	0.30364635305808	1.55897632262133	1.89349032839094e-05	0.000380901456606846	0.000280575285161926	2985	tags=26%, list=15%, signal=22%	150372/2629/602/6774/2213/101/4055/3718/8563/2242/114548/5663/64218/1051/7226/177/10288/5795/1378/3659/51043/9092/5293/5777/581/2529/10673/6688/3142/3570/3594/54440/2185/2207/677/4067/57580/149041/23210/80149/3965/116071/4783/4853/8943/3516/11035/3566/3071/6654/5590/3553/64332/84695/1794/11006/7409/54106/604/96459/3665/3140/3601/942/54361/246778/55716/1316/9935/4179/578/1209/8993/2621/5657/8809/2…
BP	GO:0006261	DNA-dependent DNA replication	145	-0.410665497997366	-1.81233335846158	1.89652684827663e-05	0.000380901456606846	0.000280575285161926	4438	tags=39%, list=22%, signal=31%	8882/990/5422/441161/79892/79075/8099/546/2237/30968/9134/23594/545/8318/8317/1763/4175/54962/4172/7013/5965/54107/5980/64863/92667/6117/5427/5000/9188/11169/9984/84296/10926/5981/5985/11232/6733/201973/641/64710/6419/5111/57697/4176/6742/5813/5001/54465/84268/26271/23595/64318/51053/91603/7486/5984/5557
CC	GO:0009295	nucleoid	41	-0.585213297954331	-2.09196005659319	1.91876966979721e-05	0.000382849495886786	0.000282010227630628	3430	tags=46%, list=17%, signal=39%	79736/1763/10845/7019/55794/10128/22868/292/84300/11232/116447/3313/7978/6742/7417/60493/80298/54931/64216
CC	GO:0042645	mitochondrial nucleoid	41	-0.585213297954331	-2.09196005659319	1.91876966979721e-05	0.000382849495886786	0.000282010227630628	3430	tags=46%, list=17%, signal=39%	79736/1763/10845/7019/55794/10128/22868/292/84300/11232/116447/3313/7978/6742/7417/60493/80298/54931/64216
MF	GO:0034062	5'-3' RNA polymerase activity	37	-0.603028265367282	-2.1022127291475	1.92509975747854e-05	0.000382849495886786	0.000282010227630628	3098	tags=41%, list=15%, signal=34%	10621/51728/5438/10622/11128/64425/84172/51082/5431/201973/5436/9412/5440/55718/5557
MF	GO:0097747	RNA polymerase activity	37	-0.603028265367282	-2.1022127291475	1.92509975747854e-05	0.000382849495886786	0.000282010227630628	3098	tags=41%, list=15%, signal=34%	10621/51728/5438/10622/11128/64425/84172/51082/5431/201973/5436/9412/5440/55718/5557
BP	GO:0050729	positive regulation of inflammatory response	129	0.406848960398942	1.81542347374717	1.94461753808678e-05	0.000385785493986213	0.000284172909053062	3645	tags=34%, list=18%, signal=28%	353514/2867/23765/3133/101/120892/2865/1051/1050/7099/241/5008/5603/8737/91662/7132/5294/3553/4814/64332/81030/10318/7097/3430/54106/63940/9180/23097/4878/2896/5743/3593/6346/59341/729230/3603/718/8792/59067/7124/5733/1075/3717/5138
MF	GO:0008168	methyltransferase activity	183	-0.383329587173561	-1.74600387098113	1.98862214742132e-05	0.000393553173272599	0.000289894648345526	4559	tags=39%, list=22%, signal=30%	80745/51603/79922/80335/56980/57721/55783/124512/59335/55006/1787/283742/3275/2146/127253/51805/79723/25840/29104/60487/54888/90826/221078/79828/131965/8731/2122/84274/57570/79066/196074/79918/83852/93587/81627/64863/56339/96764/2091/133383/1786/25940/25917/150572/64754/10436/79133/54482/24140/6894/113802/114826/144233/29063/6419/9836/84190/92342/2653/8726/56950/55039/55170/55251/27292/23512/5493…
BP	GO:0002696	positive regulation of leukocyte activation	318	0.319225310133172	1.60025289192413	2.06220520606124e-05	0.000407081412595	0.000299859665647991	2088	tags=23%, list=10%, signal=21%	3133/101/3105/3718/120892/114548/29108/283234/9846/7040/177/2268/10288/1378/1050/51043/7099/4615/9092/5777/2319/10673/3142/7305/64127/55423/10333/3594/54440/10326/3727/1445/4067/8741/8740/683/3965/10459/8943/140885/3566/3134/3071/5590/3553/164/79155/64332/11006/7409/6810/54106/604/114609/3601/942/29126/1026/4179/2621/63925/2624/11151/4878/1604/6850/6363/5788/84807/3684/57126/3635
BP	GO:0000463	maturation of LSU-rRNA from tricistronic rRNA transcript (SSU-rRNA, 5.8S rRNA, LSU-rRNA)	15	-0.771928269487082	-2.11996435377839	2.06701432079295e-05	0.000407081412595	0.000299859665647991	2133	tags=60%, list=10%, signal=54%	54680/55759/23560/8886/84365/11224/84154/9326/6129
BP	GO:0062208	positive regulation of pattern recognition receptor signaling pathway	42	0.573938758807171	2.10988911284331	2.12277962878025e-05	0.00041705166847271	0.000307203841779387	3497	tags=55%, list=17%, signal=45%	51296/121260/1535/10211/7099/10062/4814/3303/7100/7097/3430/54106/114609/3304/7096/8638/57864/1654/57142/79132/9958/23369/4057
BP	GO:0031400	negative regulation of protein modification process	473	0.29257398300387	1.52011697457144	2.14628157907356e-05	0.000420650452478329	0.000309854736994143	2762	tags=25%, list=14%, signal=22%	2629/634/64780/9961/409/120892/51547/29108/5580/5663/9021/10507/260434/151636/7040/1845/5795/9683/1050/408/6653/5777/581/4298/23645/6688/672/80851/3611/6737/84062/2932/11213/7249/4067/54552/706/825/80149/2539/10459/91662/9647/6830/10129/4763/140885/11284/80279/3071/79705/5590/3553/6992/9043/3303/2771/2280/103/11006/84875/10636/867/5987/2776/4616/11091/124790/7375/10221/8878/9113/203228/140775/330…
CC	GO:0005751	mitochondrial respiratory chain complex IV	18	-0.741258937936997	-2.17114164113898	2.2332780576225e-05	0.000436646220712024	0.000321637357290566	2024	tags=61%, list=10%, signal=55%	1329/9377/9167/7386/7385/1327/1337/1347/1350/1345/4697
BP	GO:0071900	regulation of protein serine/threonine kinase activity	345	0.315773687492503	1.59668304701273	2.24053015332145e-05	0.000437011097693515	0.000321906128809696	3824	tags=30%, list=19%, signal=25%	2629/101/4296/57018/120892/29108/5580/5663/9146/7040/177/5795/1050/7099/6653/5777/29950/84722/54757/3611/64127/2180/10333/84062/79616/5058/11213/2185/1445/4067/5899/5294/4763/80279/3553/23533/10636/54106/5871/124790/2260/896/10221/9113/4217/1026/22924/9693/51422/8812/10114/221472/388324/80174/4878/7422/8322/6850/1032/6546/5154/6363/5575/5573/81848/6422/7128/7039/5291/150/808/1654/7855/5608/57551/…
BP	GO:0002437	inflammatory response to antigenic stimulus	66	0.509926359960427	2.03532145531008	2.27222724054933e-05	0.000442130739324155	0.000325677300816335	3443	tags=42%, list=17%, signal=35%	2131/4851/3383/3133/2213/3055/171389/2268/3557/23135/3579/2529/64127/4067/4853/3516/1432/462/5045/6850/11277/3593/718/79651/1991/6714/7124/27177
BP	GO:0007033	vacuole organization	167	0.384867529968615	1.78235171281731	2.2868634702933e-05	0.000443404396082434	0.000326615487326137	4522	tags=40%, list=22%, signal=31%	2131/23130/2629/57617/79065/120892/89849/5663/10533/79142/55968/11337/285180/1201/8897/2548/55647/5899/84286/401409/8408/1130/219931/9554/203228/140775/9776/19/57533/11151/200576/4647/26100/375/23400/2896/11277/9896/411/55626/2475/137886/90678/7879/7805/23710/84376/55858/10919/65018/65082/55054/55004/27183/81671/8678/60673/7942/64601/3257/51100/141/5861/1200/94241/8406/29911
BP	GO:0007059	chromosome segregation	312	-0.328773428551797	-1.59041819595321	2.28970226717451e-05	0.000443404396082434	0.000326615487326137	4243	tags=35%, list=21%, signal=28%	79892/79075/891/996/91782/29127/9319/991/546/129563/25936/56155/152185/2237/23137/9874/9134/130951/10270/10388/7405/9183/387103/51510/56852/56776/54892/64210/10592/150465/81930/140836/81929/220134/4085/1060/7272/79980/7013/998/3834/9735/64940/283489/472/83852/79677/9184/2072/54069/6421/8780/57405/83540/23047/1459/51529/11339/56271/55706/24137/9700/10274/9698/64105/292/80218/3619/10464/11331/23212…
CC	GO:0098978	glutamatergic synapse	326	0.316440403451529	1.58489186373559	2.32355144180862e-05	0.000448888009496076	0.000330654764074921	4468	tags=32%, list=22%, signal=26%	56850/5023/57617/9181/6774/120892/1785/11252/6854/10211/84628/87/6809/2319/6792/84062/2932/53826/2185/4067/27020/64101/8943/116443/5590/1432/152/10636/6810/1488/3556/51738/4218/84961/5520/11151/10458/5970/8322/2047/8650/79414/388336/375/1627/5575/10082/163/29/5573/4900/5028/5552/8775/2903/6455/3092/5499/22885/2475/139065/1814/9746/1020/1487/3838/78999/254263/6714/8525/112476/1815/27445/145581/60/…
MF	GO:0051537	2 iron, 2 sulfur cluster binding	21	-0.708485673061717	-2.1497915777683	2.42393530197246e-05	0.000467168908318397	0.000344120631193889	4315	tags=67%, list=21%, signal=53%	6390/7498/2230/81689/51218/122961/51022/55847/493856/654483/2395/7386/4729/23479
BP	GO:0043112	receptor metabolic process	159	0.382852397609992	1.76281570487415	2.43155066932366e-05	0.000467526116845786	0.00034438375406385	3784	tags=33%, list=19%, signal=27%	3577/1889/634/79890/22853/4289/116985/409/1785/5663/10211/151636/7040/408/3579/6653/2885/88455/2207/133/338692/823/4043/93343/11006/11031/5045/4035/54550/7422/6850/8650/375/163/8301/284654/1814/1020/1213/9463/7805/967/1950/6386/9341/30845/407/55004/1815/3643/8678/3690/23513
BP	GO:0007162	negative regulation of cell adhesion	272	0.330340657565898	1.63548953570207	2.45525874597338e-05	0.000470028946286032	0.000346227359730691	4810	tags=35%, list=24%, signal=27%	4851/2213/634/3718/5580/54828/1051/10507/4582/7040/1845/10288/1378/3557/3659/51043/81/5777/6494/6688/3142/53827/10154/149041/80149/3965/10459/9647/3566/3071/79626/84695/654346/11006/604/4155/375056/942/29126/9314/396/4035/11326/124872/7422/8322/5788/65125/5573/81848/23654/6441/259307/59341/861/94/7471/11314/339390/4072/7805/3273/10019/3135/383/6714/80709/8751/8651/182/6366/8764/80380/3717/654/154…
BP	GO:0070391	response to lipoteichoic acid	10	0.846893125129229	2.16833278172524	2.4619460459892e-05	0.000470028946286032	0.000346227359730691	1902	tags=60%, list=9%, signal=54%	7099/929/1432/7097/114609/5970
BP	GO:0071223	cellular response to lipoteichoic acid	10	0.846893125129229	2.16833278172524	2.4619460459892e-05	0.000470028946286032	0.000346227359730691	1902	tags=60%, list=9%, signal=54%	7099/929/1432/7097/114609/5970
BP	GO:0045123	cellular extravasation	67	0.498579258061109	2.0025414606505	2.53848875617344e-05	0.00048350464243172	0.000356153673277805	4213	tags=45%, list=21%, signal=36%	2131/50848/3383/101/6402/177/5293/2529/6404/3554/6484/683/5294/11035/140885/5175/5657/6403/57126/729230/566/3672/8174/1991/7124/6366/1398/5724/6347/4192
BP	GO:0022408	negative regulation of cell-cell adhesion	176	0.376407088021802	1.76201696726016	2.55290371099354e-05	0.000485111492060927	0.000357337292518706	3803	tags=35%, list=19%, signal=29%	4851/2213/634/3718/5580/1051/7040/1845/10288/1378/3557/3659/51043/5777/6688/3142/53827/149041/80149/3965/10459/9647/3566/3071/79626/84695/654346/11006/604/4155/375056/942/29126/9314/11326/124872/7422/65125/5573/6441/259307/59341/861/7471/11314/339390/4072/7805/10019/3135/383/80709/8651/182/6366/8764/80380/3717/654/2267/23513/972
BP	GO:1900017	positive regulation of cytokine production involved in inflammatory response	22	0.696051768245203	2.17135098451966	2.60954017290224e-05	0.000494715162685251	0.00036441143880322	3326	tags=55%, list=16%, signal=46%	23765/6774/7099/4615/64127/10333/64170/63940/3605/148022/115362/7124
BP	GO:0033209	tumor necrosis factor-mediated signaling pathway	92	0.453732015181667	1.95318085378998	2.70758730539476e-05	0.000512106372866506	0.000377221953626094	3868	tags=39%, list=19%, signal=32%	2131/7133/29108/260434/81/10673/3611/2185/9447/6772/51588/8737/7132/8996/3303/3875/841/56928/3304/2621/5970/22900/6850/3551/355/7128/8904/55504/7805/8792/837/7124/8764/3717/970/83643
BP	GO:0006469	negative regulation of protein kinase activity	196	0.354118005352053	1.69217427594419	2.8157904859578e-05	0.00053133311635027	0.000391384538048186	3167	tags=29%, list=16%, signal=25%	2629/634/9961/29108/5580/5663/260434/1845/5795/1050/6653/5777/4298/80851/3611/84062/11213/7249/4067/9647/4763/80279/3553/103/11006/10636/867/5987/2776/4616/124790/10221/9113/140775/1026/51422/10114/388324/4878/1032/6546/5788/5585/5575/5573/81848/64793/6422/7128/5291/25937/5753/11314/10019/1647/6547/84313
BP	GO:0010876	lipid localization	410	0.301314271269876	1.54700298504091	2.8318367810308e-05	0.00053312119817364	0.000392701654480226	3775	tags=26%, list=19%, signal=22%	55911/440503/2629/2867/10347/634/57655/8694/5580/84649/26020/10162/11000/10938/23780/53349/2180/1201/2760/80772/55252/10062/10226/8542/706/366/80830/80149/161247/55113/200931/80832/215/1376/9885/219931/3553/6256/7376/1394/3069/3784/9399/2182/57476/25987/8760/5045/51738/10577/5660/5359/5306/4035/19/3931/10350/10809/1375/58488/8322/6850/50636/208/9619/346/23250/29801/4481/28232/114880/2172/8273/119…
BP	GO:0032613	interleukin-10 production	55	0.524691771167171	2.00979835738294	2.89746333639834e-05	0.000542956524515845	0.000399946440356625	1924	tags=36%, list=9%, signal=33%	353514/602/6774/2213/3718/29108/177/7099/7305/64127/54440/3965/5590/11006/7097/54106/29126/4179/3082/6850
BP	GO:0032653	regulation of interleukin-10 production	55	0.524691771167171	2.00979835738294	2.89746333639834e-05	0.000542956524515845	0.000399946440356625	1924	tags=36%, list=9%, signal=33%	353514/602/6774/2213/3718/29108/177/7099/7305/64127/54440/3965/5590/11006/7097/54106/29126/4179/3082/6850
CC	GO:0032432	actin filament bundle	72	0.496497561682792	2.02421818102017	3.05408148998223e-05	0.000570986571652439	0.000420593613876282	2616	tags=32%, list=13%, signal=28%	10603/4026/1535/87/7205/9260/81/1265/3611/7791/5829/57175/29109/5590/3936/79778/10398/4082/10634/64236/2275/22885/4627
BP	GO:0032615	interleukin-12 production	61	0.515960245279701	2.01693876709717	3.08218989627168e-05	0.000573598367393312	0.000422517485056267	3352	tags=46%, list=16%, signal=38%	353514/409/3718/177/3659/7099/4210/51311/64127/11213/3965/1432/7097/388325/54106/114609/5600/5970/6850/6363/3605/3593/3106/3603/7805/3135/3663/4790
BP	GO:0032655	regulation of interleukin-12 production	61	0.515960245279701	2.01693876709717	3.08218989627168e-05	0.000573598367393312	0.000422517485056267	3352	tags=46%, list=16%, signal=38%	353514/409/3718/177/3659/7099/4210/51311/64127/11213/3965/1432/7097/388325/54106/114609/5600/5970/6850/6363/3605/3593/3106/3603/7805/3135/3663/4790
BP	GO:0071674	mononuclear cell migration	180	0.373191622913432	1.7562181421117	3.18494556250596e-05	0.000591364949523418	0.000435604502081388	4337	tags=35%, list=21%, signal=28%	2131/50848/3577/2629/3383/101/29108/728/7226/177/3579/5293/2529/6688/3570/240/80270/2358/80024/2185/4067/58191/3965/91662/5294/11035/140885/1230/375056/11240/5175/2621/1893/6355/6363/65125/64005/56833/10488/6346/59341/729230/284114/719/8174/8792/5595/7124/6373/6366/8764/81704/5594/1398/6359/5155/6347/4192/102/6367/1436/124976/3627
BP	GO:0098813	nuclear chromosome segregation	250	-0.347336016126377	-1.64358211091618	3.19945496799865e-05	0.000592702685167604	0.000436589889649035	4416	tags=36%, list=22%, signal=29%	990/7756/9055/79892/79075/891/996/91782/29127/9319/991/546/129563/25936/56155/152185/2237/23137/9134/130951/10270/10388/9183/51510/56776/54892/10592/150465/81930/81929/4085/1060/7272/79980/7013/998/3834/9735/64940/283489/472/9184/2072/6421/83540/23047/51529/55706/24137/9700/10274/64105/80218/3619/10464/11331/23212/29945/4292/8881/90417/8452/55795/10096/10403/55294/8766/23310/9126/57697/9525/5925/…
BP	GO:0072672	neutrophil extravasation	11	0.828684670626052	2.17618683851018	3.21868307597686e-05	0.000592989732695698	0.00043680133132418	2068	tags=73%, list=10%, signal=65%	101/5293/2529/3554/5294/5175/5657/57126
BP	GO:0030833	regulation of actin filament polymerization	156	0.375484632506546	1.72573933448714	3.22057135179573e-05	0.000592989732695698	0.00043680133132418	3553	tags=32%, list=17%, signal=27%	3383/2934/29108/5580/3055/7408/10093/7454/23580/10435/10677/29766/2885/85464/10095/28988/2185/3059/10552/57175/57580/3071/832/11344/5987/9113/10092/23406/54434/2314/822/11151/10458/375/1627/54961/10602/9873/11078/57704/2475/345456/9463/29767/2017/5581/10163/6366/90952/10565
BP	GO:0016236	macroautophagy	274	0.328452274322829	1.62707517523096	3.22292916094162e-05	0.000592989732695698	0.00043680133132418	3897	tags=33%, list=19%, signal=27%	23130/2629/9842/5768/79065/27243/120892/89849/5663/23001/9146/10533/79142/64419/5049/55968/11337/53349/55048/64127/285180/27072/1201/8897/7249/79720/5566/5899/3920/401409/9114/535/823/8408/533/93343/23265/9554/8517/8878/203228/140775/8992/143187/9776/57533/526/200576/529/6829/57192/26100/9517/10241/23400/3964/65992/23339/23192/55626/2475/137886/550/92421/1020/90678/2773/83933/7879/3162/23710/4077…
CC	GO:0140534	endoplasmic reticulum protein-containing complex	116	-0.419556458539821	-1.79448714899757	3.3265279343181e-05	0.000610666236630249	0.000449821995976617	3845	tags=38%, list=19%, signal=31%	23197/58477/100128731/80343/51234/9183/56851/128869/51009/84061/3703/201595/84447/60561/171546/83460/60559/6748/5279/5283/94101/10026/28972/11231/51141/54941/10952/54431/23478/9694/23204/7184/23480/3638/93380/5277/1603/9789/90701/51227/11236/58505/746/6726
BP	GO:0051235	maintenance of location	308	0.316229019342903	1.57552207452004	3.33588370646672e-05	0.000611001363301828	0.000450068853161888	3421	tags=27%, list=17%, signal=23%	440503/2629/2867/2934/8694/84649/1535/5663/10956/7226/10938/6653/5777/581/7780/53349/2760/55252/80024/2548/2185/10062/4067/10226/5566/706/825/80149/161247/8943/4793/219931/3553/8996/7376/2280/94033/5371/11344/84502/11079/8760/9113/57158/540/19/2852/5031/11151/29899/6546/6363/5788/57192/9619/148867/346/1627/4794/4481/5552/129685/550/10945/9002/808/718/1020/26580/375387/1649/4923/65018/51099/5581/1…
BP	GO:0002699	positive regulation of immune effector process	218	0.347671274186552	1.6740741564381	3.38144661997081e-05	0.000617951753928899	0.000455188570606786	3541	tags=35%, list=17%, signal=29%	201294/2867/3133/3105/2242/114548/2865/9846/7040/2268/5795/1378/7099/6688/3142/7305/64127/3594/54440/3554/4067/8741/3965/6813/10459/563/3566/3134/5590/3553/164/64332/7409/5880/6810/388325/54106/3140/942/4179/399687/2624/8809/4878/1604/6850/117854/6363/5788/84807/3684/57126/3605/3593/9390/729230/3106/718/7855/3162/11314/8807/7805/144811/148022/79132/3135/59067/383/7124/5950/3916/8764/118460/3098/5…
BP	GO:0033617	mitochondrial cytochrome c oxidase assembly	21	-0.702587973172616	-2.13189590812828	3.48748711287439e-05	0.00063426061861193	0.000467201820437521	1341	tags=48%, list=7%, signal=45%	51287/100131801/79072/84987/100303755/389203/116228/493753/51241/29090
BP	GO:0050657	nucleic acid transport	154	-0.390521976093686	-1.73928159710688	3.49413971554761e-05	0.00063426061861193	0.000467201820437521	3732	tags=38%, list=18%, signal=31%	7248/55308/56001/11260/3800/9284/56648/8480/54888/4904/7514/10212/81929/84248/57187/6426/55110/144983/4927/65109/9972/65110/9984/55706/10128/9631/29107/11052/9775/10657/55795/6428/79023/6432/54847/29074/23180/22916/6741/51808/5901/55916/1069/3178/57122/7884/23279/9939/4116/129401/56943/4869/80145/53371/9908/84324/1070/9804
BP	GO:0050658	RNA transport	154	-0.390521976093686	-1.73928159710688	3.49413971554761e-05	0.00063426061861193	0.000467201820437521	3732	tags=38%, list=18%, signal=31%	7248/55308/56001/11260/3800/9284/56648/8480/54888/4904/7514/10212/81929/84248/57187/6426/55110/144983/4927/65109/9972/65110/9984/55706/10128/9631/29107/11052/9775/10657/55795/6428/79023/6432/54847/29074/23180/22916/6741/51808/5901/55916/1069/3178/57122/7884/23279/9939/4116/129401/56943/4869/80145/53371/9908/84324/1070/9804
BP	GO:0002687	positive regulation of leukocyte migration	129	0.401052975230797	1.78956088455086	3.53323879365216e-05	0.000639926329725304	0.000471375231916282	4337	tags=37%, list=21%, signal=29%	3383/101/29108/728/177/3579/6688/3570/90550/2358/2185/3554/3965/3071/1230/5880/63940/375056/23604/114609/2621/6403/7422/6355/6363/65125/57118/10488/3674/6346/59341/729230/284114/719/8174/5595/7124/6366/8764/81704/1908/5594/972/5724/4192/102/1436/3627
BP	GO:0002704	negative regulation of leukocyte mediated immunity	63	0.505721594892452	2.0032940931873	3.63692012060343e-05	0.000657237636048468	0.000484126888870854	3179	tags=46%, list=16%, signal=39%	3133/2213/634/3105/409/3718/1378/5777/6688/64127/3965/3134/3071/100507436/11006/604/4179/684/1604/5788/259307/729230/3106/1379/3162/11314/339390/3135/383
BP	GO:1901214	regulation of neuron death	305	0.31639704942867	1.57490658614263	3.68504808223479e-05	0.000664455114205625	0.000489443345284893	3090	tags=25%, list=15%, signal=21%	80331/2629/6774/2213/101/4296/409/7133/120892/5663/728/1051/7226/10533/408/7099/6653/581/7305/3611/10333/1201/2932/2185/3632/2539/4763/112398/3134/6648/6623/867/2914/4835/666/445329/4671/8517/841/4217/353116/4035/28996/54434/842/2931/11151/9040/7349/712/155061/2047/3684/163/23400/2896/8301/7015/3297/1271/1616/5978/1191/2475/3672/116986/1020/84678/7471/3162/4170/64802/10936/1649/65018
MF	GO:0005543	phospholipid binding	440	0.297945123912096	1.53587214919254	3.752346694841e-05	0.000674230882498907	0.000496644260190807	4026	tags=27%, list=20%, signal=22%	653361/23130/8291/146722/10043/7094/124460/116985/27243/2934/79792/81609/29916/2242/54828/11252/3759/11021/9846/112574/23001/9146/29924/11033/64342/55968/64333/53349/285180/10677/4689/6548/80772/311/64411/55803/57580/79685/50807/4763/5130/9885/219931/94120/3784/27111/81846/4311/51411/11344/57476/57706/114609/5660/57158/5306/9693/19/2621/6464/2314/822/221472/58488/306/23163/169166/23550/2733/26100…
BP	GO:0043062	extracellular structure organization	291	0.317322022867826	1.58213978028263	3.75922477041387e-05	0.000674230882498907	0.000496644260190807	5505	tags=34%, list=27%, signal=25%	63894/2131/4851/5768/4791/602/101/7133/54507/64386/10211/84628/8837/7040/79709/1520/83716/4318/3249/89932/91522/7132/30008/4763/1298/84695/60626/3936/5045/2683/4035/2621/164656/6692/196264/333/57188/57589/80781/3381/3912/27035/1471/285590/55959/861/4016/642658/171019/2191/538/60484/57326/1991/7124/8751/3913/11117/64147/1999/1545/3914/256764/11173/1299/2022/8190/81031/1842/10218/64066/102/5644/462…
BP	GO:2000116	regulation of cysteine-type endopeptidase activity	222	0.338204093593788	1.62934570580348	3.76419262721229e-05	0.000674230882498907	0.000496644260190807	2668	tags=28%, list=13%, signal=25%	5023/64780/409/2934/114548/29108/5329/5447/8837/171389/408/6195/4210/581/843/1509/4318/8743/27141/8740/9447/79594/3965/91662/9647/1612/8996/64170/5371/58484/666/96459/4671/841/9314/5698/4217/578/2621/842/2852/5894/3082/317/7422/22900/6850/1032/444/10134/3297/1611/5743/4193/83596/355/2537/5978/2903/22861/3092/112401/1654
BP	GO:0033619	membrane protein proteolysis	56	0.514930474905262	1.979348443618	3.80336374470032e-05	0.000679746551200405	0.000500707149140005	3326	tags=38%, list=16%, signal=31%	101/7133/5663/7040/7077/7076/55851/121665/3553/81502/23385/5045/56928/5657/164656/5664/4627/150/8728/9476/7124
BP	GO:0031532	actin cytoskeleton reorganization	106	0.425175062915706	1.85879208461182	3.91224515867319e-05	0.000697669389395039	0.000513909265724613	4254	tags=39%, list=21%, signal=31%	50848/4289/116985/2934/2242/4739/54828/3055/7226/1613/90550/2885/84062/5058/2185/3059/57091/4853/26037/64098/79778/396/2549/6464/10458/27/59341/4627/1020/7827/2017/29780/7010/51225/90952/9855/29085/3265/9294/4192/1436
BP	GO:0034122	negative regulation of toll-like receptor signaling pathway	33	0.612884337965632	2.13422020697026	3.94667375033379e-05	0.000702265587943166	0.000517294865059909	1378	tags=36%, list=7%, signal=34%	146722/11027/409/171389/64127/56927/10333/11213/23547/4067/27293/54106
BP	GO:0042554	superoxide anion generation	41	0.57387623237663	2.08182454643902	4.02355700521042e-05	0.00071437946477631	0.000526218050802368	2926	tags=44%, list=14%, signal=38%	653361/5580/1535/7040/7305/4689/2358/4688/2771/10394/6850/3684/57126/26574/27035/285590/2773/50508
BP	GO:0016045	detection of bacterium	17	0.732577622698574	2.17700428529632	4.10399683638363e-05	0.000727070531231807	0.000535566399379137	2497	tags=53%, list=12%, signal=46%	3105/64127/10333/7097/58484/4671/8993/7096/3106
BP	GO:0000460	maturation of 5.8S rRNA	34	-0.623955530782851	-2.13462294351469	4.15808525025421e-05	0.000735048011341235	0.000541442679760198	4755	tags=59%, list=23%, signal=45%	23404/5393/5394/79707/10438/27340/112479/10171/23212/84549/10200/10799/55759/6227/51018/29777/80135/11340/51010/10412
BP	GO:0070265	necrotic cell death	51	0.538168675344892	2.04943815438619	4.16897250860736e-05	0.000735370498583482	0.000541680226633241	2281	tags=43%, list=11%, signal=38%	10616/9181/8837/171389/581/3705/6533/706/8737/11035/253430/8996/4814/81030/23593/666/197259/841/7349/3661/6540/355
BP	GO:0001933	negative regulation of protein phosphorylation	312	0.315203753209356	1.57582610467763	4.21256574859908e-05	0.000741448123300064	0.000546157057210768	2762	tags=25%, list=14%, signal=22%	2629/634/64780/9961/409/120892/29108/5580/5663/9021/10507/260434/7040/1845/5795/1050/408/6653/5777/581/4298/80851/3611/84062/11213/7249/4067/80149/91662/9647/4763/140885/80279/79705/5590/3553/9043/103/11006/10636/867/5987/2776/4616/124790/10221/9113/203228/140775/1026/4035/578/51422/10114/3082/388324/4878/1032/6546/51085/5788/5585/5575/5611/9770/5573/81848/22933/3486/64793/6422/58190/2475/7128/52…
BP	GO:0071356	cellular response to tumor necrosis factor	210	0.355489571840766	1.71107428316806	4.24565091822636e-05	0.000745653929664257	0.000549255090309621	4250	tags=32%, list=21%, signal=26%	2131/2629/3383/9181/7133/29108/1535/260434/1050/81/10673/672/3611/2185/677/9447/6772/80149/51588/8737/7132/10068/1432/8996/3303/7538/3875/841/4217/56928/3304/2621/2852/2634/5970/22900/6850/6355/6363/3551/355/6346/6422/10010/7128/8904/55504/7805/8792/8372/837/5595/7124/4790/6366/678/8764/3717/5594/970/11173/3934/83643/6359/427/6347/1244/6367
BP	GO:0006691	leukotriene metabolic process	32	0.619107273638118	2.14061056633383	4.28031615652703e-05	0.000750118472873874	0.000552543711191554	3191	tags=56%, list=16%, signal=48%	241/240/91227/2679/124975/4056/10394/92086/7097/9261/64174/4051/6850/8529/66002/2678/4048/2687
MF	GO:0005546	phosphatidylinositol-4,5-bisphosphate binding	74	0.476765103099897	1.96341455761618	4.31224030818596e-05	0.000754084436651311	0.000555465074180578	3192	tags=36%, list=16%, signal=31%	124460/2934/79792/3759/11021/112574/10677/6548/55803/50807/9885/3784/27111/11344/114609/57158/2314/822/64005/8301/23612/91404/8416/90203/5333/139285/6386
BP	GO:0045730	respiratory burst	30	0.620203016791598	2.09643998935925	4.39346922355077e-05	0.000766636758707333	0.000564711222440777	3603	tags=57%, list=18%, signal=47%	653361/6556/1535/3055/5293/4689/4688/5294/5880/1604/57118/2896/56833/27035/4353/3630/3643
BP	GO:0034340	response to type I interferon	56	0.512987440701475	1.97187958730711	4.42178420203281e-05	0.000769921824362536	0.000567131030023544	3498	tags=46%, list=17%, signal=39%	84166/10581/10410/4615/5777/3454/7297/6772/79594/103/81030/81844/6773/3665/3661/3455/8519/117854/11277/253943/4938/4940/4939/4599/6609/9636
BP	GO:0045727	positive regulation of translation	124	-0.412585521594135	-1.7866676252404	4.43900071344289e-05	0.000771264492267144	0.000568120050736589	4346	tags=40%, list=21%, signal=31%	55124/57721/6203/23178/55005/26995/6352/8440/440275/56648/127933/5935/51335/2064/65109/55364/3184/56339/65110/6191/6198/22927/51441/22868/84300/9775/10657/940/113251/5436/29063/8087/7555/170506/1982/708/79072/10605/10600/54505/4869/6154/6125/3646/54931/51065/27230/4690/29081
BP	GO:0006123	mitochondrial electron transport, cytochrome c to oxygen	16	-0.752594543938593	-2.11119204049021	4.53219136438376e-05	0.000785773519884825	0.000578807525123054	2024	tags=56%, list=10%, signal=51%	1329/9377/9167/1327/1337/1347/54205/1350/1345
MF	GO:0017124	SH3 domain binding	129	0.398561883990541	1.77844524716944	4.5963126513042e-05	0.00079519148939621	0.000585744882372466	3709	tags=33%, list=18%, signal=27%	653361/201176/7456/64780/1785/5883/1535/7408/7454/5777/64397/3611/2885/6452/3059/4067/140885/6654/93343/3636/10744/867/26578/57706/79767/5359/842/23616/3635/60312/9732/6455/8728/225689/10163/8751/51225/112476/1815/80230/1398/1809
BP	GO:0031623	receptor internalization	109	0.423230712059738	1.84879416178166	4.60864168599784e-05	0.00079562805617418	0.000586066461211551	4937	tags=42%, list=24%, signal=32%	3577/634/79890/4289/409/1785/10211/408/3579/2885/88455/2207/133/338692/4043/11006/11031/4035/54550/7422/6850/8650/375/163/8301/284654/1814/1213/9463/967/1950/6386/407/1815/3643/3690/23513/1742/6616/3351/27092/10859/2890/2868/6311/26052
BP	GO:1900225	regulation of NLRP3 inflammasome complex assembly	17	0.729649873927884	2.16830388083053	4.73537135976459e-05	0.000815770768856261	0.000600903756413976	2956	tags=53%, list=15%, signal=45%	7099/4615/4210/10333/80772/22900/5610/1654/115362
BP	GO:0002886	regulation of myeloid leukocyte mediated immunity	55	0.516001247531929	1.97650986099952	4.75328169915925e-05	0.000817121349724114	0.000601898605883726	4038	tags=58%, list=20%, signal=47%	201294/3133/2213/84106/2242/9846/2268/6688/7305/4067/3965/6813/3566/5880/6810/2624/4878/6850/3684/57126/1773/729230/718/3162/11314/148022/6372/383/56848/23586/5724/5170
CC	GO:0005767	secondary lysosome	17	0.729191276098847	2.16694106355614	4.7927691019664e-05	0.000822167621424003	0.000605615732969071	1505	tags=53%, list=7%, signal=49%	653361/9842/101/120892/4689/1201/4688/3920/8878
BP	GO:0043254	regulation of protein-containing complex assembly	397	0.301837016757577	1.54238031918457	4.85108363912337e-05	0.000830415456705633	0.000611691159292527	3553	tags=27%, list=17%, signal=23%	2629/3383/1639/2934/2242/29108/5580/3055/7040/7408/10093/7454/7099/4615/6653/4210/23580/581/10435/84722/10677/29766/10333/2885/2932/80772/85464/5058/10095/28988/2185/3059/10552/5899/54552/57175/57580/50807/8408/3071/832/5590/7376/3303/56926/11344/5987/3936/96459/114609/9113/10092/389/3304/22924/578/19/23406/54434/8543/2314/822/3931/5894/11151/6403/10458/7422/22900/6850/375/1627/5610/54961/10602/3…
BP	GO:0001525	angiogenesis	482	0.283706723358631	1.47854930655651	4.87474746175324e-05	0.000832709492729806	0.000613380965935399	3410	tags=24%, list=17%, signal=20%	3687/116844/4851/6774/101/634/25865/6667/54828/64218/728/9146/1890/51548/29924/3579/5293/4215/672/26523/23166/2034/240/290/57674/2185/133/2028/3678/6772/23210/80149/9990/5294/4853/3516/54583/4763/7127/3553/1432/4814/10855/5371/51564/51330/375056/841/51738/6303/9314/83478/2549/2683/28996/6464/2624/84870/3082/7422/9475/1893/306/6850/55810/2047/5154/339123/3397/2896/7015/80781/5743/7410/3593/27035/7…
BP	GO:0008015	blood circulation	487	0.288124492470799	1.5043736054693	4.96715466708216e-05	0.000846712037157661	0.000623695360453174	4402	tags=27%, list=22%, signal=22%	2131/50848/80005/5023/1889/3383/634/57085/4607/2934/1535/2865/3759/3753/5973/7040/177/5795/23630/3579/6474/2034/6548/710/290/2548/133/5566/2028/6772/80149/11138/5294/10008/3784/7136/4311/152/6648/7137/6916/51738/219537/10659/59/10135/2621/2852/6518/2931/11156/7349/2643/4878/7422/9475/6546/65125/2153/1829/5028/5743/4193/9732/59341/27035/8529/566/1824/2475/3672/66002/5348/1814/150/808/5608/94/3162/…
BP	GO:0033673	negative regulation of kinase activity	216	0.348258716248839	1.67857709974253	4.99386017160781e-05	0.000849479694600121	0.000625734040701515	3167	tags=28%, list=16%, signal=24%	90007/2629/634/9961/29108/5580/5663/260434/1845/5795/1050/6653/5777/4298/80851/3611/84062/11213/7249/1445/4067/9647/4763/80279/3553/103/11006/10636/867/5987/2776/4616/124790/10221/9113/140775/1026/51422/10114/388324/4878/1032/6546/5788/65125/5585/5575/5573/81848/64793/6422/7128/5291/25937/5753/11314/5525/10019/1647/6547/84313
BP	GO:0001909	leukocyte mediated cytotoxicity	116	0.403342891648058	1.76528437793835	5.25638408144923e-05	0.000892265699516298	0.000657250579486208	3668	tags=40%, list=18%, signal=33%	201294/127544/3383/3133/2213/634/3105/409/171389/177/4615/5777/6688/7305/54210/3594/3965/6813/11035/1130/563/3134/3071/164/100507436/7409/3140/11151/5788/3684/3593/1773/9390/3106/566/10383/23207/8807/3135/59067/6372/383/1991/3916/1075/1398
BP	GO:0030071	regulation of mitotic metaphase/anaphase transition	60	-0.50408821771862	-1.92644181168549	5.48498277366323e-05	0.000929126309509467	0.000684402421467088	4416	tags=47%, list=22%, signal=37%	990/7756/891/996/9319/56155/9183/4085/7272/9735/472/9184/51529/9700/29945/8881/8452/55795/10403/5925/55781/51433/55055/54908/5885/26271/286053/246184
CC	GO:0000228	nuclear chromosome	188	-0.365682703340648	-1.6696542694471	5.49722004797521e-05	0.000929259238943142	0.000684500338429896	3857	tags=31%, list=19%, signal=25%	3725/63979/57634/23594/10388/10467/56655/10592/4175/54962/4172/3065/55193/26747/54107/84312/3066/6605/55791/51377/6117/5427/5000/11169/84296/10128/3619/23212/4292/5810/11052/54386/56916/641/5928/54556/5111/9126/6118/10111/4176/3622/5001/54465/57820/5885/84365/86/81611/23595/119392/22920/120/7528/6119/64431/10933/5557
BP	GO:0098543	detection of other organism	20	0.704961674072882	2.17278478462065	5.64111440778097e-05	0.000951600879516316	0.000700957382807317	2497	tags=50%, list=12%, signal=44%	3105/7099/64127/10333/7097/58484/4671/8993/7096/3106
BP	GO:0046596	regulation of viral entry into host cell	41	0.566402089354511	2.0547109398298	5.71765907742252e-05	0.000962512152576895	0.000708994720279648	2071	tags=41%, list=10%, signal=37%	2934/10581/7706/10410/6737/3965/81603/7726/9830/5987/81559/53840/10475/2219/8519/117854/4061
CC	GO:0005657	replication fork	56	-0.522005531106571	-1.97984368154756	5.77147939175233e-05	0.000969560740883611	0.000714186770978963	3407	tags=38%, list=17%, signal=31%	56852/29128/56941/54962/4172/6117/1786/11169/5981/5985/56916/201973/641/5111/6118/54465/5889/6119/7486/5984/5557
CC	GO:0035578	azurophil granule lumen	84	0.459592345502835	1.93603754777461	5.80328529181174e-05	0.000972889604499184	0.000716638840515596	4249	tags=49%, list=21%, signal=39%	201294/29108/5580/25801/2588/3614/5476/410/2799/2717/2760/8635/23593/11240/10577/5657/4125/5611/2896/58485/411/566/10383/718/10493/4353/383/9798/6386/29952/1991/47/80142/1075/5594/4332/56729/671/203068/114790/2512
BP	GO:0002709	regulation of T cell mediated immunity	82	0.462812732501447	1.94637150585072	5.9468023139245e-05	0.000992952696094558	0.000731417486141549	3179	tags=40%, list=16%, signal=34%	3133/2213/634/3105/7133/114548/177/7454/2529/64127/3594/54440/3554/11035/563/3134/3071/5590/3553/11006/3140/8809/1604/5788/3593/259307/9390/729230/3106/7855/339390/3135/383
MF	GO:0019865	immunoglobulin binding	21	0.690919613959329	2.13093340898396	5.94806652078836e-05	0.000992952696094558	0.000731417486141549	2034	tags=52%, list=10%, signal=47%	2209/9103/2213/11027/2204/2210/2217/2212/2207/2214/7369
BP	GO:2001238	positive regulation of extrinsic apoptotic signaling pathway	47	0.544728277052464	2.02939282132416	5.95967418040485e-05	0.000992952696094558	0.000731417486141549	4912	tags=55%, list=24%, signal=42%	10616/4055/29108/162989/1613/1495/8743/8737/5371/51330/50486/2852/5788/6422/5499/6789/27429/6788/7124/637/467/6498/8406/3624/5728/8682
BP	GO:0032692	negative regulation of interleukin-1 production	34	0.594937642788811	2.093253536845	6.13220287689726e-05	0.00101960438817919	0.000751049351488841	3195	tags=47%, list=16%, signal=40%	634/409/114548/4210/80772/80149/91662/11006/5371/51738/2621/22900/945/7128/1992/7850
BP	GO:0060761	negative regulation of response to cytokine stimulus	66	0.496017465766731	1.97980545732507	6.2219906368773e-05	0.00103037602390439	0.000758983830900346	3195	tags=39%, list=16%, signal=33%	84166/260434/3557/11213/10062/6586/79594/51588/8996/7376/103/6773/11240/9314/2621/22900/1893/5788/11277/54625/10019/253943/4938/4940/383/7850
BP	GO:0001774	microglial cell activation	43	0.547618599220933	2.0082394756045	6.22238417196391e-05	0.00103037602390439	0.000758983830900346	3560	tags=47%, list=17%, signal=38%	120892/3460/728/177/7305/10333/2358/7097/10135/7096/712/5788/3684/2896/1191/566/7124/1075/8530/3717
BP	GO:0050830	defense response to Gram-positive bacterium	85	0.448770993289552	1.89255951109714	6.27637449015883e-05	0.00103719964588898	0.000764010169474152	3462	tags=31%, list=17%, signal=25%	3133/3105/79792/29108/728/171389/2268/4615/64127/163351/6992/64170/7097/3140/114609/115361/8993/2634/3605/353144/1673/1672/7124/84659/219972/8764
BP	GO:0050804	modulation of chemical synaptic transmission	419	0.29223607077286	1.50455446122566	6.35295582607166e-05	0.00104772121082816	0.000771760444596383	4926	tags=32%, list=24%, signal=25%	5023/27185/57617/6774/409/120892/11252/5663/10211/84628/6809/177/10288/84885/7305/51304/1201/84062/2932/6533/2185/5566/27020/79772/64101/26037/116443/5590/3553/2771/4311/23385/55784/10636/6623/84502/6810/2914/51738/4218/8878/84961/9693/54434/2852/7349/10458/2047/84687/1143/388336/375/1627/5575/55288/29/4900/5028/5743/5552/8938/5864/729230/2903/6455/773/2475/1814/150/808/9746/1020/6844/57616/9463/…
BP	GO:0031331	positive regulation of cellular catabolic process	400	0.29501757964772	1.51015335374038	6.46370758894286e-05	0.00106382400358382	0.000783621900075106	3604	tags=30%, list=18%, signal=25%	440503/127544/2629/9567/27185/207063/101/7133/120892/4849/5580/5663/151636/10645/10533/51548/1453/1050/219988/4210/5049/581/11337/863/64127/285180/6737/2932/754/124245/51667/2185/677/7249/23034/5899/1452/8554/149041/80149/81603/9810/215/8408/1612/3553/3303/7538/4343/9830/5987/22926/4848/53840/10658/8517/10221/5045/10524/25820/203228/140775/3304/4035/79016/2931/23053/51343/10475/9475/6829/51085/11…
BP	GO:0000070	mitotic sister chromatid segregation	159	-0.387032313868766	-1.73253999354228	6.55291682293209e-05	0.0010763232206735	0.000792828930760887	4416	tags=42%, list=22%, signal=33%	990/7756/9055/79075/891/996/91782/29127/9319/991/546/129563/25936/56155/23137/10270/9183/51510/54892/10592/81930/81929/4085/1060/7272/79980/3834/9735/283489/472/9184/83540/23047/51529/24137/9700/64105/80218/3619/10464/23212/29945/8881/90417/8452/55795/10403/8766/23310/9126/9525/5925/51115/55781/91272/5901/51433/23244/55055/79003/54908/5885/26271/286053/10051/246184
BP	GO:0002833	positive regulation of response to biotic stimulus	155	0.373551914037278	1.71461327942123	6.56924183471622e-05	0.00107682481306843	0.000793198408028043	3406	tags=36%, list=17%, signal=30%	2867/84166/3133/101/11027/400709/29108/121260/1535/3055/7099/6688/7305/51311/64127/83666/5058/2358/4067/9447/3134/164/64170/81030/3430/7409/58484/388325/3665/3140/114609/29126/5359/2219/8638/3661/6850/55122/117854/3605/2896/3551/3593/9390/8807/79132/3273/115362/3428/3135/59067/383/6714/9958/23369/3916
MF	GO:0035091	phosphatidylinositol binding	255	0.33308768374853	1.62722852460916	6.73687044382476e-05	0.00110207594316924	0.000811798607386184	2652	tags=24%, list=13%, signal=21%	653361/23130/10043/7094/124460/116985/2934/79792/81609/29916/2242/54828/3759/11021/9846/112574/23001/9146/11033/64342/64333/53349/285180/10677/4689/6548/64411/55803/79685/50807/9885/219931/3784/27111/81846/11344/57706/114609/57158/5306/2314/822/221472/23163/169166/26100/64005/23400/57649/8301/4900/23612/9873/29887/65258/3092/9854/285590/91404/8416/90203
BP	GO:1902903	regulation of supramolecular fiber organization	353	0.295817917494523	1.50341312778552	6.8564185781119e-05	0.00111937586202817	0.000824541876236775	2775	tags=22%, list=14%, signal=19%	50848/3383/1639/9181/116985/2934/2242/29108/5580/5663/3055/7408/10093/7454/79709/23580/10435/84722/1613/5829/10677/29766/2885/6548/85464/5058/10095/28988/2185/3059/10552/57175/57580/55201/30008/9647/29109/3071/832/3303/11344/5987/8500/9113/54361/203228/10092/389/3304/22924/23406/54434/2314/822/9948/11151/10458/10300/9475/23616/375/1627/3397/54961/10602/9873/59341/1191/11078/57704/6422/2475/79929/…
BP	GO:0065005	protein-lipid complex assembly	30	0.611315746924595	2.06639881342012	6.93391533362231e-05	0.00112975479953838	0.000832187090769552	2150	tags=37%, list=11%, signal=33%	10347/8694/10162/5566/7376/5326/19/5568/3931/375/29801
BP	GO:0006367	transcription initiation from RNA polymerase II promoter	73	-0.487480376378893	-1.94828371359789	7.29966572496966e-05	0.0011869636812105	0.000874327644475852	4163	tags=42%, list=20%, signal=34%	2099/6908/6882/22976/6877/6873/6883/9440/5438/2959/6879/26036/9282/2961/6874/2960/90390/6875/5436/170506/2958/2963/3146/902/9443/404672/1810/5706/6880/10923/29079
BP	GO:0099177	regulation of trans-synaptic signaling	420	0.29052378375767	1.49254871029465	7.49568718196372e-05	0.00121640011588907	0.000896010775140842	4926	tags=32%, list=24%, signal=25%	5023/27185/57617/6774/409/120892/11252/5663/10211/84628/6809/177/10288/84885/7305/51304/1201/84062/2932/6533/2185/5566/27020/79772/64101/26037/116443/5590/3553/2771/4311/23385/55784/10636/6623/84502/6810/2914/51738/4218/8878/84961/9693/54434/2852/7349/10458/2047/84687/1143/388336/375/1627/5575/55288/29/4900/5028/5743/5552/8938/5864/729230/2903/6455/773/2475/1814/150/808/9746/1020/6844/57616/9463/…
BP	GO:0050920	regulation of chemotaxis	206	0.349010705331858	1.67129097354053	7.51203821387272e-05	0.00121662032070585	0.000896172979900606	2543	tags=24%, list=12%, signal=21%	4851/27202/79890/25865/64218/728/10507/6809/7040/1845/177/3579/10509/6688/64127/3570/90550/2358/80024/2185/4067/57175/683/3965/9647/3071/1230/5880/6810/63940/2260/23604/114609/11240/2621/7869/57715/7422/6363/65125/57118/56833/10488/6346/59341/729230/284114/566/3603
BP	GO:0033674	positive regulation of kinase activity	452	0.279103650778219	1.44202382944942	7.68012956256019e-05	0.00123850867034701	0.000912296126283399	4371	tags=30%, list=21%, signal=24%	653361/2209/353514/101/4296/22853/6556/120892/5580/4739/5663/7040/177/2268/7099/84722/143384/54757/3611/64127/3570/2180/10333/5058/2358/84254/2185/1445/4067/57091/5899/2011/5294/11035/3071/5590/3553/23533/152/54106/5871/2260/896/114609/51738/942/3480/4217/9094/1026/22924/9693/51422/8812/2621/8543/221472/7349/80174/7422/8322/6850/2047/5154/6363/5788/65125/9770/7410/1616/128344/3593/8795/1191/566/5…
CC	GO:0000776	kinetochore	124	-0.405812292370656	-1.75733671385707	7.69828969163327e-05	0.00123850867034701	0.000912296126283399	4397	tags=42%, list=22%, signal=33%	7756/1058/4659/891/25936/56155/10428/1780/9183/387103/7514/81930/81929/220134/4085/1060/7272/79980/10910/9735/283489/26039/9184/57405/83540/64105/3619/8850/23219/90417/253635/84295/10403/27085/79023/23291/119504/6990/91272/64946/55055/6612/79003/54908/57122/5501/55166/23279/8655/10671/134492/23421
BP	GO:0010256	endomembrane system organization	484	0.282961131948677	1.47453235044815	7.6990928454307e-05	0.00123850867034701	0.000912296126283399	3699	tags=27%, list=18%, signal=23%	8291/55909/10347/2580/57617/1639/27243/2934/120892/1785/5580/54828/11252/10211/55654/10162/9146/6809/1378/1453/8676/55968/55048/79188/5119/1201/84062/163590/10419/23317/79720/55666/1452/7732/9919/55113/215/50807/8943/1130/9885/10783/93343/64689/11063/400451/51411/27348/10228/9554/6810/1861/375056/8878/5359/9217/143187/81565/26092/19/2852/399687/10458/5788/50636/208/9619/26993/2801/22933/64598/681…
BP	GO:1901796	regulation of signal transduction by p53 class mediator	86	-0.464618470292741	-1.9038532329348	7.70824351152625e-05	0.00123850867034701	0.000912296126283399	4496	tags=47%, list=22%, signal=36%	147746/1111/1655/8444/3190/23028/6209/149628/10614/545/112858/11200/161742/472/133383/55003/5716/6224/6446/23212/51616/80196/83787/3622/23411/8550/56950/51499/8445/55170/6167/6135/4869/6154/6201/6125/84154/9521/9349/6880
MF	GO:1902936	phosphatidylinositol bisphosphate binding	99	0.429436934766475	1.85716822390559	7.84364286381265e-05	0.00125777308689676	0.000926486461009533	3192	tags=33%, list=16%, signal=28%	124460/2934/79792/3759/11021/112574/11033/10677/6548/55803/50807/9885/219931/3784/27111/11344/114609/57158/2314/822/26100/64005/23400/8301/23612/3092/285590/91404/8416/90203/5333/139285/6386
BP	GO:0009595	detection of biotic stimulus	36	0.578004828802382	2.06114316251724	7.91713323309951e-05	0.00126705363024397	0.000933322588965826	2860	tags=42%, list=14%, signal=36%	3105/114548/5795/7099/64127/10333/5058/706/7097/58484/4671/8993/7096/3106/2191
MF	GO:0016741	transferase activity, transferring one-carbon groups	194	-0.371506712160755	-1.70087312251484	7.9464898444923e-05	0.00126924839760257	0.000934939273456844	4559	tags=37%, list=22%, signal=29%	80745/51603/79922/80335/56980/57721/55783/124512/59335/55006/1787/283742/3275/2146/127253/51805/79723/25840/29104/60487/54888/90826/221078/79828/131965/8731/2122/84274/57570/79066/196074/79918/83852/93587/81627/64863/2628/56339/96764/2091/133383/1786/25940/25917/150572/64754/10436/79133/54482/24140/6894/113802/114826/144233/29063/6419/9836/84190/92342/2653/8726/56950/55039/55170/55251/27292/23512…
CC	GO:0005793	endoplasmic reticulum-Golgi intermediate compartment	124	0.39469772346761	1.74356565183294	8.40866256907908e-05	0.00133866807444994	0.000986074403788998	3587	tags=40%, list=18%, signal=33%	6892/5265/4924/1453/290/762/121665/79056/6890/57222/22820/537/285704/4043/64689/9554/79058/9107/11079/399687/1604/10652/2157/2153/2801/10134/6891/57410/6811/65258/10945/7039/54732/128637/222068/966/10960/4245/51112/254263/29097/1294/81562/9798/51471/9027/56886/1075/81671/3630
BP	GO:0070997	neuron death	347	0.300242238710934	1.52113238797589	8.41410793652289e-05	0.00133866807444994	0.000986074403788998	2783	tags=22%, list=14%, signal=19%	80331/2629/6774/2213/101/4296/409/7133/120892/5663/728/1051/7226/10533/408/7099/6653/581/7305/3611/10333/1201/6548/2932/2185/3632/2539/4763/112398/3134/23385/6648/6623/867/2914/4835/666/445329/4671/8517/841/4217/353116/4035/28996/10135/54434/842/2931/11151/9040/7349/712/155061/2047/208/3684/163/23400/2896/8301/7015/3297/355/1271/1616/5978/1191/22861/2475/3672/116986/1020/84678/7471/3162/4170
BP	GO:0002455	humoral immune response mediated by circulating immunoglobulin	49	0.528803595836118	2.00611195346108	8.54687684383347e-05	0.00135713030745332	0.000999673843223533	4378	tags=47%, list=21%, signal=37%	715/602/2213/1378/5777/64127/710/51279/4179/714/717/713/712/1604/5788/1191/1379/718/7124/733/55061/731/727
BP	GO:0009067	aspartate family amino acid biosynthetic process	21	-0.686552119281881	-2.08323755842921	8.61459950822793e-05	0.00136521211737815	0.00100562697384289	2419	tags=48%, list=12%, signal=42%	2806/440/84245/51074/2805/58478/4552/54529/55256/60496
BP	GO:0046330	positive regulation of JNK cascade	88	0.442120894357587	1.87545868906422	8.74359993703977e-05	0.00138295457873569	0.00101869622329972	3421	tags=38%, list=17%, signal=31%	653361/2213/4296/4055/29108/177/7099/4615/64127/2185/8737/3553/64170/54106/4616/5871/114609/4217/28996/10912/6363/9770/59341/27035/55504/8312/57551/1647/6386/9344/6788/7124/6366
BP	GO:0018105	peptidyl-serine phosphorylation	304	0.305173594928352	1.52035689800955	8.83244806295419e-05	0.00139158220549146	0.00102505140728572	2249	tags=21%, list=11%, signal=19%	22853/25865/409/120892/5580/7040/1453/7867/6195/5586/581/10044/3611/7150/2932/5008/5603/8569/5058/3059/2872/5566/1452/2011/5165/8737/10459/23031/9647/8408/673/10783/5590/1432/283629/51231/96459/8986/11011/9113/219537/9261/28996/578/2621/10114/5894/2931/3082/7349/200576/7422/9475/9252/6850/51085/117854/65125/208/5585/64324/9770/57118/3551/5743
BP	GO:0071375	cellular response to peptide hormone stimulus	279	0.315515034709734	1.56343238522255	8.83244806295419e-05	0.00139158220549146	0.00102505140728572	3727	tags=28%, list=18%, signal=23%	10603/6776/6774/634/3718/57085/6667/5580/1535/2865/5447/9021/8837/51043/6653/632/2529/64397/7391/5829/2885/6548/2932/5058/2101/677/7249/1445/4067/4644/6772/5590/3553/1583/1394/2771/11031/2887/3625/79746/896/51738/4218/3480/2549/81565/2852/6464/2931/10458/5970/9475/208/132864/9663/3297/4193/55625/5315/89766/6844/7471/57105/5791/10768/383/1442/23038/6714/8651/4790/3717/3630/490/3643/27019/1398/2688
BP	GO:2000377	regulation of reactive oxygen species metabolic process	142	0.390022725311228	1.77082745815659	8.93808407954611e-05	0.00140092422796095	0.00103193282129163	3865	tags=35%, list=19%, signal=29%	440503/6774/5580/1535/8837/7040/7099/672/7305/240/10333/2885/2358/2185/706/683/80149/2539/5165/8737/215/11035/1432/2771/3240/6648/5880/4835/1026/200576/2643/6850/873/3684/57126/22933/26574/51181/2773/1647/65018/5159/7124/10901/56848/3630/1545/8678/10013/3934
BP	GO:0032609	interferon-gamma production	106	0.413618516466038	1.80826885561814	8.94353894606571e-05	0.00140092422796095	0.00103193282129163	3498	tags=36%, list=17%, signal=30%	602/3105/6556/29108/171389/1378/7099/929/51311/64127/3594/54440/11119/3554/80149/3965/11035/140885/3553/654346/11006/5987/54106/29126/246778/8993/2621/8809/3593/729230/7855/7805/1649/59067/7124/9971/80380/9636
BP	GO:0032649	regulation of interferon-gamma production	106	0.413618516466038	1.80826885561814	8.94353894606571e-05	0.00140092422796095	0.00103193282129163	3498	tags=36%, list=17%, signal=30%	602/3105/6556/29108/171389/1378/7099/929/51311/64127/3594/54440/11119/3554/80149/3965/11035/140885/3553/654346/11006/5987/54106/29126/246778/8993/2621/8809/3593/729230/7855/7805/1649/59067/7124/9971/80380/9636
BP	GO:0000154	rRNA modification	30	-0.628097542235104	-2.09027599732468	8.99127008195403e-05	0.00140568719547158	0.00103544126407738	5393	tags=63%, list=26%, signal=47%	345630/84881/387338/79922/55006/55651/92345/27079/54433/79066/196074/2091/10436/29063/1736/27292/51504/29081/64216
BP	GO:0002675	positive regulation of acute inflammatory response	27	0.635100065006686	2.080712165158	9.07108424784898e-05	0.00141543803052013	0.00104262381294102	3504	tags=52%, list=17%, signal=43%	2867/3133/101/2865/241/5008/5294/3553/9180/5743/718/8792/7124/5733
BP	GO:0016226	iron-sulfur cluster assembly	22	-0.68159421476047	-2.09484130844117	9.25667348901538e-05	0.00143886300172166	0.00105987884796591	3251	tags=68%, list=16%, signal=57%	64210/81689/51218/122961/150274/57128/200205/22/654483/27247/2395/3313/23479/80224/10539
BP	GO:0031163	metallo-sulfur cluster assembly	22	-0.68159421476047	-2.09484130844117	9.25667348901538e-05	0.00143886300172166	0.00105987884796591	3251	tags=68%, list=16%, signal=57%	64210/81689/51218/122961/150274/57128/200205/22/654483/27247/2395/3313/23479/80224/10539
CC	GO:0036019	endolysosome	26	0.64007389849426	2.06237331170743	9.36369986874734e-05	0.0014527162664439	0.0010700832817701	4643	tags=58%, list=23%, signal=45%	5580/121260/1520/51311/219931/54106/163/10058/1213/160/3273/6609/1514/1508/161
BP	GO:0001960	negative regulation of cytokine-mediated signaling pathway	63	0.490495321461497	1.94297888431833	9.48452013697468e-05	0.00146865260288955	0.00108182212410089	3498	tags=41%, list=17%, signal=34%	84166/260434/3557/11213/10062/6586/79594/51588/8996/7376/103/6773/11240/2621/22900/1893/5788/11277/54625/10019/253943/4938/4940/383/7850/9636
BP	GO:0008625	extrinsic apoptotic signaling pathway via death domain receptors	78	0.458242928835092	1.91320211326783	9.62948005173193e-05	0.00148754739536125	0.00109574019055579	4102	tags=44%, list=20%, signal=35%	85450/3383/8794/9181/6272/8837/581/11337/162989/6688/672/51304/2932/7132/6810/841/64114/9191/5894/3082/1616/8795/6422/7128/1654/3162/6789/6788/7124/637/467/572/6498/56616
BP	GO:0071347	cellular response to interleukin-1	104	0.418222736674588	1.82669291285131	9.64320840473276e-05	0.00148754739536125	0.00109574019055579	4250	tags=39%, list=21%, signal=31%	3383/29108/1051/3557/4615/5603/11213/3554/149041/80149/140885/3553/79155/81030/8986/5600/2634/5970/9252/6355/6363/55611/3605/3551/5976/9100/6346/6422/10010/8372/7850/7035/5595/4790/6366/11173/3934/6359/6347/1244/6367
MF	GO:0016706	2-oxoglutarate-dependent dioxygenase activity	51	0.52144884281571	1.98576617886979	9.70528914553576e-05	0.00149173726192335	0.00109882648225949	3635	tags=37%, list=18%, signal=31%	22992/200424/23135/23030/79663/54790/23210/54583/112398/55662/55217/5351/100137047/444/84678/80853/5927/8242/23133
BP	GO:0034471	ncRNA 5'-end processing	19	-0.70104882133683	-2.06566580683105	9.70713919516306e-05	0.00149173726192335	0.00109882648225949	4920	tags=68%, list=24%, signal=52%	10940/10557/138716/3028/27340/10248/10775/10799/6741/10556/29777/51367/54931
BP	GO:1902107	positive regulation of leukocyte differentiation	154	0.369493498096442	1.69472350202809	9.83806893854073e-05	0.00150615266730792	0.00110944499370475	2406	tags=29%, list=12%, signal=25%	101/2242/114548/7040/177/10288/1378/51043/9092/3142/7305/3594/54440/677/3059/3965/8737/4853/8943/537/3566/3071/5590/1230/64332/11006/604/10221/841/3601/942/4179/2621/22985/2124/6850/6363/5788/84807/3635/3605/3297/3593/259307
BP	GO:1903708	positive regulation of hemopoiesis	154	0.369493498096442	1.69472350202809	9.83806893854073e-05	0.00150615266730792	0.00110944499370475	2406	tags=29%, list=12%, signal=25%	101/2242/114548/7040/177/10288/1378/51043/9092/3142/7305/3594/54440/677/3059/3965/8737/4853/8943/537/3566/3071/5590/1230/64332/11006/604/10221/841/3601/942/4179/2621/22985/2124/6850/6363/5788/84807/3635/3605/3297/3593/259307
BP	GO:0032494	response to peptidoglycan	12	0.789916522703758	2.09718535885871	9.89039709014943e-05	0.00151131227852114	0.00111324560764929	3125	tags=58%, list=15%, signal=49%	728/4615/64127/11213/64170/5970/3663
BP	GO:0001558	regulation of cell growth	391	0.289670120813825	1.48175246800114	9.93466701105627e-05	0.00151522346104719	0.00111612661829793	3802	tags=28%, list=19%, signal=23%	27185/634/1785/1535/64218/10507/29946/7040/5795/6195/6494/10509/9826/84722/6792/2664/2137/3611/3249/9150/6548/2932/51379/5058/28988/2185/6586/79594/58191/2539/10459/8408/112398/978/9043/3303/5371/11344/728642/604/50618/3621/81565/3304/1026/4035/7919/984/7869/2931/79577/684/7349/4878/57609/57715/7422/1032/84687/9686/1627/11054/2203/203245/26153/54555/6422/343472/9856/2475/51447/2273/9746/1020/1654…
MF	GO:0000217	DNA secondary structure binding	35	-0.583947400199804	-1.99982192837509	9.95563732430944e-05	0.00151557300655622	0.00111638409652274	2777	tags=40%, list=14%, signal=35%	56852/3149/3184/2073/132660/641/57697/3148/3146/4208/5889/7528/7486/4436
BP	GO:0002700	regulation of production of molecular mediator of immune response	155	0.3685385090301	1.69160161630989	0.00010072749981781	0.00153052983805563	0.00112740142709546	3638	tags=35%, list=18%, signal=29%	2867/3133/2213/3105/7133/3718/114548/121260/2865/7040/1378/7099/64127/7009/54440/11213/3554/8741/10459/6830/3566/3134/5590/3553/11006/6810/388325/54106/604/942/684/8809/1604/117854/5788/5585/3605/11277/729230/7855/3162/7805/144811/148022/3135/59067/383/7124/5950/8764/118460/3098/56848/23586
MF	GO:0048029	monosaccharide binding	69	0.471294609945938	1.91449865305212	0.000102318491299393	0.00155179857645472	0.00114306816251442	4190	tags=45%, list=21%, signal=36%	2584/80216/226/3482/6888/3101/2539/3965/54583/112398/5351/2997/6518/6403/6515/5211/2203/338339/339390/10960/10332/81562/5836/80201/3098/282969/4360/5214/2022/93978/79748
BP	GO:0006275	regulation of DNA replication	103	-0.424669043770146	-1.7841136775254	0.000103329271151899	0.00156420467560916	0.00115220660172915	3977	tags=38%, list=20%, signal=31%	546/30968/3725/4142/545/8317/1763/79915/345643/54962/7013/998/3399/253461/64863/146059/55704/10926/57695/7270/5985/11232/641/64710/5111/9126/6742/23244/5001/23560/5515/26271/23595/114799/51053/91603/27101/5984/466
MF	GO:0140097	catalytic activity, acting on DNA	216	-0.350378709955785	-1.61976737850646	0.000104405626613396	0.0015757640210249	0.00116072131486571	4790	tags=38%, list=23%, signal=29%	3070/1022/8930/23064/5884/6996/252969/5422/3981/5932/2186/79075/1776/546/2237/57634/9557/29104/11201/56655/121642/79725/79661/1763/79915/4175/84181/4172/51567/7013/5965/54107/51426/7374/51455/6594/25788/5980/55775/64863/2072/92667/8458/5427/1786/9044/257218/2073/5896/80205/5981/5810/5985/11232/116447/56916/201973/641/5928/1736/6419/5111/6188/9126/57697/10111/170506/4176/1653/4830/9937/2963/7155/1…
BP	GO:0002823	negative regulation of adaptive immune response based on somatic recombination of immune receptors built from immunoglobulin superfamily domains	54	0.495108153013362	1.89570974018432	0.000104481272283879	0.0015757640210249	0.00116072131486571	3179	tags=43%, list=16%, signal=36%	2213/634/3718/1378/51043/5777/64127/149041/80149/3566/3134/3071/84695/11006/604/4179/1604/5788/259307/1379/339390/3135/383
MF	GO:0051213	dioxygenase activity	88	0.438517102777076	1.86017155308059	0.000104798909564497	0.00157762217477984	0.00116209004688451	3657	tags=32%, list=18%, signal=26%	22992/200424/5447/23135/241/240/23030/23498/79663/54790/23210/54583/112398/55662/55217/5351/100137047/444/57168/169355/5743/84678/80853/3620/5927/8242/23133/247
CC	GO:0005788	endoplasmic reticulum lumen	304	0.302180610277416	1.50544602454176	0.000106918788222687	0.00160455907060565	0.00118193199575767	3869	tags=25%, list=19%, signal=21%	5768/5265/55741/4924/57333/5199/54507/5329/10695/10956/54863/79709/5959/632/79188/7076/410/710/8542/64374/51246/91522/79087/8635/4043/1298/27348/462/5589/1861/375056/51738/54361/246778/81619/57642/8824/2621/10970/5154/340348/2157/339123/2153/5611/80781/23491/3486/5743/411/3912/3593/1191/22901/1471/718/7471/56955/1294/3490/5595/3913/7475/56886/1075/1462/258/5594/3630/10272/10618/10525/2322/8404/11…
BP	GO:0008064	regulation of actin polymerization or depolymerization	171	0.351720540250611	1.63888266692537	0.000106983788168309	0.00160455907060565	0.00118193199575767	3553	tags=30%, list=17%, signal=25%	3383/2934/29108/5580/3055/7408/10093/7454/23580/10435/10677/29766/2885/85464/10095/28988/2185/3059/10552/57175/57580/3071/832/11344/5987/9113/10092/23406/54434/2314/822/9948/11151/10458/23616/375/1627/54961/10602/9873/11078/57704/2475/345456/9463/29767/2017/5581/10163/6366/90952/10565
CC	GO:0005732	sno(s)RNA-containing ribonucleoprotein complex	22	-0.676280748598504	-2.07851067040751	0.000108618604280234	0.00162607261094063	0.00119777905438565	5393	tags=73%, list=26%, signal=54%	345630/10940/10557/138716/55651/92345/10248/54433/2091/10775/9221/1736/10799/10556/51602/51367
BP	GO:0034377	plasma lipoprotein particle assembly	26	0.637700094302268	2.05472470984396	0.000109343647818881	0.0016339122622512	0.00120355380888942	2150	tags=42%, list=11%, signal=38%	10347/8694/10162/5566/7376/5326/19/5568/3931/375/29801
BP	GO:0051250	negative regulation of lymphocyte activation	145	0.37901197994682	1.72173308964179	0.000109815974591317	0.00163795370925358	0.00120653077347039	3803	tags=36%, list=19%, signal=29%	2213/634/3718/1051/1845/2268/10288/1378/3659/51043/5777/25807/3142/7305/4067/149041/80149/3965/3566/3134/3071/79626/84695/100507436/654346/11006/604/942/29126/11326/8993/7940/5585/3635/5573/6441/259307/6422/7128/861/11314/339390/7805/3135/383/8651/8764/80380/4332/2267/23513/972
BP	GO:0031668	cellular response to extracellular stimulus	230	0.328788422774247	1.58972544314737	0.000110095668785333	0.00163911239729209	0.00120738427303355	3870	tags=30%, list=19%, signal=25%	2629/3383/7378/79792/120892/2242/81788/10533/6494/11337/632/53349/7391/27072/8897/11133/4067/5899/3920/80149/8408/7421/867/96459/3171/3625/26/4217/54361/1026/10135/51422/2621/84687/5788/26100/8648/5610/10634/1611/4193/355/8428/26153/6422/7482/2475/64121/3162/9463/23710/432/2752/3428/23334/10919/10991/83667/27158/5595/9971/9213/5594/490/8678/467/875/1030/3934/7942
CC	GO:0000779	condensed chromosome, centromeric region	132	-0.40161511867541	-1.7443296441457	0.000114781332686427	0.00170574310149756	0.00125646502215835	4397	tags=42%, list=22%, signal=33%	7756/1058/4659/891/546/25936/56155/10428/1780/9183/387103/7514/81930/81929/220134/4085/1060/7272/79980/10910/9735/283489/26039/9184/57405/83540/64105/3619/8850/23219/90417/253635/84295/10403/27085/79023/23291/23310/119504/6990/91272/64946/55055/6612/79003/54908/57122/5501/55166/23279/11335/8655/10671/134492/23421
BP	GO:0045069	regulation of viral genome replication	80	0.443148438422352	1.85551983441196	0.0001161339246055	0.00172268860008962	0.00126894722199563	4791	tags=50%, list=24%, signal=38%	4851/9582/10581/63901/10410/9683/5586/103/10318/84875/5359/9217/684/8638/8519/117854/5610/6732/56829/6590/200315/1654/3428/6041/4938/4940/4939/4599/7124/4057/9636/3669/200316/2494/91543/64135/24138/57506/10155/140564
MF	GO:0015399	primary active transmembrane transporter activity	172	-0.369065276115406	-1.6640186143534	0.000121276696967798	0.00179569182335167	0.00132272202340215	3234	tags=30%, list=16%, signal=25%	4715/225/477/495/481/64241/4702/4726/23460/55788/51382/4722/1329/4695/4712/64240/4701/22/9377/9167/4716/7386/55967/23461/4729/1528/1836/4700/4709/1327/4718/1337/4708/4707/23456/9550/4710/1340/10396/29796/4711/1349/4694/4725/4717/4724/4697/7388/79572/9804/4698
MF	GO:0005254	chloride channel activity	73	0.471908435199026	1.93110916507789	0.000122107407032705	0.00180469854401342	0.00132935645121599	3788	tags=32%, list=19%, signal=26%	116369/1186/55129/7439/65010/8542/80727/2566/2570/2560/1179/50636/1183/5348/121601/53405/57348/6509/57101/22802/338440/1080/2557
BP	GO:0051403	stress-activated MAPK cascade	227	0.333016283355016	1.60942686706058	0.000122856801023393	0.00181247287909784	0.00133508309322646	3470	tags=30%, list=17%, signal=25%	653361/2213/4296/4055/120892/29108/1845/177/7099/4615/4215/10044/6688/64127/5603/2185/677/80149/3965/8737/140885/3553/1432/64170/7538/388325/54106/4616/5871/10221/114609/3480/4217/9261/28996/5600/10114/3082/4878/7422/10912/2047/6363/5610/9770/3551/355/59341/27035/6422/55504/8312/5608/57551/5605/4077/23239/1647/1852/65018/6386/9344/6788/5595/7124/4790/6366/2873
BP	GO:0002090	regulation of receptor internalization	55	0.499596867594151	1.91367393014531	0.000127168809565515	0.00186712232330511	0.00137533834330869	4076	tags=44%, list=20%, signal=35%	79890/4289/409/10211/408/88455/338692/4043/54550/7422/6850/8650/375/284654/1814/9463/967/1950/6386/1815/3643/3690/23513/1742
BP	GO:0006509	membrane protein ectodomain proteolysis	42	0.540888411191277	1.98839083878461	0.000127183725484005	0.00186712232330511	0.00137533834330869	3326	tags=38%, list=16%, signal=32%	101/7133/5663/7077/7076/55851/3553/23385/5045/56928/5657/5664/4627/150/8728/7124
BP	GO:0002292	T cell differentiation involved in immune response	74	0.459635317835674	1.89287065761608	0.0001272514967695	0.00186712232330511	0.00137533834330869	2547	tags=36%, list=12%, signal=32%	602/6774/3718/114548/64218/51043/3142/3570/3594/2207/149041/80149/3965/3566/5590/64332/84695/604/942/246778/4179/8809/5971/6363/84807/3593/2475
BP	GO:0031098	stress-activated protein kinase signaling cascade	235	0.329429391128785	1.60014506099413	0.000128473196024932	0.00188164532950595	0.0013860361144396	3470	tags=29%, list=17%, signal=25%	653361/2213/4296/4055/120892/29108/1845/177/7099/4615/4215/10044/6688/64127/5603/2185/677/4067/80149/3965/8737/140885/3553/1432/64170/7538/388325/54106/4616/5871/10221/114609/3480/4217/9261/28996/5600/10114/3082/4878/7422/10912/2047/6363/5610/9770/3551/355/59341/27035/6422/55504/8312/5608/57551/5605/4077/23239/1647/1852/65018/6386/9344/6788/5595/7124/4790/6366/2873
BP	GO:0045622	regulation of T-helper cell differentiation	38	0.56011988585727	2.01138031118101	0.000128747778943917	0.00188226933036206	0.00138649575883084	2389	tags=45%, list=12%, signal=40%	3718/114548/51043/3142/3594/149041/80149/3566/5590/64332/84695/604/942/246778/6363/84807/3593
BP	GO:0060070	canonical Wnt signaling pathway	285	0.307622190315436	1.52921623071436	0.000131091418958904	0.00191308592343983	0.00140919552602926	5772	tags=40%, list=28%, signal=29%	2131/27185/4851/7090/7091/120892/5663/7040/1453/57680/6934/92162/1613/10023/3611/2932/83999/1452/10459/55593/6907/3516/80199/79705/1432/2535/5218/2776/9113/9314/54361/55716/2931/84870/8322/65125/388336/284654/64750/9839/6422/1896/9968/7482/5499/55959/112401/1654/8312/7855/23399/83786/7471/25937/8820/6789/80351/1950/1649/23500/1857/139285/6788/57805/6714/4790/25805/81847/7475/50964/83439/65268/513…
BP	GO:0001562	response to protozoan	23	0.659392357208177	2.08655752131339	0.000135169020145832	0.00196905104032906	0.00145041991191163	2389	tags=48%, list=12%, signal=42%	602/6556/283234/4615/163351/116071/1130/3566/115361/2634/3593
BP	GO:1903037	regulation of leukocyte cell-cell adhesion	313	0.303221007133492	1.5155494777689	0.000135556955766111	0.00197116333169574	0.00145197584387847	3535	tags=28%, list=17%, signal=23%	3383/3133/2213/101/634/3105/3718/114548/29108/283234/1051/1845/177/10288/1378/3659/51043/9092/5777/2319/2529/10673/3142/64127/55423/240/3594/54440/10326/1445/6484/4067/8740/149041/80149/3965/8943/140885/3566/3071/79626/5590/3553/64332/84695/654346/11006/7409/604/375056/942/29126/9314/11326/4179/11151/6403/1604/5970/6850/6363/5788/65125/84807/5573/1947/6441/3593/259307/729230/861/11314/339390/7805…
BP	GO:0042832	defense response to protozoan	22	0.661342289466791	2.06307389313654	0.000136119387615535	0.00197580091433354	0.00145539192708974	2389	tags=50%, list=12%, signal=44%	602/6556/283234/4615/163351/116071/1130/3566/115361/2634/3593
BP	GO:0002761	regulation of myeloid leukocyte differentiation	116	0.393279658231728	1.72124128430948	0.000138695168497463	0.00200959392355074	0.00148028414798608	2793	tags=31%, list=14%, signal=27%	11025/634/2242/1051/7040/7099/632/7305/2101/677/3059/4067/8737/4853/537/1230/11006/3665/10221/841/56834/9935/714/6988/2624/22985/2124/3635/9770/3605/3297/3593/6422/2475/861/7030
BP	GO:2000379	positive regulation of reactive oxygen species metabolic process	70	0.462359119016895	1.87604859734008	0.000140202701670669	0.00202781590259503	0.00149370661429039	3224	tags=37%, list=16%, signal=31%	5580/1535/7040/7099/7305/10333/2885/2358/2185/706/80149/8737/11035/1432/2771/6648/4835/1026/6850/873/3684/57126/51181/2773/1647/5159
BP	GO:1902622	regulation of neutrophil migration	39	0.560194182059074	2.0022774087826	0.000143256482132538	0.00206829732388507	0.00152352557697799	2208	tags=46%, list=11%, signal=41%	27202/101/728/3579/4615/2529/64127/90550/391/3554/683/3071/5880/23604/114609/6363/57118/56833
MF	GO:0005149	interleukin-1 receptor binding	17	0.70421629145132	2.09272278699646	0.000144917467682	0.00208856186993206	0.00153845261568365	1445	tags=41%, list=7%, signal=38%	7205/3557/4615/3553/7100/54106/3556
BP	GO:0000966	RNA 5'-end processing	21	-0.674655227256096	-2.04713825642339	0.000145182238714508	0.00208866788108071	0.00153853070440646	4920	tags=67%, list=24%, signal=51%	10940/10557/138716/55124/3028/27340/10248/10775/10799/6741/10556/29777/51367/54931
BP	GO:1901224	positive regulation of NIK/NF-kappaB signaling	67	0.473133344310269	1.90033805674566	0.000151142614857692	0.00217056845478817	0.00159885937058589	2804	tags=40%, list=14%, signal=35%	10616/7205/177/192669/7099/81/929/3611/64127/8740/149041/3965/91662/3553/7097/3430/54106/942/11156/8809/5970/6363/5610/3593/1896/1654/7805
CC	GO:0070993	translation preinitiation complex	17	-0.706081724530715	-2.01809222958283	0.000152386456304415	0.00218456485239226	0.00160916923730048	3378	tags=88%, list=17%, signal=74%	8663/10289/51386/8664/8662/8661/1965/8668/8665/8667/10209/10480/8669/54505/3646
BP	GO:0002706	regulation of lymphocyte mediated immunity	156	0.35510671627831	1.63208178223209	0.000152833248133505	0.00218512236838657	0.00160957990837136	2779	tags=31%, list=14%, signal=27%	3133/2213/634/3105/409/7133/114548/121260/7040/177/1378/7454/5777/2529/64127/3594/54440/3554/8741/3965/10459/11035/6830/563/3134/3071/5590/3553/164/100507436/11006/7409/604/3140/4179/8809/1604/5788/3593/259307/9390/729230/3106/1379/718/7855/8807/339390
BP	GO:0070304	positive regulation of stress-activated protein kinase signaling cascade	123	0.386311204042685	1.70130314779534	0.000152963951841702	0.00218512236838657	0.00160957990837136	3421	tags=33%, list=17%, signal=27%	653361/2213/4296/4055/29108/177/7099/4615/4215/6688/64127/2185/4067/80149/8737/3553/64170/388325/54106/4616/5871/114609/4217/28996/7422/10912/6363/5610/9770/59341/27035/55504/8312/57551/1647/6386/9344/6788/7124/6366
BP	GO:0031638	zymogen activation	57	0.493741174072282	1.91998596716277	0.000157245569674498	0.00224233840481349	0.00165172573233152	2959	tags=35%, list=15%, signal=30%	715/29108/171389/3249/27141/51279/5328/3250/2161/3240/58484/5045/841/578/444/7123/2903/861/2678/3428
CC	GO:0005643	nuclear pore	76	-0.463466918841624	-1.85730508302623	0.000157633680849224	0.00224392927440457	0.00165289758053905	3609	tags=38%, list=18%, signal=32%	11260/9284/56648/8480/23039/81929/4085/3843/4927/9972/64328/10527/55706/84220/9631/29107/55795/79023/5901/55916/7341/1069/57122/23279/3839/129401/56943/53371/1070
BP	GO:0050806	positive regulation of synaptic transmission	151	0.365095981041904	1.67289671428709	0.00015833294162939	0.00224993605670906	0.00165732222798724	4423	tags=32%, list=22%, signal=25%	409/10211/6809/177/10288/84885/7305/51304/84062/2932/2185/27020/5590/4311/23385/10636/6810/8878/2852/4900/5743/8938/729230/2903/9746/1020/6844/57616/2752/65018/6547/5581/7124/5594/3630/6507/1139/56729/4204/253980/107/4915/1742/6347/54413/6616/135/9783
BP	GO:0032271	regulation of protein polymerization	215	0.330455292747959	1.59416703440033	0.000161851451443377	0.00229591377099923	0.00169118980731596	3232	tags=26%, list=16%, signal=22%	3383/1639/2934/2242/29108/5580/3055/7408/10093/7454/23580/10435/84722/10677/29766/2885/85464/5058/10095/28988/2185/3059/10552/57175/57580/3071/832/3303/11344/5987/9113/10092/3304/22924/23406/54434/2314/822/11151/10458/375/1627/54961/10602/9873/11078/57704/2475/2288/345456/9463/29767/65018/2017/5581/10163
CC	GO:0005684	U2-type spliceosomal complex	66	-0.485822258272638	-1.89605173826223	0.000162347273196335	0.00229892805360395	0.00169341015377752	3003	tags=35%, list=15%, signal=30%	7737/9716/55110/51631/51747/57703/9775/4236/27336/84950/5356/10283/11193/22938/8559/10907/55015/51645/6936/9939/51503/51639/10286
BP	GO:0002431	Fc receptor mediated stimulatory signaling pathway	32	0.588913562177773	2.03621350860094	0.00016585041720686	0.00234444300560359	0.00172693685842756	3322	tags=59%, list=16%, signal=50%	2213/5580/3055/2268/5795/5058/2207/1445/4067/7409/5359/6850/5788/64005/7410/8398/5581/6714/3984
BP	GO:0072503	cellular divalent inorganic cation homeostasis	465	0.273786282485141	1.41675973055103	0.000166393246275491	0.00234802573961624	0.00172957593107961	3787	tags=25%, list=19%, signal=21%	3577/5023/27185/27202/2357/9170/6556/10367/1535/5663/728/7226/3579/5777/581/7780/7009/90550/1201/2358/80024/57053/2185/133/2769/4067/123041/5566/27020/121665/825/9034/5294/8943/4493/219931/1230/8996/7421/64072/2280/8698/5739/5371/84502/4490/7137/666/51738/57158/9217/2907/4035/578/645745/540/2852/5031/2624/11151/9914/1604/6355/6546/6363/27/5788/57192/57113/4501/148867/23400/10134/5028/57130/6346/5…
BP	GO:0032874	positive regulation of stress-activated MAPK cascade	121	0.381835940204128	1.67135715707378	0.000167335581172282	0.00235722379449983	0.00173635129732496	3421	tags=32%, list=17%, signal=27%	653361/2213/4296/4055/29108/177/7099/4615/4215/6688/64127/2185/80149/8737/3553/64170/388325/54106/4616/5871/114609/4217/28996/7422/10912/6363/5610/9770/59341/27035/55504/8312/57551/1647/6386/9344/6788/7124/6366
MF	GO:0032396	inhibitory MHC class I receptor activity	11	0.798974452365314	2.09816562218982	0.00017219030625374	0.00242140753023023	0.00178362958844976	3074	tags=82%, list=15%, signal=70%	11025/353514/11027/11024/10288/23547/79168/11026/10990
BP	GO:0060337	type I interferon signaling pathway	49	0.518273154293737	1.96616282145869	0.000174184152295459	0.00244136630030871	0.00179833138995017	3498	tags=47%, list=17%, signal=39%	84166/10581/10410/4615/5777/3454/7297/6772/79594/103/81030/6773/3665/3661/3455/8519/117854/11277/253943/4938/4940/4939/9636
CC	GO:0033116	endoplasmic reticulum-Golgi intermediate compartment membrane	73	0.465185747647169	1.90359907503283	0.000174211373906673	0.00244136630030871	0.00179833138995017	3587	tags=47%, list=18%, signal=39%	6892/5265/1453/121665/79056/6890/57222/537/64689/9554/79058/1604/10652/2157/2153/2801/10134/6891/6811/65258/10945/7039/54732/128637/966/10960/4245/254263/1294/51471/9027/1075/81671/3630
BP	GO:0006310	DNA recombination	263	-0.325166927958829	-1.55019534839821	0.000175889414915829	0.00245740994274531	0.00181014927479572	4304	tags=31%, list=21%, signal=25%	3981/30009/135458/441161/23028/5932/9319/3575/2237/23137/63979/6929/22976/8318/2187/79725/3565/64210/8317/4175/56941/4172/4841/3149/6932/5965/23075/7374/3329/472/79677/7037/25788/5980/196528/2072/51377/6117/6421/9984/84296/2073/5896/5897/4292/51176/54386/22944/56916/940/641/64710/80762/55010/57697/6118/10111/54780/4176/10213/3148/83695/3146/7155/57820/84268/113510/5885/51444/86/286053/119392/5889…
BP	GO:0001906	cell killing	175	0.355516525566711	1.66295085837552	0.000175961939454649	0.00245740994274531	0.00181014927479572	3539	tags=33%, list=17%, signal=27%	201294/127544/3383/3133/2213/634/3105/409/171389/177/4615/5777/6688/7305/54210/3594/8542/3965/6813/11035/1130/563/3134/3071/164/100507436/7409/3140/8993/11151/1604/6850/5788/3684/3593/353144/1773/9390/3106/566/1379/10383/1673/718/23207/8807/966/117285/3273/3135/59067/6372/383/1991/3916/4057/1075
BP	GO:0043620	regulation of DNA-templated transcription in response to stress	51	0.510068694020574	1.94242863023154	0.000180525544821305	0.0025168114616496	0.00185390494392362	3207	tags=39%, list=16%, signal=33%	4851/1051/4582/6195/7009/571/2034/3516/3303/55662/10636/22926/7422/5970/3297/22933/26287/3162/1649/83667
BP	GO:0006959	humoral immune response	220	0.327367332739297	1.58108789400933	0.000185218442486122	0.00257780864894064	0.00189883599609317	4378	tags=31%, list=21%, signal=25%	715/4851/602/3133/2213/3105/6556/5199/1378/5777/64127/240/54210/710/683/4853/3516/51279/3553/2919/11326/4179/8993/714/5657/717/2219/713/712/1604/5788/3605/6590/629/6441/1191/5699/729230/566/1379/1673/718/2920/966/7030/117285/8398/3273/1672/6372/5133/1991/7124/6373/84659/4057/733/55061/7942/5266/354/6347/731/124976/140686/5196/3627/57115/727
BP	GO:1903901	negative regulation of viral life cycle	24	0.637039327165296	2.02590731923343	0.000189001303124092	0.00262595303689876	0.00193429956585903	2071	tags=46%, list=10%, signal=41%	2934/10581/7706/10410/81603/7726/81559/684/2219/8519/4061
BP	GO:0042088	T-helper 1 type immune response	43	0.528977096431979	1.93987692941153	0.000190627120785374	0.00264372166582269	0.00194738809057007	2547	tags=42%, list=12%, signal=37%	602/6556/3718/64218/7099/3142/3594/3554/3566/10068/3553/246778/8809/5971/6363/3593/729230/2475
BP	GO:0002283	neutrophil activation involved in immune response	18	0.688307784038984	2.06171764966325	0.000190931833395625	0.00264372166582269	0.00194738809057007	2427	tags=67%, list=12%, signal=59%	11027/84106/4615/6688/7305/2207/6813/306/6850/3684/57126/1773
BP	GO:0071357	cellular response to type I interferon	51	0.507148139685179	1.93130666092874	0.000192641177018703	0.00266284584383263	0.00196147512438303	3498	tags=45%, list=17%, signal=37%	84166/10581/10410/4615/5777/3454/7297/6772/79594/103/81030/6773/3665/3661/3455/8519/117854/11277/253943/4938/4940/4939/9636
CC	GO:0030136	clathrin-coated vesicle	193	0.344552859549507	1.64435814730865	0.000193684432971692	0.00267271341689168	0.00196874366346808	3027	tags=26%, list=15%, signal=22%	201294/2209/80331/1889/57617/1785/6272/11021/112574/2210/29924/10287/3482/27072/28988/164/2535/6440/85439/10188/10228/57706/5045/4218/57720/143187/4035/8322/8650/8906/163/8301/10134/253970/4900/6441/5864/3092/9856/7039/6844/1213/54732/7855/160/8218/1174/538/11037/1950
CC	GO:0005911	cell-cell junction	473	0.276361911556218	1.43588445072391	0.000196563457430352	0.00270783683122221	0.00199461587220006	4448	tags=29%, list=22%, signal=23%	50848/4851/7094/9181/634/29855/5580/11252/3759/10211/87/6809/9260/5795/7408/7454/5586/5777/23580/1265/2319/3611/7791/3249/5829/29766/2885/6548/89958/5058/1495/1445/4067/3678/6282/7317/56666/29109/5590/10188/10791/7409/3875/26/79778/83478/5175/2549/2683/9693/963/134549/9948/11151/10809/200576/9080/10458/7422/55870/8322/6546/23254/84687/4284/23616/340348/1627/1829/22933/1828/27352/64236/24146/9266/…
BP	GO:1902337	regulation of apoptotic process involved in morphogenesis	11	0.795684194875591	2.08952516424695	0.000197959912436738	0.00271784556600962	0.0020019883922269	1150	tags=45%, list=6%, signal=43%	4851/7133/581/7132/7421
BP	GO:1904748	regulation of apoptotic process involved in development	11	0.795684194875591	2.08952516424695	0.000197959912436738	0.00271784556600962	0.0020019883922269	1150	tags=45%, list=6%, signal=43%	4851/7133/581/7132/7421
BP	GO:0043434	response to peptide hormone	399	0.284811517276555	1.45655872301005	0.00019918868997291	0.00273009633520303	0.00201101241405793	3352	tags=23%, list=16%, signal=20%	10603/3383/6776/6774/634/3718/57085/6667/5580/1535/6272/2865/5447/9021/8837/51043/6653/632/2529/64397/7076/7391/5829/2885/6548/2932/5058/2101/8743/677/7249/3727/1445/133/4067/123041/4644/6772/9810/5590/3553/1583/1394/2771/3784/11031/2887/3636/6773/63036/7097/3625/79746/896/51738/4218/3480/2549/81565/2852/6464/2931/4878/10458/5970/9475/208/22937/132864/9663/3297/5743/4193/59341/55625/5315/2475/897…
BP	GO:0015850	organic hydroxy compound transport	263	0.310483992140144	1.52219283368742	0.000205185883860747	0.002807551874614	0.00206806682978845	3832	tags=25%, list=19%, signal=21%	9123/5023/10347/634/57655/2865/65010/10162/84062/10062/706/366/10227/200931/9885/219931/6256/7376/1394/3784/152/6623/6580/57476/25987/9311/1861/5045/51738/10577/222962/4035/19/3931/441432/6850/9619/4061/29801/4481/5028/114880/8273/5864/1191/1814/150/6532/114879/1950/65018/225689/339221/4790/8399/5950/55004/1815/27183/60/654/8714/11188/1080/3690/114876/6861
MF	GO:0017056	structural constituent of nuclear pore	25	-0.644353245689357	-2.05694573035186	0.000205972568067498	0.00280987453309188	0.00206977771997661	2315	tags=40%, list=11%, signal=36%	4927/65109/9972/65110/55706/9631/57122/23279/129401/53371
BP	GO:0061418	regulation of transcription from RNA polymerase II promoter in response to hypoxia	13	0.768980899683985	2.09342409234982	0.000206048231105456	0.00280987453309188	0.00206977771997661	2218	tags=46%, list=11%, signal=41%	4851/571/3516/55662/7422/22933
BP	GO:0045860	positive regulation of protein kinase activity	374	0.288508950023603	1.47238904266244	0.000207868014333039	0.0028288934434516	0.00208378721273409	4371	tags=32%, list=21%, signal=26%	653361/2209/353514/101/4296/6556/120892/5580/4739/5663/7040/177/7099/84722/143384/54757/3611/64127/3570/2180/10333/5058/84254/2185/1445/57091/5899/2011/5294/11035/3071/5590/3553/23533/152/54106/5871/2260/896/114609/51738/942/4217/9094/1026/22924/9693/51422/8812/2621/221472/7349/80174/7422/8322/6850/5154/6363/5788/65125/9770/1616/3593/8795/1191/566/2475/7039/116986/150/808/1020/1654/8312/3937/7855…
BP	GO:0031663	lipopolysaccharide-mediated signaling pathway	59	0.491995095058222	1.90666549243274	0.000208140175713656	0.0028288934434516	0.00208378721273409	4375	tags=49%, list=21%, signal=39%	11027/3055/7040/7099/4615/6688/929/4067/3553/1432/7097/388325/10221/3661/1604/22900/7128/148022/5581/5595/7124/4057/5594/654/671/4795/5724/6347/85363
BP	GO:0140052	cellular response to oxidised low-density lipoprotein particle stimulus	10	0.800303823045663	2.04904841397214	0.000209239277454438	0.00283907608238346	0.0020912878320477	2842	tags=50%, list=14%, signal=43%	7099/4615/10333/375056/148022
CC	GO:0061702	inflammasome complex	16	0.717252314160086	2.09295274525856	0.000209839322517652	0.00283982469094467	0.00209183926354499	4334	tags=81%, list=21%, signal=64%	79792/114548/29108/171389/9447/58484/4671/22900/22861/1654/837/838/834
BP	GO:0042987	amyloid precursor protein catabolic process	54	0.482744316375642	1.84837009247801	0.000209994431176584	0.00283982469094467	0.00209183926354499	4677	tags=56%, list=23%, signal=43%	10347/6667/5663/177/6653/2319/83464/1201/55851/4067/2280/23385/6253/2931/5970/9475/23163/9619/8301/1191/5664/57142/8728/7124/1139/4915/102/10313/51107/1859
BP	GO:0070374	positive regulation of ERK1 and ERK2 cascade	196	0.333447357687304	1.59339833765035	0.000221038508495647	0.0029842037569612	0.00219819012389576	1995	tags=21%, list=10%, signal=19%	4851/3383/10347/27202/25865/409/29108/151306/728/8837/7040/177/408/7099/64127/2358/2185/27020/152007/3965/4853/673/537/5590/1230/64170/2771/388325/4835/114609/4035/9693/2621/2852/5031/6464/54550/6355/5154/6363/5788
BP	GO:0016064	immunoglobulin mediated immune response	127	0.384914153869499	1.70072079264304	0.000222494384167259	0.00299886949025438	0.00220899302902902	2656	tags=27%, list=13%, signal=23%	715/602/3133/2213/5580/121260/7040/1378/4615/5777/51311/64127/710/2207/8741/10459/6830/51279/3566/64170/604/3665/4179/714/717/713/712/1604/5788/3635/11277/1191/1379/718
CC	GO:0035577	azurophil granule membrane	54	0.482002964448544	1.84553154485856	0.000225083677083504	0.00302873790357471	0.00223099435887254	3454	tags=48%, list=17%, signal=40%	150372/80331/10043/2357/5663/127829/9545/23317/2548/25798/3920/23385/5660/374395/2683/10970/684/5878/401258/54918/566/8904/967/719/3916/55004
BP	GO:0071103	DNA conformation change	203	-0.352038259753269	-1.62049044274741	0.000225735068006831	0.00303247407584011	0.00223374645545972	3610	tags=31%, list=18%, signal=25%	130951/10270/9557/387103/54892/10592/1763/4175/266812/140836/84181/4172/3149/4676/5965/25788/51773/6117/54069/4674/146059/23198/11339/257218/64754/3619/10541/132660/80205/6418/5985/116447/56916/641/5928/23310/25842/7978/57697/23270/4331/10111/170506/4176/1653/6742/23411/3148/5813/2963/3146/7155/113510/301/7259/10051/4869/7486/5984/8520/23421/4673
BP	GO:0016197	endosomal transport	207	0.336692159302361	1.61517787849643	0.00022659769284864	0.00303903087565928	0.00223857625053428	4097	tags=36%, list=20%, signal=29%	56850/91056/10043/1639/8677/22853/27243/120892/81609/6272/11021/112574/9146/7454/10938/9907/6653/23258/26000/5119/58513/8943/9185/1130/93343/9043/10139/10228/5987/50618/57706/79778/4218/8878/143187/84440/19/57533/23585/200576/23163/7109/57589/10652/8301/23339/6811/54918/9905/8675/8938/85377/92421/116986/1213/30844/7879/8218/84313/84162/9341/30845/55004/27183/55275/26088/23513/23527/55737/64601/55…
BP	GO:0006687	glycosphingolipid metabolic process	54	0.481269944276776	1.84272489853106	0.000227598552485738	0.00304378585051073	0.00224207880585861	5939	tags=54%, list=29%, signal=38%	2629/5580/581/9334/2717/2760/80772/4758/256435/6483/8705/57704/4668/8869/6487/339221/6609/51228/9331/51046/29906/3073/53947/2720/20/2583/4759/27090/81849
BP	GO:0045926	negative regulation of growth	236	0.323831595793549	1.57313077695865	0.000227702490912006	0.00304378585051073	0.00224207880585861	3802	tags=31%, list=19%, signal=26%	4851/55841/64218/10507/29946/7040/5795/6494/10509/84722/9150/51379/5058/6586/79594/2539/4853/8408/4493/978/9043/3303/5371/4490/604/3621/3304/1026/5600/7869/2931/684/4878/57609/57715/1032/84687/9686/4501/2203/203245/6422/9856/51447/2273/1020/1654/94/2786/5753/6532/57142/3273/6789/79602/4489/58189/2258/23286/83667/6788/57805/4502/221476/8751/5950/91/56848/1081/11007/247/4495/56920/10201
MF	GO:0005085	guanyl-nucleotide exchange factor activity	218	0.329403770089186	1.58611418164991	0.000230261272087894	0.00307292756862035	0.00226354484576707	4886	tags=37%, list=24%, signal=28%	80005/27128/9181/79890/22898/4924/121512/115727/9826/89846/23258/10044/80851/5863/57139/57580/50619/9922/221002/6654/9610/1794/81846/5739/60626/7409/26130/50618/96459/57706/128272/203228/140775/9693/9605/221472/5900/23550/57589/221178/51195/29/9138/7410/9732/9266/266747/126006/5877/57105/6655/84904/1950/9909/152273/55004/81704/10565/26030/9855/390637/55160/23370/3257/6453/10113/9459/11214/5923/55…
BP	GO:0043301	negative regulation of leukocyte degranulation	12	0.774140312588411	2.05530037997646	0.000231719139075935	0.00308730557382946	0.00227413580792181	2762	tags=75%, list=14%, signal=65%	2213/634/6688/3965/3134/3071/729230/3162/11314
BP	GO:1902099	regulation of metaphase/anaphase transition of cell cycle	63	-0.482174786504267	-1.8555095129061	0.00023456269636464	0.00312006839066015	0.00229826918025613	4416	tags=44%, list=22%, signal=35%	990/7756/891/996/9319/56155/9183/4085/7272/9735/472/9184/51529/9700/29945/8881/8452/55795/10403/5925/55781/51433/55055/54908/5885/26271/286053/246184
BP	GO:0042093	T-helper cell differentiation	65	0.462333505505803	1.84081584385828	0.000240384294304063	0.00319227195414593	0.00235145494540179	2547	tags=37%, list=12%, signal=32%	602/6774/3718/114548/64218/51043/3142/3570/3594/149041/80149/3566/5590/64332/84695/604/942/246778/8809/5971/6363/84807/3593/2475
BP	GO:0010507	negative regulation of autophagy	78	0.443923441143519	1.85341706828727	0.000247780670260437	0.00328137356931769	0.0024170879605861	3090	tags=32%, list=15%, signal=27%	5768/6774/120892/10533/79142/5476/80772/7249/706/9554/11011/140775/10135/57533/3082/2801/1611/22933/2475/3162/4170/84749/257397/10919/65018
BP	GO:0070588	calcium ion transmembrane transport	291	0.299860489130447	1.49507810425719	0.000247902637169306	0.00328137356931769	0.0024170879605861	4715	tags=32%, list=23%, signal=25%	5023/10367/1535/5663/777/7226/93129/5777/581/140803/90550/6548/80024/57053/2185/4067/123041/5566/26133/825/2539/5294/10008/246329/8911/219931/116443/8996/1394/2280/84502/80228/54106/57158/2621/2852/5031/11151/9914/4878/6546/6363/5788/57192/57113/342667/59341/2903/773/1814/9002/5664/91404/8416/57419/150/808/1020/55858/8398/489/1649/4923/2859/6547/5581/776/10523/6373/30845/6366/1815/81671/490/1139/…
CC	GO:0005938	cell cortex	287	0.311178359779046	1.54794444567032	0.000249923914971553	0.00330274046592701	0.00243282700018598	3733	tags=25%, list=18%, signal=21%	1639/4289/57085/2934/4739/752/5663/10211/87/81/2319/10121/4650/5829/3927/391/89958/28988/2185/3059/10129/10296/54536/7127/832/5590/23265/51411/5880/1488/10398/4082/389/23406/29959/134549/387755/9948/11151/57710/4647/29899/7402/84687/444/208/1627/91828/59341/283849/388/9854/5664/4627/89/1487/11336/728378/7122/2017/5816/23221/53405/1212/27445/2998/84552/60/3918/79083/9478/3880/6786
CC	GO:0031902	late endosome membrane	135	0.372417752767454	1.67900524851005	0.000251896103804747	0.00332339022158002	0.00244803778759666	4103	tags=35%, list=20%, signal=28%	9842/57617/6556/79065/27243/10581/9146/10410/127829/54432/6653/55048/27072/1201/9516/79720/3920/93343/9399/3140/143187/200576/57192/23646/23400/9896/1183/23339/10058/8938/85377/388/92421/55315/7879/55858/967/55697/65082/3916/55004/27183/5337/64601/29062/3125/27074
BP	GO:0050730	regulation of peptidyl-tyrosine phosphorylation	251	0.319805291995131	1.56174539101201	0.000254935336096094	0.0033537310136165	0.00247038707566058	3824	tags=29%, list=19%, signal=24%	653361/2209/353514/3383/9181/9961/409/5580/4739/5663/9021/10507/7040/5795/5777/80851/64127/3570/5008/83666/2185/3059/4067/57091/3678/683/7132/79705/5590/11006/10188/867/51738/5175/116379/9094/2621/6464/3082/7422/6850/5154/5788/3297/3593/6422/284114/2475/7039/150/30844/5753/11314/3273/54625/10019/1950/59067/84313/1442/5581/199731/6714/7124/8651/8764/3717/654/1609/2688/3690/972/2322
BP	GO:0003012	muscle system process	414	0.280908889899822	1.44223873156814	0.000255022434730266	0.0033537310136165	0.00247038707566058	4572	tags=27%, list=22%, signal=22%	80005/5023/4851/7133/4607/2934/9997/1241/1535/3759/8837/3753/23125/23630/226/7140/9826/1613/29766/9150/6548/5058/2548/5566/80149/2539/7132/5294/10008/4660/246329/219931/3553/8996/3784/7136/152/7137/51738/10398/9314/5224/6525/59/7919/2852/2931/7349/4878/9475/7402/6546/444/1829/342667/5028/26287/5743/9732/59341/1824/2475/5348/55959/89/150/808/5608/3162/8398/29767/3778/4205/2017/6547/2258/84676/776/…
BP	GO:0043281	regulation of cysteine-type endopeptidase activity involved in apoptotic process	196	0.332407450504614	1.58842907837145	0.000256404311479105	0.00336644754585996	0.00247975418255554	2668	tags=29%, list=13%, signal=25%	5023/64780/409/2934/114548/29108/5329/5447/8837/408/6195/581/843/1509/4318/8743/8740/79594/3965/91662/9647/1612/8996/64170/5371/58484/666/96459/4671/841/9314/4217/578/2621/842/2852/5894/3082/317/7422/22900/6850/1032/10134/3297/1611/5743/4193/83596/355/2537/5978/22861/3092/112401/1654
BP	GO:0006091	generation of precursor metabolites and energy	440	-0.291080004529891	-1.46080400464382	0.000257037126857299	0.0033693041152183	0.00248185835608493	2227	tags=20%, list=11%, signal=18%	4722/34/3479/90624/55847/55022/1329/4695/4712/80777/8671/2108/4701/9377/2632/8473/11331/8802/9167/4716/84300/51071/93058/790955/1353/11315/11232/38/201626/2395/6392/1743/7386/55967/1737/388753/3458/8803/51142/4729/8604/23479/1528/7385/4700/3658/4709/3146/5162/7360/1327/22934/4718/8445/1337/4708/4706/5501/4707/5019/4190/4710/1340/1347/10998/29796/10975/664/27089/128/4711/1349/4694/54205/4725/5500/…
BP	GO:0099116	tRNA 5'-end processing	14	-0.735815131197197	-1.98275746260406	0.000261355602786144	0.00342038606613995	0.00251948575996557	4920	tags=79%, list=24%, signal=60%	10940/10557/138716/3028/10248/10775/10799/6741/10556/51367/54931
CC	GO:0031461	cullin-RING ubiquitin ligase complex	162	-0.362839569087889	-1.62559900711267	0.000262339833563127	0.00342773817959937	0.00252490138989988	3153	tags=29%, list=15%, signal=25%	26259/10238/25847/57542/10513/11146/54800/114907/54876/83892/84541/25879/55070/51529/80067/122773/9616/150684/8453/1163/29945/8881/8452/55294/8065/23291/26249/119504/26272/51433/26235/55975/1164/5356/6500/89890/55031/23588/9978/27101/10393/26224/27252/246184/51185/55958/26260
BP	GO:0030832	regulation of actin filament length	172	0.34972888987992	1.63064976519172	0.000265963615319549	0.00346949963778588	0.00255566323876189	3553	tags=30%, list=17%, signal=25%	3383/2934/29108/5580/3055/7408/10093/7454/23580/10435/10677/29766/2885/85464/10095/28988/2185/3059/10552/57175/57580/3071/832/11344/5987/9113/10092/23406/54434/2314/822/9948/11151/10458/23616/375/1627/54961/10602/9873/11078/57704/2475/345456/9463/29767/2017/5581/10163/6366/90952/10565
BP	GO:0071459	protein localization to chromosome, centromeric region	23	-0.639760402600818	-1.98689694377698	0.000267635151478314	0.00348570083321836	0.00256759717849771	4324	tags=65%, list=21%, signal=51%	1058/23137/9183/7272/9735/283489/9184/10403/27085/5925/91272/55055/79003/54908/55166
BP	GO:0044089	positive regulation of cellular component biogenesis	486	0.272441137795624	1.42213874250585	0.000269843153900149	0.00350882588260546	0.00258463128853753	3709	tags=25%, list=18%, signal=21%	9842/3383/1639/116985/27243/2934/1785/2242/29108/54828/64218/10211/3055/10507/9146/7040/5795/7408/10093/7454/7099/4615/23580/581/10435/84722/5829/10677/49856/10333/2885/2932/5058/10095/2185/84464/10552/5899/54552/57175/50807/9647/8408/80199/29109/3071/7376/3303/57633/11344/5987/5880/3936/96459/4848/3556/114609/51738/54361/10092/389/81565/3304/578/19/11151/29899/10458/7422/9475/6850/2047/6363/375/…
BP	GO:0090527	actin filament reorganization	10	0.792569445133077	2.02924579109507	0.000274883325497642	0.00356864528494058	0.0026286947741905	838	tags=50%, list=4%, signal=48%	116985/2934/4739/90550/57091
BP	GO:0000469	cleavage involved in rRNA processing	27	-0.627258422630455	-2.02221565325346	0.000276084537043179	0.00357851427087597	0.00263596435401239	4755	tags=63%, list=23%, signal=48%	23404/5393/5394/79707/55651/27340/112479/28987/9790/10171/23212/10799/6227/29777/88745/11340/51010
MF	GO:0016411	acylglycerol O-acyltransferase activity	27	0.611234463967415	2.00252378328357	0.000276601346282002	0.00357949493418208	0.0026366867190283	598	tags=33%, list=3%, signal=32%	79143/8694/84649/129642/10162/54947/10554/10555/9926
BP	GO:0048871	multicellular organismal homeostasis	493	0.271535507689743	1.41766564485875	0.00028859805618476	0.00372554554844106	0.0027442688561743	3598	tags=23%, list=18%, signal=19%	2131/50848/2629/9842/4520/4851/7090/9673/6774/101/6556/57333/4849/9807/1051/7226/51548/23135/51043/7099/581/632/271/64127/9545/2180/2034/54440/2185/10062/1445/5566/9658/3516/1376/537/4763/563/3566/79705/84283/3553/7376/64072/4117/2887/284207/5880/54106/338773/25987/4155/51738/3480/5175/56834/50486/5568/94137/2624/11151/8809/58488/7422/6850/10912/51085/64834/3397/3635/3605/3297/5743/216/29887/6441…
BP	GO:0060760	positive regulation of response to cytokine stimulus	55	0.482483040402199	1.84812050684232	0.000288805539803972	0.00372554554844106	0.0027442688561743	4334	tags=47%, list=21%, signal=37%	84166/146722/7099/10554/10555/83666/3554/8737/3303/81030/7097/3665/3304/2621/3661/117854/8904/7805/54625/837/23586/972/64135/114900/9641/834
BP	GO:0015931	nucleobase-containing compound transport	212	-0.340495629393654	-1.57018408530311	0.000289335684683684	0.00372645991352923	0.00274494238535331	3732	tags=34%, list=18%, signal=28%	284439/10478/114789/7248/55308/56001/11260/3800/9284/56648/84275/8480/54888/4904/7514/10212/291/81929/56262/84248/57187/6426/63910/55110/144983/4927/65109/9972/84912/65110/23169/9984/55706/10128/9631/292/29107/11052/55186/23443/9775/10657/55795/6428/79023/6432/54847/29957/29074/23180/22916/6741/51808/5901/55916/81034/1069/3178/57122/7884/23279/9939/4116/129401/56943/4869/80145/53371/9908/84324/10…
BP	GO:0032088	negative regulation of NF-kappaB transcription factor activity	83	0.424596450738101	1.7878069167376	0.000291659051681834	0.00375043034127798	0.00276259920835675	1518	tags=27%, list=7%, signal=25%	84166/10616/602/409/114548/25855/29108/260434/408/6688/64127/6737/11213/9447/80149/51588/91662/4793/80279/84875/54106/9314
BP	GO:0003177	pulmonary valve development	21	0.652308089400564	2.01184779324557	0.00029737239053146	0.00381480834555658	0.00281002059936306	1021	tags=24%, list=5%, signal=23%	4851/7133/7132/4853/3516
MF	GO:0042605	peptide antigen binding	24	0.626557571391529	1.99257332424291	0.000297605827303095	0.00381480834555658	0.00281002059936306	4064	tags=50%, list=20%, signal=40%	6892/3133/3105/6890/3134/3107/6891/3106/3135/10332/9794/3125
BP	GO:0033044	regulation of chromosome organization	173	-0.362403998384611	-1.63521745270795	0.000298944703438676	0.00382592637807794	0.00281821023763042	4416	tags=38%, list=22%, signal=30%	990/7756/5394/3981/167227/891/996/9319/546/56155/2237/23137/9183/545/92345/4216/10574/3183/4085/7272/7013/57343/4609/9735/26054/472/83852/9184/2072/3184/6421/1786/51529/9700/6047/6950/29945/8881/54386/8452/55795/10403/10694/1736/6419/10575/4331/26272/10111/5925/170506/55781/6742/51433/8550/55055/54908/3178/5885/26271/908/286053/10576/26354/246184
CC	GO:0019898	extrinsic component of membrane	297	0.301890927395392	1.50806663305082	0.000301383723895462	0.00385106698533509	0.00283672902491245	2767	tags=24%, list=14%, signal=21%	653361/23130/56850/2629/4924/2783/57655/2242/5329/11252/3055/9021/112574/23001/2268/6725/5293/53349/1495/8897/2185/2769/4067/7732/683/80149/9810/5294/8408/246329/9885/2771/64072/2280/94120/23533/5371/10188/2787/2776/2767/79058/1861/6503/9776/2219/8514/6850/8650/26100/7369/8301/342667/29887/1271/85377/57704/566/3092/2802/1004/5291/7053/2773/3838/2765/7879/2786/5753/1010
CC	GO:0001726	ruffle	173	0.347809716784701	1.62245258457909	0.000304139957046597	0.00388017548974228	0.00285817059932238	3282	tags=29%, list=16%, signal=24%	10603/7456/10347/51177/7094/9181/4289/1785/11252/121512/87/9260/2268/5795/64419/7099/4210/89846/10044/6792/5058/28988/64411/4644/3678/6282/3936/388325/9107/114609/660/822/221472/10458/84687/23550/221178/208/1072/81848/59341/83543/4627/5753/2191/2017/23396/23286/10163/6714
MF	GO:0017166	vinculin binding	12	0.767130107112398	2.03668866612528	0.000309698180468199	0.0039448838874709	0.00290583536098229	1938	tags=42%, list=10%, signal=38%	7094/87/5829/1495/7402
BP	GO:0006268	DNA unwinding involved in DNA replication	14	-0.732144824544026	-1.97286730460367	0.00031049828946976	0.00394822411845	0.00290829580381655	3105	tags=57%, list=15%, signal=48%	4175/5965/6117/641/4176/6742/5813/7486
BP	GO:0051251	positive regulation of lymphocyte activation	277	0.307901432135171	1.52358289742315	0.000310933597694054	0.00394822411845	0.00290829580381655	2088	tags=22%, list=10%, signal=20%	3133/101/3105/3718/114548/29108/283234/7040/177/10288/1378/51043/7099/4615/9092/5777/2319/10673/3142/7305/64127/55423/3594/54440/10326/1445/4067/8741/8740/683/3965/10459/8943/140885/3566/3134/3071/5590/3553/164/79155/64332/11006/7409/54106/604/114609/3601/942/29126/1026/4179/2621/63925/11151/1604/6850/6363/5788/84807/3635
CC	GO:0005750	mitochondrial respiratory chain complex III	10	-0.790134427538055	-1.91727172973624	0.000312663076588181	0.00395779750926132	0.00291534764573067	1275	tags=70%, list=6%, signal=66%	7386/7385/29796/10975/27089/7381/7388
CC	GO:0045275	respiratory chain complex III	10	-0.790134427538055	-1.91727172973624	0.000312663076588181	0.00395779750926132	0.00291534764573067	1275	tags=70%, list=6%, signal=66%	7386/7385/29796/10975/27089/7381/7388
BP	GO:0045732	positive regulation of protein catabolic process	221	0.317764816646466	1.53101196927755	0.000316990941147158	0.00399585137955709	0.00294337845350144	2804	tags=24%, list=14%, signal=21%	127544/2629/11060/27185/101/7133/120892/9870/5663/10533/51548/1453/1050/6653/25807/11337/863/2932/754/51667/2185/1452/8554/9810/4947/112398/3553/3303/9554/10221/5045/25820/3304/4035/79016/2931/51343/23163/9686/10134/65992/22933/64750/27352/6811/4193/1191/23192/7128/150/8312/7879/7805
BP	GO:0002287	alpha-beta T cell activation involved in immune response	68	0.456240349470265	1.84744964867668	0.000317539321319359	0.00399585137955709	0.00294337845350144	2547	tags=37%, list=12%, signal=32%	602/6774/3718/114548/64218/51043/3142/3570/3594/149041/80149/3965/3566/5590/64332/84695/604/942/246778/8809/5971/6363/84807/3593/2475
BP	GO:0002293	alpha-beta T cell differentiation involved in immune response	68	0.456240349470265	1.84744964867668	0.000317539321319359	0.00399585137955709	0.00294337845350144	2547	tags=37%, list=12%, signal=32%	602/6774/3718/114548/64218/51043/3142/3570/3594/149041/80149/3965/3566/5590/64332/84695/604/942/246778/8809/5971/6363/84807/3593/2475
MF	GO:0004715	non-membrane spanning protein tyrosine kinase activity	44	0.522900766180666	1.92307259712438	0.000317639159454563	0.00399585137955709	0.00294337845350144	2064	tags=36%, list=10%, signal=33%	3718/2242/5580/3055/2268/6725/2185/1445/7297/4067/10188/660/8576/6850/27/5610
BP	GO:0043903	regulation of biological process involved in symbiotic interaction	71	0.450685203552531	1.83280817331771	0.000328956465456685	0.0041318154190643	0.00304353073303415	4852	tags=49%, list=24%, signal=38%	27243/2934/10581/7706/10410/6737/79720/3965/81603/23265/7726/5371/9830/5987/81559/53840/10475/2219/8519/117854/4061/6441/7113/6372/383/10346/4057/27183/972/205860/85363/11074/2150/10155/55223
BP	GO:0032735	positive regulation of interleukin-12 production	41	0.528915021091353	1.91872081777669	0.000341413703572809	0.00428165500894865	0.00315390386217589	3125	tags=49%, list=15%, signal=41%	177/3659/7099/64127/3965/1432/7097/388325/54106/114609/5600/5970/6850/6363/3605/3593/3603/7805/3135/3663
BP	GO:0002294	CD4-positive, alpha-beta T cell differentiation involved in immune response	67	0.45886506594316	1.84302957762169	0.000348967104094332	0.00436776332122578	0.00321733198473333	2547	tags=37%, list=12%, signal=33%	602/6774/3718/114548/64218/51043/3142/3570/3594/149041/80149/3965/3566/5590/64332/84695/604/942/246778/8809/5971/6363/84807/3593/2475
BP	GO:0050731	positive regulation of peptidyl-tyrosine phosphorylation	187	0.333455730439117	1.57890111480749	0.000349356469740637	0.00436776332122578	0.00321733198473333	4338	tags=30%, list=21%, signal=24%	653361/2209/353514/3383/9181/409/4739/10507/7040/5795/64127/3570/5008/83666/2185/3059/4067/57091/3678/7132/79705/10188/51738/5175/9094/2621/3082/7422/6850/5788/3297/3593/2475/7039/150/30844/5753/54625/1950/59067/1442/6714/7124/8764/3717/654/1609/2688/3690/972/2322/93978/1742/5155/1464/1436/285489
BP	GO:0038093	Fc receptor signaling pathway	49	0.504756866108129	1.91488634091075	0.000354917328763364	0.00443046031628605	0.00326351512990831	3322	tags=43%, list=16%, signal=36%	2213/5580/3055/2210/2268/5795/5058/23547/2207/4067/6654/7409/6850/5788/64005/3551/7410/8398/5581/6714/3984
MF	GO:0051536	iron-sulfur cluster binding	62	-0.479811356500276	-1.83650446917634	0.000356460441817417	0.00443607365783209	0.00326764996551388	4372	tags=44%, list=21%, signal=34%	5422/6390/48/7498/2230/1763/81689/11019/51218/122961/51022/5980/55847/493856/24137/654483/27247/2395/7386/6188/4729/5471/23479/3658/80224/10539/6059
MF	GO:0051540	metal cluster binding	62	-0.479811356500276	-1.83650446917634	0.000356460441817417	0.00443607365783209	0.00326764996551388	4372	tags=44%, list=21%, signal=34%	5422/6390/48/7498/2230/1763/81689/11019/51218/122961/51022/5980/55847/493856/24137/654483/27247/2395/7386/6188/4729/5471/23479/3658/80224/10539/6059
BP	GO:0055074	calcium ion homeostasis	439	0.272050944196551	1.40122178450292	0.000358788301784864	0.00445820563657334	0.00328395257118475	3601	tags=23%, list=18%, signal=20%	3577/5023/27185/27202/2357/9170/10367/1535/5663/728/7226/3579/5777/581/54757/7009/90550/1201/2358/80024/57053/2185/133/2769/4067/123041/5566/27020/121665/825/9034/5294/219931/1230/8996/7421/64072/2280/8698/5739/5371/84502/7137/666/51738/57158/9217/2907/4035/578/540/2852/5031/2624/11151/9914/1604/6355/6546/6363/27/5788/57192/57113/23400/10134/5028/57130/29887/6346/59341/79734/729230/2903/773/1814/…
BP	GO:0065002	intracellular protein transmembrane transport	50	-0.514741577955565	-1.89559048768056	0.000361350514873467	0.00448317748881241	0.00330234705207074	2019	tags=32%, list=10%, signal=29%	5189/5194/9847/5193/5191/11231/140823/10952/134266/23471/23480/10440/54543/131118/9804/29090
BP	GO:2000249	regulation of actin cytoskeleton reorganization	38	0.537258732101624	1.92928632431138	0.000367968965751535	0.00455832089787473	0.00335769833272353	4254	tags=53%, list=21%, signal=42%	50848/2242/54828/3055/7226/1613/2185/3059/4853/396/10458/27/1020/7010/51225/90952/29085/3265/4192/1436
BP	GO:0046631	alpha-beta T cell activation	150	0.364393686637037	1.66065201937142	0.000374945632811001	0.00462470022893234	0.00340659391822812	2009	tags=27%, list=10%, signal=24%	602/3133/6774/3105/3718/114548/2000/64218/177/3659/51043/2529/3142/3570/3594/54440/149041/80149/3965/8943/3566/3071/5590/64332/57705/84695/1794/654346/11006/604/942/29126/246778/8809/1604/6850/5971/6363/5788/84807
BP	GO:0032418	lysosome localization	73	0.451697903966698	1.8484051081407	0.000375700775943201	0.00462470022893234	0.00340659391822812	4038	tags=47%, list=20%, signal=37%	201294/9842/2242/9846/2268/5293/4067/7462/3965/6813/5294/3566/9043/867/5880/79036/81565/284021/2624/4878/6850/5864/4627/3162/23207/11314/65082/55004/56848/10814/10013/7942/8773/5170
BP	GO:0060142	regulation of syncytium formation by plasma membrane fusion	25	0.624318480058578	1.99176898996193	0.000375800129222306	0.00462470022893234	0.00340659391822812	2027	tags=36%, list=10%, signal=32%	51177/10211/8837/10938/7305/3566/1432/963/8521
BP	GO:0038094	Fc-gamma receptor signaling pathway	27	0.603643291242292	1.97765361508919	0.000375892038937242	0.00462470022893234	0.00340659391822812	3322	tags=63%, list=16%, signal=53%	2213/5580/3055/2268/5795/5058/2207/4067/7409/6850/5788/64005/7410/8398/5581/6714/3984
MF	GO:0003684	damaged DNA binding	66	-0.470813083539025	-1.83747440599933	0.000376177243171721	0.00462470022893234	0.00340659391822812	4512	tags=41%, list=22%, signal=32%	6996/252969/5932/2237/11201/56852/79661/5886/51426/7374/51455/79677/2072/6117/2073/5810/7507/641/5111/6188/6118/9937/3148/3146/6119/7486/4436
BP	GO:0002478	antigen processing and presentation of exogenous peptide antigen	38	0.53679288753665	1.92761348496088	0.000377464808974637	0.00463350901667201	0.00341308254695117	2239	tags=32%, list=11%, signal=28%	3133/2213/3105/1785/1520/1509/2207/10437/6890/3134/200576/3551
BP	GO:2000514	regulation of CD4-positive, alpha-beta T cell activation	63	0.461927953554623	1.82981614821267	0.000378256270170395	0.00463621053800994	0.00341507251077675	2009	tags=37%, list=10%, signal=33%	3718/114548/177/51043/3142/3594/54440/149041/80149/3965/3566/3071/5590/64332/84695/654346/604/942/29126/246778/1604/6363/84807
BP	GO:0052372	modulation by symbiont of entry into host	48	0.515418739105244	1.93429837106949	0.000379890206542621	0.00464921438293639	0.00342465125466222	2071	tags=38%, list=10%, signal=34%	2934/10581/7706/10410/6737/3965/81603/23265/7726/9830/5987/81559/53840/10475/2219/8519/117854/4061
CC	GO:0030133	transport vesicle	395	0.278786947850143	1.42732784223169	0.000385548514771271	0.00471135639887664	0.00347042559744971	4894	tags=34%, list=24%, signal=26%	201294/80331/27185/3133/8677/634/3105/120892/5663/6272/6854/3055/11021/6809/8676/54432/6653/6494/83716/3482/9545/83464/1201/84062/23095/25844/10226/762/7732/79772/9922/9114/9919/11316/22820/3134/164/94120/3784/85439/4311/23385/55784/3107/10228/9554/6810/1861/5045/4218/143187/81565/10066/1604/10567/8906/10652/372/22937/23400/8301/23312/1183/4900/6811/26503/59349/114088/79641/5864/283849/2903/3106/…
BP	GO:0045619	regulation of lymphocyte differentiation	169	0.341518445288474	1.59139859077095	0.000386569594789524	0.00471673036409353	0.00347438410639481	2469	tags=27%, list=12%, signal=24%	150372/101/3718/114548/10288/1378/3659/51043/9092/5777/3142/3594/54440/677/149041/80149/3965/8943/3566/3071/6654/5590/64332/84695/11006/54106/604/3601/942/246778/4179/1209/8993/2621/6850/2175/6363/5788/84807/3635/56833/57864/3593/259307/729230/6422
MF	GO:0050135	NAD(P)+ nucleosidase activity	16	0.700361658258248	2.043665564247	0.000389129793063558	0.00473373184545384	0.00348690754362011	4468	tags=69%, list=22%, signal=54%	7099/10333/3554/683/7097/3556/8809/7096/8807/26280/11141
MF	GO:0061809	NAD+ nucleotidase, cyclic ADP-ribose generating	16	0.700361658258248	2.043665564247	0.000389129793063558	0.00473373184545384	0.00348690754362011	4468	tags=69%, list=22%, signal=54%	7099/10333/3554/683/7097/3556/8809/7096/8807/26280/11141
BP	GO:0000466	maturation of 5.8S rRNA from tricistronic rRNA transcript (SSU-rRNA, 5.8S rRNA, LSU-rRNA)	24	-0.628684693376207	-1.97865802255388	0.000398126279323034	0.00483592309944177	0.0035621824992061	4755	tags=58%, list=23%, signal=45%	23404/5393/5394/79707/27340/112479/10171/23212/10799/55759/6227/29777/11340/51010
BP	GO:0072507	divalent inorganic cation homeostasis	485	0.269828766233315	1.40738381137897	0.000404279214707305	0.00490332069975347	0.00361182815059095	3787	tags=24%, list=19%, signal=20%	3577/5023/27185/27202/2357/9170/6556/10367/1535/5663/728/7226/3579/5777/581/7780/54757/7009/90550/1201/2358/80024/57053/2185/133/2769/4067/123041/5566/27020/121665/825/9034/5294/8943/4493/219931/1230/8996/7421/64072/2280/8698/5739/5371/84502/4490/7137/666/51738/57158/9217/2907/4035/578/645745/540/2852/5031/2624/11151/9914/1604/6355/6546/6363/27/5788/57192/57113/4501/148867/23400/10134/5028/57130/…
BP	GO:0048771	tissue remodeling	161	0.353149655960255	1.62246527722401	0.000406754958822071	0.00491874690271043	0.00362319122421154	3410	tags=29%, list=17%, signal=24%	2131/9842/101/634/7040/581/632/7076/9545/2034/2185/1445/4853/823/3516/537/4763/79705/8996/7421/5880/338773/56834/64114/578/84870/9475/6850/3635/9770/4193/29887/3593/729230/6422/1471/7128/861/94/3273/538/8792/59067/383/6714/182
CC	GO:1905369	endopeptidase complex	65	-0.470629363851468	-1.83204564449881	0.000406763516356754	0.00491874690271043	0.00362319122421154	3650	tags=45%, list=18%, signal=37%	122706/90637/5707/5715/5682/128869/5692/5886/5693/5694/5695/51377/5685/143471/9097/23198/5716/10026/5713/5689/9861/10213/5684/5718/5683/5687/197131/29979/5706
BP	GO:0030150	protein import into mitochondrial matrix	19	-0.67033203825992	-1.97515769018259	0.000409655032585284	0.00494634067618601	0.00364351703480458	922	tags=37%, list=5%, signal=35%	140823/134266/10440/54543/131118/9804/29090
BP	GO:1902563	regulation of neutrophil activation	11	0.779111618723485	2.0460043614847	0.000412000508222035	0.00496726912884634	0.00365893311282508	2762	tags=73%, list=14%, signal=63%	2213/84106/6688/6850/3684/57126/2896/11314
BP	GO:0007091	metaphase/anaphase transition of mitotic cell cycle	62	-0.476359902272508	-1.82329383747998	0.000415518336299808	0.00500224893284368	0.00368469953695191	4416	tags=45%, list=22%, signal=35%	990/7756/891/996/9319/56155/9183/4085/7272/9735/472/9184/51529/9700/29945/8881/8452/55795/10403/5925/55781/51433/55055/54908/5885/26271/286053/246184
BP	GO:0046634	regulation of alpha-beta T cell activation	100	0.406398134386989	1.75974135116467	0.000420560784424935	0.00505545215529471	0.00372388948766438	2762	tags=34%, list=14%, signal=30%	3133/3105/3718/114548/177/3659/51043/3142/3594/54440/149041/80149/3965/8943/3566/3071/5590/64332/84695/654346/11006/604/942/29126/246778/1604/6850/6363/5788/84807/3593/729230/861/11314
BP	GO:0031167	rRNA methylation	19	-0.670003032952736	-1.97418826409894	0.000422798920986301	0.00507483793621723	0.00373816922043011	2508	tags=68%, list=12%, signal=60%	345630/387338/79922/55006/79066/196074/2091/10436/29063/27292/51504/29081/64216
BP	GO:0019216	regulation of lipid metabolic process	301	0.291658770875526	1.45188027148394	0.00042418731420016	0.0050776234545896	0.00374022105719286	3905	tags=28%, list=19%, signal=23%	440503/10347/79143/634/5580/84649/5447/10162/7040/2268/6653/672/64127/9926/10677/2358/8897/2185/10062/133/4067/706/5165/5294/215/3553/7376/142891/10577/54361/5660/6615/51422/2852/5154/51085/6363/208/9619/375/22937/11277/5743/7410/5978/9390/55626/2475/116986/150/718/80207/23399/26580/8398/5525/80025/51099/23038/5581/221955/5159/3490/6714/8525/339221/7010/7124/4790/9971/6366/55004/10613/56848/3630/…
BP	GO:0010810	regulation of cell-substrate adhesion	209	0.327731866531079	1.57628829188528	0.000424282561278253	0.0050776234545896	0.00374022105719286	4213	tags=28%, list=21%, signal=22%	201294/80005/27185/4851/1785/4739/54828/1845/5795/81/1613/3611/6548/2932/2185/57091/57580/683/30008/9647/4763/5328/5590/5880/604/54361/4035/7422/9475/8322/7402/81848/11078/6422/8861/5291/94/7471/3273/6789/6237/5581/6714/7010/8751/11117/182/6366/3717/1398/1842/3728/10562/3175/10675/5155/92552/4192
BP	GO:0098581	detection of external biotic stimulus	25	0.620044544425733	1.97813381379704	0.000424923670084257	0.00507780656710406	0.00374035593944409	2497	tags=40%, list=12%, signal=35%	3105/7099/64127/10333/7097/58484/4671/8993/7096/3106
BP	GO:0016049	cell growth	455	0.271540647557316	1.40494496645864	0.000430046859729177	0.00513147091153315	0.00377988555656698	3802	tags=26%, list=19%, signal=22%	2131/55909/27185/634/1785/1535/64218/10507/29946/7040/51548/5795/6195/6494/10509/9826/84722/6792/2664/2137/3611/3249/9150/6548/2932/51379/5058/28988/2185/8085/6586/79594/58191/2539/10459/8408/112398/978/5590/9043/3303/5371/11344/728642/604/50618/203228/3621/81565/3304/1026/4035/7919/984/7869/2931/79577/684/7349/4878/57609/57715/7422/1032/84687/9686/1627/11054/2203/203245/26153/54555/6422/343472/9…
BP	GO:0000723	telomere maintenance	124	-0.380517773463756	-1.64780088271017	0.000434628267199722	0.00517852240830917	0.00381454409329936	4912	tags=41%, list=24%, signal=31%	79035/4751/3181/55183/3192/5394/167227/135458/546/2237/23137/9134/55651/545/92345/4216/1763/10574/3183/7013/4609/54433/472/79677/2072/3184/6117/6950/5981/54386/641/10694/1736/10575/5111/26272/3320/6118/10111/170506/9937/8550/3178/908/286053/10576/5889/6119/7486/51002/26354
BP	GO:0002718	regulation of cytokine production involved in immune response	94	0.410592087430307	1.76875727951265	0.000439660745819677	0.00523080248032384	0.00385305404346987	3803	tags=39%, list=19%, signal=32%	2867/3133/3105/7133/3718/114548/2865/7040/7099/64127/54440/11213/3554/3134/5590/3553/11006/388325/604/684/8809/1604/117854/729230/7855/3162/7805/144811/148022/3135/383/7124/8764/3098/56848/23586/972
BP	GO:0051051	negative regulation of transport	407	0.275523754127365	1.41509479141234	0.000442367277946955	0.00525529735470218	0.00387109717836605	3803	tags=27%, list=19%, signal=23%	8291/90007/11060/4851/3383/10347/146722/2213/634/79890/7133/120892/11252/10956/8609/3753/10288/23630/1265/6688/2664/4318/7009/5008/124935/2185/88455/10062/1445/79772/3965/338692/283518/7132/10008/9647/415116/4947/4043/140885/3134/3071/3553/7376/1394/2771/2887/152/7097/5987/54106/3625/51738/285966/5359/9094/5657/2931/684/11151/7349/54550/80223/65125/5211/208/945/8301/5028/5743/5978/3593/8529/72923…
BP	GO:0002707	negative regulation of lymphocyte mediated immunity	53	0.47953115339413	1.83321973086047	0.000443500577660897	0.00525840550811549	0.00387338667087163	3179	tags=43%, list=16%, signal=37%	3133/2213/634/3105/409/1378/5777/64127/3965/3134/3071/100507436/11006/604/4179/1604/5788/259307/3106/1379/339390/3135/383
BP	GO:0002367	cytokine production involved in immune response	96	0.416092423798666	1.79188059242463	0.00044457310556658	0.00525840550811549	0.00387338667087163	3803	tags=40%, list=19%, signal=32%	2867/3133/3105/7133/3718/114548/2865/7040/7099/64127/54210/54440/11213/3554/3134/5590/3553/11006/388325/604/684/8809/1604/117854/729230/7855/3162/7805/144811/148022/3135/383/7124/8764/3098/56848/23586/972
BP	GO:0007229	integrin-mediated signaling pathway	99	0.399228266969521	1.72652604253492	0.00044457310556658	0.00525840550811549	0.00387338667087163	3766	tags=35%, list=18%, signal=29%	3687/7094/634/84106/4739/3055/2268/7076/3611/7791/1495/83706/2185/3678/683/84695/7409/3681/6850/3684/57126/3693/3674/3694/3672/4627/967/3679/8174/8515/6714/8751/9636/4185/3690
BP	GO:0060828	regulation of canonical Wnt signaling pathway	236	0.31834498918137	1.54647757253141	0.000446948606655549	0.00527880785211518	0.00388841521273302	5772	tags=41%, list=28%, signal=30%	4851/7090/7091/120892/5663/7040/1453/57680/6934/92162/1613/10023/3611/2932/83999/1452/10459/55593/6907/3516/80199/79705/1432/5218/2776/9113/55716/2931/84870/8322/65125/388336/284654/64750/9839/6422/1896/5499/55959/112401/1654/8312/23399/83786/25937/6789/80351/1950/1649/23500/139285/6788/57805/6714/4790/25805/81847/50964/65268/51366/3836/130612/3728/4192/63977/54949/8994/8629/9368/147111/63923/100…
CC	GO:0000502	proteasome complex	59	-0.482796163409065	-1.84201873881396	0.000461137257114099	0.00543551792859888	0.00400384920132642	4182	tags=46%, list=21%, signal=36%	122706/90637/5707/5715/5682/5692/5886/5693/5694/5695/51377/5685/143471/9097/23198/5716/5713/5689/9861/10213/5684/5718/5683/5687/197131/29979/5706
BP	GO:0010324	membrane invagination	71	0.446412860183037	1.81543377144007	0.00046155679723991	0.00543551792859888	0.00400384920132642	2762	tags=31%, list=14%, signal=27%	2209/10347/2213/27243/2934/112574/9146/391/55113/3071/11031/51411/5880/19/2624/23616/3684/375/4481/4627/718/11314
BP	GO:0007254	JNK cascade	162	0.342697304749974	1.58013792672867	0.000462596339576035	0.00543986478162312	0.00400705113060676	3470	tags=30%, list=17%, signal=25%	653361/2213/4296/4055/120892/29108/1845/177/7099/4615/10044/64127/2185/8737/140885/3553/64170/54106/4616/5871/10221/114609/3480/4217/28996/10114/4878/10912/2047/6363/9770/59341/27035/6422/55504/8312/57551/23239/1647/1852/65018/6386/9344/6788/7124/4790/6366/2873
BP	GO:0034501	protein localization to kinetochore	17	-0.683769385586088	-1.95432006797094	0.000465010048984557	0.0054524444182958	0.00401631739904824	3442	tags=65%, list=17%, signal=54%	9183/7272/9735/283489/9184/10403/27085/55055/79003/54908/55166
BP	GO:1903083	protein localization to condensed chromosome	17	-0.683769385586088	-1.95432006797094	0.000465010048984557	0.0054524444182958	0.00401631739904824	3442	tags=65%, list=17%, signal=54%	9183/7272/9735/283489/9184/10403/27085/55055/79003/54908/55166
BP	GO:0046633	alpha-beta T cell proliferation	35	0.547807072846939	1.94172533617524	0.000465726801936035	0.00545296864489031	0.00401670354886125	2460	tags=40%, list=12%, signal=35%	3133/3105/2000/3659/51043/3965/1794/654346/29126/1604/6850/5788/3593/729230
BP	GO:0002688	regulation of leukocyte chemotaxis	112	0.379302259648192	1.65134766660298	0.000467554111214033	0.00546647558845917	0.00402665287952871	2484	tags=29%, list=12%, signal=25%	27202/79890/728/3579/6688/64127/3570/90550/2358/80024/2185/4067/683/3965/3071/1230/5880/63940/23604/114609/11240/2621/7422/6363/65125/57118/56833/10488/6346/59341/729230/284114
MF	GO:0008494	translation activator activity	11	-0.769308974154881	-1.92581957763415	0.000469310703395306	0.0054791180537403	0.00403596542806293	601	tags=27%, list=3%, signal=26%	10605/54505/51065
BP	GO:0002474	antigen processing and presentation of peptide antigen via MHC class I	27	0.5981642830302	1.95970331139999	0.000470454952413377	0.00548458546534791	0.0040399927704222	2965	tags=56%, list=15%, signal=48%	6892/3133/3105/2207/10437/6890/55080/563/3134/3107/3140/6891/3551/3106/3135
BP	GO:0043393	regulation of protein binding	187	0.328771724960916	1.55672251418319	0.00048195689450479	0.00561061440747757	0.00413282677187676	3685	tags=28%, list=18%, signal=23%	27185/409/120892/5580/5663/10211/6604/151636/6653/6934/581/4318/7009/6737/84062/2932/5566/5899/54552/121665/2011/4043/2280/1026/4035/22924/28996/9693/2962/3397/2801/7015/3297/6590/117166/5986/5499/1020/146057/1400/148022/6789/7122/489/8189/6788/6714/5595/8751/25805/60/1398/3433
BP	GO:0002820	negative regulation of adaptive immune response	59	0.476189426737352	1.84541260053415	0.000493485353044805	0.00573659047937758	0.00422562182866597	3462	tags=42%, list=17%, signal=35%	2213/634/3718/1378/51043/5777/64127/149041/80149/3566/3134/3071/84695/11006/5987/604/4179/1604/5788/259307/1379/339390/3135/383/8764
CC	GO:0097060	synaptic membrane	375	0.281199258211325	1.43346656911434	0.000497991091678629	0.00577316311934744	0.00425256154945381	4863	tags=27%, list=24%, signal=21%	9123/5023/57622/409/1785/5663/84628/6809/408/8676/2319/23380/84062/53826/6533/28988/57053/27020/64101/116443/4814/23385/152/2566/6810/50618/57706/2570/27255/2560/2550/2852/374291/10458/7402/6546/84687/79414/1143/388336/1627/8301/4900/5028/2903/3092/1814/9746/3838/11336/9463/6532/78999/254263/3778/223082/6547/221955/112476/1212/145581/3747/81832/5064/490/5138/1139/3690/23513/2557/2895/9751/2899/93…
BP	GO:0035710	CD4-positive, alpha-beta T cell activation	96	0.414342803611431	1.78434594320175	0.000498609095642805	0.00577316311934744	0.00425256154945381	2009	tags=31%, list=10%, signal=28%	602/6774/3718/114548/64218/177/51043/2529/3142/3570/3594/54440/149041/80149/3965/3566/3071/5590/64332/84695/654346/604/942/29126/246778/8809/1604/5971/6363/84807
BP	GO:0090218	positive regulation of lipid kinase activity	37	0.533128467150929	1.90071320982631	0.000498766002793019	0.00577316311934744	0.00425256154945381	4144	tags=46%, list=20%, signal=37%	7040/2268/64127/2358/2185/4067/6363/7410/55626/116986/5159/6714/8525/7010/6366/2322/5155
BP	GO:2001233	regulation of apoptotic signaling pathway	334	0.284926028293591	1.43168486343905	0.000507658628897553	0.00585192121050998	0.0043105754359944	3845	tags=30%, list=19%, signal=24%	85450/3383/10616/9181/4055/409/120892/29108/5580/5329/5663/138151/4582/8837/6934/581/162989/672/1613/4318/7009/2932/1495/754/8743/51588/8737/11035/3553/8996/5326/3303/2771/5371/6648/6810/51330/666/3625/2260/23604/4335/54361/50486/2907/3304/64114/6615/50484/2852/5894/3082/388324/5970/54978/1032/5788/10955/56658/10134/7015/10488/5743/79370/4193/83596/355/2537/26574/1191/27035/6422/5499/7128/1654/27…
BP	GO:0010884	positive regulation of lipid storage	25	0.615089680642486	1.96232626629015	0.000508482223626649	0.00585192121050998	0.0043105754359944	3358	tags=48%, list=16%, signal=40%	440503/10938/55252/10226/80149/161247/7376/346/4481/718/4790/8399
BP	GO:0110053	regulation of actin filament organization	255	0.31313248807488	1.52974169096557	0.00050887603568148	0.00585192121050998	0.0043105754359944	2547	tags=22%, list=12%, signal=20%	50848/3383/116985/2934/29108/5580/3055/7408/10093/7454/23580/10435/5829/10677/29766/2885/6548/85464/5058/10095/28988/2185/3059/10552/57175/57580/9647/29109/3071/832/11344/5987/8500/9113/54361/203228/10092/389/23406/54434/2314/822/9948/11151/10458/9475/23616/375/1627/3397/54961/10602/9873/11078/57704/6422/2475
BP	GO:0032392	DNA geometric change	84	-0.437885444369731	-1.79074632981319	0.000509172254890126	0.00585192121050998	0.0043105754359944	3157	tags=33%, list=15%, signal=28%	1763/4175/84181/4172/3149/5965/25788/6117/80205/5985/56916/641/7978/57697/4331/10111/170506/4176/1653/6742/3148/5813/2963/3146/113510/301/7486/5984
CC	GO:0150034	distal axon	286	0.300951629598524	1.49743002820997	0.000510385536368257	0.00585192121050998	0.0043105754359944	3193	tags=23%, list=16%, signal=19%	27185/22853/64780/120892/1785/5663/6809/8620/6792/7077/3611/23307/84062/2185/10409/4644/57580/9114/9810/8943/54536/23265/152/6623/11344/867/1861/203228/10092/81565/4035/54434/2852/10642/7349/114787/10300/6546/84687/57010/1627/22933/23046/9266/5864/59341/5664/2288/808/1020/57616/11336/6993/118813/1400/29767/3508/2752/81551/4923/65018/2017/6547/2258/9344
CC	GO:0036020	endolysosome membrane	17	0.673021011532089	2.00001963041489	0.000510478354797691	0.00585192121050998	0.0043105754359944	2743	tags=47%, list=13%, signal=41%	121260/51311/219931/54106/163/10058/1213/160
BP	GO:0032733	positive regulation of interleukin-10 production	39	0.529443674747828	1.89236722393991	0.00051061871050543	0.00585192121050998	0.0043105754359944	2389	tags=41%, list=12%, signal=36%	353514/602/6774/29108/7099/64127/54440/3965/5590/7097/54106/29126/4179/3082/6850/3593
BP	GO:1905037	autophagosome organization	96	0.413810476146066	1.78205350238945	0.000518355357634301	0.00593220785873726	0.00436971527080032	3768	tags=36%, list=18%, signal=30%	23130/2629/79065/120892/89849/5663/10533/79142/55968/11337/285180/1201/8897/5899/401409/8408/9554/203228/140775/9776/57533/200576/26100/23400/55626/137886/90678/7879/23710/10919/65018/55054/81671/8678/60673
BP	GO:0046597	negative regulation of viral entry into host cell	21	0.641458224047863	1.97838465209872	0.00052118020709953	0.00595613549352899	0.004387340572144	2071	tags=48%, list=10%, signal=43%	2934/10581/7706/10410/81603/7726/81559/2219/8519/4061
MF	GO:0051880	G-quadruplex DNA binding	10	-0.772941478317969	-1.8755528090797	0.000522947893539949	0.00596793137578501	0.00439602952034914	1934	tags=60%, list=9%, signal=54%	4831/641/7555/10111/170506/7486
BP	GO:1901342	regulation of vasculature development	264	0.304009916155003	1.49164730351653	0.00052723788898419	0.00600843852699118	0.00442586743591401	4549	tags=32%, list=22%, signal=25%	3687/116844/6774/634/25865/6667/64218/728/9146/51548/29924/3579/5293/672/26523/23166/240/2185/133/3678/6772/80149/54583/4763/3553/4814/5371/51738/9314/54361/2549/28996/2624/3082/7422/9475/1893/306/55810/339123/3397/2896/7015/729230/388/6422/5315/7128/5291/718/861/94/3162/2752/3273/7122/3135/719/1647/6237/7010/7124/11117/1545/10298/1139/6786/4204/2022/3728/5170/10218/354/4192/102/493/5196/3627/146…
BP	GO:1901223	negative regulation of NIK/NF-kappaB signaling	24	0.616334634259942	1.96006242220629	0.000530070274598029	0.00603224433111979	0.00444340299574461	2668	tags=46%, list=13%, signal=40%	114548/6688/9516/80149/91662/3430/51564/5970/9770/8904/1654
BP	GO:0071800	podosome assembly	18	0.669172059841646	2.00439959917538	0.000534700729768446	0.00607641697666831	0.00447594094593135	3757	tags=61%, list=18%, signal=50%	2934/3055/28988/50807/51411/3936/285590/6714/7124/64147/9855
BP	GO:0002861	regulation of inflammatory response to antigenic stimulus	36	0.534842699844917	1.90722865774623	0.000538049586113551	0.0060868333773694	0.00448361375617236	3326	tags=44%, list=16%, signal=37%	3133/2213/3055/171389/2268/2529/64127/4067/1432/5045/6850/3593/718/79651/6714/7124
BP	GO:0019884	antigen processing and presentation of exogenous antigen	47	0.505160418972521	1.88198221217218	0.000538101642394969	0.0060868333773694	0.00448361375617236	2239	tags=30%, list=11%, signal=27%	3133/2213/3105/1785/1520/1509/2207/10437/6890/8943/3134/3140/200576/3551
BP	GO:0042982	amyloid precursor protein metabolic process	71	0.442210491261868	1.79834393568486	0.000538157697139431	0.0060868333773694	0.00448361375617236	2990	tags=38%, list=15%, signal=33%	10347/6667/5663/177/6653/2319/83464/1201/55851/4067/2280/23385/6253/9445/2931/54550/5970/9475/23163/9619/8301/26574/1191/5664/57142/5653/8728
BP	GO:0090670	RNA localization to Cajal body	19	-0.653923176162236	-1.92680838221348	0.000541569052645266	0.0060868333773694	0.00448361375617236	4373	tags=63%, list=21%, signal=50%	5394/167227/55651/92345/10574/55164/6950/10694/1736/10575/908/10576
BP	GO:0090671	telomerase RNA localization to Cajal body	19	-0.653923176162236	-1.92680838221348	0.000541569052645266	0.0060868333773694	0.00448361375617236	4373	tags=63%, list=21%, signal=50%	5394/167227/55651/92345/10574/55164/6950/10694/1736/10575/908/10576
BP	GO:0090672	telomerase RNA localization	19	-0.653923176162236	-1.92680838221348	0.000541569052645266	0.0060868333773694	0.00448361375617236	4373	tags=63%, list=21%, signal=50%	5394/167227/55651/92345/10574/55164/6950/10694/1736/10575/908/10576
BP	GO:0090685	RNA localization to nucleus	19	-0.653923176162236	-1.92680838221348	0.000541569052645266	0.0060868333773694	0.00448361375617236	4373	tags=63%, list=21%, signal=50%	5394/167227/55651/92345/10574/55164/6950/10694/1736/10575/908/10576
BP	GO:0033003	regulation of mast cell activation	40	0.527126661126285	1.89426102230009	0.000541618646593629	0.0060868333773694	0.00448361375617236	2762	tags=42%, list=14%, signal=37%	201294/146722/2242/9846/2268/4067/3965/6813/3566/5880/5359/284021/2624/4878/6850/3162/11314
BP	GO:0097006	regulation of plasma lipoprotein particle levels	71	0.440935597611206	1.7931593068472	0.000548408012956312	0.00615460942894539	0.00453353817800967	3471	tags=32%, list=17%, signal=27%	10347/8694/84649/10162/10938/1445/5566/4043/7376/5326/19/5568/3931/9619/375/29801/4481/23491/3162/4353/8399/9971/8570
BP	GO:0071428	rRNA-containing ribonucleoprotein complex export from nucleus	15	-0.709537766307295	-1.94861988048512	0.000552229860768204	0.00618894073242156	0.00455882691108151	5467	tags=87%, list=27%, signal=63%	55153/55341/6209/7248/51068/7514/4927/23212/55781/5901/84946/6059/4869
BP	GO:0023061	signal release	450	0.268714557205565	1.3872027474607	0.000554711823645898	0.00620818170629353	0.00457299997772981	4894	tags=32%, list=24%, signal=25%	65220/80331/90007/5023/2867/57617/120892/5663/2865/6854/8609/7226/6809/3557/8676/6934/90550/240/84062/2932/5008/80024/133/4067/79772/6813/415116/100381270/116443/3553/1394/3784/2182/63036/152/55784/6623/6810/2914/3625/1488/51738/4035/84961/19/2852/5894/51092/7349/4878/80223/8322/6850/51167/5991/5211/1143/9619/55288/2922/2850/5028/5978/8775/8938/5864/59341/283849/6422/9854/1814/150/808/1020/6844/5…
BP	GO:2001056	positive regulation of cysteine-type endopeptidase activity	139	0.359760850255849	1.62991656446313	0.000562719981983386	0.00628913214023856	0.00463262876279784	3604	tags=35%, list=18%, signal=29%	5023/2934/114548/29108/8837/171389/408/4210/581/843/1509/8743/27141/9447/79594/3965/91662/9647/1612/64170/5371/58484/666/841/4217/578/842/2852/317/22900/6850/444/10134/3297/1611/355/5978/2903/22861/3092/1654/7805/3428/489/27429/7124/3717/23787/637
BP	GO:0099003	vesicle-mediated transport in synapse	198	0.323691263711069	1.55376309569584	0.000567677867287205	0.00633581597684784	0.00466701647789293	4937	tags=36%, list=24%, signal=27%	80331/56850/5023/2580/57617/120892/1785/5663/6854/6809/8676/84062/2932/8943/116443/85439/6623/6810/50618/57706/1488/1861/4218/84961/8650/5575/163/8301/5028/8775/5864/6455/1814/150/808/1020/6844/11037/23396/84162/112476/1815/27445/60/1609/10814/3690/23513/6861/5337/8773/6620/9751/9381/6453/107/10675/8499/54413/6616/135/9783/3351/2259/5338/5728/1000/1138/154664/23621/26052
BP	GO:0002446	neutrophil mediated immunity	34	0.547319492498845	1.92571184113847	0.000573745035655818	0.00639473519136168	0.00471041687746347	3263	tags=50%, list=16%, signal=42%	84106/171389/4615/6688/54210/6813/64170/9948/306/6850/3684/57126/1773/566/6372/383/1991
BP	GO:1904872	regulation of telomerase RNA localization to Cajal body	18	-0.670106641711329	-1.96273712108268	0.000574573871813631	0.00639518847173635	0.00471075076768146	4373	tags=67%, list=21%, signal=52%	5394/167227/55651/92345/10574/55164/6950/10694/1736/10575/908/10576
BP	GO:0048259	regulation of receptor-mediated endocytosis	104	0.394172679473453	1.72164824361047	0.000578699268117768	0.00643228200206517	0.00473807418078254	4076	tags=36%, list=20%, signal=29%	79890/4289/409/1785/10211/408/88455/338692/4043/10188/867/9094/54550/7422/6850/8650/6363/375/8301/284654/1191/3092/1814/5291/718/160/9463/967/1950/6386/6366/1815/3643/3690/23513/84251/1742
CC	GO:0098576	lumenal side of membrane	34	0.54665881797658	1.92338729620977	0.000583228210541056	0.0064737533520248	0.00476862233343238	2965	tags=38%, list=15%, signal=33%	6892/3133/3105/4924/5476/121665/3134/81502/3107/56928/10134/3106/3135
CC	GO:0030687	preribosome, large subunit precursor	23	-0.621757218186038	-1.93098464919519	0.000589552190300189	0.00653500884166083	0.00481374365332826	2448	tags=39%, list=12%, signal=34%	23076/90441/23212/84549/55759/10969/51018/80135/10412
CC	GO:0000151	ubiquitin ligase complex	287	-0.310888966756827	-1.48999929235849	0.000592349404772581	0.00655705739471313	0.00482998480691996	3470	tags=30%, list=17%, signal=25%	80343/56852/25897/26259/26994/7335/10238/25847/23014/7332/10425/79872/84246/54467/57542/51009/10513/51646/84259/25852/11146/10910/54800/84447/114907/7993/54876/83892/10048/7319/84541/25879/9604/55070/51529/79184/80067/122773/9616/150684/8453/1163/29945/8881/90390/8452/23142/90025/55294/8065/23291/26249/7322/648/84108/119504/26272/51433/80012/26235/55975/1164/5356/9412/130507/54994/8445/11059/9443…
CC	GO:0016282	eukaryotic 43S preinitiation complex	16	-0.698672851056473	-1.95992991702765	0.000606723613318641	0.00670702370363413	0.00494045127839272	3378	tags=88%, list=17%, signal=73%	8663/10289/51386/8664/8662/8661/8668/8665/8667/10209/10480/8669/54505/3646
BP	GO:0045576	mast cell activation	60	0.464676600382225	1.80674753654444	0.000607866436454732	0.00671051464679415	0.00494302273711417	2762	tags=37%, list=14%, signal=32%	201294/146722/2242/9846/2268/5293/4067/7462/3965/6813/5294/3566/867/5880/5359/284021/2624/4878/6850/3937/3162/11314
BP	GO:0038034	signal transduction in absence of ligand	64	0.460749278747235	1.83059175238999	0.000611182503856749	0.00672881253228448	0.00495650111675873	4777	tags=39%, list=23%, signal=30%	581/1613/2932/1495/2872/3553/3303/666/2260/3304/578/2931/7015/355/2537/5499/4170/27429/7124/599/572/5196/8406/2140/3624
BP	GO:0097192	extrinsic apoptotic signaling pathway in absence of ligand	64	0.460749278747235	1.83059175238999	0.000611182503856749	0.00672881253228448	0.00495650111675873	4777	tags=39%, list=23%, signal=30%	581/1613/2932/1495/2872/3553/3303/666/2260/3304/578/2931/7015/355/2537/5499/4170/27429/7124/599/572/5196/8406/2140/3624
BP	GO:0001773	myeloid dendritic cell activation	29	0.570342015276417	1.89701430100518	0.000612379679355725	0.00673285734185956	0.00495948055823964	2769	tags=41%, list=14%, signal=36%	4055/29108/5663/6688/116071/4853/3516/1794/5971/3694/55509/338339
BP	GO:0034134	toll-like receptor 2 signaling pathway	17	0.66679470714855	1.98151689308776	0.000622874389954875	0.00683121893450297	0.00503193455237962	2564	tags=59%, list=13%, signal=51%	1535/64127/10333/4067/79155/7097/114609/118788/7096/7128
BP	GO:0051348	negative regulation of transferase activity	246	0.306255980092028	1.48698546435121	0.000623009860923366	0.00683121893450297	0.00503193455237962	3322	tags=28%, list=16%, signal=23%	90007/2629/634/9961/29108/5580/5663/260434/151636/1845/5795/1050/6653/5777/4298/80851/3611/84062/2932/11213/7249/1445/4067/10459/9647/4763/80279/3553/103/11006/7538/10636/867/5987/2776/4616/124790/10221/9113/140775/1026/51422/10114/2931/388324/4878/1032/6546/5788/65125/5585/5575/5573/81848/64793/6422/7128/5291/25937/5753/11314/5525/10019/1647/6547/84313/6714/3984
BP	GO:0045444	fat cell differentiation	212	0.32261799600921	1.55269456530103	0.000624794586347991	0.00683682721097779	0.00503606565701022	4706	tags=36%, list=23%, signal=28%	10603/83862/116844/2867/6272/1051/7040/1050/51043/6934/240/55252/677/8554/80149/9658/168455/1432/79689/7538/284207/122953/51150/3625/1488/9314/9935/2852/2624/5696/208/22933/22809/5743/25836/59341/6422/129685/2475/1487/7471/84498/25937/7030/26580/6789/1649/6041/84935/6788/688/7124/8651/182/678/3630/144404/11007/3914/201501/10013/56729/1869/83643/5467/6783/115825/28951/201163/338557/10974/1734/6239…
BP	GO:0043407	negative regulation of MAP kinase activity	57	0.470160845815957	1.82829035470285	0.000625206530754932	0.00683682721097779	0.00503606565701022	2963	tags=32%, list=15%, signal=27%	2629/5580/5795/6653/5777/11213/4067/4763/80279/3553/10636/10114/4878/81848/6422/5291/11314/10019
MF	GO:0008094	ATP-dependent activity, acting on DNA	106	-0.409017447262807	-1.72266879662882	0.000627845998317005	0.00685645010813483	0.0050505200516313	3157	tags=48%, list=15%, signal=41%	4437/7153/84515/6595/23626/5890/375748/1107/10146/6832/3070/1022/23064/5884/2186/79075/546/57634/9557/1763/79915/4175/84181/4172/5965/6594/25788/8458/9044/257218/80205/5981/5985/56916/641/5928/9126/57697/10111/170506/4176/1653/2963/7155/113510/301/6596/5889/7486/5984/4436
BP	GO:0014909	smooth muscle cell migration	71	0.438041632732597	1.78139037713529	0.000630410717461231	0.00687520505575326	0.00506433510716592	4213	tags=41%, list=21%, signal=33%	80005/7099/6653/3611/5058/57175/6282/5328/2887/10221/10092/4035/54434/5031/5154/7015/3486/4193/9732/538/14/5159/6714/1398/3690/5467/5155/9294/4192
CC	GO:0005798	Golgi-associated vesicle	90	0.405556363552307	1.72682832887538	0.000636605688648919	0.00693344772845279	0.00510723716022404	2985	tags=34%, list=15%, signal=30%	4924/120892/6272/10121/3482/27072/121665/11316/22820/164/9554/5045/4218/56928/5297/9445/8576/55690/8906/372/375/57410/4900/79929/10945/1213/54732/160/8218/1174/538
BP	GO:0019370	leukotriene biosynthetic process	18	0.663374019430612	1.98703248154852	0.000638799260924403	0.0069480123366496	0.00511796557574257	3191	tags=67%, list=16%, signal=56%	241/240/91227/2679/124975/4056/10394/92086/6850/2678/4048/2687
MF	GO:0086008	voltage-gated potassium channel activity involved in cardiac muscle cell action potential repolarization	14	0.715507618382242	2.00393153845595	0.00065098279057453	0.00706179069484198	0.00520177569182735	1199	tags=36%, list=6%, signal=34%	3759/3753/23630/10008/3784
BP	GO:1904874	positive regulation of telomerase RNA localization to Cajal body	15	-0.70406678580581	-1.93359480095141	0.000651000670414321	0.00706179069484198	0.00520177569182735	3760	tags=67%, list=18%, signal=54%	55651/92345/10574/55164/6950/10694/1736/10575/908/10576
MF	GO:0031386	protein tag	11	-0.763680206414686	-1.91172902172463	0.000653521512671975	0.00707967096638238	0.00521494645344877	886	tags=55%, list=4%, signal=52%	6613/7341/6612/6233/59286/4738
BP	GO:0050435	amyloid-beta metabolic process	54	0.458390035105013	1.75512047027138	0.000665430764683938	0.00719356864466298	0.00529884446173559	4894	tags=56%, list=24%, signal=42%	10347/6667/5663/6653/83464/55851/4311/23385/6253/2931/5970/9475/23163/9619/8301/1191/5664/57142/7124/51471/9027/8678/1139/327/4915/102/10313/51107/1859/23621
BP	GO:0090322	regulation of superoxide metabolic process	31	0.564984135023934	1.94147555599128	0.000665808485597966	0.00719356864466298	0.00529884446173559	2699	tags=42%, list=13%, signal=36%	5580/1535/7040/7305/2358/683/2771/2643/6850/3684/57126/26574/2773
CC	GO:0005852	eukaryotic translation initiation factor 3 complex	14	-0.715514353674401	-1.92805415952778	0.000668959028719344	0.00721799675402761	0.0053168384169491	3378	tags=86%, list=17%, signal=72%	8663/51386/8664/8662/8661/8668/8665/8667/10480/8669/3646/10987
BP	GO:0071763	nuclear membrane organization	32	0.556900231192452	1.92552497772967	0.000669969788632954	0.00721930260951897	0.0053178003213223	3680	tags=53%, list=18%, signal=44%	1639/27243/55968/79188/10783/27348/1861/81565/26092/2852/26993/22933/80346/137886/23399/27183/221035
CC	GO:0009898	cytoplasmic side of plasma membrane	167	0.339316942235837	1.57140336892358	0.000678612590398264	0.00730273548871554	0.00537925769688866	4162	tags=33%, list=20%, signal=26%	2783/57655/2242/55072/3055/112574/2268/6725/2760/9516/2185/2769/4067/2539/246329/9885/2771/11006/10188/2787/2776/2767/79058/6503/9914/8514/6850/84687/5788/342667/3551/1828/3092/9854/4627/92421/7053/2773/2786/5753/5605/7827/4923/27429/6714/2781/2780/5064/490/5778/5127/3728/1742/56616/5239
BP	GO:0050863	regulation of T cell activation	314	0.296118706772036	1.48220211201302	0.000681057870673303	0.00731934246707706	0.00539149053981598	2815	tags=24%, list=14%, signal=21%	3133/2213/101/634/3105/7133/3718/114548/29108/283234/1051/1845/177/10288/1378/3659/51043/9092/5777/2319/10673/3142/64127/55423/3594/54440/10326/1445/4067/8740/149041/80149/3965/8943/11035/140885/3566/3071/6654/79626/5590/3553/64332/84695/654346/11006/7409/5880/604/942/29126/246778/11326/4179/1209/11151/1604/6850/2175/6363/5788/84807/11277/5573/1947/57864/6441/3593/259307/729230/861/11314/339390/7…
BP	GO:0009311	oligosaccharide metabolic process	60	0.462548640594895	1.79847364003134	0.000688243746385683	0.0073867853944093	0.00544116957947356	2514	tags=30%, list=12%, signal=26%	8972/2529/9526/2717/2760/4758/2548/6484/256435/673/6483/11253/8705/2683/124872/2203/1486/4668
BP	GO:0050864	regulation of B cell activation	118	0.372073740150327	1.62554275825291	0.000693471269742257	0.00743305929020961	0.00547525532864706	3866	tags=36%, list=19%, signal=30%	150372/2213/121260/7040/9473/1378/7099/5777/10673/7305/64127/54440/677/4067/8741/683/149041/10459/6830/3071/79155/54106/604/114609/1026/6850/5788/5585/3635/56833/259307/6422/7128/11314/7805/148022/59067/4773/678/118460/4332/972/7158
BP	GO:0019724	B cell mediated immunity	130	0.374118992168498	1.67044682234409	0.000697461296560491	0.00746596432756177	0.00549949346183928	2656	tags=26%, list=13%, signal=23%	715/602/3133/2213/5580/121260/7040/1378/4615/5777/51311/64127/710/2207/8741/10459/6830/51279/3566/64170/604/3665/4179/714/717/713/712/1604/5788/3635/11277/1191/1379/718
BP	GO:0009895	negative regulation of catabolic process	291	0.288495033535367	1.43841093928862	0.0007078189511852	0.00756685503282835	0.00557381042206445	2973	tags=24%, list=15%, signal=21%	440503/5768/6774/6556/120892/5663/10533/79142/9683/9704/4615/6653/7077/5476/7076/863/23185/80772/11213/7249/706/54971/10459/5294/80279/3553/1432/10869/7538/3240/5371/9554/11011/5045/114609/140775/9261/28996/10135/9191/57533/2931/3082/10642/5970/57589/2801/23400/56658/65992/1611/22933/2203/55625/2903/1471/2475/89/116986/150/8241/7471/3162/4170/26580/64802/84749/257397/10919
BP	GO:0097428	protein maturation by iron-sulfur cluster transfer	11	-0.762097250237905	-1.9077663901966	0.000714925336254161	0.00763276865574508	0.0056223629629517	3251	tags=73%, list=16%, signal=61%	64210/81689/51218/122961/150274/654483/27247/10539
BP	GO:0000028	ribosomal small subunit assembly	16	-0.694674916155078	-1.94871483659663	0.00072186635893624	0.00769674590855276	0.00566948915698177	4214	tags=62%, list=21%, signal=50%	6209/6234/6223/6193/29777/6208/6169/6232/64963/51065
BP	GO:0043618	regulation of transcription from RNA polymerase II promoter in response to stress	46	0.492609489034652	1.83341284927841	0.000726135014079972	0.00773068291022381	0.00569448744395662	3902	tags=41%, list=19%, signal=33%	4851/1051/4582/7009/571/2034/3516/3303/55662/22926/7422/3297/22933/26287/3162/1649/83667/467/405
CC	GO:0062023	collagen-containing extracellular matrix	413	0.274554908985274	1.40785257729611	0.000726954776990482	0.00773068291022381	0.00569448744395662	5308	tags=30%, list=26%, signal=23%	3383/5265/5199/54507/84628/7040/1520/1509/7077/7076/4318/710/311/91522/3965/30008/563/1298/10394/2161/462/84034/5660/5359/57642/714/7869/5657/2219/713/333/4878/712/1893/3700/10082/7123/954/1955/80781/4059/6590/3912/176/1191/6422/7482/5315/3960/4016/375790/1992/7059/3273/5269/2312/8728/5271/51162/1294/4917/3959/3490/1991/3913/11117/1075/50964/1462/5046/3918/3914/2267/2688/4185/127435/83729/8404/23…
BP	GO:0099024	plasma membrane invagination	63	0.450598400131367	1.78493685557324	0.000730819756106295	0.00775020066137398	0.00570886438712576	2762	tags=32%, list=14%, signal=28%	2209/10347/2213/2934/112574/391/55113/3071/11031/51411/5880/19/2624/23616/3684/375/4481/4627/718/11314
MF	GO:0000049	tRNA binding	57	-0.466520373658401	-1.76980863311523	0.000731006893993007	0.00775020066137398	0.00570886438712576	4587	tags=44%, list=23%, signal=34%	92675/55157/3028/26024/118672/11260/440275/60487/83939/54888/221078/54952/57505/93587/81627/1915/112487/79693/6741/51067/55699/9147/9255/6165/54931
BP	GO:0071901	negative regulation of protein serine/threonine kinase activity	110	0.377303724629133	1.6439294373244	0.00073165562073114	0.00775020066137398	0.00570886438712576	3149	tags=30%, list=15%, signal=26%	2629/29108/5580/5795/1050/6653/5777/84062/11213/4067/4763/80279/3553/10636/124790/9113/1026/51422/10114/388324/4878/1032/6546/5575/5573/81848/6422/7128/5291/11314/10019/1647/6547
BP	GO:0038066	p38MAPK cascade	49	0.486991734620266	1.84749110586841	0.00073275023616357	0.0077516759012141	0.00570995106146539	1940	tags=33%, list=10%, signal=30%	653361/177/4215/6688/677/80149/3965/3553/1432/7538/4616/4217/9261/3082/7422/10912
BP	GO:0071902	positive regulation of protein serine/threonine kinase activity	196	0.320344802656401	1.5307869870911	0.000739839688077126	0.00781648337116901	0.00575768880057829	4371	tags=35%, list=21%, signal=28%	101/4296/120892/5663/7040/177/7099/84722/54757/3611/64127/2180/10333/5058/2185/1445/5899/5294/3553/23533/54106/5871/2260/896/4217/22924/9693/8812/221472/80174/7422/8322/6850/5154/6363/7039/150/808/1654/7855/5608/57551/9802/5605/6789/1950/8792/1857/92335/5159/6788/1991/6714/7124/1815/4057/1908/3643/2688/81617/2322/4294/5155/3265/11214/493/1436/146850/9175
BP	GO:0031669	cellular response to nutrient levels	201	0.326853391085347	1.56613862237452	0.000743164810270731	0.00784140347273954	0.00577604516147726	3870	tags=31%, list=19%, signal=25%	2629/3383/7378/120892/2242/81788/10533/11337/632/53349/7391/27072/8897/11133/5899/3920/80149/8408/7421/867/96459/3171/3625/26/4217/54361/1026/10135/51422/2621/26100/8648/5610/10634/1611/4193/355/8428/6422/7482/2475/64121/3162/9463/23710/2752/3428/23334/10919/10991/83667/27158/5595/9971/9213/5594/490/8678/467/1030/3934/7942
BP	GO:0022409	positive regulation of cell-cell adhesion	275	0.295980139819925	1.46605148902542	0.000756769658056007	0.00797458312398239	0.00587414643669448	2009	tags=19%, list=10%, signal=18%	50848/3383/3133/101/3105/3718/114548/29108/5329/283234/10211/177/10288/1378/51043/9092/5777/2319/2529/10673/3142/64127/55423/240/3594/54440/10326/1445/6484/4067/8740/3965/8943/140885/3566/3071/5590/3553/64332/11006/7409/604/942/29126/4179/11151/6403/1604/5970/6850/6363/5788/84807
BP	GO:0018209	peptidyl-serine modification	324	0.285313784274416	1.42851630458442	0.000773042063807254	0.00813549066891318	0.00599267231660535	2249	tags=20%, list=11%, signal=18%	22853/25865/409/120892/5580/7040/1453/7867/6195/5586/581/10044/3611/7150/2932/5008/5603/8569/5058/3059/2872/5566/1452/2011/5165/8737/10459/23031/9647/8408/673/10783/5590/1432/283629/51231/96459/8986/11011/9113/219537/9261/28996/578/2621/10114/5894/2931/3082/7349/200576/7422/9475/9252/6850/51085/117854/65125/208/5585/64324/9770/57118/3551/5743
BP	GO:0038127	ERBB signaling pathway	114	0.379694330767368	1.66008024647374	0.000775453413972414	0.00814885782035637	0.00600251867519212	3282	tags=32%, list=16%, signal=27%	653361/634/9961/5329/5663/26469/7040/1845/5795/92799/4318/2885/2185/3516/9185/673/6654/93343/867/2549/2852/6464/9252/9770/2537/3092/3672/7039/150/7879/79651/5753/57142/1950/84313/6714
BP	GO:0032691	negative regulation of interleukin-1 beta production	29	0.564503741644598	1.87759562190371	0.000776320815274275	0.00814885782035637	0.00600251867519212	2816	tags=41%, list=14%, signal=36%	409/114548/4210/80772/80149/11006/5371/51738/22900/945/7128/1992
BP	GO:0006936	muscle contraction	329	0.283764862051617	1.42519428743505	0.000783669053484538	0.00820827278438768	0.00604628424811609	4958	tags=29%, list=24%, signal=22%	80005/5023/4607/2934/1241/3759/3753/23630/226/7140/9826/1613/29766/6548/2548/5566/80149/5294/10008/4660/246329/219931/3784/7136/152/7137/51738/10398/5224/6525/59/2852/7349/4878/9475/7402/6546/444/1829/342667/26287/5743/9732/59341/1824/2475/5348/55959/89/150/808/5608/8398/29767/3778/2017/6547/2258/84676/776/1264/51086/30845/6752/4622/127294/5733/1908/490/84193/26509/4636/4620/5724/85366/7170/4633/…
BP	GO:0006334	nucleosome assembly	53	-0.471211762802098	-1.76176029928841	0.000784004363803359	0.00820827278438768	0.00604628424811609	4259	tags=45%, list=21%, signal=36%	85453/23234/546/50809/387103/266812/4676/51773/54069/4674/11339/257218/64754/10541/6418/5928/25842/23270/3148/7259/4869/8520/23421/4673
BP	GO:0002483	antigen processing and presentation of endogenous peptide antigen	18	0.656236106140256	1.96565198556439	0.000790215841054709	0.00826264347205916	0.00608633416373934	2965	tags=56%, list=15%, signal=48%	6892/3133/3105/6890/563/3134/3107/6891/3106/3135
MF	GO:0035325	Toll-like receptor binding	12	0.738234411867834	1.95997216854713	0.000793508407059104	0.00828639281194024	0.00610382813152014	1924	tags=58%, list=9%, signal=53%	81622/4615/10333/7097/114609/7096/6850
BP	GO:0007204	positive regulation of cytosolic calcium ion concentration	305	0.292340196026195	1.45516053625423	0.000796365233019669	0.00830553663331825	0.00611792963480677	3560	tags=24%, list=17%, signal=20%	3577/5023/27202/2357/9170/1535/728/7226/3579/5777/581/7009/2358/80024/57053/2185/133/2769/4067/123041/5566/27020/121665/825/9034/5294/219931/1230/8996/2280/8698/5739/5371/84502/51738/57158/4035/578/2852/5031/2624/11151/1604/6546/6363/27/5788/57192/10134/5028/6346/59341/729230/2903/773/1814/9002/808/1020/8398/2826/719/1649/4923/2859/6547/5581/10523/6373/255061/6366/5733/3717
BP	GO:0043367	CD4-positive, alpha-beta T cell differentiation	81	0.424091870938139	1.77980446213193	0.000801209428560698	0.00833480912964353	0.00613949200707237	2685	tags=36%, list=13%, signal=31%	602/6774/3718/114548/64218/51043/2529/3142/3570/3594/54440/149041/80149/3965/3566/3071/5590/64332/84695/604/942/246778/8809/5971/6363/84807/3593/2475/861
BP	GO:0034502	protein localization to chromosome	81	-0.425148079628586	-1.71847091485516	0.000801226413744386	0.00833480912964353	0.00613949200707237	4324	tags=42%, list=21%, signal=33%	1058/2099/91782/546/23137/2146/9183/545/10574/7272/7013/9735/283489/9184/6117/6950/54386/10403/27085/10694/1736/10575/6118/5925/91272/55055/79003/54908/5885/908/55166/10576/26354/4436
BP	GO:0071260	cellular response to mechanical stimulus	80	0.407396380863144	1.70582134476294	0.000804677867645376	0.00835999515758589	0.00615804425162133	4003	tags=40%, list=20%, signal=32%	50848/4055/1535/3759/3659/7099/4615/1265/51311/6548/8740/7132/3553/7100/841/396/578/4878/5743/355/943/8795/642658/1647/5595/4790/9020/654/5138/2022/838/572
CC	GO:0061695	transferase complex, transferring phosphorus-containing groups	226	-0.326843213045503	-1.52723300638181	0.000815470982809266	0.00846129354797236	0.00623266151620812	3397	tags=31%, list=17%, signal=26%	6877/56655/5288/123169/6873/64210/58490/10621/5257/6883/51728/5438/4172/10622/54107/221823/2959/152110/1021/894/11128/5631/6879/5980/9519/5427/5635/5296/5636/79871/4646/64425/84172/130399/51082/2961/6874/5431/8835/1163/2960/51616/11232/80349/6875/1147/5436/9646/5111/23168/93/900/4331/6917/122809/2958/5295/9655/5565/2963/1164/902/5286/404672/5440/84265/55718/6880/5557
BP	GO:0030217	T cell differentiation	250	0.305802524854158	1.49175244039156	0.000818034705455767	0.00847705440621724	0.00624427109978873	2815	tags=26%, list=14%, signal=22%	2629/602/6774/101/3718/114548/64218/10288/1378/3659/51043/9092/5293/2529/6688/3142/3570/3594/54440/2207/677/57580/149041/23210/80149/3965/8943/11035/3566/3071/6654/5590/3553/64332/84695/1794/11006/7409/604/3140/942/54361/246778/55716/9935/4179/1209/8809/6850/5971/2175/6363/5788/84807/57864/3593/259307/729230/2475/10945/861/7855/7471/6655
CC	GO:0005905	clathrin-coated pit	70	0.429052903265753	1.7409067200143	0.00083168048065361	0.00860746864798902	0.00634033535063265	3425	tags=31%, list=17%, signal=26%	409/1785/6272/26020/11021/29924/408/58513/10188/50618/4035/8650/23149/163/8301/9873/1213/160/8218/1174/2017/1212
CC	GO:0002102	podosome	29	0.561155095443231	1.86645769139385	0.000843826139788968	0.00872204496592062	0.00642473325071641	3517	tags=45%, list=17%, signal=37%	101/2934/83706/28988/50807/51411/3936/9948/6455/285590/2017/6714/64147
BP	GO:0031334	positive regulation of protein-containing complex assembly	220	0.311574755672956	1.50481439351719	0.000851408608103585	0.00877944539468514	0.0064670148996565	3498	tags=27%, list=17%, signal=23%	3383/1639/2934/2242/29108/3055/7040/7408/10093/7454/7099/4615/23580/581/10435/84722/10333/2885/2932/5058/10095/2185/10552/54552/57175/50807/3071/7376/3303/5987/3936/96459/114609/10092/389/3304/578/19/11151/10458/7422/6850/375/10602/9873/1191/2475/1654/9463/23514/115362/65018/2017/81620/5581/10163/6714/7124/6366/9636
BP	GO:0051961	negative regulation of nervous system development	139	0.35341441714277	1.60116369585915	0.000851543446588268	0.00877944539468514	0.0064670148996565	3326	tags=25%, list=16%, signal=21%	4851/5663/64218/10507/6653/10509/2664/1495/706/8408/4763/3553/64689/7097/81559/9693/7869/6497/57609/57715/3397/22933/5978/58190/9856/1814/1020/6993/84376/57142/23500/2258/84504/3418/7124
BP	GO:0043114	regulation of vascular permeability	46	0.489550634534064	1.82202828753065	0.000852841376325175	0.00878166868972395	0.00646865259788184	5589	tags=48%, list=27%, signal=35%	634/7040/5795/3579/133/11156/7349/7422/59341/566/7122/9414/6714/7010/654/5138/27134/135/4881/2828/3269/5339
BP	GO:0002448	mast cell mediated immunity	49	0.481904917159729	1.82819334504944	0.000868622621220205	0.00893283136702249	0.00658000032457918	1924	tags=35%, list=9%, signal=31%	201294/2242/9846/2268/5293/4067/7462/3965/6813/5294/3566/867/5880/284021/2624/4878/6850
BP	GO:1901184	regulation of ERBB signaling pathway	74	0.427616096688821	1.76100906683583	0.000883350542172078	0.00907279278377752	0.00668309710653306	3167	tags=35%, list=16%, signal=30%	653361/634/9961/5329/5663/26469/1845/5795/92799/4318/3516/6654/93343/867/2852/2537/3092/3672/7039/150/7879/79651/5753/57142/1950/84313
BP	GO:0002495	antigen processing and presentation of peptide antigen via MHC class II	32	0.550489544665125	1.90335954065249	0.00088853827897714	0.00910302979245015	0.00670536994687959	5015	tags=47%, list=25%, signal=35%	2213/1785/29108/1520/1509/2207/10437/200576/972/3125/1514/1515/3120/3115/3108
BP	GO:0016242	negative regulation of macroautophagy	32	0.549791841197799	1.9009471777585	0.00088853827897714	0.00910302979245015	0.00670536994687959	3691	tags=38%, list=18%, signal=31%	5768/120892/79142/7249/9554/140775/2475/3162/84749/10919/65018/8678
BP	GO:0070203	regulation of establishment of protein localization to telomere	11	-0.754257223083942	-1.88814036438705	0.000890365152421705	0.00911024318631742	0.00671068339477061	3140	tags=73%, list=15%, signal=62%	10574/7013/6950/10694/1736/10575/908/10576
BP	GO:0043928	exonucleolytic catabolism of deadenylated mRNA	13	-0.729990210567403	-1.92974444438927	0.000895531681352585	0.00915156682933863	0.00674112274522071	4755	tags=77%, list=23%, signal=59%	23404/22894/5393/167227/115024/9337/57472/11340/51010/29883
BP	GO:1903039	positive regulation of leukocyte cell-cell adhesion	232	0.310050139862578	1.50218060284469	0.000898311404217853	0.00916842608028134	0.00675354141429854	2009	tags=22%, list=10%, signal=20%	3383/3133/101/3105/3718/114548/29108/283234/177/10288/1378/51043/9092/5777/2319/2529/10673/3142/64127/55423/240/3594/54440/10326/1445/6484/4067/8740/3965/8943/140885/3566/3071/5590/3553/64332/11006/7409/604/942/29126/4179/11151/6403/1604/5970/6850/6363/5788/84807
BP	GO:0072331	signal transduction by p53 class mediator	155	-0.357256744757276	-1.59399033905423	0.000903546457030701	0.00921027129691848	0.00678436496035483	2091	tags=22%, list=10%, signal=20%	133383/55003/5716/4646/6224/6446/23212/51616/79073/133746/80196/83787/64065/3622/23411/8550/22938/56950/51499/8445/55170/6167/6135/4869/6154/6201/3094/6125/84154/9521/9349/51065/4436/6880
BP	GO:0002433	immune response-regulating cell surface receptor signaling pathway involved in phagocytosis	26	0.590788786739578	1.9035724304553	0.000907391263846486	0.00922628159755688	0.0067961582853454	3322	tags=62%, list=16%, signal=52%	2213/5580/3055/2268/5795/5058/4067/7409/6850/5788/64005/7410/8398/5581/6714/3984
BP	GO:0038096	Fc-gamma receptor signaling pathway involved in phagocytosis	26	0.590788786739578	1.9035724304553	0.000907391263846486	0.00922628159755688	0.0067961582853454	3322	tags=62%, list=16%, signal=52%	2213/5580/3055/2268/5795/5058/4067/7409/6850/5788/64005/7410/8398/5581/6714/3984
BP	GO:0045637	regulation of myeloid cell differentiation	189	0.319581834240489	1.51842026559991	0.00090924862354899	0.00923359615954506	0.0068015462545434	3498	tags=30%, list=17%, signal=25%	11025/6774/634/1441/2242/1051/7040/7099/632/6688/7305/2101/2185/677/3059/4067/6772/8737/4853/537/3071/1432/1230/3303/11006/7538/3665/10221/841/56834/9935/3304/714/6988/2624/79577/22985/2124/3635/9770/3605/3297/54623/3593/6422/8861/2475/861/7030/129138/64783/7124/91/182/4057/9636
BP	GO:0045017	glycerolipid biosynthetic process	237	0.310811762821207	1.51030692953108	0.000913377883051863	0.00926393517885352	0.00682389423680063	3755	tags=30%, list=18%, signal=25%	440503/79143/8694/2710/84649/9807/80271/9021/10162/54947/57153/64419/5293/10554/10555/9926/2180/10677/1201/5298/8897/23761/10062/5294/5130/253430/7376/9489/2182/3636/9107/8760/171586/57217/660/5359/5297/3931/10423/200879/200576/5154/3635/9663/9896/79575/9091/1120/65258/51447/63874/5291/27315/718/160851/23399/8821/56894/8398/5287/55697/23396/51099/8525/8651/8733/9971/375133/145567/7069/1609/81490
BP	GO:0032259	methylation	320	-0.29517885348531	-1.43075468019002	0.00091840544428794	0.00930329809607035	0.00685288929977913	4917	tags=34%, list=24%, signal=26%	80312/55818/4089/54554/387338/63976/3070/55183/80745/51603/79922/359787/80335/55124/56980/57721/23028/55783/694/94104/124512/59335/22823/55006/2107/3028/546/1787/283742/3275/2146/127253/51805/26053/22976/79723/25840/29104/54514/60487/54888/90826/221078/55352/79828/6018/79872/131965/8731/2122/57343/4609/84274/11137/57570/79066/196074/79918/83852/93587/81627/64863/56339/54069/96764/2091/133383/1786…
BP	GO:0009086	methionine biosynthetic process	12	-0.73186322588362	-1.9050406561667	0.000922079548711356	0.00932886964868322	0.00687172552511232	1912	tags=42%, list=9%, signal=38%	84245/51074/58478/4552/55256
BP	GO:0046460	neutral lipid biosynthetic process	44	0.50140102953601	1.84400299719107	0.00093081463190249	0.0093904858662657	0.00691711256031248	2711	tags=30%, list=13%, signal=26%	440503/8694/2710/84649/9926/2180/10677/10062/7376/2182/9663/718/23399
BP	GO:0046463	acylglycerol biosynthetic process	44	0.50140102953601	1.84400299719107	0.00093081463190249	0.0093904858662657	0.00691711256031248	2711	tags=30%, list=13%, signal=26%	440503/8694/2710/84649/9926/2180/10677/10062/7376/2182/9663/718/23399
BP	GO:0046328	regulation of JNK cascade	130	0.370675860241363	1.65507318746591	0.000931641745420741	0.0093904858662657	0.00691711256031248	3421	tags=32%, list=17%, signal=27%	653361/2213/4296/4055/29108/1845/177/7099/4615/64127/2185/8737/140885/3553/64170/54106/4616/5871/114609/3480/4217/28996/10114/4878/10912/2047/6363/9770/59341/27035/6422/55504/8312/57551/23239/1647/65018/6386/9344/6788/7124/6366
BP	GO:0051123	RNA polymerase II preinitiation complex assembly	22	-0.621912952976209	-1.91141432238687	0.000934273057310457	0.00940447271668738	0.00692741539449048	4539	tags=55%, list=22%, signal=42%	55832/2099/6908/6882/6883/2959/6879/2958/3146/1810/5706/6880
BP	GO:0044784	metaphase/anaphase transition of cell cycle	65	-0.456074644274396	-1.77538766126152	0.000935347483653773	0.00940447271668738	0.00692741539449048	4416	tags=43%, list=22%, signal=34%	990/7756/891/996/9319/56155/9183/4085/7272/9735/472/9184/51529/9700/29945/8881/8452/55795/10403/5925/55781/51433/55055/54908/5885/26271/286053/246184
BP	GO:0006874	cellular calcium ion homeostasis	427	0.270674458899457	1.3942312054404	0.000937823519824541	0.00941769806912912	0.00693715730271462	3601	tags=23%, list=18%, signal=20%	3577/5023/27185/27202/2357/9170/10367/1535/5663/728/7226/3579/5777/581/7009/90550/1201/2358/80024/57053/2185/133/2769/4067/123041/5566/27020/121665/825/9034/5294/219931/1230/8996/7421/64072/2280/8698/5739/5371/84502/7137/666/51738/57158/9217/2907/4035/578/540/2852/5031/2624/11151/9914/1604/6355/6546/6363/27/5788/57192/57113/23400/10134/5028/57130/6346/59341/79734/729230/2903/773/1814/9002/57419/8…
BP	GO:0010803	regulation of tumor necrosis factor-mediated signaling pathway	41	0.510685846648377	1.85259167585433	0.00094290313361551	0.00945700374061341	0.00696611019799475	4751	tags=49%, list=23%, signal=37%	29108/260434/51588/8996/3303/841/56928/3304/2621/22900/6850/3551/7128/8904/7805/837/83643/834/8877/2150
BP	GO:0051290	protein heterotetramerization	15	-0.693101451215213	-1.90348045046291	0.000947491189817574	0.00948847509967873	0.00698929227144453	2915	tags=53%, list=14%, signal=46%	10056/6241/5311/11052/11051/6240/84869/3858
BP	GO:0006869	lipid transport	364	0.279250713882776	1.4158182554916	0.000949373070561296	0.00948847509967873	0.00698929227144453	3775	tags=25%, list=19%, signal=21%	55911/10347/634/57655/5580/26020/10162/11000/23780/2180/1201/2760/80772/10062/8542/706/366/80830/55113/200931/80832/215/1376/9885/219931/3553/6256/7376/1394/3069/3784/9399/2182/57476/25987/5045/51738/10577/5660/5359/5306/4035/19/3931/10350/10809/1375/58488/8322/6850/50636/208/9619/346/23250/29801/4481/28232/114880/2172/8273/1191/8529/9854/1814/147011/5608/8398/114879/1950/4923/8792/339221/4790/83…
BP	GO:0097202	activation of cysteine-type endopeptidase activity	16	0.677797440568371	1.97782284694055	0.000950697904023176	0.00948847509967873	0.00698929227144453	2959	tags=56%, list=15%, signal=48%	29108/171389/27141/58484/841/578/444/2903/3428
BP	GO:0001961	positive regulation of cytokine-mediated signaling pathway	48	0.493828130922468	1.85327167361017	0.000950718542770373	0.00948847509967873	0.00698929227144453	4334	tags=46%, list=21%, signal=36%	84166/146722/10554/10555/83666/3554/8737/3303/81030/3665/3304/2621/3661/117854/8904/7805/54625/837/972/114900/9641/834
CC	GO:0000421	autophagosome membrane	36	0.522017855409876	1.86149575189422	0.000957053110011953	0.00951657957676101	0.00700999427070159	5220	tags=50%, list=26%, signal=37%	89849/23001/11337/10548/9583/3920/8408/10241/23400/7879/23710/3916/55054/81671/51100/84557/285973/55062
CC	GO:0071556	integral component of lumenal side of endoplasmic reticulum membrane	28	0.588664797624734	1.95108130642997	0.000957053110011953	0.00951657957676101	0.00700999427070159	4781	tags=54%, list=23%, signal=41%	6892/3133/3105/121665/3134/81502/3107/56928/10134/3106/3135/972/3125/3120/3115
CC	GO:0098553	lumenal side of endoplasmic reticulum membrane	28	0.588664797624734	1.95108130642997	0.000957053110011953	0.00951657957676101	0.00700999427070159	4781	tags=54%, list=23%, signal=41%	6892/3133/3105/121665/3134/81502/3107/56928/10134/3106/3135/972/3125/3120/3115
MF	GO:0038024	cargo receptor activity	77	0.423587558200418	1.75850208186268	0.000959003671683405	0.00952430329502956	0.00701568362793065	3197	tags=27%, list=16%, signal=23%	55911/10347/26020/177/6653/23166/8578/2358/58191/84695/375056/4035/19/433/3684/4481/5651/432/7113/9332/3959
BP	GO:0002438	acute inflammatory response to antigenic stimulus	22	0.621944046543191	1.94017008416242	0.000961065911311794	0.00953311589777982	0.00702217506682327	1364	tags=36%, list=7%, signal=34%	2131/3383/3133/2213/171389/3579/2529/462
MF	GO:0008649	rRNA methyltransferase activity	17	-0.665539383864888	-1.90221586594916	0.000970215904345588	0.00960040469251231	0.00707174057108376	5393	tags=82%, list=26%, signal=61%	117246/51106/345630/387338/79922/55006/79066/196074/2091/10436/29063/27292/29081/64216
MF	GO:0140102	catalytic activity, acting on a rRNA	17	-0.665539383864888	-1.90221586594916	0.000970215904345588	0.00960040469251231	0.00707174057108376	5393	tags=82%, list=26%, signal=61%	117246/51106/345630/387338/79922/55006/79066/196074/2091/10436/29063/27292/29081/64216
BP	GO:1990542	mitochondrial transmembrane transport	82	-0.429242802318884	-1.7416773456468	0.000978042161449495	0.00965773324509518	0.00711396927541098	4196	tags=43%, list=21%, signal=34%	83447/4976/30968/100652748/5250/7350/29103/119559/84275/291/10166/54977/3329/63933/10939/57380/286097/22/292/221154/55186/29074/94081/8604/140823/81034/64116/134266/10440/54543/131118/25874/51660/9804/29090
BP	GO:0006301	postreplication repair	29	-0.559406844872265	-1.84252823681275	0.000979200143566091	0.00965773324509518	0.00711396927541098	3431	tags=55%, list=17%, signal=46%	25898/11201/56852/7335/51426/51455/5980/5427/7319/55339/7336/201973/5111/22890/7334/4436
BP	GO:0032695	negative regulation of interleukin-12 production	18	0.650310499874673	1.94790276449497	0.00097958028847835	0.00965773324509518	0.00711396927541098	730	tags=39%, list=4%, signal=38%	353514/409/3718/4210/51311/64127/11213
BP	GO:1903038	negative regulation of leukocyte cell-cell adhesion	122	0.368232043899054	1.61523163604401	0.000981128936329652	0.00966126236575097	0.00711656885600379	4721	tags=42%, list=23%, signal=32%	2213/634/3718/1051/1845/10288/1378/3659/51043/5777/3142/149041/80149/3965/3566/3071/79626/84695/654346/11006/604/375056/942/29126/9314/11326/65125/5573/6441/259307/861/11314/339390/7805/3135/383/8651/6366/8764/80380/2267/23513/972/4192/54542/55824/57162/135/3902/10859/8379
BP	GO:0032753	positive regulation of interleukin-4 production	25	0.596221981706468	1.90213247281286	0.000982396104992735	0.00966201454049825	0.00711712291438437	1924	tags=40%, list=9%, signal=36%	3133/114548/1051/54440/2207/3965/5590/3556/942/6850
BP	GO:0071806	protein transmembrane transport	58	-0.454786816428757	-1.73317599464218	0.000988225425769499	0.00970758002989554	0.00715068684531568	2019	tags=29%, list=10%, signal=26%	5189/5194/9847/5193/5191/11231/140823/10972/10952/134266/23471/23480/10440/54543/131118/9804/29090
BP	GO:0006022	aminoglycan metabolic process	127	0.363636804059052	1.60670806052814	0.000992303525581698	0.00973585345413531	0.00717151329250033	4604	tags=33%, list=23%, signal=26%	2131/54480/374907/51363/7040/9334/2799/6484/8509/3553/6483/29940/3423/8993/3082/3340/3700/22856/1486/11285/1213/160/26229/84752/1950/10894/3699/8372/6487/5159/4790/347365/55454/5155/56548/57115/1116/113189/50515/3073/166012/6677
BP	GO:0007173	epidermal growth factor receptor signaling pathway	102	0.388291038416303	1.69023468057393	0.00101756017419623	0.00995956966637906	0.00733630457632686	3282	tags=32%, list=16%, signal=27%	653361/634/9961/5329/5663/7040/1845/5795/92799/4318/2885/2185/9185/673/6654/93343/867/2549/2852/6464/9252/9770/2537/3092/3672/7039/150/7879/79651/5753/1950/84313/6714
BP	GO:1902905	positive regulation of supramolecular fiber organization	197	0.323102256670533	1.54964886139455	0.00101756017419623	0.00995956966637906	0.00733630457632686	2775	tags=23%, list=14%, signal=20%	3383/1639/2934/2242/29108/5663/3055/7408/10093/7454/79709/23580/10435/84722/5829/2885/5058/10095/2185/10552/57175/30008/9647/29109/3071/3303/5987/54361/10092/389/3304/9948/11151/10458/10300/9475/375/3397/10602/9873/59341/1191/6422/2475/345456/9463
BP	GO:0033002	muscle cell proliferation	198	0.315207086624608	1.51303786541574	0.00101980149616583	0.00996948113239703	0.00734360544734252	5479	tags=37%, list=27%, signal=28%	4851/6774/1535/8837/7040/7099/4615/6934/3611/4318/3570/5058/6772/30008/3516/1432/2771/5739/6648/4835/10221/9314/4217/1026/10135/7919/5600/2852/5031/55810/2047/9686/7015/5573/3486/5743/4193/3593/27035/2475/7128/861/2773/3162/5159/1991/1264/7124/5950/3717/5594/3836/5724/5467/5155/9294/4889/3351/7042/7536/6495/5728/6909/2296/4881/27086/7052/1312/4086/9759/3720/239/27302/1499
BP	GO:0006414	translational elongation	46	-0.489921442723488	-1.78100818700169	0.00102153639517746	0.00997442395965092	0.00734724637636028	3376	tags=39%, list=17%, signal=33%	56648/85476/54952/1937/1915/285381/6176/10767/1936/9775/9325/120526/9147/10600/6181/1933/6726/51611
MF	GO:0043024	ribosomal small subunit binding	17	-0.664330341979929	-1.89876023475449	0.00102362082528403	0.00998195505603226	0.00735279384665246	2617	tags=59%, list=13%, signal=51%	7374/7458/4528/1975/4830/10209/219402/54505/6059/4869
BP	GO:0051306	mitotic sister chromatid separation	67	-0.446522766836777	-1.75336538599146	0.00102515665372479	0.00998195505603226	0.00735279384665246	4416	tags=43%, list=22%, signal=34%	990/7756/891/996/9319/129563/56155/9183/4085/7272/9735/472/9184/51529/9700/29945/8881/8452/55795/10403/5925/55781/51433/55055/54908/5885/26271/286053/246184
BP	GO:0019885	antigen processing and presentation of endogenous peptide antigen via MHC class I	16	0.676605460720035	1.97434463230587	0.001025998338271	0.00998195505603226	0.00735279384665246	2965	tags=62%, list=15%, signal=53%	6892/3133/3105/6890/563/3134/3107/6891/3106/3135
MF	GO:0035615	clathrin adaptor activity	19	0.659281182628763	1.99812728787622	0.00103235783210326	0.0100317981433363	0.00738950869294965	3024	tags=47%, list=15%, signal=40%	408/164/85439/8906/163/3092/160/1174/11037
BP	GO:0000054	ribosomal subunit export from nucleus	14	-0.708325505714735	-1.90868279661987	0.00103772583665606	0.0100598655180732	0.00741018336230032	5467	tags=86%, list=27%, signal=63%	55153/55341/6209/51068/7514/4927/23212/55781/5901/84946/6059/4869
BP	GO:0033750	ribosome localization	14	-0.708325505714735	-1.90868279661987	0.00103772583665606	0.0100598655180732	0.00741018336230032	5467	tags=86%, list=27%, signal=63%	55153/55341/6209/51068/7514/4927/23212/55781/5901/84946/6059/4869
MF	GO:0004129	cytochrome-c oxidase activity	16	-0.68328982621605	-1.9167771731454	0.00104142248177652	0.0100716353005181	0.00741885308516041	2024	tags=50%, list=10%, signal=45%	1329/9377/9167/1528/1327/1337/1340/1349
CC	GO:0005666	RNA polymerase III complex	17	-0.663705462112006	-1.89697423015748	0.00104142248177652	0.0100716353005181	0.00741885308516041	3098	tags=47%, list=15%, signal=40%	10621/51728/10622/11128/51082/5440/84265/55718
BP	GO:0019079	viral genome replication	122	0.366683421766801	1.6084386817052	0.00104276999833173	0.0100726616267424	0.00741960908587411	3656	tags=38%, list=18%, signal=31%	4851/9582/10581/89849/9189/63901/10410/9683/5586/80149/103/10318/84875/1488/5359/9217/5297/8812/2621/684/8638/8519/9475/6355/117854/5610/6732/56829/6590/200315/1654/1487/128637/3428/6041/4938/10332/4940/4939/4599/7124/55054/4057/9636/3669/200316
BP	GO:0045089	positive regulation of innate immune response	119	0.361514977792301	1.58611880483935	0.00104691285819637	0.0101006550908506	0.0074402293120208	1981	tags=28%, list=10%, signal=25%	2867/84166/3133/101/11027/29108/121260/3055/7099/6688/7305/51311/64127/83666/5058/2358/4067/9447/3134/164/64170/81030/3430/7409/58484/3665/114609/5359/2219/3661/6850/55122/117854
CC	GO:0030686	90S preribosome	22	-0.61459966775098	-1.88893735345367	0.00105651103916503	0.010181152698082	0.00749952454104141	3352	tags=45%, list=16%, signal=38%	55813/27340/9790/134430/153443/10885/55759/88745/26156/51096
BP	GO:0090382	phagosome maturation	24	0.599462952418227	1.90640723598254	0.0010653756732153	0.0102543988285516	0.00755347826998376	2740	tags=46%, list=13%, signal=40%	1201/55647/84286/11031/11151/200576/4647/57192/56833/10981/7879
MF	GO:0032356	oxidized DNA binding	10	-0.755826134081144	-1.83402219795038	0.0010687250396178	0.0102744490183162	0.00756824741201032	1333	tags=40%, list=7%, signal=37%	641/6188/7486/4436
BP	GO:0030212	hyaluronan metabolic process	30	0.551767128575771	1.86510971704748	0.00107347896858155	0.0103079388770067	0.00759291632962444	4604	tags=43%, list=23%, signal=34%	7040/3553/3082/3700/1213/160/1950/3699/8372/4790/347365/5155/6677
BP	GO:0070230	positive regulation of lymphocyte apoptotic process	16	0.674755505288846	1.96894643529504	0.00108247376801084	0.0103820238222694	0.00764748793674945	3242	tags=50%, list=16%, signal=42%	101/581/3965/96459/29126/56891/3620/5133
BP	GO:0070665	positive regulation of leukocyte proliferation	146	0.338501640046144	1.53916827911472	0.00108386375431232	0.0103830820572493	0.00764826744172663	2460	tags=23%, list=12%, signal=21%	3133/3105/3718/29108/283234/177/10288/7099/4615/10673/3594/54440/4067/683/3965/3071/3553/54106/604/114609/942/29126/1026/4179/63925/684/11151/1604/6850/6363/5788/1947/3593/729230
CC	GO:0001931	uropod	13	0.7269502118213	1.97900245375523	0.00108693757736346	0.010387999414284	0.00765188960916214	3165	tags=62%, list=16%, signal=52%	10211/2319/6404/683/9051/388325/4627/23396
CC	GO:0031254	cell trailing edge	13	0.7269502118213	1.97900245375523	0.00108693757736346	0.010387999414284	0.00765188960916214	3165	tags=62%, list=16%, signal=52%	10211/2319/6404/683/9051/388325/4627/23396
BP	GO:0001732	formation of cytoplasmic translation initiation complex	15	-0.690444981028601	-1.89618492531491	0.00109186672354653	0.0104228312880666	0.00767754706662194	5878	tags=80%, list=29%, signal=57%	8663/51386/8664/1983/8662/8661/8668/8665/8667/10480/8669/3646
BP	GO:0007219	Notch signaling pathway	161	0.341472688459632	1.56881812227628	0.00109891672243682	0.0104778029210956	0.00771803964375815	5391	tags=39%, list=26%, signal=29%	11060/113878/4851/6774/55534/5663/151636/29924/1050/408/64127/92714/83464/55851/4853/3516/55662/23385/604/5224/27255/81619/6615/4179/2624/375704/11156/142678/3605/5986/1004/5664/23013/7471/51162/64783/6714/182/84934/3880/8788/9794/8470/3175/102/1745/54084/51107/7042/4854/84441/6909/2296/55273/1903/23090/6662/1675/3280/307/6591/6400
BP	GO:0002862	negative regulation of inflammatory response to antigenic stimulus	24	0.597380605928218	1.89978497450606	0.00110447095084533	0.0105184005811726	0.00774794422893478	3282	tags=50%, list=16%, signal=42%	2213/3055/171389/2268/64127/4067/1432/5045/6850/3593/79651/6714
BP	GO:0043370	regulation of CD4-positive, alpha-beta T cell differentiation	50	0.471698187715384	1.78917376989739	0.00111397177622895	0.0105964443051837	0.0078054319064947	2685	tags=42%, list=13%, signal=37%	3718/114548/51043/3142/3594/54440/149041/80149/3965/3566/3071/5590/64332/84695/604/942/246778/6363/84807/3593/861
BP	GO:0072659	protein localization to plasma membrane	272	0.295963469335143	1.46529089278436	0.00111729693641911	0.0106156292062116	0.00781956366940431	3864	tags=30%, list=19%, signal=25%	50848/56850/2580/84106/10211/6809/7040/10938/2319/92162/63971/9545/51304/1201/391/196383/1445/4644/26262/9919/7132/246329/5590/64689/11031/10139/10791/3875/6810/8500/11079/4218/8878/353116/57217/81619/64114/4035/9693/2621/2852/9914/9475/23163/84687/55690/8650/340348/208/29801/8301/342667/5028/3551/5864/55625/57799/1020/6844/1213/30844/7879/118813/5525/2258/5581/9341/7124/23136/30845/51225/27183/6…
CC	GO:0033290	eukaryotic 48S preinitiation complex	14	-0.704189511621631	-1.89753777825086	0.00112796068271689	0.0106973373939425	0.00787975062242072	3378	tags=86%, list=17%, signal=72%	8663/51386/8664/8662/8661/1965/8668/8665/8667/10480/8669/3646
BP	GO:0097300	programmed necrotic cell death	40	0.507046043506222	1.82210012802826	0.00112853349879403	0.0106973373939425	0.00787975062242072	3343	tags=45%, list=16%, signal=38%	10616/9181/8837/171389/581/3705/8737/11035/253430/81030/666/197259/841/3661/355/10105/7124/5836
CC	GO:0044615	nuclear pore nuclear basket	12	-0.725952416243008	-1.88965481318677	0.00113283480958986	0.0107255795157668	0.00790055401197722	2873	tags=58%, list=14%, signal=50%	4085/9972/55795/1069/129401/56943/1070
BP	GO:0042474	middle ear morphogenesis	19	-0.636977394795523	-1.87687702212289	0.00114158256873728	0.0107958053178721	0.00795228294109957	1713	tags=32%, list=8%, signal=29%	8575/10194/9241/51141/6169/3638
BP	GO:0051346	negative regulation of hydrolase activity	352	0.276762988301311	1.40479439705855	0.00115955875907326	0.0109530381503148	0.00806810199622325	3609	tags=26%, list=18%, signal=22%	50848/440503/5265/64780/409/120892/5329/54828/6272/5447/10507/5973/1378/408/6195/6653/51291/23645/7077/7076/4318/7009/2932/710/1473/8740/89932/54583/3071/5590/6992/8996/2771/2280/7137/462/96459/4671/5045/9314/4035/2621/5894/6692/684/3082/7422/9475/22900/1893/1032/84687/65125/3700/65264/132864/8301/3551/5743/4193/83596/6590/2537/11153/117166/1471/646424/718/112401/1654/10816/1992/10105/3273/5269/3…
BP	GO:0044743	protein transmembrane import into intracellular organelle	35	-0.529304639462234	-1.81268899292139	0.00116796077737303	0.0110195741251218	0.00811711296685933	2601	tags=54%, list=13%, signal=47%	51555/83752/131474/10245/9131/100652748/29103/3329/5189/5194/5193/5191/140823/134266/10440/54543/131118/9804/29090
BP	GO:0001914	regulation of T cell mediated cytotoxicity	36	0.514847338113207	1.8359259608453	0.00117711098026855	0.0110930063808351	0.00817120379725514	2965	tags=44%, list=15%, signal=38%	3133/2213/634/3105/177/3594/11035/563/3134/3071/3140/5788/3593/9390/3106/3135
BP	GO:0002504	antigen processing and presentation of peptide or polysaccharide antigen via MHC class II	34	0.529252672808933	1.86214478554223	0.00119127656303571	0.0112134779959069	0.00825994422385736	5015	tags=44%, list=25%, signal=33%	2213/1785/29108/1520/1509/2207/10437/200576/972/3125/1514/1515/3120/3115/3108
MF	GO:0004683	calmodulin-dependent protein kinase activity	27	0.573434121022968	1.87868245851402	0.00119375838920871	0.0112238187370098	0.00826756130258832	2141	tags=37%, list=11%, signal=33%	10645/7867/5256/8569/84254/2185/2872/1612/9261/57118
BP	GO:1901798	positive regulation of signal transduction by p53 class mediator	25	-0.599739713053893	-1.91452755199341	0.00119693901197455	0.0112406980823628	0.00827999477338143	4361	tags=56%, list=21%, signal=44%	1655/6209/149628/10614/545/161742/472/6224/6167/6135/6154/6201/9521/9349
BP	GO:1904407	positive regulation of nitric oxide metabolic process	38	0.512986554370352	1.84212537603787	0.00119875319418447	0.0112447207140033	0.00828295787840517	3603	tags=42%, list=18%, signal=35%	3383/1785/7099/10333/2185/23564/3553/9314/113277/5743/1191/2475/148022/7124/3717/3643
BP	GO:0032720	negative regulation of tumor necrosis factor production	57	0.450769656965788	1.75288483368491	0.00121637784114394	0.0113968704423117	0.00839503267535592	2062	tags=28%, list=10%, signal=25%	27202/602/409/7099/5777/64127/11213/23547/706/80149/3965/140885/5987/51738/2621/945
BP	GO:1990845	adaptive thermogenesis	156	0.330027267856037	1.51681583821558	0.00122035891504421	0.0114208942293608	0.00841272880327834	3032	tags=26%, list=15%, signal=22%	4851/7090/9673/4849/9807/1051/51548/23135/51043/7099/6653/2180/2034/10062/9658/3516/1376/3566/7376/2887/51738/3480/50486/8809/58488/7422/6850/10912/3397/3297/216/59341/729230/7352/89/5608/7030/26580/79602/1649
BP	GO:0071887	leukocyte apoptotic process	104	0.380568149181327	1.66222703838165	0.00122175698682341	0.0114208942293608	0.00841272880327834	2958	tags=30%, list=15%, signal=26%	80301/101/3718/3579/5293/581/64127/3059/4067/3965/8737/11035/604/96459/3665/29126/55716/578/9693/2621/842/3661/6363/5585/171558/355/57864/10945/5291/56891/3620
BP	GO:0046632	alpha-beta T cell differentiation	110	0.370409287067464	1.61389006023486	0.00122714224681779	0.0114580347418636	0.00844008682385245	2009	tags=27%, list=10%, signal=25%	602/6774/3718/114548/64218/3659/51043/2529/3142/3570/3594/54440/149041/80149/3965/8943/3566/3071/5590/64332/84695/11006/604/942/246778/8809/6850/5971/6363/84807
BP	GO:0006937	regulation of muscle contraction	155	0.334174606384016	1.53387038379415	0.00123534141550476	0.011514555527244	0.00848172051991899	3980	tags=28%, list=20%, signal=23%	80005/5023/4607/3759/7140/1613/6548/5566/80149/5294/4660/3784/7136/152/7137/51738/10398/2852/7349/4878/6546/1829/5743/9732/59341/1824/89/150/808/3778/2017/6547/2258/1264/51086/30845/6752/490/84193/4636/5724/85366/4633/3728
BP	GO:0043552	positive regulation of phosphatidylinositol 3-kinase activity	33	0.539605299772094	1.87904383131166	0.00123603375206181	0.011514555527244	0.00848172051991899	4144	tags=48%, list=20%, signal=39%	7040/2268/64127/2358/2185/4067/6363/7410/55626/116986/5159/6714/7010/6366/2322/5155
CC	GO:0098562	cytoplasmic side of membrane	191	0.317659306797286	1.51525223740314	0.00124192986684722	0.0115391318625635	0.0084998236596442	4162	tags=31%, list=20%, signal=25%	2783/120892/57655/2242/55072/3055/112574/2268/6725/2760/9516/2185/2769/4067/121665/2539/246329/9885/2771/2280/81502/11006/10188/2787/2776/2767/79058/6503/56928/9914/8514/6850/84687/5788/342667/3551/1828/3092/9854/4627/92421/7053/2773/2786/5753/5605/7827/4923/27429/6714/2781/2780/5064/490/5778/5127/3728/1742/56616/5239
BP	GO:0099504	synaptic vesicle cycle	179	0.326810595095593	1.53095325875506	0.00124259780187873	0.0115391318625635	0.0084998236596442	4937	tags=36%, list=24%, signal=28%	80331/56850/5023/2580/57617/120892/1785/5663/6854/6809/8676/84062/2932/8943/116443/85439/6623/6810/50618/57706/1488/1861/84961/5575/8301/5028/8775/5864/6455/150/808/1020/6844/11037/23396/84162/112476/27445/60/1609/10814/23513/6861/5337/8773/6620/9751/9381/6453/107/10675/8499/54413/6616/135/9783/3351/2259/5338/5728/1000/1138/154664/23621/26052
BP	GO:0009991	response to extracellular stimulus	483	0.261373244668866	1.35985480978588	0.00124293828541785	0.0115391318625635	0.0084998236596442	3933	tags=25%, list=19%, signal=20%	2629/3383/7378/79792/120892/2242/54828/1535/7706/81788/5447/115727/10533/51548/6653/249/6494/11337/632/53349/64127/7391/2180/27072/8897/11133/133/4067/5899/706/27141/6772/3920/80149/2539/8408/7376/7421/2771/7538/2182/6648/867/3875/462/96459/3155/3171/3625/26/51738/4217/54361/1026/10135/51422/19/2621/717/7349/317/5970/1032/6546/84687/5788/26100/8648/5610/10634/22856/3297/1611/22933/5743/4193/411/3…
BP	GO:0009066	aspartate family amino acid metabolic process	46	-0.486149059527076	-1.76729446726742	0.00124472443874308	0.0115425075382415	0.00850231021134819	4014	tags=37%, list=20%, signal=30%	1428/123688/2806/6611/468/440/84245/51074/56954/1743/2805/58478/4552/8604/54529/55256/60496
BP	GO:0001659	temperature homeostasis	173	0.329378990735113	1.53647747327036	0.00126990126024468	0.011762532905965	0.00866438278739399	3560	tags=28%, list=17%, signal=23%	4851/7090/9673/6774/4849/9807/1051/7226/51548/23135/51043/7099/2180/2034/10062/9658/3516/1376/3566/3553/7376/2887/51738/3480/50486/8809/58488/7422/6850/10912/3397/3297/5743/216/729230/89/5608/7030/26580/50508/79602/1649/4923/8792/7124/5733/79813/3717
BP	GO:0060284	regulation of cell development	479	0.261043194937039	1.35579760154953	0.00127207257776913	0.0117692096875926	0.00866930096209942	3326	tags=20%, list=16%, signal=18%	201294/50848/80005/27185/4851/7133/120892/1785/4739/5663/64218/10507/6604/7040/81/6653/10509/6792/7305/2664/1523/3611/6474/2932/5058/1495/10419/28988/10154/4067/57091/27020/706/7732/57580/7132/4853/8408/537/4763/3553/64689/4311/7097/10636/11344/81559/10221/81565/4035/9693/7869/63925/2852/2931/6692/6497/57609/57715/10458/7422/5970/9475/644943/5991/8650/1627/3397/2896/56833/81848/22933/3551/9820/23…
BP	GO:0050868	negative regulation of T cell activation	111	0.370561602347265	1.62148137925193	0.00127389911864576	0.011772685021289	0.00867186092275583	4721	tags=42%, list=23%, signal=33%	2213/634/3718/1051/1845/10288/1378/3659/51043/5777/3142/149041/80149/3965/3566/3071/79626/84695/654346/11006/604/942/29126/11326/5573/6441/259307/861/11314/339390/7805/3135/383/8651/8764/80380/2267/23513/972/4192/54542/55824/57162/135/3902/10859/8379
MF	GO:0033691	sialic acid binding	22	0.616133540377481	1.9220440641463	0.00127814575637049	0.0117975593757545	0.00869018358594427	3794	tags=50%, list=19%, signal=41%	27180/27036/400709/8778/2219/6403/945/114132/375790/89790/51046
BP	GO:0050768	negative regulation of neurogenesis	135	0.349767971064383	1.57689115197607	0.00127949867521124	0.0117975593757545	0.00869018358594427	3326	tags=25%, list=16%, signal=21%	4851/5663/64218/10507/6653/10509/2664/1495/706/8408/4763/3553/64689/81559/9693/7869/6497/57609/57715/3397/22933/5978/58190/9856/1814/1020/6993/84376/57142/23500/2258/84504/3418/7124
BP	GO:0043491	protein kinase B signaling	179	0.325999040728553	1.52715150990872	0.00128436482812901	0.0118289854885798	0.00871333233062493	4442	tags=34%, list=22%, signal=27%	101/409/57333/7040/5795/5293/6934/3611/5008/677/3059/7249/57091/79594/5294/375033/3553/10855/23533/2260/3480/9314/2621/2852/5154/6363/22933/23612/3092/2475/8904/1814/5291/57142/23239/10019/3135/1950/1649/6237/65018/83667/6788/6714/7010/7124/221496/6366/10565/3630/3643/2022/23551/799/4915/7066/6347/201163/9368/4157/1116
CC	GO:0009897	external side of plasma membrane	330	0.281989111076618	1.41509884119905	0.00129881055958277	0.0119484681184293	0.00880134426221622	3616	tags=24%, list=18%, signal=20%	3687/3577/5023/1889/3383/3133/2213/1441/10211/3579/7099/2217/929/51311/3570/1438/3594/290/2207/11119/3554/762/2028/4277/3604/9034/563/3134/1230/100507436/2214/3875/3140/9180/942/29126/4217/3597/2683/1209/19/2219/6403/7056/5788/3684/9619/945/3605/4481/355/4059/1271/3674/3593/729230/3694/80741/3672/2936/89766/966/11120/23627/8747/3135/2826/8792/9332/5133/58496/79908/7124/3916/8764/80380/3643/3561
BP	GO:0043414	macromolecule methylation	276	-0.305296960499555	-1.45993144326947	0.00130173165202047	0.011959228183333	0.00880927021846127	4917	tags=36%, list=24%, signal=28%	80312/55818/4089/54554/387338/63976/3070/55183/80745/79922/359787/80335/55124/57721/23028/55783/694/94104/59335/22823/55006/2107/3028/546/1787/283742/3275/2146/127253/26053/22976/79723/29104/54514/60487/54888/90826/221078/55352/79828/6018/79872/131965/8731/2122/57343/4609/11137/57570/79066/196074/79918/83852/93587/81627/64863/56339/54069/96764/2091/1786/25940/25917/150572/64754/10436/8473/54482/5…
MF	GO:1902282	voltage-gated potassium channel activity involved in ventricular cardiac muscle cell action potential repolarization	11	0.748874930776026	1.96660059708093	0.00130292799039517	0.011959228183333	0.00880927021846127	1199	tags=36%, list=6%, signal=34%	3753/23630/10008/3784
BP	GO:0002824	positive regulation of adaptive immune response based on somatic recombination of immune receptors built from immunoglobulin superfamily domains	97	0.39130793803044	1.68767020078334	0.00130545140616939	0.0119688505193881	0.00881635811386241	4074	tags=39%, list=20%, signal=31%	3133/3105/6556/114548/7040/10673/64127/3594/54440/3554/8741/10459/563/3134/5590/3553/64332/64170/3140/29126/8809/1604/5788/84807/3593/9390/729230/3106/718/7855/3135/7124/118460/338322/7158/91543/3125/93978
CC	GO:0031901	early endosome membrane	158	0.343068251672855	1.58205313559371	0.00130827382877414	0.0119811894431979	0.0088254470711412	2999	tags=30%, list=15%, signal=26%	2209/56850/10347/3133/3105/124460/81609/121260/5663/2210/9146/151636/10410/10938/6653/1201/9516/23317/3134/79689/11031/5371/3107/666/3140/29126/221472/200576/5869/5878/23163/2047/23646/9896/1183/54918/114880/10058/3106/6455/9856/90203/7855/30844/55858/3135/538/55697
BP	GO:0045601	regulation of endothelial cell differentiation	36	0.513705961585617	1.83185585570349	0.00131108829096132	0.0119934277258852	0.00883446189530454	3598	tags=42%, list=18%, signal=34%	50848/4851/634/7132/3553/7422/9475/55810/3397/3551/94/7122/7124/182/654
CC	GO:0098793	presynapse	484	0.260893360067133	1.35953548385536	0.0013242779706541	0.0120991143816697	0.00891231159388203	4558	tags=29%, list=22%, signal=23%	80331/5023/27185/2580/57617/8677/64780/120892/1785/5663/6854/10211/84628/11021/6809/8620/8676/2319/3611/9545/1201/84062/53826/23095/27020/7732/79772/9922/6813/9114/9810/8943/85439/4311/23385/152/55784/6623/10228/6580/9554/6539/6810/2914/8500/50618/57706/1488/1861/4218/222962/27255/143187/81565/84961/2550/2852/7349/10458/10567/6546/57010/79414/8301/23312/1183/5028/6540/26503/114088/8775/79641/8938…
BP	GO:1903556	negative regulation of tumor necrosis factor superfamily cytokine production	59	0.457101372523606	1.7714392323998	0.00132562394445457	0.0120991143816697	0.00891231159388203	3896	tags=39%, list=19%, signal=32%	27202/602/409/7099/5777/64127/11213/23547/706/80149/3965/140885/5987/51738/29126/2621/945/7128/9971/4057/1139/671/4795
BP	GO:0006956	complement activation	56	0.453934157120037	1.74488384585492	0.00132855674079186	0.0121122577469496	0.00892199310965842	2782	tags=34%, list=14%, signal=29%	715/5199/1378/710/51279/3553/11326/4179/714/717/2219/713/712/1604/629/1191/1379/718/966
BP	GO:0005984	disaccharide metabolic process	10	0.750063095115214	1.92041516130202	0.00133819268419515	0.0121864146347468	0.00897661771027236	2256	tags=50%, list=11%, signal=44%	8972/2548/673/2683/2203
BP	GO:0030308	negative regulation of cell growth	180	0.326493456271953	1.53645927716487	0.00136912258260508	0.0124541038511856	0.00917379988674961	3975	tags=32%, list=19%, signal=26%	64218/10507/29946/7040/5795/6494/10509/84722/9150/51379/5058/6586/79594/2539/8408/978/9043/3303/5371/604/3621/3304/1026/7869/2931/684/4878/57609/57715/1032/84687/9686/2203/203245/6422/9856/51447/2273/1020/1654/94/2786/57142/3273/79602/58189/2258/83667/57805/221476/8751/91/56848/11007/56920/10201/5467/4633
BP	GO:0042129	regulation of T cell proliferation	161	0.337760404613173	1.55176288368713	0.00137102202474411	0.012457416247227	0.00917623982612963	2460	tags=25%, list=12%, signal=23%	3133/3105/7133/3718/29108/283234/1051/177/10288/1378/3659/51043/5777/10673/3594/54440/149041/3965/11035/3071/6654/3553/654346/11006/5880/942/29126/246778/11326/4179/11151/1604/6850/6363/5788/5573/1947/6441/3593/259307/729230
BP	GO:0045292	mRNA cis splicing, via spliceosome	22	-0.607695387482623	-1.8677174381463	0.00138830124358688	0.0126003090497359	0.00928149589201258	3129	tags=41%, list=15%, signal=35%	51729/8899/6426/84991/22916/11193/55015/1207/51503
BP	GO:0051480	regulation of cytosolic calcium ion concentration	337	0.278639295142768	1.40179337263704	0.00139945167601229	0.0126873194404064	0.00934558849326409	3601	tags=23%, list=18%, signal=19%	3577/5023/27202/2357/9170/1535/728/7226/3579/5777/581/7009/1201/2358/80024/57053/2185/133/2769/4067/123041/5566/27020/121665/825/9034/5294/219931/1230/8996/64072/2280/8698/5739/5371/84502/666/51738/57158/4035/578/2852/5031/2624/11151/1604/6546/6363/27/5788/57192/57113/10134/5028/6346/59341/729230/2903/773/1814/9002/808/1020/8398/2826/719/1649/4923/2859/6547/5581/10523/6373/255061/6366/5733/3717/4…
BP	GO:0120033	negative regulation of plasma membrane bounded cell projection assembly	30	0.545640788408458	1.84440116812488	0.00140228449428017	0.0126988129314613	0.00935405469751272	3880	tags=43%, list=19%, signal=35%	3985/1785/5580/832/4117/83478/115704/5909/3273/653464/51225/6366/5365
BP	GO:0070943	neutrophil-mediated killing of symbiont cell	12	0.721452562009481	1.91541727090169	0.00140385571927087	0.0126988687917099	0.00935409584465174	3263	tags=58%, list=16%, signal=49%	171389/4615/54210/566/6372/383/1991
BP	GO:0032200	telomere organization	125	-0.372089465444138	-1.60881205658113	0.00140854127598008	0.0127096408358158	0.00936203062487996	4912	tags=41%, list=24%, signal=31%	79035/4751/3181/55183/3192/5394/167227/135458/546/2237/23137/9134/55651/545/92345/4216/1763/10574/3183/7013/4609/54433/472/79677/2072/3184/6117/6950/5981/54386/641/10694/1736/10575/5111/26272/3320/6118/10111/170506/9937/8550/3178/908/286053/10576/5889/6119/7486/51002/26354
BP	GO:0042308	negative regulation of protein import into nucleus	13	-0.711407705341279	-1.88062120177062	0.00140978366128261	0.0127096408358158	0.00936203062487996	1006	tags=31%, list=5%, signal=29%	29969/7341/51569/5569
BP	GO:1904590	negative regulation of protein import	13	-0.711407705341279	-1.88062120177062	0.00140978366128261	0.0127096408358158	0.00936203062487996	1006	tags=31%, list=5%, signal=29%	29969/7341/51569/5569
BP	GO:0030111	regulation of Wnt signaling pathway	308	0.283116603717749	1.41054878438205	0.00141131210168475	0.0127096408358158	0.00936203062487996	3708	tags=25%, list=18%, signal=21%	27185/4851/7090/7091/120892/5663/7040/1453/57680/6934/92162/1613/10023/3611/2932/57674/83999/7249/1452/10459/55593/6907/3516/80199/79705/1432/11063/2887/7097/30851/5218/2776/25987/9113/55716/4035/2931/79577/6497/84870/8322/9686/65125/388336/7015/284654/64750/9839/6422/1896/5499/7128/55959/112401/1654/8312/23399/83786/25937/6789/80351/1950/1649/23500/139285/57326/6788/57805/6714/4790/25805/81847/5…
BP	GO:0043303	mast cell degranulation	47	0.485406249982673	1.80838777907951	0.00141886354400963	0.0127634798182862	0.0094016888818843	1924	tags=36%, list=9%, signal=33%	201294/2242/9846/2268/5293/4067/7462/3965/6813/5294/3566/867/5880/284021/2624/4878/6850
BP	GO:0021782	glial cell development	110	0.367857098580967	1.60277005926833	0.00142997138598729	0.0128491559533786	0.0094647986590148	4476	tags=33%, list=22%, signal=26%	5663/728/177/7099/3611/9334/2358/4067/4763/23385/7097/4035/6497/712/208/2896/56978/22933/1191/9968/7431/1020/83933/9463/375387/84504/7124/3913/9331/4915/10675/4192/745/135/118738/3845
CC	GO:0043025	neuronal cell body	492	0.25634818554189	1.33844268630992	0.00143392092911604	0.0128703920562473	0.00948044135482172	4079	tags=23%, list=20%, signal=19%	653361/1639/79890/22853/7133/120892/29108/1535/5663/6272/3759/23001/7226/8620/632/7077/2664/3611/7150/3249/6533/28988/57053/2185/83999/7732/55201/79594/10008/6654/116443/5590/3784/4311/2182/152/6623/57706/4155/4218/203228/143187/81565/4035/9693/23585/5909/2931/374291/10642/7349/4878/57609/55238/10458/10300/306/6515/6546/84687/10652/23400/1317/8301/22933/4900/94233/5957/79641/729230/5499/773/2475/…
BP	GO:0030316	osteoclast differentiation	91	0.387834975545189	1.66372823712304	0.00143870746815758	0.0128990855211388	0.00950157720755888	3757	tags=36%, list=18%, signal=30%	11025/1051/9846/7099/632/7305/22904/2101/4853/537/3726/79705/1432/1230/28962/11006/56834/9935/6988/3635/9770/3605/29887/3593/6422/2475/7030/8792/6714/7124/4057/10272/9855
BP	GO:1904667	negative regulation of ubiquitin protein ligase activity	12	-0.717204611476502	-1.86688426926132	0.00144896911511814	0.0129744411067892	0.00955708477930919	1772	tags=75%, list=9%, signal=69%	4085/6224/26271/6167/9532/6135/6201/6125/9349
MF	GO:0050321	tau-protein kinase activity	22	0.611440857918424	1.90740512327671	0.00145112482362349	0.0129744411067892	0.00955708477930919	3193	tags=50%, list=16%, signal=42%	1453/2932/2011/23387/2931/9475/57787/1020/57551/146057/9344
BP	GO:0070131	positive regulation of mitochondrial translation	14	-0.69162694550212	-1.86368617522336	0.00145280720440777	0.0129744411067892	0.00955708477930919	3970	tags=64%, list=19%, signal=52%	84881/55005/26995/51335/22868/84300/708/79072/54931
BP	GO:0043409	negative regulation of MAPK cascade	161	0.337061655000216	1.54855263849685	0.00145474698123388	0.0129744411067892	0.00955708477930919	3415	tags=26%, list=17%, signal=22%	2629/10347/5580/171389/1845/5795/408/7099/6653/5777/11213/57053/1445/4067/91662/4763/140885/80279/3553/11006/10318/284996/10636/51231/51207/3480/9314/2852/10114/4878/55870/5788/81848/6422/5291/11314/10019/1852/65018/11117/221496/6609
BP	GO:0034250	positive regulation of cellular amide metabolic process	148	-0.351513610868708	-1.55831593102121	0.00145510739551124	0.0129744411067892	0.00955708477930919	2307	tags=26%, list=11%, signal=23%	65109/55364/3184/56339/65110/6191/6198/22927/51441/22868/84300/836/9775/10657/54103/940/113251/5436/29063/8087/3458/7555/170506/1982/708/79072/10605/10600/54505/4869/6154/6125/3646/54931/51065/27230/4690/29081
BP	GO:0046637	regulation of alpha-beta T cell differentiation	67	0.432816679638854	1.73840634527892	0.0014705372794	0.0130976284138876	0.00964782560798802	2009	tags=33%, list=10%, signal=30%	3718/114548/51043/3142/3594/54440/149041/80149/3965/8943/3566/3071/5590/64332/84695/11006/604/942/246778/6850/6363/84807
BP	GO:1904064	positive regulation of cation transmembrane transport	143	0.347011938698027	1.57412269143082	0.00147450928938734	0.0131186056733431	0.00966327763751309	4715	tags=34%, list=23%, signal=27%	5023/1785/3460/3759/3753/23630/81/581/1520/6548/825/2539/10008/246329/3784/57158/2852/5031/4878/65125/375/342667/729230/5348/9002/808/1020/4923/65018/6373/30845/1815/3747/81671/1908/65268/6786/65266/3934/799/5170/6347/54413/9722/3627/2259/51083/27092/487
BP	GO:0032608	interferon-beta production	52	0.444267315183431	1.69496699863541	0.00148160226059732	0.0131528673331364	0.00968851507044985	3791	tags=48%, list=19%, signal=39%	84282/29108/10211/3659/7099/51311/140885/81844/7097/54106/3665/114609/79671/3661/5971/1654/148022/79132/4938/3663/4940/4939/9636/23586/54476
BP	GO:0032648	regulation of interferon-beta production	52	0.444267315183431	1.69496699863541	0.00148160226059732	0.0131528673331364	0.00968851507044985	3791	tags=48%, list=19%, signal=39%	84282/29108/10211/3659/7099/51311/140885/81844/7097/54106/3665/114609/79671/3661/5971/1654/148022/79132/4938/3663/4940/4939/9636/23586/54476
BP	GO:0030149	sphingolipid catabolic process	30	0.544403096720147	1.84021746330626	0.00149899228605799	0.0132927031793164	0.0097915193560394	5680	tags=57%, list=28%, signal=41%	2629/5580/2717/2760/4758/27293/57704/4668/6610/339221/6609/427/8877/3073/56624/5538/4759
BP	GO:0030098	lymphocyte differentiation	360	0.275423016998269	1.39682934378936	0.0015057017210158	0.0133350223700787	0.00982269203550805	2728	tags=23%, list=13%, signal=20%	150372/2629/602/6774/2213/101/3718/114548/64218/10288/5795/1378/3659/51043/9092/5293/5777/581/2529/10673/6688/3142/3570/3594/54440/2185/2207/677/57580/149041/23210/80149/3965/4783/4853/8943/3516/11035/3566/3071/6654/5590/3553/64332/84695/1794/11006/7409/54106/604/96459/3140/3601/942/54361/246778/55716/1316/9935/4179/578/1209/8993/2621/8809/6850/5971/2175/6363/5788/84807/3635/56833/57864/3593/2593…
BP	GO:0009612	response to mechanical stimulus	211	0.312133100569153	1.50038551044195	0.00150749607438482	0.0133350223700787	0.00982269203550805	5613	tags=40%, list=28%, signal=29%	50848/83862/4055/2934/1535/3759/3659/7099/4615/1265/632/51311/3249/6548/57053/2185/3727/8740/6772/7132/3553/1432/3784/7100/9311/7508/841/396/578/5894/7349/4878/5970/6546/5028/5743/355/943/59341/8795/9856/642658/4353/10628/1647/6610/6714/5595/4790/9020/50964/654/5138/6507/9033/56729/2022/838/3728/572/4192/834/4212/3627/1116/9379/283078/1000/10746/23621/3485/6662/79955/835/64220/2353/9759/6262/1499…
BP	GO:0070482	response to oxygen levels	326	0.279361200080776	1.39918066157835	0.00150964252733286	0.0133350223700787	0.00982269203550805	4021	tags=27%, list=20%, signal=22%	4851/3383/101/57085/1535/8837/10533/177/863/7391/7009/571/2034/6548/5058/2185/677/133/9114/5165/3516/537/54583/4763/112398/5328/8996/9915/55662/10869/5371/7097/6648/867/9520/5351/1026/28996/1179/10135/5894/317/4878/7422/9475/6546/51167/22937/132864/205/7015/3297/22933/5743/4193/355/5978/27035/6422/2475/7352/94/3162/9463/6532/3778/538/4540/84069/65018/6547/5581/5159/6714/7010/8751/9124/8678/1139/1…
BP	GO:1904851	positive regulation of establishment of protein localization to telomere	10	-0.74653464484571	-1.8114762753613	0.00151033837294827	0.0133350223700787	0.00982269203550805	3140	tags=70%, list=15%, signal=59%	10574/6950/10694/1736/10575/908/10576
CC	GO:0031234	extrinsic component of cytoplasmic side of plasma membrane	98	0.387342986903546	1.67685635550401	0.00151808320644304	0.0133764479820807	0.00985320649718537	2755	tags=27%, list=14%, signal=23%	2783/57655/2242/3055/112574/2268/6725/2185/2769/4067/246329/9885/2771/10188/2787/2776/2767/6503/8514/6850/342667/3092/7053/2773/2786/5753
BP	GO:0006911	phagocytosis, engulfment	54	0.444309358165826	1.70120724694927	0.00152119964840839	0.0133764479820807	0.00985320649718537	2762	tags=33%, list=14%, signal=29%	2209/10347/2213/2934/391/55113/3071/11031/51411/5880/19/2624/23616/3684/4481/4627/718/11314
BP	GO:0043030	regulation of macrophage activation	54	0.444160300476141	1.70063652293177	0.00152119964840839	0.0133764479820807	0.00985320649718537	3829	tags=37%, list=19%, signal=30%	2213/120892/1050/7099/10333/3727/10062/80149/3566/79155/11326/399687/5788/2896/8399/145581/1075/8530/972/671
BP	GO:0090207	regulation of triglyceride metabolic process	36	0.509547951292308	1.81702854966958	0.00152162453629042	0.0133764479820807	0.00985320649718537	3988	tags=39%, list=20%, signal=31%	440503/79143/84649/6653/10062/5294/7376/718/23399/80025/51099/221955/7069/255919
CC	GO:0005758	mitochondrial intermembrane space	80	-0.412988390519392	-1.66790318059136	0.00153649111470505	0.0134842260072766	0.00993259671643771	4461	tags=42%, list=22%, signal=33%	26515/9131/57486/4976/3284/5498/30968/1678/10063/6622/4702/10456/824/79145/2628/117145/221154/84300/11315/51287/388753/51142/64083/26235/1371/51499/23568/26521/6647/26520/54205/4725/25996/100272147
BP	GO:0043011	myeloid dendritic cell differentiation	20	0.62760631271294	1.93436536644057	0.00153720841221727	0.0134842260072766	0.00993259671643771	2572	tags=45%, list=13%, signal=39%	4055/5663/6688/116071/4853/3516/5971/3694/55509
BP	GO:0034113	heterotypic cell-cell adhesion	60	0.447111521129501	1.73845129859538	0.00154483357131428	0.0135133881360691	0.00995407779103046	3980	tags=37%, list=20%, signal=30%	3687/10211/177/10288/3557/3678/140885/3553/4814/4155/9314/3681/5788/65125/1829/1824/3679/8174/7124/3690/338879/3728
MF	GO:0016251	RNA polymerase II general transcription initiation factor activity	33	-0.530174458683546	-1.807818657135	0.0015452679518992	0.0135133881360691	0.00995407779103046	4757	tags=61%, list=23%, signal=47%	2967/387332/6908/6882/6877/6873/6883/2959/6879/9519/2961/6874/2960/51616/6875/2958/2963/902/1810/6880
BP	GO:0060249	anatomical structure homeostasis	293	0.282521317497803	1.40962912467492	0.00154552923222481	0.0135133881360691	0.00995407779103046	3601	tags=24%, list=18%, signal=20%	2131/50848/5023/9842/4520/4851/1639/101/57333/7099/226/581/632/64127/9545/2034/23498/54440/2548/2185/1445/825/84286/537/4763/563/79705/64072/4117/5880/54106/338773/4155/5175/56834/94137/2624/11151/7422/6850/3635/3605/5028/5743/216/29887/6441/729230/3694/124220/8861/7128/1020/57551/25937/642658/728378/7122/4938/9414/8792/9476/6714/143689/5950/90952/4057/60/7032/490
BP	GO:0016485	protein processing	213	0.309297959126466	1.48938688526839	0.00155198775979463	0.013546288165091	0.00997831223504364	4464	tags=34%, list=22%, signal=27%	715/1889/101/151516/2934/120892/29108/5663/63901/10162/171389/1520/3249/83464/1201/23761/55851/5566/2028/27141/121665/51279/5328/8996/3250/81502/2161/4311/3240/23385/58484/5045/841/578/79147/22900/444/7123/4193/83596/5552/2903/5664/4627/1362/861/5653/2678/3428/8728/7113/9159/10699/7850/27429/837/6714/8530/5046/9986/9718/29934/572/354/102/1514/136242/6687/834/745/1369/51107
BP	GO:1901739	regulation of myoblast fusion	17	0.641733283302167	1.90704174476392	0.00155310447246749	0.013546288165091	0.00997831223504364	1708	tags=41%, list=8%, signal=38%	51177/10211/8837/10938/3566/1432/963
BP	GO:0140694	non-membrane-bounded organelle assembly	340	-0.292372455269757	-1.43015462383797	0.00155430050304409	0.013546288165091	0.00997831223504364	3035	tags=24%, list=15%, signal=20%	282809/6223/54443/54475/55835/1060/1965/1073/11200/23015/9735/79959/26054/85459/130916/9662/5357/51001/140801/259266/55794/1040/25914/6175/71/51119/24137/4733/10274/51441/22868/64105/6047/3619/10464/8850/23212/4292/3796/6193/56890/163786/8766/55142/246175/79884/6188/9126/9525/6713/115106/57472/6228/64946/708/29777/55125/10982/55299/6208/79003/6147/1069/26271/6169/54505/54801/6232/6152/6135/4869/6…
BP	GO:0043270	positive regulation of ion transport	264	0.291684195311841	1.43117023588618	0.00156764823181321	0.0136382509781174	0.0100460528331475	4715	tags=33%, list=23%, signal=25%	353514/5023/11027/409/1785/3460/5663/3759/1051/3753/23630/81/581/1520/6548/706/825/2539/10008/246329/3553/1230/3784/57158/578/2852/5031/7349/9914/4878/65125/375/342667/5028/8529/729230/5652/5348/9002/2273/150/808/1020/5608/6532/8398/4923/65018/8792/10768/10991/5159/776/6373/8399/30845/1815/3747/56848/81671/1908/65268/490/1080/6786/65266/3934/5724/799/5170/5155/6347/54413/9368/9722/3627/553/135/22…
BP	GO:0070431	nucleotide-binding oligomerization domain containing 2 signaling pathway	14	0.69241689918926	1.93926105941749	0.00156821397123288	0.0136382509781174	0.0100460528331475	2808	tags=64%, list=14%, signal=55%	51296/121260/7099/64127/3303/3304/5970/7128/144811
BP	GO:0051304	chromosome separation	93	-0.388753739686044	-1.61154544936581	0.00158216612679857	0.0137448564805606	0.0101245793620672	4416	tags=39%, list=22%, signal=30%	990/7756/891/996/9319/129563/56155/130951/9183/4085/7272/9735/472/9184/2072/1459/51529/9700/29945/4292/8881/8452/55795/56916/10403/57697/5925/55781/51433/55055/7155/54908/5885/26271/286053/246184
BP	GO:0046479	glycosphingolipid catabolic process	14	0.692188360611373	1.93862098843541	0.00158677250113392	0.0137701305606423	0.0101431964665785	2514	tags=50%, list=12%, signal=44%	2629/5580/2717/2760/4758/57704/4668
[truncated: 559 more rows]
