# Supplementary material for: Identification and immune characteristics of N6-methyladenosine related ferroptosis-related genes in intervertebral disc degeneration
Source: Sci Rep. 2025 Sep 29;15:33659. doi: 10.1038/s41598-025-18011-z (PMC12480624; doi:10.1038/s41598-025-18011-z)
Supplement: Supplementary file 1 — Supplementary Information. [file 41598_2025_18011_MOESM1_ESM.zip › 3. Tables/Supplementary Table 13 PPCDC.kegggsea.txt]

ID	Description	setSize	enrichmentScore	NES	pvalue	p.adjust	qvalues	rank	leading_edge	core_enrichment
hsa00190	Oxidative phosphorylation	108	-0.567455022623772	-2.39262077572121	1e-10	6.66e-09	3.57894736842105e-09	2342	tags=42%, list=11%, signal=37%	51382/54539/4722/1329/4695/4712/4701/9377/9167/4716/1353/6392/7386/55967/4729/7385/4700/4709/1327/4718/5464/1337/4708/4706/4707/9550/4710/1340/1347/29796/10975/27089/4711/1349/4694/54205/4725/1350/7381/4717/1345/4724/4697/7388/4698
hsa03010	Ribosome	130	-0.773740506528166	-3.39388724850718	1e-10	6.66e-09	3.57894736842105e-09	2313	tags=70%, list=11%, signal=62%	6130/140801/51373/6157/51318/6136/6191/6175/6176/65008/23521/6224/6217/6124/6193/9801/25873/6168/6188/29074/6159/64979/6227/6202/64981/64965/54948/6137/6146/6228/6138/6194/64968/6208/6147/51023/2197/51263/4736/29088/64983/6143/219927/6166/6167/6229/6169/6233/11224/63931/6181/6222/28998/9553/6232/6155/6152/6135/6204/64963/6154/6235/6201/6128/6170/51121/54460/65003/6125/29093/6165/6164/6218/6230/11…
hsa04380	Osteoclast differentiation	125	0.595499340990148	2.620473440677	1e-10	6.66e-09	3.57894736842105e-09	3366	tags=52%, list=17%, signal=44%	653361/11025/2209/353514/9103/2355/4791/2213/11027/10379/3460/1535/9021/9846/7040/11024/10288/5293/6688/7305/2212/3454/55423/2885/4689/5603/23547/4688/10326/3554/3727/7297/6772/7132/79168/3726/140885/3553/1432/11006/6773/2214/8517/8878/5600/3455/5970/6850/5971/208/3551/27035/5291/3937/5608/11026/2274/10990/8792/4773/5595/7124/8651/4790/9020
hsa04621	NOD-like receptor signaling pathway	173	0.493123398123774	2.29970067724959	1e-10	6.66e-09	3.57894736842105e-09	3435	tags=42%, list=17%, signal=35%	10616/10379/79792/114548/29108/5580/1535/55072/7226/7205/260434/171389/7099/4615/5586/4210/11337/64127/5330/3454/90550/5603/84674/7297/9447/6772/8737/91662/11035/9051/4793/3553/1432/64170/6773/118429/58484/3665/2919/4671/8517/841/115361/10135/5600/2634/79671/3661/3455/5970/22900/5585/3551/10010/22861/7128/1673/2920/23710/148022/257397/115362/3428/10628/6041/4938/4940/4939/837/5595/7124/4790/55054
hsa05168	Herpes simplex virus 1 infection	487	-0.386699519315977	-1.94986225866205	1e-10	6.66e-09	3.57894736842105e-09	5008	tags=46%, list=25%, signal=35%	10520/147949/114026/7553/7766/3452/329/51710/7691/3444/567/201514/57615/7638/90338/284323/57541/9310/282890/390980/7652/7695/7549/7644/84775/90576/163071/6427/93474/121274/162962/9534/7187/7539/7587/80095/54753/162655/7633/654254/92283/9668/79862/9831/7248/57209/374900/6352/6940/8892/56001/10224/388536/90827/148203/10795/7730/285676/146434/440275/147658/57547/84765/7768/83744/284307/7757/162963/8…
hsa05012	Parkinson disease	241	-0.431267739735352	-2.02503810944713	3.65511866277171e-10	1.7034108381428e-08	9.15378038515178e-09	3246	tags=35%, list=16%, signal=30%	5682/4715/5692/7332/291/6622/4702/91860/1965/468/5693/4726/5694/5695/54539/4722/9451/57181/5685/1329/4695/143471/4712/84617/4701/7295/9377/292/9167/4716/836/5713/3708/11315/6392/5689/7386/55967/23516/7326/801/4729/9861/10213/805/7417/7385/4700/64116/7494/4709/5684/5718/1327/4718/1337/4708/4706/4707/5683/4710/1340/6233/1347/5687/29796/10975/6647/27089/4711/1349/4694/54205/4725/1350/7381/4717/1345/…
hsa05171	Coronavirus disease - COVID-19	221	-0.442525038573033	-2.05953232819718	3.78910574417427e-10	1.7034108381428e-08	9.15378038515178e-09	2313	tags=33%, list=11%, signal=30%	6130/140801/6157/29110/5296/6136/6191/6175/6176/23521/6224/6217/6124/5578/6193/25873/1147/6168/6188/6159/6227/6202/6137/6146/6228/6138/5295/6194/6208/6147/2197/6885/4736/6143/6166/6167/6229/6169/6233/11224/6181/6222/6232/6155/6152/6135/6204/6154/6235/6201/6128/6170/51121/6125/6165/6164/6218/6230/9349/51065/6173/6133/6139/200916/6160/6205/6171/6210/6144/6189/51187/6129/6156/6207
hsa04145	Phagosome	147	0.48380619265837	2.18419306105255	4.23073622550494e-10	1.7034108381428e-08	9.15378038515178e-09	4064	tags=44%, list=20%, signal=35%	653361/2209/715/9103/3133/2213/3105/1535/2204/9146/7099/1520/2212/929/7277/10333/4689/4688/7278/3678/3920/9114/6890/535/537/533/3134/3107/7097/2214/9554/7846/55176/8992/526/11151/200576/5869/5878/529/3684/3693/6891/4481/6441/3106/10383/718/7879/4353/7059/3135/10332/51807/1783/9341/3916/84790/60/3690/4360/7280/203068/3125
hsa05152	Tuberculosis	172	0.464443536885484	2.16446083483273	5.0572392622526e-10	1.7034108381428e-08	9.15378038515178e-09	4064	tags=43%, list=20%, signal=35%	3687/2209/9103/4802/2213/3460/1051/7040/1378/7099/4615/581/1520/843/1509/2212/929/64127/10333/5603/2207/6772/3920/9114/7132/535/537/533/3588/3553/1432/7421/64170/7097/2214/54106/841/114609/5600/842/5894/11151/7096/317/5869/5878/5970/6850/26253/208/3684/3593/1379/810/808/718/7879/10332/6714/5595/7124/4790/3916/56848/4800/3717/5594/637/4360/972/8625/572/4046/3125
hsa03008	Ribosome biogenesis in eukaryotes	66	-0.622652973653602	-2.41009638911986	5.1153478622907e-10	1.7034108381428e-08	9.15378038515178e-09	3760	tags=61%, list=18%, signal=50%	138716/55131/166378/55651/56001/55813/51068/7514/28987/9790/10248/54433/10171/51077/2091/29102/1459/134430/51119/4931/10436/10775/29107/29889/10885/1736/10799/55781/10556/5901/55916/51602/102157402/23560/84128/51367/23160/51096/25996/26354
hsa04062	Chemokine signaling pathway	185	0.4559914213773	2.14557470854344	7.84025107564886e-10	2.37345782562824e-08	1.27544754340699e-08	4347	tags=44%, list=21%, signal=35%	653361/3577/6774/409/3718/2783/5580/3055/2268/408/7454/3579/5293/5330/5829/2885/2932/5058/2185/4067/5566/57580/6772/58191/5294/673/4793/6654/5590/1230/2771/1794/23533/2787/6773/109/7409/5880/2776/2919/8517/2870/5568/6464/5894/2931/5970/9475/6355/6363/208/6011/3551/7410/6346/729230/5291/2920/2773/196883/2786/6655/2826/6372/6714/5595/6373/4790/6366/3717/5594/1398/5331/572/6359/107/3265/6347/6367/51…
hsa04142	Lysosome	129	0.486032324853742	2.15117977018675	6.43670256648407e-09	1.78618496219933e-07	9.59859154651134e-08	5646	tags=54%, list=28%, signal=39%	2629/6556/6272/1520/2588/1509/5476/3482/10239/410/2799/1201/2717/2760/9516/4758/2548/9583/3920/9114/535/8943/537/533/164/10577/3423/5660/4125/23163/8906/57192/23312/411/26503/22901/4668/1213/7805/8218/1174/967/8372/9476/3916/6609/1212/1075/26088/1777/27074/427/1514/1497/1508/1200/1515/3073/6677/51606/3425/9179/1522/2720/20/8907/8546/135112/4669/5538
hsa04613	Neutrophil extracellular trap formation	107	0.505372029197265	2.20033433380197	2.25984382115612e-08	5.78867686496144e-07	3.1107161910651e-07	3766	tags=50%, list=18%, signal=41%	653361/27180/2209/2357/79792/1535/728/10533/177/1378/7099/5293/2212/51311/5330/4689/5603/2358/4688/6404/366/1432/7097/2214/5880/51564/5600/23569/5894/6403/5970/6850/208/3684/1183/3674/566/2475/5291/1379/718/83933/5605/4353/10105/837/1991/6714/5595/4790/60/5594/10013/3690
hsa05165	Human papillomavirus infection	323	0.360023968485313	1.81363285506549	2.76614052037805e-08	6.57946280918494e-07	3.53566833431781e-07	4159	tags=36%, list=20%, signal=29%	4851/3133/55534/3105/4600/10379/5663/3659/9586/5293/6934/581/3454/5829/2885/2932/7249/7297/5566/1452/3678/6772/9114/7132/535/4853/3516/537/533/3134/6654/5590/1298/2535/6773/3107/896/8517/841/54361/8992/1026/578/5520/5568/526/5894/27175/8638/3661/3455/7422/5970/8322/529/208/5610/3693/10134/7015/1108/10488/3381/3551/5743/4193/355/3674/3912/3694/3106/7482/5986/5315/2475/3672/5291/8312/7855/7471/5605…
hsa05135	Yersinia infection	134	0.461018255830958	2.06078975845592	3.39556829639061e-08	7.53816161798714e-07	4.05085340622037e-07	3668	tags=42%, list=18%, signal=34%	7456/147179/114548/29108/10093/7454/7099/4615/6195/5586/5293/4210/2212/5829/391/2932/5603/10095/2185/10552/3678/3553/1432/7409/5880/58484/2776/8517/10092/9815/5600/3661/10458/5970/9475/208/5585/9138/3551/7410/5291/3937/5608/5605/148022/23396/4773/10163/6714/5595/3984/7124/4790/60/5594/1398
hsa05140	Leishmaniasis	75	0.553215737076916	2.2382084506099	6.0992709993108e-08	1.26941077673156e-06	6.82155309133445e-07	3574	tags=43%, list=18%, signal=35%	653361/2209/9103/3460/1535/7040/1378/7099/4615/5777/2212/4689/5603/4688/6772/4793/3553/1432/7097/2214/5600/5970/3684/5743/3593/1379/718/5595/7124/4790/3717/5594
hsa05014	Amyotrophic lateral sclerosis	334	-0.363463683501261	-1.77552354320879	8.60175920215178e-08	1.68493283195091e-06	9.05448337068609e-07	3246	tags=30%, list=16%, signal=26%	5682/8480/4715/127602/5692/2066/81929/4702/1965/7802/468/4741/5693/4726/5694/55255/144983/116442/4927/5695/54539/4722/9972/9451/5533/29110/5685/1329/4695/143471/4712/84617/5868/56171/71/55706/4701/9377/9631/29107/9167/4716/836/5713/6392/5689/6428/7386/79023/55967/6432/310/4729/9861/10213/55916/7385/4700/7494/4709/5684/5718/10133/1327/4718/3178/57122/1337/4708/4706/4707/5683/4710/1340/1347/5687/29…
hsa05167	Kaposi sarcoma-associated herpesvirus infection	187	0.415469465777906	1.95579414598807	1.09300977637874e-07	2.02206808630067e-06	1.08661790634144e-06	3691	tags=39%, list=18%, signal=32%	3383/3133/6774/3105/10379/2783/3055/5293/6934/581/3454/2932/5603/7297/4067/57580/6772/4277/7132/5294/3134/1432/1230/100507436/23533/7538/2787/6773/3107/3665/2919/8517/841/942/1026/9261/578/5600/842/5894/3661/3455/7422/5970/6850/208/5610/3551/5743/355/3106/2475/5291/810/808/718/2920/5608/7316/2786/5605/148022/3135/4773/6714/5595/4790/83439/3717/5594/637/8678
hsa05163	Human cytomegalovirus infection	216	0.391095702757722	1.87013498299236	1.28514005709156e-07	2.2523770474289e-06	1.21038121720535e-06	4226	tags=40%, list=21%, signal=32%	6892/3133/6774/3105/2783/6667/9586/3579/5293/581/9826/5330/3570/5829/2885/2932/5603/2185/3554/7249/5566/8737/6890/7132/3588/3134/6654/3553/1432/1230/2771/2787/3107/109/5880/2776/2767/8517/841/1026/578/5600/5568/842/5894/3661/7422/5970/9475/208/9138/6891/10488/3551/5743/4193/355/3106/2475/5291/810/808/5608/2773/196883/2786/5605/6655/3135/4773/6714/5595/7124/4790/5733/5594/637/1398/3690/1869/5331/1…
hsa05130	Pathogenic Escherichia coli infection	194	0.405522229949254	1.91353578854709	2.1681599746831e-07	3.60998635784736e-06	1.93993260892698e-06	3574	tags=36%, list=18%, signal=30%	7456/27128/9181/4542/9170/147179/114548/29108/10093/7099/4615/5777/581/9826/2212/7009/7277/5603/5058/10095/8743/3059/3554/7278/10552/4644/8737/7132/4793/3071/3553/1432/7100/7846/4671/8517/841/114609/10092/578/5600/842/9080/10458/5970/9475/64005/375/9138/3551/355/24146/9266/8795/4627/10383/7122/257397/2017/51807/10163/837/6714/5595/7124/4790/84790/60/5594
hsa04668	TNF signaling pathway	111	0.478193843578124	2.07929464180787	2.45382389497553e-07	3.87675016850887e-06	2.08328600804965e-06	3410	tags=41%, list=17%, signal=34%	3383/602/7133/1051/9021/8837/3659/9586/5293/843/64127/4318/5603/8737/7132/11035/3726/3553/1432/197259/8986/2919/8517/841/4217/5600/8809/5970/9252/208/10488/3551/5743/355/7128/5291/2920/5608/257397/6372/5595/7124/4790/9020/182
hsa04060	Cytokine-cytokine receptor interaction	286	0.36070540807316	1.79070052502762	2.56121632754339e-07	3.87675016850887e-06	2.08328600804965e-06	4337	tags=30%, list=21%, signal=24%	3577/1439/23765/8794/4055/7133/1441/3460/84957/7040/3557/3579/10673/3570/3454/1438/5008/3594/8743/3554/8741/8740/58191/3604/7132/3588/3566/3553/1230/2057/51330/3625/3556/2919/9180/3601/246778/3597/84818/8809/3455/6355/6363/3605/355/1271/943/3593/6346/8795/729230/1896/3603/55504/2920/94/8807/2826/8792/59067/6372/1442/7850/7124/6373/91/6366/27177/8793/8764/654/3561/2688/83729/970/2657/58985/5618/63…
hsa04666	Fc gamma R-mediated phagocytosis	91	0.506080583725035	2.13627494347092	3.46214138389317e-07	5.01257861233229e-06	2.6936569119535e-06	3668	tags=46%, list=18%, signal=38%	653361/2209/3985/2213/2934/1785/5580/3055/9846/7408/10093/7454/5293/2212/5058/10095/4067/10552/50807/3636/7409/2214/5880/4082/10092/5894/6850/5788/208/3635/1072/7410/5291/8398/23396/5581/10163/5595/3984/56848/5594/1398
hsa04010	MAPK signaling pathway	291	0.352566841722685	1.75578538508626	3.6573451816474e-07	5.07456643953576e-06	2.72696789859674e-06	3824	tags=30%, list=19%, signal=25%	4791/4296/409/3310/777/115727/7040/1845/408/7867/4615/6195/4215/929/2885/5603/8569/5058/3554/3727/2872/5566/7132/673/4763/8911/9064/6654/3553/1432/3303/5880/4616/8986/5871/2260/3556/8517/3480/4217/3304/9261/9693/5600/5568/5894/3082/7422/5970/9252/10912/5154/5971/208/3551/355/1616/2005/773/7039/5608/57551/5605/6655/6789/1950/1647/1649/1852/6237/3305/9344/5159/776/6788/5595/7010/7124/4790/9020/5594…
hsa04662	B cell receptor signaling pathway	80	0.527764081614808	2.17816525442992	3.94422723436617e-07	5.25371067617574e-06	2.82323633617789e-06	3352	tags=48%, list=16%, signal=40%	11025/353514/2213/11027/11024/10288/5293/5777/2885/2932/23547/4067/79168/4793/6654/11006/3636/7409/5880/8517/118788/5894/5970/8519/6850/208/3635/4794/3551/7410/5291/5605/6655/11026/10990/4773/5595/4790
hsa05132	Salmonella infection	248	0.376350125552368	1.83770235454563	4.35397247325294e-07	5.38070550707116e-06	2.89148075297012e-06	4077	tags=40%, list=20%, signal=33%	9842/27128/57617/1639/8677/79792/1785/114548/29108/112574/127829/10093/7099/4615/5293/6934/581/10121/929/7277/10333/27072/391/5603/5058/10095/8743/7278/10552/8737/7132/5294/11035/29109/3071/3553/1432/23265/7100/7097/58484/7846/54106/197259/4671/8517/841/114609/10398/10092/578/5600/5894/5869/5878/5970/9475/5788/208/375/5585/23339/3551/9266/8795/388/89953/83658/5291/10383/5608/7879/345456/6993/2320…
hsa05150	Staphylococcus aureus infection	90	0.504374935277032	2.12303638445739	4.36273419492256e-07	5.38070550707116e-06	2.89148075297012e-06	4064	tags=36%, list=20%, signal=29%	2209/715/9103/3383/2357/2213/728/2204/2212/2358/6404/2214/3875/714/717/713/6403/712/3684/1828/25984/3885/629/1673/718/1672/719/8687/3880/5724/3860/3125
hsa04630	JAK-STAT signaling pathway	158	0.417563024253065	1.90845106115462	5.3354070959097e-07	6.34532343906403e-06	3.40984664024304e-06	4159	tags=35%, list=20%, signal=28%	1439/6776/6774/3718/10379/1441/3460/9021/5293/5777/3570/3454/2885/1438/5008/3594/7297/8554/6772/51588/3588/3566/6654/6773/2057/9180/896/3601/116379/3597/1026/5894/3455/5154/208/1271/3593/2475/5291/2273/4170/6655/1950/59067/1442/5159/8651/3717/3561/2688/58985/5618/8027/7066/5155/3265
hsa04714	Thermogenesis	207	-0.399613345379256	-1.84288419075417	6.50354075994196e-07	7.46785887262301e-06	4.01307415314023e-06	2333	tags=28%, list=11%, signal=25%	6605/54539/4722/1329/4695/4712/6198/71/4701/9377/79133/9167/4716/1353/6392/51287/7386/55967/388753/4729/5565/7385/6194/4700/4709/1327/4718/1337/86/4708/4706/4707/84987/4710/1340/1347/29796/10975/27089/116228/25915/493753/4711/1349/51241/4694/4725/91942/1350/7381/4717/1345/29078/4724/4697/5567/7388/4698
hsa05417	Lipid and atherosclerosis	207	0.386942270301731	1.8426789111494	7.11585389911652e-07	7.89859782801934e-06	4.24454443105196e-06	3604	tags=36%, list=18%, signal=30%	653361/3383/6774/114548/29108/3310/1535/177/7099/4615/5293/581/929/5330/4318/10333/4689/2932/5603/4688/8743/4067/7132/3553/1432/6256/3303/7097/6648/7409/22926/3665/2919/8517/841/114609/4217/3304/5600/19/842/317/3661/6403/5970/9475/142678/208/9619/9138/3551/7410/355/5451/3593/8795/27035/10010/5291/810/808/2920/5608/148022/1649/3305/4773/6714/5595/7124/4790/3717/5594/637
hsa04144	Endocytosis	239	0.374521803276754	1.82345964855812	9.96310016226275e-07	1.07022979162371e-05	5.75119533984607e-06	3616	tags=35%, list=18%, signal=29%	7456/3577/27128/3133/3105/116985/409/27243/147179/1785/3310/11021/9146/29924/408/10093/3579/10938/55048/3482/5119/10095/64411/79720/10552/58513/9922/50807/3134/832/5590/93343/3303/11031/5371/3107/55738/867/4218/3480/2870/10092/9815/3304/9744/84440/64744/5869/5878/377/80223/10617/23550/381/375/163/6011/64750/4193/9266/3106/6455/92421/84364/116986/1213/30844/7879/160/118813/8218/3135/3305/23396/843…
hsa05169	Epstein-Barr virus infection	196	0.3899729721775	1.84731566253986	1.36326984442869e-06	1.4186526818586e-05	7.62354847213412e-06	3638	tags=36%, list=18%, signal=30%	6892/953/3383/4791/3133/6774/3105/3718/10379/4615/5293/581/3454/5603/7297/4067/6772/8737/6890/79685/3516/4793/3134/1432/11047/6773/3107/7097/4616/3665/896/8517/841/1026/578/5600/842/317/3661/3455/5970/6850/10912/5971/208/5610/4794/6891/3551/4193/355/3106/7128/5291/7431/5608/5719/3135/1647/11317/4938/4940/4939/7124/4790/9020/9541/9636/637/956/23586
hsa04932	Non-alcoholic fatty liver disease	150	-0.433782431146897	-1.92703181675339	1.54610099124011e-06	1.52388586870859e-05	8.18905002941234e-06	2823	tags=37%, list=14%, signal=32%	4702/1965/3576/998/468/4726/5313/54539/4722/9451/5296/356/1329/4695/4712/4701/9377/9167/4716/836/6392/7386/55967/4729/5295/5565/7385/4700/10000/7494/4709/1327/4718/1337/4708/4706/4707/4710/1340/1347/29796/10975/27089/4711/1349/4694/54205/4725/1350/7381/4717/1345/4724/4697/7388/4698
hsa05016	Huntington disease	281	-0.361326755967802	-1.72851677527741	1.55591950558835e-06	1.52388586870859e-05	8.18905002941234e-06	3650	tags=32%, list=18%, signal=26%	5707/7419/3800/170712/2882/83544/5715/7350/5682/4715/127602/5692/291/5438/3065/4702/7802/5693/4726/5694/3066/5695/7019/54539/4722/9519/5685/1329/4695/143471/4712/84617/56171/4701/6874/5431/9377/292/9167/4716/836/5713/3708/6875/6392/5689/5436/7386/55967/4729/9861/10213/7417/7385/4700/4709/5684/5718/1327/4718/1337/4708/4706/4707/5683/4710/1340/1347/5687/29796/10975/6647/27089/4711/5440/1349/4694/54…
hsa04610	Complement and coagulation cascades	86	0.495131240302836	2.07541944642763	1.88057101030696e-06	1.78922898980634e-05	9.61494952638145e-06	3014	tags=33%, list=15%, signal=28%	3687/715/5265/5329/728/1378/710/5328/2161/462/11326/4179/714/717/713/712/1604/7056/2157/3684/2153/629/1191/9002/1379/718/966/719
hsa03013	Nucleocytoplasmic transport	101	-0.479918385509585	-2.0077632527974	2.32295339933183e-06	2.14873189438194e-05	1.15468443826436e-05	3855	tags=46%, list=19%, signal=37%	10250/55308/56001/11260/10284/51068/8480/3840/7514/23039/81929/3841/1434/3842/57187/3843/55110/4927/65109/9972/1915/65110/64328/10527/9984/55706/9631/5411/29107/9775/79023/22916/51808/5901/55916/6613/7341/6612/57122/23279/3839/9939/4116/129401/80145/53371
hsa05164	Influenza A	163	0.4068125358021	1.86992153917628	3.57342546723126e-06	3.21608292050813e-05	1.7282569827292e-05	5025	tags=48%, list=25%, signal=36%	3383/4600/10379/3460/114548/29108/7706/9021/7099/4615/5293/581/3454/8743/7297/6772/7132/4793/3553/103/5371/6773/3665/896/8517/841/578/842/5894/79671/317/3661/3455/5970/208/5610/5611/10241/3551/355/3593/8795/5291/3838/5605/148022/7113/6041/4938/4940/4939/4599/5595/7124/4790/60/3717/5594/637/23586/3836/91543/3125/6347/64135/5644/9641/834/3627/57506/11100/10482/3115/90865/9230/7177/3108/4928
hsa04620	Toll-like receptor signaling pathway	96	0.45826944863895	1.94684468321399	3.98133238283988e-06	3.47675912875649e-05	1.86833902920374e-05	3352	tags=39%, list=16%, signal=32%	7099/4615/5293/929/51311/3454/10333/5603/6772/8737/3553/1432/7100/7097/54106/3665/8517/841/114609/942/5600/7096/3661/3455/5970/208/3551/3593/5291/5608/5605/148022/3663/5595/7124/6373/4790
hsa03060	Protein export	22	-0.726035730852701	-2.17134228942744	4.07188006070579e-06	3.47675912875649e-05	1.86833902920374e-05	1209	tags=50%, list=6%, signal=47%	6731/28972/11231/10952/23478/6727/23480/9789/90701/6726/196294
hsa05162	Measles	133	0.413853297835977	1.84876389521207	4.64752869053858e-06	3.86906763487337e-05	2.07915757208305e-05	3638	tags=38%, list=18%, signal=32%	6776/6774/2213/4600/3718/10379/3310/7099/4615/5293/581/3454/2932/7297/6772/4793/3553/3303/103/6773/7097/54106/3665/896/8517/841/3304/4179/578/842/317/3661/3455/5970/208/5610/3551/355/3593/7128/5291/4938/10332/3305/4940/4939/4599/4790/637/3561/23586
hsa04217	Necroptosis	126	0.424659128949072	1.86795710515009	5.78924868856154e-06	4.66742436484219e-05	2.50817810027872e-05	3604	tags=36%, list=18%, signal=30%	10616/6776/6774/3718/10379/27243/3460/114548/29108/55072/8837/7099/581/3454/5119/8743/5837/7297/6772/8737/7132/823/11035/3553/81030/6773/124044/197259/841/8878/3455/5610/355/8795/7128/92421/148022/2752/7124/5836/2495/6609/27183/3717/637
hsa05160	Hepatitis C	152	0.397555615587267	1.80352105338397	5.97933077664665e-06	4.66742436484219e-05	2.50817810027872e-05	4337	tags=42%, list=21%, signal=33%	6774/4600/10379/9021/8837/5293/581/3454/2885/2932/10062/7297/8554/6772/8737/7132/673/6654/6256/6773/3665/8517/841/1026/578/5520/842/5894/317/9080/3661/3455/5970/208/5610/3551/355/24146/5291/5605/6655/148022/10197/7122/1950/6041/4938/4940/4939/4599/5595/7124/4790/5594/637/23586/1366/1869/572/91543/3265/9641/1871/3627
hsa05131	Shigellosis	214	0.357919964749201	1.70837226931682	6.02700443508151e-06	4.66742436484219e-05	2.50817810027872e-05	3691	tags=37%, list=18%, signal=31%	10616/27128/7094/9181/114548/29108/5580/55072/87/10093/7099/4615/81/5293/581/929/3611/5330/5829/2932/5603/3101/10095/3059/3554/10552/3678/8737/7132/823/4793/3553/1432/7100/10318/58484/4671/8517/8878/10398/10092/5600/2931/3661/5970/9475/9252/26100/208/375/10241/7321/3551/4193/9266/2475/64121/5291/718/345456/7316/257397/5333/2017/5581/10163/837/6714/5595/7124/4790/55054/80201/3098/60/5594/1398/4636…
hsa04064	NF-kappa B signaling pathway	99	0.460142353412105	1.96026676195692	7.83231960594175e-06	5.92764188358773e-05	3.18539314117248e-05	3421	tags=39%, list=17%, signal=33%	3383/4791/4055/7706/8837/7099/4615/10673/929/3554/4067/8740/51588/8737/7132/5328/3553/4616/2919/8517/114609/5970/6850/10912/5971/6363/3551/5743/1896/7128/2920/148022/257397/1647/8792/7124/4790/9020/6366
hsa05145	Toxoplasmosis	112	0.43243890293032	1.87909462660666	9.85266254512805e-06	7.29097028339476e-05	3.91801785420297e-05	4064	tags=40%, list=20%, signal=32%	6774/3460/3310/7040/7099/4615/240/5603/7297/6772/7132/5294/4793/3588/1432/3303/2771/23533/7097/8517/841/3304/5600/842/5970/208/3551/3912/3593/5608/2773/10105/3305/5595/7124/8651/3913/4790/3717/5594/3918/3914/572/5170/3125
hsa04110	Cell cycle	126	-0.42659137610353	-1.86225133504397	1.08238344442633e-05	7.8355149346515e-05	4.21064497831755e-05	4890	tags=48%, list=24%, signal=36%	4089/1022/85417/9232/595/8556/990/1111/994/8454/891/996/991/9134/23594/545/8318/8317/25847/4175/4085/4172/7272/3065/4609/11200/4088/1021/894/472/3066/9184/4087/5000/7465/51529/9700/10274/10926/5934/7532/29945/10971/8881/1875/5111/9126/119504/5925/4176/51433/5001/902/5885/6500/1031/23595/9978/10393/246184
hsa05020	Prion disease	249	-0.3585845302742	-1.69219204986965	1.37406540244554e-05	9.73539955349715e-05	5.23160399587329e-05	2302	tags=29%, list=11%, signal=26%	4702/1965/468/5693/4726/5694/5695/54539/4722/9451/5533/5296/5685/1329/1459/4695/143471/4712/84617/4701/9377/292/9167/4716/836/5713/3708/6392/5689/7386/55967/4729/9861/10213/7417/5295/7385/4700/4709/5684/5718/1327/4718/1337/4708/4706/4707/5683/4710/1340/1347/5687/29796/10975/6647/27089/4711/1349/4694/54205/4725/1350/5621/7381/4717/1345/4724/4697/5706/5567/7388/4698
hsa05208	Chemical carcinogenesis - reactive oxygen species	200	-0.375616733390964	-1.7181601227942	1.49102925781563e-05	0.000102662148363219	5.51685323905399e-05	2245	tags=28%, list=11%, signal=26%	54539/2947/4722/253152/5296/2941/1329/4695/4712/4701/9377/292/9167/4716/52/4233/4259/6392/1147/7386/9446/55967/5781/4729/1836/7417/5295/7385/4700/10000/4709/23683/1327/4718/1337/4708/4706/4707/4710/1340/1347/29796/10975/6647/27089/4711/1349/4694/4725/1350/7381/4717/1345/4724/4697/7388/4698
hsa05415	Diabetic cardiomyopathy	181	-0.383075737323936	-1.73656833149857	1.51064422516449e-05	0.000102662148363219	5.51685323905399e-05	2245	tags=29%, list=11%, signal=26%	54539/4722/4087/5296/6513/1329/4695/4712/4701/9377/292/5578/9167/4716/6392/7386/55967/4729/7417/5295/7385/4700/10000/4709/5162/1327/4718/1337/4708/4706/5501/4707/4710/1340/1347/29796/10975/27089/4711/1349/4694/4725/5500/1350/7381/4717/1345/25874/4724/4697/51660/7388/4698
hsa04625	C-type lectin receptor signaling pathway	104	0.437334998206964	1.90368415658037	1.57977875256069e-05	0.000105213264920542	5.65394500916456e-05	4334	tags=48%, list=21%, signal=38%	4791/602/10379/114548/29108/5580/3659/5293/5603/5058/2207/6772/3553/1432/64170/6773/8517/841/9261/5600/5894/5970/6850/5971/26253/208/3551/5743/4193/3593/5291/810/808/338339/6237/10332/4773/6714/5595/7124/4790/9020/5594/4046/93978/1960/3265/6367/9641/834
hsa05133	Pertussis	75	0.485780950612852	1.96537978936023	1.68724669491175e-05	0.000110167284197179	5.92016384179563e-05	3574	tags=45%, list=18%, signal=38%	715/114548/29108/3659/7099/4615/929/5603/710/3678/3553/1432/2771/114609/5600/714/717/713/3661/712/5970/3684/1072/3593/810/808/718/2773/148022/6372/5595/7124/4790/5594
hsa04935	Growth hormone synthesis, secretion and action	120	0.420397188927754	1.84562169741599	2.27222724054933e-05	0.000145509936750563	7.81940548367178e-05	4159	tags=38%, list=20%, signal=31%	6776/6774/9021/9586/5293/5330/2885/2932/5603/5566/6772/3726/6654/1432/2771/109/2776/2767/51738/5600/5568/6464/5894/208/10488/3486/2475/5291/5608/2773/196883/5605/6655/1442/776/5595/8651/6752/3717/5594/1398/2688/5331/107/64764/3265
hsa05161	Hepatitis B	157	0.390766201804832	1.7812582690299	2.50218376971552e-05	0.000154376815080166	8.29589333448023e-05	4505	tags=40%, list=22%, signal=32%	6776/6774/3718/7040/9586/7099/4615/5293/581/843/4318/3454/2885/5603/2185/7297/6772/673/537/6654/1432/6773/7097/3665/8517/841/114609/1026/5600/842/5894/317/3661/5970/208/10488/3551/355/5291/1654/5608/5605/6655/148022/4773/6714/5595/7124/4790/3717/5594/637/23586/1869/572/1960/64764/3265/64135/9641/1871/3845/7042
hsa03430	Mismatch repair	23	-0.699536085728614	-2.1186087025596	2.5034078121108e-05	0.000154376815080166	8.29589333448023e-05	2153	tags=43%, list=11%, signal=39%	6117/4292/5981/5985/5111/6118/6742/6119/5984/4436
hsa05221	Acute myeloid leukemia	67	0.498494165473713	1.99173308839792	2.87590612988658e-05	0.000174123043864042	9.3570151594396e-05	4933	tags=60%, list=24%, signal=45%	2209/6776/6774/1050/5293/6934/6688/929/2885/673/6654/5371/8517/5894/5970/208/3684/3551/11040/2475/5291/861/5605/6655/4353/5595/4790/83439/5594/2322/5467/3728/572/3265/1436/3845/1848/6199/1053/6777
hsa03030	DNA replication	36	-0.604552989077144	-2.04119955243159	3.06738597675505e-05	0.000182399916117756	9.80179729414208e-05	3901	tags=56%, list=19%, signal=45%	5422/2237/246243/56655/1763/4175/4172/54107/6117/5427/5981/5985/79621/5111/6118/4176/6742/6119/5984/5557
hsa05142	Chagas disease	101	0.433058200356226	1.85979008973049	3.6156854566869e-05	0.000210056762108148	0.00011288019458949	3352	tags=37%, list=16%, signal=31%	3460/8837/7040/7099/4615/5293/5330/10333/5603/2769/7132/3553/1432/2771/7097/2776/2767/54106/8517/841/5520/5600/714/713/712/5970/208/3551/355/3593/5291/718/2773/148022/5595/7124/4790
hsa03040	Spliceosome	104	-0.435868955632536	-1.82266892762927	3.65864630698876e-05	0.000210056762108148	0.00011288019458949	3129	tags=45%, list=15%, signal=38%	3192/6100/51362/1655/27339/3190/6427/27316/55119/10946/51729/10713/3183/9716/57187/6426/10915/55110/144983/6431/4670/1665/9984/9775/6434/10569/6428/6432/84991/84950/22916/9879/10285/5356/22938/8559/23350/3178/10907/51645/9939/4116/51503/10929/51639/10772/10286
hsa03420	Nucleotide excision repair	44	-0.568510961729829	-2.01325423248749	4.30627741518093e-05	0.000243049216822924	0.000130609662904685	2779	tags=41%, list=14%, signal=35%	5886/54107/2072/6117/5427/2073/5981/5985/7507/5111/4331/6118/1069/902/404672/9978/6119/5984
hsa03020	RNA polymerase	29	-0.640379884536358	-2.05469605597623	4.92204473835271e-05	0.000273173482978575	0.000146797825529818	3098	tags=45%, list=15%, signal=38%	10621/51728/5438/10622/11128/64425/84172/51082/5431/5436/5440/84265/55718
hsa04330	Notch signaling pathway	58	0.504444185709931	1.95640671175838	8.52547912602131e-05	0.000465407303109032	0.000250100336742644	3452	tags=40%, list=17%, signal=33%	113878/4851/7090/7091/55534/5663/151636/83464/55851/4853/3516/23385/1488/8650/171558/6310/5986/5664/1487/11317/1857/182/9541
hsa05224	Breast cancer	147	0.367625815478746	1.65968474033043	9.88160021702985e-05	0.0005307375600437	0.000285207476552644	3798	tags=31%, list=19%, signal=26%	4851/4791/6667/23401/5293/6934/581/672/10023/2885/2932/1452/4853/673/6654/2535/4616/2260/3480/54361/1026/578/6464/5894/8322/10912/208/8648/7482/2475/5291/8312/7855/7471/5605/6655/1950/1647/1857/5595/182/7475/83439/5594/27006/1869
hsa04936	Alcoholic liver disease	137	0.382992339692244	1.71638752506467	0.000101103644947116	0.000534404980434754	0.000287178273032743	3366	tags=34%, list=17%, signal=29%	23765/728/10645/7099/4615/6934/929/2932/5603/8737/7132/126/3553/1432/2919/8517/841/114609/4217/51422/5600/714/84818/717/713/1375/29896/3661/712/5970/208/9663/3605/3551/51/355/3593/718/2920/5608/148022/257397/719/79602/7124/4790/9020
hsa04015	Rap1 signaling pathway	207	0.336094163527078	1.60053236574235	0.000130193532527678	0.000677413223933076	0.000364027969238574	4159	tags=35%, list=20%, signal=28%	7094/2357/9170/25865/7408/5293/6494/5330/57568/5603/64411/5899/54518/673/83593/26037/5590/1432/2771/10636/109/7409/5880/2776/2260/3480/9693/5600/5894/5909/5900/3082/7422/5154/208/3684/3397/5028/7410/3674/9732/2903/9002/5291/810/808/3937/5608/2773/196883/345456/5605/1950/6237/5159/6714/5595/7010/84552/60/5594/3630/3643/1398/9855/3690/27006/5331/107/50855/5155/3265
hsa05134	Legionellosis	57	0.49947584268897	1.92940667302225	0.000196865764234025	0.000995460291954988	0.000534939938777771	3352	tags=53%, list=16%, signal=44%	4791/29108/3310/1378/7099/4615/929/3553/3303/7100/7097/58484/9554/2919/4671/841/3304/842/317/5970/3684/375/3297/3593/1379/718/2920/3305/7124/4790
hsa04722	Neurotrophin signaling pathway	118	0.383468878771632	1.67896102476325	0.000197298436243331	0.000995460291954988	0.000534939938777771	4277	tags=38%, list=21%, signal=30%	10603/5580/5663/6272/6195/5293/581/4215/2885/2932/5603/11213/673/4793/6654/1432/4217/396/2549/9261/5600/6464/5894/5970/9252/208/4794/3551/25970/5664/5291/810/808/5605/6655/10019/5595/4790/5594/1398/572/5170/4915/3265/398
hsa04670	Leukocyte transendothelial migration	112	0.394420718177374	1.71389263807486	0.000220603514538954	0.00108956808717202	0.00058551153728226	2699	tags=28%, list=13%, signal=24%	653361/50848/3383/1535/87/7408/81/5293/6494/4318/5829/4689/5603/1495/4688/2185/83593/1432/2771/7409/5880/10398/5175/5600/9080/9475/3684/7410/24146/5291/2773
hsa05205	Proteoglycans in cancer	201	0.341523379083297	1.61768642721534	0.000222494384167259	0.00108956808717202	0.00058551153728226	3574	tags=31%, list=18%, signal=26%	6774/5329/7040/7099/5293/5777/4318/5829/2885/6548/5603/5058/3059/5566/3678/4660/673/6654/5328/1432/2535/10855/7097/7409/867/2260/3480/54361/2549/1026/5600/5568/5894/3082/7422/9475/8322/208/3693/9138/4193/7410/355/3593/54776/7482/5499/2475/5291/7855/7471/5605/6655/967/6237/2017/6714/5595/7124/7475/60/5594
hsa04260	Cardiac muscle contraction	83	-0.430986003493321	-1.73383951197506	0.000290484587570236	0.00140190387914331	0.000753354384240123	2024	tags=22%, list=10%, signal=20%	1329/9377/9167/10479/7386/7385/1327/1337/1340/1347/29796/10975/27089/1349/1350/7381/1345/7388
hsa05170	Human immunodeficiency virus 1 infection	200	0.332727854680445	1.58010177818051	0.000297021579900136	0.00141297408723922	0.000759303286962755	3690	tags=32%, list=18%, signal=27%	6892/3985/9582/3133/3105/7133/2783/7099/4615/5293/581/5829/5603/5058/2185/8737/6890/7132/3134/1432/164/2771/2787/3107/7097/5880/2776/2767/8517/841/578/5600/842/5894/684/3661/5970/8906/208/1072/6891/3551/355/200315/3106/2475/5291/810/808/5608/2773/2786/5605/1174/3135/4773/5595/3984/7124/4790/5594/637/200316/1398/10298
hsa05203	Viral carcinogenesis	163	0.357588141636617	1.64366067747138	0.000303107365430205	0.00142161623504589	0.000763947399898219	4159	tags=37%, list=20%, signal=30%	4791/6776/3133/6774/4055/3105/3718/10379/2934/87/9586/81/5293/581/3249/5829/2885/4067/5566/9114/3516/3134/3107/51564/3665/896/8517/841/1026/9261/578/5568/3661/5970/6850/5610/1108/10488/4193/3106/5315/5291/718/1654/83933/3135/55697/11317/6714/5595/4790/5594/2957/10013/23513/1030/572/1960/64764/3265
hsa04915	Estrogen signaling pathway	137	0.367646414277233	1.6476144656242	0.000315486265362553	0.00145912397730181	0.000784103291105761	4159	tags=35%, list=20%, signal=28%	6667/3310/5580/9586/5293/1509/5330/4318/2885/5566/6654/3303/2771/10499/109/3875/2776/3304/2550/5568/2852/6464/5894/208/8648/10488/25984/3885/7039/5291/810/2288/808/2773/196883/5605/6655/3305/6714/5595/8687/5594/3880/5331/3860/107/64764/3265
hsa04917	Prolactin signaling pathway	70	0.453145472334957	1.81683175232144	0.000333307458799855	0.00152042991479934	0.000817047844210172	3602	tags=41%, list=18%, signal=34%	6776/6774/9021/3659/5293/2885/2932/5603/6772/6654/1432/5600/6464/5894/2592/5970/208/5291/5605/6655/8792/6714/5595/8651/4790/3717/5594/3630/1081
hsa04650	Natural killer cell mediated cytotoxicity	117	0.381852905895014	1.66950498296138	0.000351654139846324	0.00158244362930846	0.000850372742160385	3724	tags=35%, list=18%, signal=29%	3383/3133/3105/3460/5293/5777/7305/3454/2885/6452/5058/8743/2185/2207/4277/673/6654/100507436/3107/7409/2214/5880/6464/5894/3455/6850/7410/355/8795/3106/5291/3937/5605/6655/3135/4773/5595/7124/5594/637/115653
hsa05146	Amoebiasis	101	0.392787447848016	1.68684532997499	0.000490909515561785	0.00217963824909433	0.00117129287923514	4210	tags=37%, list=21%, signal=29%	87/7040/7099/81/5293/929/5330/3554/2769/5566/3553/7097/2776/2767/2919/5568/5869/5878/5970/3684/3912/3593/5291/2920/7879/5269/383/7850/7124/3913/4790/3918/733/3914/5331/107/731
hsa04061	Viral protein interaction with cytokine and cytokine receptor	95	0.402352310438798	1.70579742129025	0.000500705936049714	0.00219388258821783	0.0011789474948539	4337	tags=37%, list=21%, signal=29%	3577/8794/4055/7133/3579/3570/8743/8740/7132/3588/1230/2919/8809/6355/6363/6346/8795/729230/2920/8807/2826/6372/7124/6373/6366/8793/8764/3561/58985/6359/6347/6367/1436/5196/3627
hsa04926	Relaxin signaling pathway	128	0.366484720991538	1.62060752352394	0.000510770293097508	0.00220891568313598	0.00118702597165518	2815	tags=27%, list=14%, signal=24%	409/2783/7040/408/9586/5293/5330/4318/2885/5603/2769/5566/6654/5590/1432/2771/2787/109/59/5600/5568/6464/5894/7422/5970/208/10488/3640/51289/5291/2773/196883/2786/5605/6655
hsa04210	Apoptosis	134	0.361846056411359	1.61748181933952	0.000546791261675249	0.00233437807869048	0.0012544468891335	4476	tags=41%, list=22%, signal=32%	1439/8837/5293/581/1520/843/1509/7277/8743/7278/8737/7132/823/7846/4616/8517/841/4217/578/842/5894/317/5970/10912/208/3551/355/1616/4001/8795/5291/4170/5605/1647/1649/27429/51807/5595/7124/4790/9020/84790/1075/60/5594/637/572/5170/56616/3265/1514/1508/27113/1515/3845
hsa04928	Parathyroid hormone synthesis, secretion and action	106	0.402946978330903	1.7534982637463	0.00057746799307922	0.00243413723665038	0.00130805541403687	4345	tags=36%, list=21%, signal=28%	409/6667/64386/408/9586/632/9826/5330/3727/5566/673/6256/7421/2771/109/2776/2767/2260/9935/1026/5568/5894/8521/9138/10488/2773/196883/4205/5595/50964/5594/5337/5331/107/64764/11214/9368/142680
hsa04810	Regulation of actin cytoskeleton	227	0.315574950372446	1.5210768443234	0.000607855474142637	0.00253019841111872	0.00135967671847695	4476	tags=35%, list=22%, signal=28%	3687/3985/9170/2934/87/10093/81/5293/89846/5829/6548/85464/5058/10095/10552/3678/4660/673/3071/6654/7409/5880/2260/10398/10092/3681/54434/5894/200576/10458/9475/5154/221178/208/3684/3693/54961/1072/9138/7410/3674/3694/54776/5499/3672/5291/4627/345456/5605/6655/1730/3679/1950/8515/6237/23396/5159/10163/6714/5595/3984/60/5594/3630/733/1398/4636/10298/3690/27006/85366/4633/5155/9459/3265/731/727/368…
hsa04072	Phospholipase D signaling pathway	143	0.358410271240261	1.61020551925195	0.000634953625889196	0.00261036490643336	0.00140275654842318	4549	tags=41%, list=22%, signal=32%	3577/27128/9170/1785/9846/3579/5293/10554/10555/5330/2885/2185/2207/7249/5899/5294/6654/23533/109/2914/2549/6464/5894/5900/6850/5154/208/375/9266/2475/5291/160851/196883/5605/56894/6655/1950/6237/23396/5159/8525/5595/56848/5594/3630/3643/1609/5337/5331/107/5155/3265/139189/146850/553/3845/5338/8877
hsa05220	Chronic myeloid leukemia	76	0.421835966109542	1.71119240816658	0.00064355344926467	0.00261345486103823	0.00140441702663664	4505	tags=49%, list=22%, signal=38%	6776/9846/7040/5293/581/2885/673/6654/867/4616/1488/8517/1026/578/6464/5894/5970/10912/208/3551/4193/5291/861/1487/5605/6655/1647/5595/4790/5594/1398/1869/572/3265/1871/3845/7042
hsa04910	Insulin signaling pathway	136	0.358193799659851	1.60735735735829	0.000669084926893148	0.00268440097175203	0.00144254201105688	3668	tags=37%, list=18%, signal=30%	10603/10211/9021/5293/2319/5256/2885/2932/8569/3101/5837/7249/2872/5566/3632/673/6654/5590/23265/3636/867/79660/2997/51422/5568/6464/5894/208/5575/5573/3551/2203/5509/5499/2475/5291/810/808/5605/6655/5595/8651/5836/80201/2998/3098/5594/3630/3643/1398
hsa05235	PD-L1 expression and PD-1 checkpoint pathway in cancer	87	0.399956368769686	1.67632976404656	0.000715234471572748	0.00280015789303818	0.00150474740577364	3574	tags=41%, list=18%, signal=34%	6774/3460/7099/4615/5293/5777/4215/5603/6772/116071/4793/1432/7097/54106/8517/114609/29126/5600/5894/5970/208/4794/3551/2475/55509/5291/5608/5605/148022/1950/4773/5133/5595/4790/3717/5594
hsa05223	Non-small cell lung cancer	72	0.428731810945746	1.72782937988113	0.000722664041671501	0.00280015789303818	0.00150474740577364	4476	tags=46%, list=22%, signal=36%	6776/6774/3718/5293/581/2885/673/83593/6654/6256/4616/1026/578/842/5894/3082/10912/208/7039/5291/5605/6655/6789/1950/1647/5595/5594/1869/572/5170/3265/1871/3845
hsa04664	Fc epsilon RI signaling pathway	66	0.447154024377652	1.77291185475877	0.000723163900304154	0.00280015789303818	0.00150474740577364	3574	tags=39%, list=18%, signal=33%	9846/5293/241/240/2885/5603/2207/4067/6654/1432/7409/5880/5600/5894/6850/208/3635/7410/5291/3937/5608/5605/6655/5595/7124/5594
hsa05143	African trypanosomiasis	35	0.533379688844865	1.85427017652445	0.000777743043623773	0.0029768785462841	0.00159971345935924	3326	tags=40%, list=16%, signal=34%	3383/4615/5330/8542/3553/3250/2776/54106/4878/169355/355/3593/3620/7124
hsa03022	Basal transcription factors	42	-0.518652158477934	-1.83040334588199	0.000856910524585417	0.003242627325988	0.00174252140166891	4787	tags=55%, list=23%, signal=42%	1022/2967/387332/8148/6908/6882/6877/6873/6883/2959/6879/9519/2961/6874/2960/51616/6875/4331/2958/2963/902/404672/6880
hsa05215	Prostate cancer	97	0.389765565058517	1.65051868866878	0.000991402444375412	0.0037094046514271	0.00199335796030538	4476	tags=47%, list=22%, signal=37%	9586/5293/6934/4318/2885/2932/673/6654/5328/2260/8517/3480/1026/842/5894/6692/5970/5154/208/10488/3551/4193/2475/7039/5291/5605/6655/1950/7113/7850/5159/5595/4790/83439/5594/3630/2078/1869/572/5170/5155/64764/3265/354/1871/3845
hsa04140	Autophagy - animal	138	0.34977698850574	1.56620752337099	0.0010662899023652	0.00394527263875122	0.00212010857780214	4878	tags=46%, list=24%, signal=36%	23130/79065/89849/55578/5580/8837/10645/10533/64419/5293/11337/53349/1509/1613/8897/7249/5566/3920/8408/1612/23604/4218/3480/8878/203228/140775/9776/5568/5894/26100/208/10010/23192/55626/29982/2475/64121/5291/7879/5605/23710/6237/5595/84971/3916/55054/81671/5594/3630/8678/60673/572/5170/51100/3265/1514/1508/5861/3845/58528/84557/6199/5728/285973
hsa05202	Transcriptional misregulation in cancer	170	0.332140432512007	1.53778571096403	0.00122584367421295	0.004485779599043	0.00241056592962639	3352	tags=29%, list=16%, signal=25%	2209/4299/2120/6667/7709/1051/1050/581/4298/6688/929/4318/5328/6256/64332/9915/5371/84444/5218/79058/4616/604/51513/942/3480/1026/578/6692/5970/10912/5154/3684/171558/3486/4193/5546/8938/2005/8861/861/7030/4353/1647/1649/7113/2130/7850/6757/1991/4790
hsa01522	Endocrine resistance	95	0.383784379529598	1.62707753366473	0.00141281414142004	0.00511377292492253	0.00274803665951266	4611	tags=41%, list=23%, signal=32%	4851/6667/5293/581/1565/4318/2885/5603/5566/4853/673/6654/1432/109/3480/1026/5600/5568/2852/6464/5894/208/4193/2475/5291/196883/5605/6655/6714/5595/182/5594/1869/572/107/3265/1871/3845/4854
hsa04978	Mineral absorption	60	0.442888252638	1.71992898934188	0.00145994422568474	0.0052275422274518	0.00280917394868597	4345	tags=40%, list=21%, signal=32%	65010/140803/4493/7421/4490/475/645745/540/6546/4501/1317/3162/538/4489/9843/6547/4502/2495/490/4495/30061/493/2512/142680
hsa05321	Inflammatory bowel disease	65	0.435974935327413	1.72296770920283	0.00163055515186378	0.00577632835713446	0.00310408035629163	3616	tags=31%, list=18%, signal=25%	6774/3460/7040/7099/64127/3594/6772/3566/3553/7100/7097/8809/5970/3605/3593/8807/59067/7124/4790/3561
hsa05010	Alzheimer disease	357	-0.282785518965359	-1.38752834902499	0.00170792036867096	0.00598671034492032	0.00321713532048824	2306	tags=21%, list=11%, signal=19%	824/5695/54539/4722/1128/9451/5533/5296/57181/5685/1329/1459/4695/143471/4712/84617/4701/9377/292/9167/4716/836/5713/3708/6392/5689/1147/7386/55967/23516/801/4729/9861/10213/805/7417/5295/7385/4700/10000/64116/7494/4709/5684/5718/1327/4718/1337/4708/4706/4707/5683/4710/1340/1347/5687/29796/10975/27089/4711/1349/4694/54205/4725/1350/7381/4717/1345/8883/4724/4697/5706/7388/4698
hsa04611	Platelet activation	121	0.351872075581409	1.5415920784334	0.00181514399114519	0.00629628071928489	0.00338349208875749	4051	tags=39%, list=20%, signal=31%	5023/7094/7408/5293/2212/5330/5603/83706/2207/4067/5566/54518/5294/5590/1432/2771/23533/5739/109/2776/6916/5600/5568/9475/6850/208/9138/5028/3674/2812/5499/9002/5291/3937/2773/196883/2815/6714/5595/60/5594/6786/3690/8773/85366/5331/107
hsa04540	Gap junction	85	0.38911276040048	1.62201074850938	0.00200928748884433	0.00689786323489858	0.00370677019103132	4159	tags=39%, list=20%, signal=31%	1453/5330/7277/2885/7278/5566/6654/2771/109/2776/7846/2767/5568/5894/5154/10383/2773/196883/5605/6655/1950/51807/5159/6714/5595/84790/5594/7280/5331/107/203068/5155/3265
hsa04658	Th1 and Th2 cell differentiation	92	0.375620039659677	1.58691446735422	0.00237960734774959	0.00808580864082258	0.0043451476811754	3616	tags=30%, list=18%, signal=25%	4851/6776/55534/3718/3460/5603/3594/7297/6772/4853/3516/4793/3566/1432/8517/5600/5970/4794/3551/3593/11317/4773/5595/4790/182/3717/5594/3561
hsa05100	Bacterial invasion of epithelial cells	69	0.416232307120868	1.65557325065594	0.00243012816062393	0.00817406744937142	0.00439257615423784	3668	tags=38%, list=18%, signal=31%	1785/10093/5293/3611/5829/391/1495/10095/3059/10552/3678/10459/867/79767/10092/2549/6464/5291/1213/8218/2017/10163/6714/1212/60/1398
hsa05212	Pancreatic cancer	76	0.393705231105378	1.59707909388657	0.00247491735146552	0.00820815529344997	0.00441089426232494	4520	tags=47%, list=22%, signal=37%	6774/7040/5293/581/5899/6772/673/5880/4616/8517/1026/578/842/5894/5900/7422/5970/10912/208/3551/2475/7039/5291/1950/1647/5595/4790/5594/1869/5337/572/9459/1871/3845/7042/5338
hsa04659	Th17 cell differentiation	108	0.363233542885866	1.57899066805153	0.00248956061452987	0.00820815529344997	0.00441089426232494	3616	tags=31%, list=18%, signal=25%	6776/6774/3718/3460/7040/3570/5603/3594/3554/7297/6772/4793/3566/3553/1432/6256/3556/8517/246778/5600/5970/3605/4794/3551/2475/861/59067/4773/5595/4790/3717/5594/3561
hsa05226	Gastric cancer	149	0.330037869756331	1.49036252161631	0.00267023468388077	0.0087175308797284	0.00468462225242241	3823	tags=30%, list=19%, signal=24%	7040/23401/5293/6934/581/10023/2885/2932/1495/1452/673/6654/6256/2535/4616/54361/2549/1026/578/6464/5894/3082/8322/10912/208/7015/7482/2475/5291/8312/7855/7471/5605/6655/1950/1647/1857/5595/7475/83439/5594/27006/1869/1030
hsa05213	Endometrial cancer	58	0.434940482220642	1.68684762900844	0.00315827152711943	0.0102107225100075	0.00548703280133166	4159	tags=48%, list=20%, signal=39%	5293/6934/581/3611/2885/2932/1495/673/6654/4616/1026/578/842/5894/10912/208/5291/8312/5605/6655/1950/1647/5595/83439/5594/572/5170/3265
hsa04931	Insulin resistance	105	0.356753358685604	1.55214874394492	0.00328064001573497	0.0105043569734591	0.00564482593800552	3603	tags=32%, list=18%, signal=27%	6774/5580/9021/11000/9586/6195/5293/2932/5837/10062/7132/5590/7376/200186/79660/2997/51422/1375/5970/51085/208/10488/3551/5509/5499/2475/5291/5581/7124/5836/4790/2998/3630/3643
hsa04930	Type II diabetes mellitus	46	0.46754677710095	1.70784319969682	0.00341915592751045	0.010843608798676	0.00582713290904036	3603	tags=46%, list=18%, signal=38%	5580/777/9021/5293/3101/5590/3551/5315/773/2475/5291/5581/776/5595/7124/8651/80201/3098/5594/3630/3643
hsa05219	Bladder cancer	41	0.475543523127891	1.71531840549602	0.00376092950974482	0.0118149955353304	0.00634913621307467	4476	tags=49%, list=22%, signal=38%	1890/1613/4318/673/1612/23604/1026/5894/7422/9252/4193/5605/1950/6714/5595/5594/1869/3265/1871/3845
hsa04071	Sphingolipid signaling pathway	119	0.351873380094754	1.54614046063371	0.00380198769216561	0.0118323542195434	0.00635846441385297	4549	tags=38%, list=22%, signal=30%	9846/5293/581/1509/5330/5603/2207/7132/5590/1432/2771/8698/5880/2776/4217/5520/5600/5894/5970/9475/208/9517/91012/5291/2773/5605/5525/6610/5581/5595/7124/4790/6609/56848/5594/637/5337/5331/5170/3265/427/9294/3845/5338/8877
hsa05120	Epithelial cell signaling in Helicobacter pylori infection	68	0.40633124928519	1.62046015600028	0.00386957858447078	0.0119312006354516	0.00641158244990285	3366	tags=35%, list=17%, signal=30%	50848/3577/3579/5603/5058/1445/4067/9114/535/537/533/1432/2919/8517/8992/5600/526/5970/529/3551/2920/6714/4790/9020
hsa04933	AGE-RAGE signaling pathway in diabetic complications	99	0.358579310379799	1.52759488112894	0.00427332719771639	0.013055210613207	0.00701560235260055	3574	tags=28%, list=18%, signal=23%	3383/6776/6774/5580/7040/177/5293/581/5330/5603/6772/5590/3553/1432/5600/7422/5970/7056/208/27035/5291/5333/5581/5595/7124/4790/3717/5594
hsa04114	Oocyte meiosis	123	-0.345105311797011	-1.50144151869297	0.00453698998606523	0.0137347060487247	0.00738074925962764	4698	tags=35%, list=23%, signal=27%	817/9232/115/27330/8454/891/996/991/5532/9134/5241/113/25847/9748/4085/91860/64506/3479/5533/5527/51529/9700/7532/29945/10971/8881/5529/3708/23291/9126/119504/801/805/51433/5515/26271/6500/5501/9978/5500/10393/5567/246184
hsa04360	Axon guidance	180	0.301083044558978	1.40826520200253	0.00477474446681402	0.0143242334004421	0.00769754916413829	4159	tags=28%, list=20%, signal=23%	3985/2242/64218/84628/10507/5293/10509/23380/3611/2932/85464/5058/10154/6586/64101/5590/2771/5880/10398/54361/54434/7869/5894/57715/9475/2047/57522/54961/1072/1947/23654/22885/5291/1020/2773/6237/4917/4773/6714/5595/3984/84552/5594/4636/10298/56920/5365/5170/50855/2051/3265
hsa00510	N-Glycan biosynthesis	49	-0.454491725236366	-1.65941413278131	0.00502906223123121	0.0149524796696428	0.00803515582057618	2765	tags=31%, list=14%, signal=27%	10905/3703/6480/201595/79796/2530/144245/85365/29929/79868/11320/1603/29880/4247/8813
hsa05322	Systemic lupus erythematosus	49	0.45708659950246	1.69155164486245	0.00535600385172523	0.0157836219701283	0.00848179464176329	4378	tags=41%, list=21%, signal=32%	2209/715/87/81/2212/6737/2214/942/714/717/713/712/2903/718/1991/7124/733/3125/731/727
hsa04640	Hematopoietic cell lineage	97	0.359236587193301	1.52123931401461	0.00546354120540572	0.0159592914157904	0.00857619579795913	4254	tags=31%, list=21%, signal=25%	2209/1441/1378/929/3570/1438/290/3554/3678/951/3566/3553/4311/2057/1604/3684/945/3674/2812/3672/1379/966/2815/7850/7124/3690/2322/3125/7066/1436
hsa03015	mRNA surveillance pathway	93	-0.369049645226841	-1.51740384002594	0.00573163169735338	0.0165968117845102	0.00891878616521808	4033	tags=39%, list=20%, signal=31%	2107/51585/10250/55308/56001/8732/10284/5521/1477/8731/81608/55012/55110/65109/65110/5527/55339/1479/5411/29107/10767/11052/5529/9775/64895/11051/51692/22916/55916/23283/5515/5501/23708/9939/4116/5500
hsa03050	Proteasome	45	-0.462221627199891	-1.64754451705758	0.00599393236771605	0.0172067196418056	0.00924653813531515	3650	tags=44%, list=18%, signal=37%	5707/5715/5682/5692/5693/5694/5695/5685/143471/23198/5713/5689/3458/9861/10213/5684/5718/5683/5687/5706
hsa00562	Inositol phosphate metabolism	73	0.386599798916627	1.56095286436625	0.00625538836815336	0.0178037976632057	0.00956739561480945	3165	tags=30%, list=16%, signal=26%	80271/64419/5293/5330/3705/5298/8897/3632/5294/253430/3636/9107/5297/10423/200576/3635/9896/5291/8821/5287/5333/23396
hsa00532	Glycosaminoglycan biosynthesis - chondroitin sulfate / dermatan sulfate	20	0.575146469381156	1.74137558413164	0.00636303741336715	0.0179567072767056	0.00964956610412503	4598	tags=55%, list=23%, signal=43%	54480/51363/29940/22856/11285/26229/55454/56548/113189/50515/166012
hsa05214	Glioma	75	0.383153391326833	1.55016768481466	0.00659243230651621	0.0184477307400832	0.009913432039874	4572	tags=45%, list=22%, signal=35%	5293/581/2885/673/6654/4616/3480/1026/578/6464/5894/10912/5154/208/57118/4193/2475/7039/5291/810/808/5605/6655/1950/1647/5159/5595/5594/1869/5155/3265/1871/3845/818
hsa04510	Focal adhesion	198	0.296225107730835	1.404992823841	0.00691820175144616	0.0191980098602631	0.0103166166468934	4410	tags=35%, list=22%, signal=28%	7094/87/7408/81/5293/3611/7791/5829/2885/2932/5058/3678/4660/673/6654/1298/7409/5880/64098/896/3480/10398/6464/5894/3082/7422/9475/5154/208/3693/3381/7410/3674/3912/3694/54776/5499/3672/5291/6655/7059/3679/1950/8515/29780/23396/5159/6714/5595/3913/60/5594/3918/1398/3914/4636/10298/3690/1299/85366/4633/572/5170/5155/3265/5923/2318/63923/3680
hsa05323	Rheumatoid arthritis	89	0.36734375558881	1.54511933826686	0.00735017401620932	0.0201949767927134	0.0108523662233642	3326	tags=26%, list=16%, signal=22%	3383/7040/7099/10673/8741/9114/535/537/533/3553/7097/2919/942/8992/526/7422/529/3605/2920/8792/6372/7010/7124
hsa01521	EGFR tyrosine kinase inhibitor resistance	79	0.376745067150381	1.54606239789191	0.0073987602663995	0.0201949767927134	0.0108523662233642	4159	tags=41%, list=20%, signal=32%	6774/5293/581/3570/2885/2932/673/4763/6654/3480/2549/2621/6464/5894/3082/7422/5154/208/2475/7039/5291/5605/6655/1950/5159/6714/5595/3717/5594/572/5155/3265
hsa04721	Synaptic vesicle cycle	76	0.365897251836743	1.48427504958043	0.00840186699850498	0.0227465179715623	0.0122235121073671	3699	tags=29%, list=18%, signal=24%	1785/6809/9114/535/533/6539/8992/526/529/163/6540/8775/5864/773/6844/1213/160/6532/8218/1212/6507/10814
hsa05225	Hepatocellular carcinoma	167	0.298069861009466	1.37566323032815	0.00918052133987591	0.0246541419853119	0.0132486301169686	4810	tags=36%, list=24%, signal=28%	6604/7040/23401/5293/6934/581/10023/2885/2932/1452/673/6654/2535/8289/4616/7296/3480/54361/2549/1026/578/6464/5894/3082/8322/10912/208/7015/6603/7482/2475/7039/5291/8312/7855/7471/3162/5605/6655/51412/1647/1857/5595/7475/60/83439/5594/9817/1869/572/57492/3265/1871/10587/3845/7042/8326/6601/6199/5728
hsa00280	Valine, leucine and isoleucine degradation	47	-0.432284678709209	-1.55972259290689	0.00989342254436676	0.0261579443007074	0.0140567426303786	4158	tags=40%, list=20%, signal=32%	65985/4329/3028/36/1892/223/3157/34/224/3033/594/38/10449/56922/549/39/5019/11112/84693
hsa05231	Choline metabolism in cancer	94	0.345773948943568	1.46624103631656	0.0098976005462136	0.0261579443007074	0.0140567426303786	5342	tags=47%, list=26%, signal=35%	6667/57153/7454/5293/2885/6583/7249/5130/6654/5880/6580/5894/5900/5154/208/1120/2475/5291/160851/5605/6655/1950/23396/5159/10163/8525/5595/5594/1609/5337/5170/5155/3265/139189/9468/3845/5338/56261/6199/8605/2353/5335/6582/1119
hsa00531	Glycosaminoglycan degradation	19	0.563726287126974	1.6738539627688	0.01035568522956	0.0271530959168778	0.0145915166931223	5591	tags=58%, list=27%, signal=42%	2588/2799/10855/3423/411/8372/3073/6677/3425/2720/4669
hsa03460	Fanconi anemia pathway	47	-0.426372333479246	-1.53839031145807	0.0115086520381593	0.0299404775680238	0.0160893984086109	3431	tags=38%, list=17%, signal=32%	11201/545/2187/29089/51426/51455/2188/5980/2072/6117/55120/4292/641/57697/6118/5889/6119/7398
hsa04723	Retrograde endocannabinoid signaling	144	-0.315982426924776	-1.39401438365469	0.0118421000970096	0.0305691421108854	0.0164272298367331	2245	tags=19%, list=11%, signal=17%	54539/4722/4695/4712/4701/5578/4716/3708/54331/55967/4729/222236/4700/4709/4718/10681/4708/4706/4707/4710/4711/4694/4725/4717/4724/4697/5567/4698
hsa00650	Butanoate metabolism	27	-0.514992173280587	-1.62731762596496	0.0126625203692477	0.0324355329458422	0.0174301899819604	4158	tags=41%, list=20%, signal=32%	65985/142827/1892/2572/79944/3157/7915/3033/38/39/5019
hsa03440	Homologous recombination	37	-0.443194482108804	-1.50615217144055	0.0138766882309756	0.0352743296253044	0.0189557010788739	2490	tags=27%, list=12%, signal=24%	472/25788/6117/79184/641/6118/10111/6742/5889/6119
hsa04920	Adipocytokine signaling pathway	68	0.374355135068309	1.49293853632834	0.0148045012592453	0.0372328413506357	0.0200081651007051	3560	tags=31%, list=17%, signal=26%	6774/7133/9021/10645/2180/7132/4793/6256/2182/8517/51422/1375/5970/208/4794/3551/2475/79602/7124/4790/3717
hsa04912	GnRH signaling pathway	92	0.333893155940567	1.4106272929227	0.014870774473377	0.0372328413506357	0.0200081651007051	4572	tags=36%, list=22%, signal=28%	5580/4215/5330/2885/5603/2185/5566/6654/1432/109/2776/2767/5600/5568/5894/810/808/5608/196883/5605/6655/776/6714/5595/5594/1081/5337/5331/107/3265/3845/5338/818
hsa00052	Galactose metabolism	29	0.48224043626436	1.5976352101591	0.0152506849718761	0.037899090265931	0.0203661935995204	3833	tags=41%, list=19%, signal=34%	8972/2584/2717/3101/2548/2683/2592/5211/130589/80201/3098/5214
hsa04370	VEGF signaling pathway	58	0.391923263301822	1.52001217288059	0.0158460872157211	0.0390870151321119	0.0210045600520279	4549	tags=41%, list=22%, signal=32%	7867/5293/5829/5603/1432/5880/9261/5600/842/5894/7422/208/5743/5291/5605/4773/6714/5595/56848/5594/572/3265/3845/8877
hsa04066	HIF-1 signaling pathway	107	0.330838362275047	1.44043390887479	0.0172747162191424	0.0422976507424589	0.0227298897620294	3902	tags=35%, list=19%, signal=28%	6774/4055/5209/3460/7099/5293/226/7076/3570/8569/3101/2872/54583/112398/3480/1026/4878/7422/5970/5211/208/2475/5291/3162/5605/1950/5595/7010/4790/2027/80201/3098/5594/3630/3643/5214/405
hsa04151	PI3K-Akt signaling pathway	347	0.253377220226149	1.28537297742383	0.0181133509765036	0.0440273421545673	0.0236593904418411	4159	tags=27%, list=20%, signal=22%	9170/3718/1441/2783/9586/7099/5586/5293/672/3570/3454/2885/2932/5008/7249/3678/5294/3566/6654/1298/6256/23533/2787/7097/2057/200186/2260/9180/896/8517/3480/118788/1026/2997/5520/842/5894/3082/3455/7422/5970/6850/5154/208/5585/3693/10488/3381/3551/4193/3674/3912/3694/2475/3672/7039/5291/2786/4170/5605/6655/7059/5525/3679/23239/1950/8515/1442/5159/5595/7010/3913/4790/2998/3717/5594/3630/3643/3918/3…
hsa00563	Glycosylphosphatidylinositol (GPI)-anchor biosynthesis	26	-0.500305301483726	-1.57436340576574	0.0189821953339432	0.0458048626536454	0.0246145934917646	4799	tags=50%, list=24%, signal=38%	9488/55650/84992/23556/9487/2822/128869/5279/5283/10026/5281/5277/51227
