# Supplementary material for: Identification and immune characteristics of N6-methyladenosine related ferroptosis-related genes in intervertebral disc degeneration
Source: Sci Rep. 2025 Sep 29;15:33659. doi: 10.1038/s41598-025-18011-z (PMC12480624; doi:10.1038/s41598-025-18011-z)
Supplement: Supplementary file 1 — Supplementary Information. [file 41598_2025_18011_MOESM1_ESM.zip › 3. Tables/Supplementary Table 14 RRAS2.gogsea.txt]

ONTOLOGY	ID	Description	setSize	enrichmentScore	NES	pvalue	p.adjust	qvalues	rank	leading_edge	core_enrichment
CC	GO:0000313	organellar ribosome	83	0.661158078327973	2.61516789152806	1e-10	1.17594202898551e-08	8.61174675819985e-09	4946	tags=73%, list=24%, signal=56%	64968/51642/56945/57129/63931/51650/64983/11222/9553/28977/64981/28998/10240/64965/51263/64979/29093/54534/54460/51258/60488/54948/9801/28957/64928/51373/29074/54148/4701/29088/55173/64951/7818/219927/118487/26589/51318/64976/130916/116541/92259/64969/51023/65005/122704/79590/28973/116540/63875/64949/65003/128308/55052/64960/51264/92170/10884/23107/6183/64963/51021
BP	GO:0000375	RNA splicing, via transesterification reactions	252	0.505524339227523	2.27755358203313	1e-10	1.17594202898551e-08	8.61174675819985e-09	5375	tags=54%, list=26%, signal=41%	11171/51645/53938/708/4869/9939/3178/1207/10236/10286/79833/10929/22916/85437/22938/1653/9879/6428/23398/6434/6606/55015/55596/96764/10283/84950/55285/10150/27336/7737/9775/10657/56339/11218/10713/10569/10907/60625/83989/51631/6421/59286/6432/5356/143884/84991/3183/4154/4670/7072/10492/51639/8087/5411/51503/4236/220988/27339/9169/3185/4116/8559/10212/51747/4691/2483/51574/9716/10250/51362/11193/7…
BP	GO:0000377	RNA splicing, via transesterification reactions with bulged adenosine as nucleophile	250	0.504626800824931	2.27502287367311	1e-10	1.17594202898551e-08	8.61174675819985e-09	5375	tags=54%, list=26%, signal=41%	11171/51645/53938/708/4869/9939/3178/1207/10236/10286/79833/10929/22916/85437/22938/1653/9879/6428/23398/6434/6606/55015/55596/96764/10283/84950/55285/10150/27336/7737/9775/10657/56339/11218/10713/10569/10907/60625/83989/51631/6421/59286/6432/5356/143884/84991/3183/4154/4670/7072/10492/51639/8087/5411/51503/4236/220988/27339/9169/3185/4116/8559/10212/51747/4691/2483/51574/9716/10250/51362/11193/7…
BP	GO:0000398	mRNA splicing, via spliceosome	250	0.504626800824931	2.27502287367311	1e-10	1.17594202898551e-08	8.61174675819985e-09	5375	tags=54%, list=26%, signal=41%	11171/51645/53938/708/4869/9939/3178/1207/10236/10286/79833/10929/22916/85437/22938/1653/9879/6428/23398/6434/6606/55015/55596/96764/10283/84950/55285/10150/27336/7737/9775/10657/56339/11218/10713/10569/10907/60625/83989/51631/6421/59286/6432/5356/143884/84991/3183/4154/4670/7072/10492/51639/8087/5411/51503/4236/220988/27339/9169/3185/4116/8559/10212/51747/4691/2483/51574/9716/10250/51362/11193/7…
BP	GO:0002181	cytoplasmic translation	140	0.725772680098217	3.06919680810817	1e-10	1.17594202898551e-08	8.61174675819985e-09	2443	tags=64%, list=12%, signal=57%	4690/6152/6167/6155/6133/6189/6125/6233/10480/6227/11224/6222/6235/200916/170506/6202/6129/85451/6208/6169/24140/6139/51389/6128/8669/4736/6204/6201/6210/51611/6194/6165/6147/6232/6173/1974/6170/6156/3646/6205/9349/55854/23521/6230/6135/120526/6159/6171/23708/25873/8667/51441/6229/6164/6207/6168/6138/6228/6218/6143/56339/6175/6160/6154/51121/6181/6137/9045/6234/8891/6146/6217/28985/8661/8668/6193…
BP	GO:0002274	myeloid leukocyte activation	212	-0.403642975468788	-2.14169521273199	1e-10	1.17594202898551e-08	8.61174675819985e-09	4213	tags=40%, list=21%, signal=32%	2624/145581/11277/6372/6850/5320/7462/5294/671/3566/57580/3684/10394/4495/3694/4878/5971/55361/7097/199/7057/5359/4853/1435/284021/8399/566/1794/22918/8773/2150/338339/3516/2268/3430/10062/7096/57126/11314/5724/945/10333/6810/8877/116071/11006/10135/84106/1050/177/5170/306/4615/146722/4067/7099/3579/2213/4055/5663/6844/201294/1191/3727/6556/5580/120892/3965/2207/2358/22904/5880/7305/2242/3460/110…
MF	GO:0003735	structural constituent of ribosome	159	0.733468702959329	3.1492736620124	1e-10	1.17594202898551e-08	8.61174675819985e-09	3439	tags=74%, list=17%, signal=62%	6152/6167/64968/6155/6133/6189/6125/6233/56945/6227/11224/6222/6235/200916/6166/6202/57129/6129/63931/51650/64983/6208/6169/11222/9553/6139/28977/64981/28998/6128/4736/6204/6201/6210/6194/6165/10240/6147/6232/6173/64965/51263/64979/29093/6170/645683/6156/6205/9349/54460/51258/23521/6230/60488/6135/54948/6159/6171/9801/25873/51065/6229/6164/6207/6168/6138/51187/6228/64928/6218/51373/29074/4701/614…
CC	GO:0005681	spliceosomal complex	155	0.571649502110577	2.44223252126021	1e-10	1.17594202898551e-08	8.61174675819985e-09	5349	tags=65%, list=26%, signal=48%	51645/53938/9939/3178/1207/10236/10286/85437/22938/23398/6434/55015/55596/10283/84950/55285/5511/27336/7737/9775/10713/10569/91603/10907/60625/51631/140890/5356/143884/8458/84991/3183/4670/10492/51639/5411/51503/4236/220988/10081/8539/27339/3185/4116/8559/140432/79706/1665/51747/144983/4691/2483/9716/10250/55131/51362/11193/3192/1655/55692/51729/10946/27316/6009/8487/3190/3187/9343/10285/8899/577…
CC	GO:0005743	mitochondrial inner membrane	434	0.499651614591044	2.34059929807827	1e-10	1.17594202898551e-08	8.61174675819985e-09	4784	tags=51%, list=23%, signal=40%	81034/54205/29078/8604/4710/4717/64968/26520/4718/51642/56945/4708/7386/10440/57129/116228/63931/131118/51241/51650/64983/728568/11222/9553/4706/28977/64981/28998/29090/54675/10240/1337/27089/79133/10651/1353/7388/64965/4697/3313/51263/55863/64979/29093/81853/1345/55186/4725/7381/54534/54460/51258/4724/84233/7385/1350/790955/1347/60488/134266/54948/389203/29796/4711/9801/292/93058/54902/51660/289…
CC	GO:0005746	mitochondrial respirasome	79	0.624136156363312	2.45817313982525	1e-10	1.17594202898551e-08	8.61174675819985e-09	4638	tags=66%, list=23%, signal=51%	4710/4717/4718/4708/7386/4706/1337/27089/7388/4697/1345/4725/7381/4724/7385/1350/1347/29796/4711/1327/55967/4701/4698/4716/4715/9377/4694/4702/1329/1349/4700/4729/4726/4707/10975/4695/4714/6834/6392/4723/4709/54539/51079/23530/51103/617/4704/4728/4722/4719/9167/1355
CC	GO:0005759	mitochondrial matrix	448	0.480384713305842	2.2565889425477	1e-10	1.17594202898551e-08	8.61174675819985e-09	4757	tags=45%, list=23%, signal=35%	54931/64216/84693/64968/708/3336/80224/51642/6059/79072/56945/57129/22868/63931/131118/51650/64983/23568/5019/11222/27292/9553/4706/28977/54704/84869/64981/201626/28998/1737/51601/10240/2653/64965/3313/51263/10449/80298/64979/29093/2395/54534/54460/51258/53343/60488/134266/54948/6647/122961/9801/292/7417/51110/28957/57546/56922/60493/8050/57038/51067/6742/64928/51805/51373/29074/54148/7019/4701/5…
CC	GO:0005761	mitochondrial ribosome	83	0.661158078327973	2.61516789152806	1e-10	1.17594202898551e-08	8.61174675819985e-09	4946	tags=73%, list=24%, signal=56%	64968/51642/56945/57129/63931/51650/64983/11222/9553/28977/64981/28998/10240/64965/51263/64979/29093/54534/54460/51258/60488/54948/9801/28957/64928/51373/29074/54148/4701/29088/55173/64951/7818/219927/118487/26589/51318/64976/130916/116541/92259/64969/51023/65005/122704/79590/28973/116540/63875/64949/65003/128308/55052/64960/51264/92170/10884/23107/6183/64963/51021
CC	GO:0005840	ribosome	213	0.685348013857693	3.03574170076575	1e-10	1.17594202898551e-08	8.61174675819985e-09	4339	tags=70%, list=21%, signal=56%	4690/6152/6167/64968/6155/6133/6189/6125/51642/6233/56945/6227/11224/6222/4869/6235/200916/6166/6202/57129/6129/63931/51650/64983/6208/6169/11222/9553/6139/28977/64981/28998/6128/4736/6204/6201/6210/6194/6165/10240/6147/6232/6173/64965/51263/64979/29093/6170/645683/6156/54534/6205/9349/54460/51258/27230/23521/6230/60488/6135/54948/6159/6171/9801/25873/51065/8667/6229/6164/28957/6207/6168/6138/511…
BP	GO:0006260	DNA replication	250	0.451174099478024	2.03404059127147	1e-10	1.17594202898551e-08	8.61174675819985e-09	5600	tags=52%, list=27%, signal=38%	466/64318/6119/23560/5985/5931/5813/26271/7486/5984/84268/54465/51053/5928/57697/641/114799/6240/27101/64710/6742/27000/5001/4172/8208/5981/57695/91603/3399/84296/51426/6118/5980/11169/11232/1854/5422/5111/54962/6419/51455/3725/23595/64785/545/55704/64863/11201/7013/253714/201973/5557/92675/6418/8317/4176/6241/8412/54107/8914/9126/23175/6749/8882/6117/92667/80119/4673/5000/7270/84083/998/91607/54…
BP	GO:0006281	DNA repair	469	0.409648615856183	1.93125464244924	1e-10	1.17594202898551e-08	8.61174675819985e-09	5346	tags=43%, list=26%, signal=32%	4436/7398/6119/23376/5985/55170/5889/4869/10933/7486/5984/4331/84268/113510/9937/54465/10038/86/57697/26122/1653/7334/54780/5378/55031/4292/286053/9643/641/119392/2188/55775/64710/7528/404672/7913/7341/3146/56916/7336/4172/7737/196528/8208/5981/51444/7374/83695/133746/51377/5885/84296/51426/6421/6118/5980/79677/7405/10111/11169/11232/64789/79184/150684/257218/57109/5422/5111/55100/5810/9656/9978/…
BP	GO:0006364	rRNA processing	201	0.641610544048533	2.83443244242896	1e-10	1.17594202898551e-08	8.61174675819985e-09	3335	tags=61%, list=16%, signal=51%	9326/51367/64216/55646/6155/23560/6125/23160/6227/11224/51504/8886/6202/84128/6129/84549/10969/6208/84154/25983/27292/80135/57050/4736/113510/6201/51018/6194/11340/6165/6232/51010/84365/29081/55759/51602/6230/51202/6135/29777/10556/51441/92342/6229/9221/10412/404672/25926/23212/6218/51575/55164/54433/55299/51013/11137/9775/6154/51096/26156/10200/88745/4931/5303/23076/55651/9045/10171/51119/10885/…
BP	GO:0006397	mRNA processing	412	0.465567767449506	2.1761791980426	1e-10	1.17594202898551e-08	8.61174675819985e-09	5375	tags=50%, list=26%, signal=37%	11171/51645/53938/708/4869/170506/9939/3178/10949/1207/9406/10236/10286/201626/79833/10929/22916/85437/22938/1653/9879/23283/6428/23398/51202/6434/6606/55015/55596/96764/10283/84950/22828/55285/5511/8731/60493/10150/116461/58155/27336/7737/9775/81608/10657/56339/11218/10713/10569/91603/10907/60625/83989/51631/6421/59286/140890/23076/6432/5356/1479/143884/8458/84991/3183/57187/4154/4670/55197/5169…
BP	GO:0006399	tRNA metabolic process	149	0.598343068574804	2.5407281564963	1e-10	1.17594202898551e-08	8.61174675819985e-09	5163	tags=66%, list=25%, signal=49%	54931/142940/51367/51504/9836/64172/24140/144233/55623/11340/51010/1653/146857/25821/26610/10556/51002/116461/57038/51067/55644/54802/83480/54482/6741/6894/10775/134637/51605/221078/55520/10799/10940/344405/51728/23404/54888/112858/57505/93587/5394/118672/23395/55699/79828/285605/112487/55039/92675/112970/25917/158234/79731/10352/55140/1787/3028/23587/138716/10248/11062/55157/51654/127253/55798/5…
BP	GO:0006400	tRNA modification	84	0.61418424363069	2.44185347315055	1e-10	1.17594202898551e-08	8.61174675819985e-09	5879	tags=77%, list=29%, signal=55%	54931/142940/51504/9836/64172/24140/144233/55623/25821/26610/51002/55644/54802/83480/54482/6741/6894/134637/51605/221078/54888/57505/93587/79828/285605/55039/112970/25917/158234/55140/1787/3028/23587/11062/51654/127253/55798/56986/54517/55250/60487/84881/57570/80745/55006/55253/79979/150962/63892/285381/339175/54522/84705/129450/11180/54859/56931/4234/8846/81627/91801/54974/131965/64118/55621
BP	GO:0006403	RNA localization	192	0.486873025756193	2.13550640544027	1e-10	1.17594202898551e-08	8.61174675819985e-09	3860	tags=44%, list=19%, signal=36%	9326/10576/9908/57122/129401/53371/9804/4869/170506/9939/3178/10575/29107/51010/51808/22916/908/23279/51602/6428/55706/23180/54847/55795/7528/65110/5901/56648/7514/29074/55164/84324/9775/10657/6741/55308/6432/55651/1070/4927/56943/57187/1736/6950/54680/11052/10128/220988/4116/8559/10212/10694/472/2091/79023/23404/545/54888/7013/10574/5394/9793/144983/84248/9972/65109/80145/23165/55916/3192/3800/7…
BP	GO:0006417	regulation of translation	362	0.409614860733139	1.90276296735797	1e-10	1.17594202898551e-08	8.61174675819985e-09	4742	tags=43%, list=23%, signal=33%	54931/10959/4690/5436/708/6125/10605/6059/79072/4869/1977/170506/5813/22868/9939/85451/6208/6169/25983/10236/201626/28998/6726/29883/51611/11340/51010/1974/3658/22916/29081/3646/10600/9147/1653/27230/23521/4292/120526/51065/11236/8550/8667/9451/10767/51441/92342/9221/65110/55024/56648/9698/1965/23173/3184/84324/115416/9775/10657/56339/6154/84541/9669/9325/113251/6146/7072/10492/10128/84300/29063/…
BP	GO:0006898	receptor-mediated endocytosis	235	-0.388594955792859	-2.10206319176626	1e-10	1.17594202898551e-08	8.61174675819985e-09	3634	tags=33%, list=18%, signal=28%	54413/23317/23396/3684/115548/1212/23149/219931/3092/8906/2348/6616/124930/3339/55589/10188/284/858/55716/338692/1742/10487/89780/929/7036/81693/4043/4035/1785/7422/1950/43/5298/348/26052/4037/4289/23166/1173/375/3690/6386/50632/6653/28988/8301/8650/1759/2017/2580/3482/54550/11006/57720/11031/8218/50618/3579/201176/9094/2213/133/408/1201/1191/634/10211/2207/2885/2358/88455/8578/160/79890/3577/409…
BP	GO:0006909	phagocytosis	224	-0.415310987929615	-2.22157747930525	1e-10	1.17594202898551e-08	8.61174675819985e-09	2868	tags=36%, list=14%, signal=31%	197/7097/9886/199/3071/7057/3601/5359/375033/5728/10347/9936/11151/27102/1053/140885/929/389610/4035/51411/566/55647/1785/1794/22918/343702/2150/1445/1265/5657/7052/717/311/3690/2268/4688/10062/11314/19/558/64127/56882/8877/23616/1535/5914/3553/1130/6714/306/4615/5175/146722/4067/11031/7099/3385/2934/2213/10326/1201/201294/6556/55113/5058/5580/2207/2358/2209/5880/7305/8398/55423/5795/3055/29108/3…
BP	GO:0008033	tRNA processing	114	0.600399196417534	2.47874045017996	1e-10	1.17594202898551e-08	8.61174675819985e-09	5163	tags=68%, list=25%, signal=51%	54931/142940/51367/51504/9836/64172/24140/144233/55623/1653/25821/26610/10556/51002/116461/55644/54802/83480/54482/6741/6894/10775/134637/51605/221078/55520/10799/10940/51728/54888/112858/57505/93587/79828/285605/55039/112970/25917/158234/55140/1787/3028/23587/138716/10248/11062/51654/127253/55798/56986/54517/55250/60487/11102/26024/84881/57570/80745/55006/55253/79979/10557/150962/8270/63892/2853…
BP	GO:0008380	RNA splicing	352	0.484730174429291	2.24821651945596	1e-10	1.17594202898551e-08	8.61174675819985e-09	4573	tags=47%, list=22%, signal=37%	11171/51645/53938/708/4869/9939/3178/10137/1207/9406/10236/10286/79833/10929/22916/85437/22938/1653/9879/6428/23398/51202/6434/6606/55015/55596/96764/10283/84950/55285/5511/10150/116461/6207/58155/27336/7737/9775/10657/56339/11218/10713/10569/91603/10907/60625/83989/51631/6421/59286/140890/23076/6432/5356/143884/8458/84991/3183/57187/4154/4670/5295/7072/10492/51639/8087/5411/9360/9295/51503/4236/…
BP	GO:0009451	RNA modification	152	0.520551176635461	2.21992339900432	1e-10	1.17594202898551e-08	8.61174675819985e-09	5522	tags=61%, list=27%, signal=44%	54931/142940/64216/113802/51504/9836/64172/24140/27292/144233/55623/29081/96764/25821/26610/51002/8731/54433/55644/54802/56339/83480/54482/6741/55651/6894/1736/134637/51605/29063/221078/196074/2091/54888/64863/26995/57505/93587/51574/79828/285605/10436/79066/27079/55039/112970/51106/25917/55783/57721/158234/55140/1787/3028/117246/23587/11062/51654/127253/55798/56986/9530/54517/55250/60487/79872/8…
BP	GO:0010608	posttranscriptional regulation of gene expression	479	0.39006590078925	1.8422675617448	1e-10	1.17594202898551e-08	8.61174675819985e-09	4742	tags=40%, list=23%, signal=32%	54931/10959/4690/5436/708/6125/113802/10605/9931/6059/79072/4869/1977/170506/5813/22868/9939/85451/10949/9782/6208/6169/25983/144233/10236/201626/28998/6726/29883/51611/11340/51010/51808/1974/3658/22916/29081/8575/7188/3646/10600/9147/1653/27230/23521/4292/120526/55795/51065/11236/8550/8667/9451/10767/4088/51441/92342/9221/65110/5901/55024/60493/56648/9698/1965/23173/3184/84324/115416/9775/10657/…
CC	GO:0015934	large ribosomal subunit	109	0.714934901610614	2.92591504107179	1e-10	1.17594202898551e-08	8.61174675819985e-09	3659	tags=72%, list=18%, signal=59%	6152/6167/6155/6133/6125/51642/11224/4869/6166/57129/6129/64983/6169/11222/9553/6139/28977/64981/28998/6128/4736/6165/6147/6173/51263/64979/29093/6170/6156/54534/9349/51258/23521/6135/54948/6159/6171/9801/25873/6164/6168/6138/64928/29074/54148/6143/6175/6160/29088/6154/51121/6181/219927/6137/51538/9045/6146/26589/51318/64976/6130/6136/6144/65008/130916/6176/116541/6124/6132/65005/140801/122704/79…
CC	GO:0015935	small ribosomal subunit	67	0.739981910473292	2.84917920894724	1e-10	1.17594202898551e-08	8.61174675819985e-09	3052	tags=72%, list=15%, signal=61%	64968/6189/6233/56945/6227/6222/4869/6235/6202/63931/51650/6208/28977/6204/6201/6210/6194/10240/6232/64965/6205/54460/6230/60488/51065/6229/28957/6207/6228/6218/51373/55173/64951/7818/6234/6217/6193/6188/6223/6191/54505/6224/6203/6187/92259/83939/64969/51023
BP	GO:0016072	rRNA metabolic process	211	0.630607650051416	2.8001262204892	1e-10	1.17594202898551e-08	8.61174675819985e-09	3335	tags=59%, list=16%, signal=50%	9326/51367/64216/55646/6155/23560/6125/23160/6227/11224/51504/8886/6202/84128/6129/84549/10969/6208/84154/25983/27292/80135/57050/4736/113510/6201/51018/6194/11340/6165/6232/51010/84365/29081/55759/51602/6230/51202/6135/29777/146857/10556/51441/92342/6229/9221/10412/404672/25926/23212/6218/51575/55164/54433/55299/51013/11137/9775/6154/51096/26156/10200/88745/4931/5303/23076/55651/9045/10171/51119…
MF	GO:0016741	transferase activity, transferring one-carbon groups	194	0.481752350443419	2.11490596463214	1e-10	1.17594202898551e-08	8.61174675819985e-09	4454	tags=43%, list=22%, signal=34%	54931/64216/23512/8726/55170/113802/51504/56950/9836/24140/27292/144233/55251/51611/79133/2653/29081/96764/84190/1786/92342/8731/114826/25940/2628/51805/56339/54482/83852/6894/56980/79918/29063/6419/471/221078/196074/124512/2091/29104/54888/64863/93587/64754/51603/79828/10436/79066/2146/25840/55039/23378/51106/25917/55783/57721/158234/79723/1787/653333/117246/127253/84274/55798/54093/151194/90826…
BP	GO:0019221	cytokine-mediated signaling pathway	440	-0.339509781690952	-1.91398278585131	1e-10	1.17594202898551e-08	8.61174675819985e-09	3240	tags=29%, list=16%, signal=25%	5970/84639/6868/1460/84818/8996/81030/400935/4504/3581/3556/103/284/8808/7805/3601/2829/9034/25939/1893/5473/3594/1435/414062/9447/3987/8651/342979/572/7032/2859/117854/7850/2309/4352/79092/3455/5197/81858/2150/83666/10554/83643/7293/6360/1796/3654/51094/10288/84166/207/2874/5196/355/8764/6772/3467/7297/11213/2532/7132/3856/57506/10062/3718/5595/3597/558/3454/3554/3303/11240/81/383/79594/10555/88…
CC	GO:0019866	organelle inner membrane	489	0.475101243142601	2.24999138546919	1e-10	1.17594202898551e-08	8.61174675819985e-09	4784	tags=48%, list=23%, signal=38%	81034/54205/29078/8604/4710/4717/64968/26520/4718/51642/56945/4708/7386/10440/57129/116228/63931/131118/9782/51241/51650/64983/728568/11222/9553/4706/28977/64981/28998/29090/54675/10240/1337/27089/79133/10651/1353/7388/64965/11335/4697/3313/51263/23592/55863/64979/29093/81853/1345/55186/4725/7381/54534/54460/51258/4724/84233/7385/1350/790955/1347/60488/6434/134266/54948/389203/29796/4711/9801/292…
BP	GO:0022613	ribonucleoprotein complex biogenesis	381	0.589746729195372	2.74544019334264	1e-10	1.17594202898551e-08	8.61174675819985e-09	4923	tags=64%, list=24%, signal=49%	9326/11171/51367/64216/6152/55646/708/6155/23560/6125/10480/23160/6059/6227/11224/51504/4869/8886/6202/84128/22868/6129/84549/2971/10969/6208/6169/84154/25983/1207/27292/80135/57050/6128/8669/4736/113510/6201/51018/6194/79833/11340/6165/6147/6880/6232/51010/84365/64979/29093/29081/55759/3646/84946/1653/51602/23521/6230/51202/6135/6606/29777/55015/96764/51065/8667/10556/51441/55003/92342/6229/9221…
BP	GO:0022618	ribonucleoprotein complex assembly	163	0.531244522024045	2.28944236144183	1e-10	1.17594202898551e-08	8.61174675819985e-09	4923	tags=56%, list=24%, signal=43%	9326/11171/6152/6125/10480/22868/6208/6169/84154/1207/6128/8669/79833/6147/6880/6232/3646/1653/23521/6135/6606/29777/55015/96764/51065/8667/3320/23212/55164/55299/6175/11218/10713/10569/55794/10907/51631/6234/54680/28985/11052/8661/27339/9169/8668/6193/8559/472/7458/1975/6223/545/54505/51747/55692/8161/6431/11051/10946/51154/5433/10772/8487/140801/25929/23064/8665/91746/5822/54960/25980/10181/643…
CC	GO:0022625	cytosolic large ribosomal subunit	55	0.780100446752209	2.86642248012597	1e-10	1.17594202898551e-08	8.61174675819985e-09	3437	tags=85%, list=17%, signal=71%	6152/6167/6155/6133/6125/11224/6166/6129/6169/6139/6128/4736/6165/6147/6173/6170/6156/9349/23521/6135/6159/6171/25873/6164/6168/6138/6143/6175/6160/6154/51121/6181/6137/51538/9045/6146/6130/6136/6144/65008/6176/6124/6132/140801/6142/6161/116832
CC	GO:0022626	cytosolic ribosome	96	0.773086156603037	3.13228240253302	1e-10	1.17594202898551e-08	8.61174675819985e-09	3437	tags=80%, list=17%, signal=67%	6152/6167/6155/6133/6189/6125/6233/6227/11224/6222/6235/6166/6202/6129/6208/6169/6139/6128/4736/6204/6201/6210/6194/6165/6147/6232/6173/6170/6156/6205/9349/23521/6230/6135/6159/6171/25873/51065/6229/6164/6207/6168/6138/6228/6218/6143/6175/6160/6154/51121/6181/6137/51538/9045/6234/6146/6217/6193/6188/6223/6191/54505/6130/6136/6224/6144/65008/6203/6187/6176/83939/6124/6132/140801/6142/6161/116832
CC	GO:0022627	cytosolic small ribosomal subunit	39	0.799893153491203	2.74274148696142	1e-10	1.17594202898551e-08	8.61174675819985e-09	2767	tags=77%, list=14%, signal=67%	6189/6233/6227/6222/6235/6202/6208/6204/6201/6210/6194/6232/6205/6230/51065/6229/6207/6228/6218/6234/6217/6193/6188/6223/6191/54505/6224/6203/6187/83939
CC	GO:0030139	endocytic vesicle	329	-0.368836551430168	-2.06327072332178	1e-10	1.17594202898551e-08	8.61174675819985e-09	3483	tags=33%, list=17%, signal=28%	388325/114609/7855/1212/9554/552/5322/4353/23380/7311/729238/6890/7097/30846/4057/11151/3240/4846/1742/253970/89780/6572/538/81693/4035/84440/9230/4193/55647/1785/551/8992/8773/117156/1950/23432/348/23166/1173/57449/311/7039/6678/9146/5872/10938/4688/535/9693/79971/7096/30845/19/9830/8301/64127/5869/10228/10333/6810/8877/5337/25921/9341/3482/527/80223/83547/1535/6440/3133/26253/11021/2210/306/369…
BP	GO:0030335	positive regulation of cell migration	490	-0.322281372188899	-1.82844244908487	1e-10	1.17594202898551e-08	8.61174675819985e-09	2962	tags=26%, list=15%, signal=23%	3630/7803/2246/2523/284/199/3071/7057/2039/11151/3480/8482/977/4846/10501/4916/538/5216/719/4215/1435/6789/2771/5594/4035/4193/3934/7429/51564/9732/4638/7422/4739/4303/2150/1613/1950/5328/29126/207/7205/7869/8764/9647/3912/239/3690/6386/2852/2268/6678/208/387/5606/9693/150/54828/5595/8650/5724/5743/3554/9043/23604/81/10507/389/8174/6810/152007/8877/10509/64805/6546/5154/4192/90550/91663/3553/177/…
CC	GO:0030667	secretory granule membrane	297	-0.436085529741213	-2.39978583411591	1e-10	1.17594202898551e-08	8.61174675819985e-09	3547	tags=39%, list=17%, signal=33%	23317/10257/154664/3684/23601/9725/64114/202915/963/23250/94103/29106/127829/6616/339168/7097/3071/858/140885/929/3382/719/25798/5660/11336/566/2683/51706/22918/8773/5328/54918/338339/10288/53831/53916/3690/199675/682/10970/6678/387/6402/535/374395/57126/11314/23114/84519/5724/945/10184/4179/5869/8694/10555/10043/5337/3482/527/1535/259215/55004/3920/64386/6515/5175/1378/3674/221/11031/150372/8372…
CC	GO:0031983	vesicle lumen	317	-0.358310385386451	-1.9959499302528	1e-10	1.17594202898551e-08	8.61174675819985e-09	3162	tags=34%, list=16%, signal=29%	4353/22915/1460/29106/4332/4758/3630/4125/197/4057/6947/7057/5611/2157/7044/26578/55313/3240/10487/240/1893/5473/7450/51719/3481/5719/93100/5594/5049/1118/2588/51411/566/3934/7123/64333/1794/5004/7422/1950/3101/5005/317/1265/7077/6709/5196/54676/5657/5315/5836/6386/2268/6678/79792/2153/3959/10383/8635/10533/28988/58485/1727/11240/81/383/9961/226/1774/10855/54863/6590/5154/126014/710/25797/3614/54…
BP	GO:0032543	mitochondrial translation	72	0.634047256764853	2.45448202179269	1e-10	1.17594202898551e-08	8.61174675819985e-09	5207	tags=71%, list=26%, signal=53%	54931/64968/708/79072/57129/22868/63931/54460/51258/60488/54948/28957/57038/51067/51373/4701/219402/115416/64951/85476/118487/10128/84300/26995/57505/23395/55699/84340/10352/55157/51654/51335/122704/10102/28973/80222/84881/6472/9617/55278/64960/55037/84273/55005/92170/23107/6183/64963/51021/8846/4528
BP	GO:0033108	mitochondrial respiratory chain complex assembly	84	0.680160879234725	2.704161206485	1e-10	1.17594202898551e-08	8.61174675819985e-09	4493	tags=75%, list=22%, signal=59%	29078/4710/4717/80224/4718/51287/79072/4708/7386/84987/100303755/116228/51241/728568/493753/4706/29090/79133/55863/4725/4724/84233/790955/389203/4711/54902/55967/91942/7019/4698/4716/4715/90624/4694/137682/84300/4702/10063/4700/84275/9131/644096/115209/4707/100131801/4695/4714/6834/4709/54539/51079/83943/131474/51103/6341/90639/617/4704/4728/55471/4722/55245/4719
BP	GO:0034470	ncRNA processing	346	0.587431932050401	2.71962256663707	1e-10	1.17594202898551e-08	8.61174675819985e-09	4589	tags=61%, list=23%, signal=48%	9326/54931/142940/51367/64216/55646/6155/23560/6125/23160/6227/11224/51504/8886/6202/84128/9836/6129/84549/10969/6208/64172/84154/25983/24140/27292/80135/144233/57050/55623/4736/113510/6201/51018/6194/11340/6165/6232/51010/84365/29081/8575/55759/1653/51602/6230/51202/6135/29777/55596/25821/26610/10556/4088/51441/92342/6229/9221/10412/51002/404672/116461/25926/23212/6218/51575/55164/54433/55299/55…
BP	GO:0034660	ncRNA metabolic process	416	0.563638012788893	2.63854693373107	1e-10	1.17594202898551e-08	8.61174675819985e-09	4589	tags=56%, list=23%, signal=44%	9326/54931/142940/51367/64216/55646/6155/23560/6125/113802/23160/6227/11224/51504/8886/6202/84128/9836/6129/84549/10969/6208/64172/84154/25983/24140/27292/80135/144233/57050/55623/4736/113510/6201/51018/6194/11340/6165/6232/51010/84365/29081/8575/55759/1653/51602/6230/51202/6135/29777/4603/55596/146857/25821/26610/10556/4088/51441/92342/6229/9221/10412/51002/404672/116461/25926/23212/57038/51067/…
CC	GO:0034774	secretory granule lumen	312	-0.365812309241879	-2.02094277104492	1e-10	1.17594202898551e-08	8.61174675819985e-09	3162	tags=34%, list=16%, signal=29%	4353/22915/1460/29106/4332/4758/3630/4125/197/4057/6947/7057/5611/2157/7044/26578/55313/3240/10487/240/1893/5473/7450/51719/3481/5719/93100/5594/5049/1118/2588/51411/566/3934/7123/64333/1794/5004/7422/1950/3101/5005/317/1265/7077/6709/5196/54676/5657/5315/5836/6386/2268/6678/79792/2153/3959/10383/8635/10533/28988/58485/1727/11240/81/383/9961/226/1774/10855/54863/6590/5154/126014/710/25797/3614/54…
BP	GO:0042060	wound healing	402	-0.353319059186848	-1.9921358672213	1e-10	1.17594202898551e-08	8.61174675819985e-09	4051	tags=33%, list=20%, signal=27%	94/6850/83478/54361/2162/6915/462/1861/5294/6382/2811/1361/667/2065/79001/2778/1289/954/3848/1398/3694/6868/7056/22915/90102/18/84062/51330/9158/4627/388552/3630/2246/6385/3083/7057/2039/5359/375033/5728/2157/2768/199731/5894/4853/977/4846/253970/54959/89780/240/7450/2876/5339/149461/4217/2683/7001/4352/60/7429/5197/4638/2192/7422/2150/5328/348/8529/2623/1265/5196/171389/2125/239/3690/57175/7168/…
BP	GO:0042254	ribosome biogenesis	267	0.63235078830475	2.8641565004054	1e-10	1.17594202898551e-08	8.61174675819985e-09	3338	tags=59%, list=16%, signal=50%	9326/51367/64216/6152/55646/708/6155/23560/6125/23160/6059/6227/11224/51504/4869/8886/6202/84128/22868/6129/84549/2971/10969/6208/6169/84154/25983/27292/80135/57050/6128/4736/113510/6201/51018/6194/11340/6165/6147/6232/51010/84365/64979/29093/29081/55759/84946/51602/6230/51202/6135/29777/51065/10556/51441/55003/92342/6229/9221/10412/5901/404672/25926/51187/23212/7514/6218/51575/55164/54433/55299/…
BP	GO:0042273	ribosomal large subunit biogenesis	67	0.700980142794137	2.6990092872088	1e-10	1.17594202898551e-08	8.61174675819985e-09	4782	tags=82%, list=23%, signal=63%	9326/6152/23560/6125/11224/4869/8886/22868/6129/84549/2971/10969/6169/84154/80135/6128/4736/51018/6165/6147/84365/55759/6135/55003/10412/51187/23212/55299/115416/6175/6154/51121/26156/55794/4931/55651/9045/54680/55153/6130/65008/51491/117246/51154/140801/81887/6838/9875/90441/55052/79707/23195/6122/22907/55027
BP	GO:0042274	ribosomal small subunit biogenesis	65	0.66542003826185	2.53106658717799	1e-10	1.17594202898551e-08	8.61174675819985e-09	3638	tags=69%, list=18%, signal=57%	6227/4869/6202/6208/6169/25983/57050/6201/6194/6232/84946/6230/29777/51065/6229/404672/25926/23212/6218/88745/10171/10885/6234/6217/55720/28987/6193/10799/6223/153443/25879/9790/10436/64434/55781/27340/55127/83732/55813/79954/65095/90121/8780/6838/5822
CC	GO:0042581	specific granule	158	-0.517605492586037	-2.6031997570182	1e-10	1.17594202898551e-08	8.61174675819985e-09	4513	tags=56%, list=22%, signal=44%	158747/8514/7414/8907/6518/1088/1991/820/26/7226/441864/671/401258/3684/23601/9725/64114/963/10394/23250/94103/6616/4758/4057/6947/3240/719/1118/3934/1794/22918/8773/5004/5328/54918/5005/338339/53831/1265/7077/6709/311/199675/10970/79792/57126/945/8694/383/10555/6810/1774/10855/10043/5337/6590/126014/1535/25797/55004/54472/306/64386/6515/5777/2919/5199/221/5768/101/683/124583/634/6809/2358/80331/…
BP	GO:0042773	ATP synthesis coupled electron transport	82	0.601972165194121	2.38140765064602	1e-10	1.17594202898551e-08	8.61174675819985e-09	2958	tags=55%, list=15%, signal=47%	54205/4710/4717/4718/4708/4706/1337/27089/7388/4697/1345/4725/7381/4724/1350/790955/1347/29796/4711/1327/55967/4701/4698/4716/4715/9377/4694/11315/1716/388753/29103/4702/51142/1329/4700/4729/4726/4707/10975/23479/4695/4714/6392/4723/4709
BP	GO:0042775	mitochondrial ATP synthesis coupled electron transport	82	0.601972165194121	2.38140765064602	1e-10	1.17594202898551e-08	8.61174675819985e-09	2958	tags=55%, list=15%, signal=47%	54205/4710/4717/4718/4708/4706/1337/27089/7388/4697/1345/4725/7381/4724/1350/790955/1347/29796/4711/1327/55967/4701/4698/4716/4715/9377/4694/11315/1716/388753/29103/4702/51142/1329/4700/4729/4726/4707/10975/23479/4695/4714/6392/4723/4709
CC	GO:0044391	ribosomal subunit	172	0.724950023504944	3.14037141091506	1e-10	1.17594202898551e-08	8.61174675819985e-09	3439	tags=72%, list=17%, signal=60%	6152/6167/64968/6155/6133/6189/6125/51642/6233/56945/6227/11224/6222/4869/6235/6166/6202/57129/6129/63931/51650/64983/6208/6169/11222/9553/6139/28977/64981/28998/6128/4736/6204/6201/6210/6194/6165/10240/6147/6232/6173/64965/51263/64979/29093/6170/6156/54534/6205/9349/54460/51258/23521/6230/60488/6135/54948/6159/6171/9801/25873/51065/6229/6164/28957/6207/6168/6138/6228/64928/6218/51373/29074/54148…
BP	GO:0050878	regulation of body fluid levels	373	-0.330829690810395	-1.85668207913274	1e-10	1.17594202898551e-08	8.61174675819985e-09	3321	tags=29%, list=16%, signal=24%	4987/2778/954/3848/66002/7056/22915/2810/18/84062/9158/4627/388552/3083/7057/2039/5359/375033/2157/2768/1579/65266/8648/4846/89780/7450/538/51599/5339/2771/5568/242/7001/4352/60/59344/5020/551/5197/2192/7422/2150/5328/348/8529/2623/362/5196/171389/239/358/3690/9002/63036/2153/51206/150/10062/27023/51763/7391/558/7035/64834/2815/10855/64805/2629/340205/5154/710/1535/2812/2776/6714/5777/4067/5265/3…
CC	GO:0060205	cytoplasmic vesicle lumen	315	-0.359264958894877	-1.98966757724053	1e-10	1.17594202898551e-08	8.61174675819985e-09	3162	tags=34%, list=16%, signal=29%	4353/22915/1460/29106/4332/4758/3630/4125/197/4057/6947/7057/5611/2157/7044/26578/55313/3240/10487/240/1893/5473/7450/51719/3481/5719/93100/5594/5049/1118/2588/51411/566/3934/7123/64333/1794/5004/7422/1950/3101/5005/317/1265/7077/6709/5196/54676/5657/5315/5836/6386/2268/6678/79792/2153/3959/10383/8635/10533/28988/58485/1727/11240/81/383/9961/226/1774/10855/54863/6590/5154/126014/710/25797/3614/54…
BP	GO:0060627	regulation of vesicle-mediated transport	500	-0.334285345123118	-1.88352590784431	1e-10	1.17594202898551e-08	8.61174675819985e-09	3547	tags=31%, list=17%, signal=26%	23317/3566/4478/154664/3684/10960/9098/320/219931/83849/3092/5322/9001/4878/84062/124930/55589/6385/197/7249/7097/30846/10188/284/3071/3601/5359/5728/10347/27183/116443/338692/11151/977/140885/1742/89780/929/7036/90019/23400/4043/2771/5594/84932/4035/51652/566/9230/28964/1785/51160/1794/57030/7422/2150/1950/56850/348/1445/1265/53916/5657/5575/4289/1173/375/8911/7052/717/80230/3690/6386/79772/2268…
CC	GO:0070469	respirasome	87	0.618996175673611	2.46122027163526	1e-10	1.17594202898551e-08	8.61174675819985e-09	4638	tags=64%, list=23%, signal=50%	54205/4710/4717/4718/4708/7386/4706/1337/27089/7388/4697/1345/4725/7381/4724/7385/1350/1347/29796/4711/54902/1327/55967/4701/4698/4716/4715/9377/4694/388753/4702/1329/1349/4700/4729/4726/4707/10975/25994/4695/4714/6834/6392/4723/4709/54539/51079/23530/51103/617/4704/4728/4722/4719/9167/1355
CC	GO:0070820	tertiary granule	160	-0.527503214442643	-2.65797288200091	1e-10	1.17594202898551e-08	8.61174675819985e-09	3460	tags=52%, list=17%, signal=44%	5317/1088/820/84443/5236/7226/2548/441864/3684/23601/9725/963/10394/23250/127829/6616/4057/6947/3071/3240/140885/5473/1118/22918/8773/5004/5328/5646/338339/10288/53831/1265/7077/6709/199675/387/79792/535/374395/57126/11314/28988/23114/5724/945/226/5337/2495/527/126014/1535/25797/55004/3920/6515/5777/1378/1520/7130/2919/5199/5768/84418/1604/101/79930/6556/124583/2357/634/2207/2358/4318/2204/3687/1…
BP	GO:0071826	ribonucleoprotein complex subunit organization	170	0.52362159085426	2.26117285886041	1e-10	1.17594202898551e-08	8.61174675819985e-09	4923	tags=55%, list=24%, signal=42%	9326/11171/6152/6125/10480/22868/6208/6169/84154/1207/79752/6128/8669/79833/6147/6880/6232/3646/1653/23521/6135/6606/29777/55015/96764/51065/8667/3320/23212/55164/55299/6175/11218/10713/10569/55794/10907/51631/6234/54680/28985/11052/8661/27339/9169/8668/6193/8559/472/7458/1975/6223/545/54505/51747/55692/8161/6431/11051/10946/51154/5433/10772/8487/140801/25929/23064/8665/91746/5822/54960/25980/101…
CC	GO:0098687	chromosomal region	304	0.47107664880447	2.15939824924438	1e-10	1.17594202898551e-08	8.61174675819985e-09	5313	tags=51%, list=26%, signal=38%	4436/91272/57122/134492/23219/55166/170506/5813/7486/25983/11335/23279/54780/84661/286053/641/79003/8655/1786/9184/253635/23291/119504/7514/54433/5001/4172/54908/6741/6990/8520/5885/6118/79677/55651/7405/10111/23310/57187/5111/5501/5500/55055/64946/54069/472/1060/23595/23421/79023/55320/545/9735/23047/7013/10671/27085/9793/54386/64105/80145/11339/348235/2146/5527/84295/3192/6612/2072/4176/79723/8…
CC	GO:0098798	mitochondrial protein-containing complex	233	0.608655415379314	2.72680941406341	1e-10	1.17594202898551e-08	8.61174675819985e-09	4329	tags=61%, list=21%, signal=49%	54931/4710/4717/64968/26520/4718/51642/9804/56945/4708/7386/10440/57129/63931/131118/51650/64983/11222/9553/4706/28977/64981/28998/29090/1737/10240/1337/27089/401505/10651/7388/64965/4697/3313/51263/64979/29093/1345/4725/7381/54534/54460/51258/4724/7385/1350/1347/60488/54543/134266/54948/29796/4711/9801/292/28957/1327/56922/26521/55967/100188893/64928/51373/29074/54148/4701/4698/4716/29088/4715/9…
CC	GO:0098800	inner mitochondrial membrane protein complex	115	0.594973718491592	2.46021496719205	1e-10	1.17594202898551e-08	8.61174675819985e-09	4040	tags=57%, list=20%, signal=46%	4710/4717/4718/4708/7386/10440/131118/4706/29090/1337/27089/10651/7388/4697/3313/1345/4725/7381/4724/7385/1350/1347/134266/29796/4711/1327/55967/4701/4698/4716/4715/9377/196294/140823/221154/26515/4694/100652748/11331/79135/29103/4702/1329/4700/4729/4726/4707/10975/286097/4695/10939/4714/6392/4723/4709/54539/5245/51079/83943/54927/84303/51103/617/55750/4704/4728
CC	GO:0098803	respiratory chain complex	80	0.610723525280412	2.4086172478709	1e-10	1.17594202898551e-08	8.61174675819985e-09	4534	tags=62%, list=22%, signal=49%	4710/4717/4718/4708/7386/4706/1337/27089/7388/4697/1345/4725/7381/4724/7385/1350/1347/29796/4711/1327/55967/4701/4698/4716/4715/9377/4694/388753/4702/1329/1349/4700/4729/4726/4707/10975/4695/4714/6392/4723/4709/54539/51079/51103/617/4704/4728/4722/4719/9167
BP	GO:0140053	mitochondrial gene expression	101	0.635478898948782	2.59282001085885	1e-10	1.17594202898551e-08	8.61174675819985e-09	5207	tags=70%, list=26%, signal=53%	54931/64216/64968/708/79072/57129/22868/63931/80298/54460/51258/60488/54948/25821/28957/60493/57038/51067/51373/7019/4701/54802/219402/115416/64951/85476/7978/118487/10128/84300/64863/26995/57505/84275/6832/23395/55699/84340/130916/51106/10352/3028/55157/51654/79675/51335/122704/10102/28973/10922/80222/84881/6472/9617/5562/57570/55278/55006/64960/55037/84273/51095/55005/92170/23107/6183/64963/510…
MF	GO:0140097	catalytic activity, acting on DNA	216	0.484545141001691	2.15214714534311	1e-10	1.17594202898551e-08	8.61174675819985e-09	5559	tags=53%, list=27%, signal=39%	4436/6596/5985/5889/170506/7486/5984/113510/9937/7155/5928/57697/1653/641/2963/55775/1786/5896/4830/56916/4172/5981/7374/51426/301/5980/10111/8458/11232/64789/1736/2186/257218/5422/5111/5810/6419/51455/25788/6188/29104/64863/11201/1776/6832/7013/6996/9044/201973/83940/2072/79725/84515/4176/80205/57634/54107/9126/9941/92667/84181/6597/121642/80119/56655/84083/51567/5429/23064/8930/2237/10146/5932/…
MF	GO:0140098	catalytic activity, acting on RNA	333	0.487178372076146	2.24889175792049	1e-10	1.17594202898551e-08	8.61174675819985e-09	5185	tags=52%, list=25%, signal=40%	54931/51367/64216/5436/113802/8886/170506/9836/24140/27292/144233/201626/29883/51010/1974/29081/57697/1653/9879/51202/96764/146857/10556/51110/5511/8731/64848/51651/57038/51067/55718/54802/9775/56339/84172/83480/11218/54482/7257/10569/9412/55794/60625/11128/55308/10171/6894/10775/51692/5440/90806/29063/29102/221078/196074/391356/25996/28987/55520/10799/10212/10940/25788/344405/2091/1662/51728/234…
MF	GO:0140101	catalytic activity, acting on a tRNA	97	0.587721464252582	2.3836470755117	1e-10	1.17594202898551e-08	8.61174675819985e-09	5472	tags=68%, list=27%, signal=50%	54931/51367/9836/24140/144233/10556/51651/57038/51067/54802/83480/54482/6894/10775/221078/391356/55520/10799/10940/344405/54888/57505/93587/118672/23395/55699/79828/285605/112487/55039/92675/25917/158234/79731/10352/1787/10248/11062/55157/127253/55798/56986/57470/60487/11102/80222/57570/80745/55278/55006/55253/79979/10557/150962/339175/129450/51095/56931/60528/4234/80746/8846/81627/91801/138428/1…
MF	GO:0008168	methyltransferase activity	183	0.490839433078149	2.13999410920501	1.66352706640416e-10	1.9282655166862e-08	1.41212184809797e-08	4454	tags=44%, list=22%, signal=34%	54931/64216/23512/8726/55170/113802/51504/56950/9836/24140/27292/144233/55251/51611/79133/2653/29081/96764/84190/1786/92342/8731/114826/25940/51805/56339/54482/83852/6894/56980/79918/29063/6419/221078/196074/124512/2091/29104/54888/64863/93587/64754/51603/79828/10436/79066/2146/25840/55039/23378/51106/25917/55783/57721/158234/79723/1787/653333/117246/127253/84274/55798/54093/151194/90826/60487/80…
BP	GO:0050817	coagulation	217	-0.395846834785447	-2.09238593647909	1.7560236914545e-10	2.00681355386786e-08	1.46964473510165e-08	3320	tags=36%, list=16%, signal=31%	2162/6915/462/5294/2811/1361/79001/2778/954/3848/7056/22915/18/84062/9158/4627/388552/3083/7057/2039/5359/375033/2157/2768/4846/89780/7450/7001/4352/60/5197/2192/2150/5328/348/8529/2623/5196/239/3690/9002/63036/2153/51206/150/7391/558/7035/2815/10855/64805/340205/5154/710/2812/2776/6714/5777/4067/5265/3674/953/7099/83706/6403/5663/1432/50848/6484/3705/634/10398/5580/2207/7094/5329/5023/3611/7454
CC	GO:0055029	nuclear DNA-directed RNA polymerase complex	91	0.582838130170211	2.33936464358254	2.01901611065863e-10	2.27531898915057e-08	1.66627864688128e-08	4633	tags=58%, list=23%, signal=45%	84265/5436/4331/6880/79871/2963/404672/902/55718/4172/84172/11128/55197/5422/6908/5440/51616/2960/80349/2958/51728/6879/23168/64210/2965/9646/6873/123169/6882/5557/2961/10622/4646/6875/5433/2967/5431/64425/10621/25885/6883/5558/5441/2648/5828/1022/6877/6874/83860/5438/6878/2071/171568
CC	GO:0000428	DNA-directed RNA polymerase complex	92	0.579243891563599	2.33046953422764	2.13079526198324e-10	2.36839352818247e-08	1.73443969054007e-08	4633	tags=58%, list=23%, signal=45%	84265/5436/4331/6880/79871/2963/404672/902/55718/4172/84172/11128/55197/5422/6908/5440/51616/2960/80349/2958/51728/6879/23168/64210/2965/9646/6873/123169/6882/5557/2961/10622/4646/6875/5433/2967/5431/64425/10621/25885/6883/5558/5441/2648/5828/1022/6877/6874/83860/5438/6878/2071/171568
MF	GO:0019843	rRNA binding	61	0.652932243066658	2.43767820828065	2.42792273450925e-10	2.66218446862271e-08	1.94959087287407e-08	4325	tags=67%, list=21%, signal=53%	6167/64968/6133/6125/6222/4869/22868/2971/6208/84154/80135/6147/6205/9349/6135/54948/60493/6207/23212/51373/29074/55299/6143/6175/55794/51119/6193/6188/6191/6136/10436/130916/6203/6132/51023/51335/9188/84881/65003/55052/55037
CC	GO:0000775	chromosome, centromeric region	184	0.487007423334506	2.12465688402393	2.73558849773094e-10	2.95954200941185e-08	2.1673539746935e-08	5299	tags=52%, list=26%, signal=39%	91272/57122/134492/23219/55166/25983/11335/23279/79003/8655/1786/9184/253635/23291/119504/7514/54908/6990/5885/79677/7405/23310/5501/55055/64946/54069/1060/23421/79023/55320/9735/23047/10671/27085/9793/64105/11339/348235/5527/84295/3192/6612/79723/83540/91687/9126/55746/3619/26039/4085/348995/10051/8850/9918/64769/220134/115426/79682/9682/81929/9031/283489/4999/79980/4659/387103/27309/10615/28405…
MF	GO:0008094	ATP-dependent activity, acting on DNA	106	0.561901765454819	2.28970219721848	2.82289226084299e-10	3.01380892164211e-08	2.20709512637932e-08	5559	tags=58%, list=27%, signal=43%	4436/6596/5985/5889/170506/7486/5984/113510/7155/5928/57697/1653/641/2963/56916/4172/5981/301/10111/8458/2186/257218/25788/6832/9044/84515/4176/80205/57634/9126/84181/6597/80119/84083/23064/10146/50485/6594/2547/79915/1022/5983/546/10721/6595/1660/4175/375748/2071/1107/5888/63922/56897/3070/4439/2956/92797/79075/5965/7517/55636/1763
BP	GO:0007599	hemostasis	218	-0.389513123369138	-2.07422157205685	3.31533692671322e-10	3.49359010692871e-08	2.55845207809927e-08	3320	tags=36%, list=16%, signal=31%	2162/6915/462/5294/2811/1361/79001/2778/954/3848/7056/22915/18/84062/9158/4627/388552/3083/7057/2039/5359/375033/2157/2768/4846/89780/7450/7001/4352/60/5197/2192/2150/5328/348/8529/2623/5196/239/3690/9002/63036/2153/51206/150/7391/558/7035/2815/10855/64805/340205/5154/710/2812/2776/6714/5777/4067/5265/3674/953/7099/83706/6403/1432/50848/6484/3705/634/10398/4778/5580/2207/7094/5329/5023/3611/7454
BP	GO:0007596	blood coagulation	213	-0.393324977174878	-2.10216014278301	3.60791305513563e-10	3.75315468325263e-08	2.74853835306891e-08	3943	tags=37%, list=19%, signal=30%	2162/6915/462/5294/2811/1361/79001/2778/954/3848/7056/22915/18/84062/9158/4627/388552/3083/7057/2039/5359/375033/2157/2768/4846/89780/7450/7001/4352/60/5197/2192/2150/5328/348/8529/2623/5196/239/3690/9002/63036/2153/51206/150/7391/558/7035/2815/10855/64805/340205/5154/710/2812/2776/6714/5777/4067/5265/3674/953/7099/83706/6403/1432/50848/6484/3705/634/10398/5580/2207/7094/5329/5023/3611/7454
BP	GO:0022904	respiratory electron transport chain	100	0.561969606975908	2.29122703596242	3.93213898962104e-10	4.03865515971964e-08	2.95761820072096e-08	2958	tags=49%, list=15%, signal=42%	54205/8604/4710/4717/4718/4708/7386/4706/1337/27089/7388/4697/1345/4725/7381/4724/1350/790955/1347/29796/4711/1327/55967/4701/4698/4716/4715/9377/11232/4694/11315/1716/388753/2110/29103/4702/51142/1329/4700/4729/4726/4707/10975/23479/4695/4714/6392/4723/4709
MF	GO:0003779	actin binding	424	-0.311126290973795	-1.7496669040124	4.20589455725999e-10	4.23661459858096e-08	3.10258933993092e-08	4136	tags=32%, list=20%, signal=26%	8941/9645/79933/25924/10810/9455/4082/114793/7137/23603/23136/3936/23307/667/57644/10296/11133/4478/4647/83543/390594/11346/800/3778/84940/3092/65108/23242/345456/54434/23500/7125/4627/79574/54961/199/7140/2039/7145/7739/134549/11151/4644/91624/832/4846/1627/29109/10487/4130/135138/7135/1072/822/22846/2314/4648/5216/5339/6840/60312/7429/2318/170954/3059/376132/89/6876/9948/4638/1495/10552/83715/5…
CC	GO:0005844	polysome	65	0.628070398367933	2.38899929112006	4.22930468924153e-10	4.23661459858096e-08	3.10258933993092e-08	3619	tags=60%, list=18%, signal=50%	6152/6227/6235/85451/6169/5687/51389/6128/4736/6194/6173/6170/6156/6135/6171/25873/8667/6228/1965/6143/6160/6234/8087/6188/6191/6130/5682/811/55364/57532/689/129563/6132/140801/6142/7411/6161/4733/440275
BP	GO:0032259	methylation	320	0.413773253020547	1.90103884419889	4.64275580706555e-10	4.59406349006461e-08	3.36435898984403e-08	5299	tags=43%, list=26%, signal=32%	54931/64216/23512/8726/55170/113802/51504/56950/9836/24140/27292/144233/55251/51611/79133/22938/29081/84661/648/96764/25821/84190/1786/8473/92342/8731/114826/25940/51805/11137/56339/54482/83852/6894/56980/51605/79918/29063/6419/221078/196074/22976/124512/54069/26053/57343/80349/2091/29104/54888/64863/23411/22823/93587/23168/64754/51603/51574/9646/79828/10436/79066/2146/25840/55039/23378/51106/259…
BP	GO:0009060	aerobic respiration	158	0.493213642168032	2.11871386968948	5.59881994418892e-10	5.47335241290951e-08	4.00828644070342e-08	4784	tags=51%, list=23%, signal=40%	4436/54205/4190/4710/4717/4718/4708/4706/201626/1737/205327/1337/27089/7388/3658/4697/664/1345/4725/2395/7381/4724/7385/1350/790955/1347/29796/4711/1327/55967/4701/4698/4716/4715/9377/5162/8803/5160/4694/84300/1743/11315/1716/388753/29103/4702/51142/1329/1349/4700/84275/4729/4726/4707/10975/8802/23479/4695/4714/6834/6392/4723/4709/23530/27069/51103/6472/8801/4704/4728/113115/4191/79085/9650/4722/…
CC	GO:0071013	catalytic step 2 spliceosome	68	0.618070052459377	2.38729211517134	5.71172532662519e-10	5.51725467859962e-08	4.04043727679188e-08	3490	tags=56%, list=17%, signal=46%	51645/53938/9939/3178/10236/10286/22938/23398/55596/10283/9775/10569/60625/5356/3183/4670/10492/51639/5411/51503/220988/27339/3185/4116/2483/9716/10250/51362/3192/1655/10946/27316/3190/3187/9343/8899/57703/10189
BP	GO:0050900	leukocyte migration	345	-0.333324117547251	-1.86989940290968	6.69335778676202e-10	6.3894005978573e-08	4.679133709755e-08	2787	tags=27%, list=14%, signal=24%	199/3071/7057/79148/11151/140885/11035/240/1893/5473/7369/719/1435/5339/414062/3603/5594/159296/566/2683/11117/9948/5197/7422/2150/6360/4354/207/5196/8764/5657/80024/682/387/6402/5595/57126/11314/64127/80270/5724/3554/11240/23604/3269/91662/8174/6654/114548/64805/2629/4192/90550/1130/177/6714/4615/5175/4067/2919/3674/6404/54210/3579/4814/6403/1441/101/50848/6484/683/3570/3965/2207/2529/2358/5880/…
BP	GO:0019646	aerobic electron transport chain	75	0.605677800150491	2.36516025384545	6.91943716511596e-10	6.52840850671522e-08	4.78093302289836e-08	2958	tags=55%, list=15%, signal=47%	54205/4710/4717/4718/4708/4706/1337/27089/7388/4697/1345/4725/7381/4724/1350/790955/1347/29796/4711/1327/4701/4698/4716/4715/9377/4694/11315/29103/4702/1329/4700/4729/4726/4707/10975/23479/4695/4714/6392/4723/4709
BP	GO:0045333	cellular respiration	196	0.46591193434238	2.0442570930224	7.72632121744257e-10	7.20590463888839e-08	5.27708206563379e-08	4784	tags=47%, list=23%, signal=37%	4436/54205/4190/8604/4710/4717/4718/4708/7386/4706/201626/1737/205327/1337/27089/7388/3658/4697/664/1345/4725/2395/7381/4724/7385/1350/790955/1347/29796/4711/93058/1327/55967/4701/4698/4716/4715/9377/5162/8803/5160/90624/11232/4694/84300/114789/1743/11315/1716/388753/2110/29103/4702/51142/1329/1349/4700/84275/3458/4729/4726/4707/10975/8802/23479/4695/4714/6834/6392/4723/4709/23530/83943/27069/511…
BP	GO:0006119	oxidative phosphorylation	111	0.549866737702977	2.25224039066561	9.95373885655e-10	9.1777996684144e-08	6.72115500540966e-08	2958	tags=48%, list=15%, signal=41%	4436/54205/4710/4717/4718/4708/4706/201626/205327/1337/27089/7388/4697/1345/4725/2395/7381/4724/7385/1350/790955/1347/29796/4711/1327/55967/4701/4698/4716/4715/9377/4694/84300/11315/1716/388753/29103/4702/51142/1329/1349/4700/84275/4729/4726/4707/10975/23479/4695/4714/6392/4723/4709
BP	GO:0010257	NADH dehydrogenase complex assembly	51	0.659541653979752	2.40255734786426	1.04653455816993e-09	9.43509044998981e-08	6.90957611797575e-08	4493	tags=71%, list=22%, signal=55%	29078/4710/4717/80224/4718/4708/4706/29090/79133/55863/4725/4724/84233/4711/55967/91942/4698/4716/4715/4694/137682/4702/4700/4707/4695/4714/4709/54539/51079/51103/617/4704/4728/55471/4722/4719
BP	GO:0032981	mitochondrial respiratory chain complex I assembly	51	0.659541653979752	2.40255734786426	1.04653455816993e-09	9.43509044998981e-08	6.90957611797575e-08	4493	tags=71%, list=22%, signal=55%	29078/4710/4717/80224/4718/4708/4706/29090/79133/55863/4725/4724/84233/4711/55967/91942/4698/4716/4715/4694/137682/4702/4700/4707/4695/4714/4709/54539/51079/51103/617/4704/4728/55471/4722/4719
CC	GO:0030684	preribosome	66	0.620977825826711	2.37045542987753	1.18790514413571e-09	1.0591936636832e-07	7.75676638362761e-08	3335	tags=59%, list=16%, signal=50%	84549/10969/25983/80135/57050/6201/51018/55759/84946/51602/10412/23212/51096/26156/88745/23076/10885/134430/11103/55720/28987/2091/153443/25879/9790/10436/55781/27340/117246/55127/83732/55813/79954/51154/51077/65095/81887/10528/8780
CC	GO:0101002	ficolin-1-rich granule	182	-0.409176363147958	-2.12703651867864	1.29309844393141e-09	1.14045660587603e-07	8.35187724941967e-08	2622	tags=35%, list=13%, signal=30%	26578/140885/240/51719/5719/5594/5049/51411/22918/3101/338339/10288/317/7077/5315/5836/387/79792/535/374395/10533/11314/28988/51806/23114/3303/9961/226/2495/527/25797/3614/55004/3920/6515/1378/1520/7130/823/5265/1604/2934/101/1432/79930/6556/124583/3310/2357/2207/2358/4318/2204/3687/1471/1509/23218/8972/978/80301/8778/83716/116844
CC	GO:0000315	organellar large ribosomal subunit	53	0.658996920666843	2.41168516597168	1.34181213450633e-09	1.15824081482812e-07	8.48211590065872e-08	4329	tags=64%, list=21%, signal=51%	51642/57129/64983/11222/9553/28977/64981/28998/51263/64979/29093/54534/51258/54948/9801/64928/29074/54148/29088/219927/26589/51318/64976/130916/116541/65005/122704/79590/116540/63875/65003/128308/55052/51264
CC	GO:0005762	mitochondrial large ribosomal subunit	53	0.658996920666843	2.41168516597168	1.34181213450633e-09	1.15824081482812e-07	8.48211590065872e-08	4329	tags=64%, list=21%, signal=51%	51642/57129/64983/11222/9553/28977/64981/28998/51263/64979/29093/54534/51258/54948/9801/64928/29074/54148/29088/219927/26589/51318/64976/130916/116541/65005/122704/79590/116540/63875/65003/128308/55052/51264
BP	GO:0032635	interleukin-6 production	135	-0.445491669176719	-2.17881955744395	1.52050161500766e-09	1.28514063585127e-07	9.41143817622616e-08	3030	tags=41%, list=15%, signal=36%	671/26525/2693/388325/114609/7292/3556/7097/199/8808/3071/140885/5603/3603/5004/2150/5452/338322/1445/10288/400709/11213/57506/7096/64127/5724/55122/10333/91662/2629/11006/1535/3553/177/4615/5777/9181/79671/1051/4155/7099/9261/51738/408/51311/3570/3965/23765/7305/11027/29108/80149/27202/353514/6774/409
BP	GO:0032675	regulation of interleukin-6 production	135	-0.445491669176719	-2.17881955744395	1.52050161500766e-09	1.28514063585127e-07	9.41143817622616e-08	3030	tags=41%, list=15%, signal=36%	671/26525/2693/388325/114609/7292/3556/7097/199/8808/3071/140885/5603/3603/5004/2150/5452/338322/1445/10288/400709/11213/57506/7096/64127/5724/55122/10333/91662/2629/11006/1535/3553/177/4615/5777/9181/79671/1051/4155/7099/9261/51738/408/51311/3570/3965/23765/7305/11027/29108/80149/27202/353514/6774/409
BP	GO:0002237	response to molecule of bacterial origin	334	-0.325884659001264	-1.82711290576615	2.25670675053299e-09	1.85525704472176e-07	1.35865573699186e-07	4326	tags=35%, list=21%, signal=28%	4016/3593/2353/2920/1991/10068/820/6372/22933/841/22900/6915/57048/3297/941/671/4842/26525/2693/23097/388325/114609/7054/4129/7855/706/5970/84639/6868/7056/4353/7292/2687/23118/4049/7097/4057/2686/4846/1267/1053/140885/5473/929/5594/342979/117854/7001/3934/28964/7538/5197/29126/3654/10288/5739/207/5196/55593/9516/11213/6678/654/387/10062/7096/7356/5595/19/558/64127/3454/7035/5724/5743/55122/10333…
CC	GO:0030880	RNA polymerase complex	95	0.554384488597003	2.24252325994987	2.26608601852327e-09	1.85525704472176e-07	1.35865573699186e-07	4633	tags=56%, list=23%, signal=43%	84265/5436/4331/6880/79871/2963/404672/902/55718/4172/84172/11128/55197/5422/6908/5440/51616/2960/80349/2958/51728/6879/23168/64210/2965/9646/6873/123169/6882/5557/2961/10622/4646/6875/5433/2967/5431/64425/10621/25885/6883/5558/5441/2648/5828/1022/6877/6874/83860/5438/6878/2071/171568
BP	GO:0001510	RNA methylation	72	0.604277284089228	2.33923846235453	2.27994067655581e-09	1.85525704472176e-07	1.35865573699186e-07	4519	tags=65%, list=22%, signal=51%	54931/64216/113802/51504/9836/24140/27292/144233/29081/96764/25821/8731/56339/54482/6894/51605/29063/221078/196074/2091/54888/64863/93587/51574/79828/10436/79066/55039/51106/25917/55783/57721/158234/1787/3028/117246/127253/55798/60487/79872/57570/80745/55006/79979/63892/339175/84705
CC	GO:0005774	vacuolar membrane	411	-0.307436085104334	-1.74057180003367	2.30833605582346e-09	1.85525704472176e-07	1.35865573699186e-07	3547	tags=30%, list=17%, signal=25%	23317/11133/284129/4647/154664/9725/64114/2773/55062/23250/219931/9583/7056/283537/2647/10103/127829/23646/7311/4758/112770/23207/55361/4125/7805/23334/27183/389015/23120/89845/55858/23400/81631/719/53/25798/79901/5660/4035/7780/566/2683/529/223082/7317/51310/8992/8131/79036/89849/285973/1950/389541/54918/201163/1173/96459/9516/10970/84557/535/1186/374395/23710/10053/55332/23274/9043/215/81846/10…
BP	GO:0000959	mitochondrial RNA metabolic process	44	0.683026118501689	2.40540061534089	2.30935372833249e-09	1.85525704472176e-07	1.35865573699186e-07	4147	tags=70%, list=20%, signal=56%	54931/64216/79072/22868/201626/80298/25821/60493/51067/7019/54802/7978/10128/81892/64863/57505/84275/6832/130916/51106/10352/3028/55157/51654/79675/10922/80222/84881/5562/57570/55006
CC	GO:1904724	tertiary granule lumen	54	-0.613338322047512	-2.57275993082941	2.46402049133163e-09	1.96010414379067e-07	1.43543815000692e-07	2843	tags=54%, list=14%, signal=46%	4057/6947/3240/5473/1118/5004/5646/1265/7077/6709/79792/28988/226/2495/126014/25797/5777/1520/7130/2919/5199/5768/124583/4318/1471/1509/8993/978/116844
CC	GO:0062023	collagen-containing extracellular matrix	413	-0.308994025029806	-1.74722299550772	2.92666656709747e-09	2.30553131314844e-07	1.68840396231632e-07	5249	tags=34%, list=26%, signal=26%	2267/2161/136227/5949/1288/2147/2220/4485/10082/1281/3691/6387/84570/57642/7007/1511/3958/151887/5919/83729/7482/8985/10085/25975/83854/2239/1302/4148/1514/2219/4059/4016/4958/1991/5046/25890/2162/462/401138/8728/3911/140453/667/27286/1508/9509/3909/8076/10394/4146/1289/954/3848/4878/1462/22915/375790/340706/1215/79812/3339/51435/197/256158/284/1464/714/7057/5359/7044/2201/79148/8482/977/80781/28…
BP	GO:0050727	regulation of inflammatory response	330	-0.332391989257518	-1.85207272339197	2.96840905292129e-09	2.3159299091734e-07	1.69601914005472e-07	3241	tags=31%, list=16%, signal=26%	3848/5970/4878/1215/10658/81030/7292/27293/284207/3630/255877/118788/197/4049/7097/8808/8482/25807/140885/240/5603/2876/64332/3603/10162/9314/28964/8314/22861/7538/81858/604/338322/348/2874/5138/171389/7052/2852/2268/3430/7132/325/11343/10062/7356/79626/64127/5743/3554/91662/8877/114548/2629/23476/4192/1050/5008/3553/3133/177/6714/89790/4615/79671/4067/7130/1051/2865/7099/4814/2213/2679/51738/101…
CC	GO:0015629	actin cytoskeleton	485	-0.300719173833499	-1.70424536801494	3.05875077221432e-09	2.36368607292828e-07	1.73099229164409e-07	3772	tags=29%, list=19%, signal=25%	23603/345651/3936/89848/794/23307/23433/54492/57644/10296/11133/10881/4647/83543/11346/375307/800/4632/56940/1398/9001/6868/23242/7125/4627/27147/59/199/7140/2039/7739/134549/11151/4644/91624/832/1612/1627/29109/10487/7135/1072/822/2314/4648/10602/6840/60312/5590/51411/60/7429/3059/5239/89/9948/30851/4638/1495/4026/1613/10552/83715/57731/10121/29126/11344/1265/4482/7205/6709/4635/254102/2268/5717…
BP	GO:0002526	acute inflammatory response	108	-0.485988703337128	-2.31617182040763	3.32066403300361e-09	2.54187433620673e-07	1.86148445544244e-07	3030	tags=33%, list=15%, signal=29%	7292/3630/197/5359/2157/25807/3240/27102/7036/2683/3934/23780/5004/3250/5005/171389/325/5743/114548/5008/3553/3133/1051/2865/5265/54210/3579/2213/101/241/3570/2529/3383/2131/2867/6774
CC	GO:0101003	ficolin-1-rich granule membrane	58	-0.583360788941046	-2.47918995622057	3.43753955047442e-09	2.59585137165167e-07	1.90101332238933e-07	1921	tags=43%, list=9%, signal=39%	22918/338339/10288/387/535/374395/11314/23114/527/55004/3920/6515/1378/1604/101/79930/6556/2357/2207/2358/2204/3687/23218/8972/8778
BP	GO:0006413	translational initiation	111	0.539278563232292	2.20887149312889	3.45516327506015e-09	2.59585137165167e-07	1.90101332238933e-07	5207	tags=58%, list=26%, signal=43%	10959/4690/5436/6189/10605/10480/6059/4869/1977/8669/1974/22916/3646/1653/23521/10987/8667/9451/51441/55024/1967/6218/1965/219402/10657/56339/9669/8891/1964/28985/8661/8668/6193/7458/1975/6188/54505/22927/468/84285/8892/55364/1982/51247/83939/5433/64410/84919/8440/440275/8665/6198/23367/6352/1983/56919/10209/400961/8894/1939/7175/8846/51386/4528
BP	GO:0045055	regulated exocytosis	224	-0.369872605689827	-1.97851892893267	3.93194518143264e-09	2.92695442221509e-07	2.14348918871919e-07	4213	tags=36%, list=21%, signal=29%	2624/10497/8941/6850/7462/5294/9751/148/126206/27072/84258/3566/23396/10257/3684/320/83849/4878/9381/84062/6616/4627/55361/3071/2039/116443/11151/9900/90019/2771/284021/9230/28964/8773/2150/6854/375/8911/2268/84961/150/57126/11314/5724/6810/1020/9341/80223/84106/57617/5170/306/4067/11031/8372/8775/2213/5663/808/1488/6844/201294/64780/634/6809/120892/3965/5880/80331/3055/2242/2932/8676/9846/5023/6…
MF	GO:0004386	helicase activity	149	0.492156110766778	2.08982931981694	4.2756965361512e-09	3.15390924493917e-07	2.30969444464818e-07	5559	tags=54%, list=27%, signal=39%	6596/5985/9931/8886/170506/7486/5984/113510/1974/57697/1653/9879/51202/641/2963/64848/56916/4172/9775/11218/55794/60625/301/55308/10111/8458/257218/10212/25788/1662/6832/54505/1665/9716/9044/1655/84515/4176/57696/80205/55661/57634/79039/84181/6597/80119/91607/23064/10146/50485/9188/6594/2547/5983/546/54606/10721/56919/6595/11325/1660/4175/55345/375748/2071/22907/1107/9416/5888/63922/56897/3070/11…
BP	GO:0006887	exocytosis	337	-0.329060682530359	-1.84458546943017	4.47535531199244e-09	3.27144441455015e-07	2.39576868053081e-07	3915	tags=31%, list=19%, signal=26%	7462/5294/6382/9751/148/126206/27072/84258/9515/1230/10652/537/94120/3566/7127/23396/10257/3684/320/219931/83849/9001/4878/9381/84062/6616/4627/55361/6385/3071/2039/286/27183/116443/11151/9900/90019/23400/2771/56900/84932/284021/11336/9230/28964/152579/5866/8773/2150/6854/375/8911/6386/283849/2268/84961/9146/5872/8825/150/203190/57126/11314/54536/5724/6810/1020/9341/80223/84106/57617/5170/306/406…
BP	GO:0052547	regulation of peptidase activity	425	-0.302443707923614	-1.70821409199499	4.63189491029708e-09	3.35564243769201e-07	2.45742920757773e-07	3135	tags=28%, list=15%, signal=24%	2810/56616/327657/8996/140686/843/221476/4504/489/197/51024/4057/7805/286204/7057/117166/5894/83596/1612/1294/27166/89780/1893/866/23400/6423/2876/6692/5696/9447/26952/4671/140902/572/4035/4217/1032/4193/9314/7429/5371/84651/444/10018/9491/22861/551/10197/2192/7422/80759/317/207/23786/7077/171389/10010/355/9647/1942/239/358/11047/96459/2852/387/6653/27429/8301/7035/5743/2903/55122/79594/8743/9166…
BP	GO:0032611	interleukin-1 beta production	92	-0.498427256795977	-2.31817838731616	5.07354841420909e-09	3.61112033621865e-07	2.64452269604897e-07	2251	tags=37%, list=11%, signal=33%	9447/566/28964/5371/22861/80772/5004/2150/5005/79792/64127/945/10333/91662/3098/8877/114548/11006/58484/177/4615/7099/51738/51311/3965/7305/4210/11027/29108/80149/260434/353514/6774/409
BP	GO:0032651	regulation of interleukin-1 beta production	92	-0.498427256795977	-2.31817838731616	5.07354841420909e-09	3.61112033621865e-07	2.64452269604897e-07	2251	tags=37%, list=11%, signal=33%	9447/566/28964/5371/22861/80772/5004/2150/5005/79792/64127/945/10333/91662/3098/8877/114548/11006/58484/177/4615/7099/51738/51311/3965/7305/4210/11027/29108/80149/260434/353514/6774/409
BP	GO:0043410	positive regulation of MAPK cascade	452	-0.295376382061178	-1.67182461390837	5.52588390382052e-09	3.89887147787824e-07	2.85525076769491e-07	2971	tags=23%, list=15%, signal=20%	4504/3630/2246/9283/3340/284/1464/7805/7057/858/5728/10347/5894/3976/1857/3480/4853/8482/285613/6464/4916/3481/4215/414062/2771/2264/222166/128853/10912/5590/4035/242/6788/4217/7001/155/27035/7422/221472/2150/1950/6360/348/1445/3654/7077/1942/23533/5609/6386/2852/7039/5606/9693/150/1647/5595/151306/64127/9043/10333/152007/8877/54550/4296/5154/55004/5008/3553/177/9344/6714/5871/4615/9770/25865/709…
BP	GO:0045862	positive regulation of proteolysis	347	-0.318612512722792	-1.78303188550688	8.28312972706389e-09	5.79390643149969e-07	4.24303696091431e-07	2308	tags=27%, list=11%, signal=24%	6423/9447/2264/572/10444/4217/4193/10162/7123/5371/444/10018/22861/10197/2192/1950/80759/348/317/51667/207/23786/171389/10010/355/9647/1942/239/54998/11047/2852/387/27185/150/27429/8301/3249/1263/3303/2903/55122/79594/8743/6449/91662/581/114548/842/2629/79016/1050/863/10221/3553/58484/177/51548/6714/1378/4067/1611/57333/4155/7917/2934/2931/5663/408/83464/101/1191/8554/65018/27141/120892/3965/5045…
CC	GO:0045335	phagocytic vesicle	132	-0.438249853821961	-2.15750003102348	8.47303778309572e-09	5.87608791214006e-07	4.30322071845032e-07	2072	tags=41%, list=10%, signal=37%	5322/4353/23380/6890/7097/4057/11151/538/9230/55647/1785/8992/8773/311/9146/4688/535/7096/19/9830/64127/10228/10333/6810/25921/9341/527/80223/83547/1535/3133/26253/306/3693/1520/11031/23580/3105/6892/10981/101/533/57192/6556/81622/5880/10435/9114/7791/8993/752/4689/653361/7454
CC	GO:0042788	polysomal ribosome	32	0.728980875323896	2.41807102325038	9.67294053193456e-09	6.63045886897304e-07	4.85566730866116e-07	4441	tags=81%, list=22%, signal=64%	6152/6227/6235/6169/6128/4736/6173/6170/6156/6135/6171/25873/8667/6228/6143/6160/6234/6130/57532/689/6132/6142/6161/23367/6141/1660
BP	GO:0042742	defense response to bacterium	248	-0.356538963620546	-1.92711134287987	9.72423718767306e-09	6.63045886897304e-07	4.85566730866116e-07	4660	tags=37%, list=23%, signal=29%	1511/64170/117285/5919/245937/140832/2634/5650/245929/338376/387695/920/245911/3593/112744/1991/820/284110/6372/6850/22933/5320/3140/3906/1673/671/414325/114609/115361/6868/245934/4353/140686/4049/7097/4057/100507436/254773/245939/4853/3240/1053/6464/5473/5544/353144/4671/140683/566/3934/22861/2150/338322/3516/171389/8764/23166/358/400709/2268/79792/7132/57506/64127/10333/6590/5266/1535/1130/5848…
BP	GO:0002764	immune response-regulating signaling pathway	370	-0.310222145104272	-1.74445556386599	1.0130100871743e-08	6.84963653944357e-07	5.01617714219205e-07	1669	tags=23%, list=8%, signal=21%	79908/1445/3654/10288/2874/149041/171389/6397/5609/11213/2268/3430/54718/8517/10062/7096/11314/64127/945/3303/10333/81570/55072/581/25921/6654/84282/9473/11006/660/84106/1535/26253/5170/2210/6714/4615/5777/1378/146722/79671/4067/1520/7867/25865/1845/150372/7099/4814/9261/7917/2213/3105/23547/5663/51311/7100/10616/81622/2357/634/5058/10211/5580/2207/2358/56927/7305/8398/65125/10603/5795/3659/3055/…
CC	GO:0035579	specific granule membrane	90	-0.498298931356762	-2.31144571736363	1.02619497754905e-08	6.88144301473802e-07	5.03946989844663e-07	4637	tags=56%, list=23%, signal=43%	966/158747/8514/8907/6518/1088/7226/441864/401258/3684/23601/9725/64114/963/23250/94103/6616/719/22918/8773/5328/54918/338339/53831/199675/10970/57126/945/8694/10555/10043/5337/1535/55004/64386/6515/221/101/683/634/2358/80331/2204/57153/5795/5329/121260/5023/1084/7133
MF	GO:0015453	oxidoreduction-driven active transmembrane transporter activity	64	0.599779391816849	2.27484234877441	1.2859085015674e-08	8.55234555878514e-07	6.26311776647797e-07	4638	tags=66%, list=23%, signal=51%	4710/4717/4718/4708/7386/1337/7388/4697/4725/4724/29796/4711/1327/55967/4701/4698/4716/4715/9377/1528/4694/4702/1329/1349/4700/4729/4726/4707/4695/4714/6834/4723/4709/284613/51079/11068/4704/4728/4722/4719/9167/1355
CC	GO:1990204	oxidoreductase complex	102	0.53125417708132	2.16884093537776	1.33330785448211e-08	8.79549587907954e-07	6.44118343051049e-07	3345	tags=49%, list=16%, signal=41%	4710/4717/4718/4708/7386/4706/84869/1737/27089/2653/7388/4697/4725/7381/4724/80777/7385/29796/4711/6240/8050/55967/4701/4698/4716/4715/5162/5160/4694/1743/4702/4700/594/5033/4729/4726/4707/10975/4695/92259/6241/4714/1629/23171/6392/4723/4709/54539/5163/51079
BP	GO:0032496	response to lipopolysaccharide	319	-0.324884848048531	-1.80412227054713	1.43684255367345e-08	9.40204877460191e-07	6.88537879073567e-07	4326	tags=35%, list=21%, signal=28%	4016/3593/2353/2920/1991/10068/820/6372/841/22900/6915/57048/3297/941/671/4842/26525/2693/23097/388325/114609/7054/4129/706/5970/84639/6868/7056/4353/7292/2687/23118/4049/7097/4057/2686/4846/1267/1053/140885/5473/929/5594/342979/117854/7001/3934/28964/7538/5197/29126/3654/10288/5739/207/5196/55593/9516/11213/6678/654/387/10062/7356/5595/19/558/64127/3454/7035/5724/5743/55122/383/6590/114548/842/5…
CC	GO:0000793	condensed chromosome	221	0.4388382794255	1.95509248072916	1.46548756088005e-08	9.51277285518459e-07	6.96646507887822e-07	5254	tags=46%, list=26%, signal=34%	91272/57122/134492/23219/55166/120/22920/57820/11335/84365/23279/54780/4292/286053/641/79003/8655/10270/9184/253635/23291/23212/119504/7514/3146/54908/6990/5885/79677/10111/23310/5810/5501/10128/6419/55055/64946/1060/23421/79023/9735/10671/27085/9793/64105/348235/84295/3192/6612/10609/10388/83540/10592/3148/9126/55746/3619/26039/4085/348995/8850/56159/9918/64769/220134/493861/79682/55183/81929/90…
BP	GO:0032612	interleukin-1 production	107	-0.472623581810419	-2.24447036230913	1.54590518789623e-08	9.87675172802365e-07	7.23301681365457e-07	2273	tags=36%, list=11%, signal=33%	3603/9447/566/7850/28964/5371/22861/80772/5004/2150/5005/338322/79792/64127/945/10333/56666/91662/3098/8877/114548/11006/58484/177/4615/7099/51738/51311/634/3965/7305/4210/11027/29108/80149/260434/353514/6774/409
BP	GO:0032652	regulation of interleukin-1 production	107	-0.472623581810419	-2.24447036230913	1.54590518789623e-08	9.87675172802365e-07	7.23301681365457e-07	2273	tags=36%, list=11%, signal=33%	3603/9447/566/7850/28964/5371/22861/80772/5004/2150/5005/338322/79792/64127/945/10333/56666/91662/3098/8877/114548/11006/58484/177/4615/7099/51738/51311/634/3965/7305/4210/11027/29108/80149/260434/353514/6774/409
CC	GO:0000228	nuclear chromosome	188	0.448859252168747	1.96402094719706	1.64526757105669e-08	1.04294539621516e-06	7.6377758541242e-07	5283	tags=46%, list=26%, signal=35%	64431/6119/10933/120/22920/57820/54465/84365/86/5928/4292/641/119392/7528/23212/6605/56916/5001/4172/81611/51377/5885/84296/6118/55193/10111/11169/5422/5111/5810/11052/10128/54962/3725/23595/64785/54556/54386/253714/23435/5557/3192/10467/4176/10609/10388/10592/93973/57634/54107/8914/9126/6117/3619/3065/5393/5000/55791/56655/56159/9918/84083/23064/84312/50485/5558/8805/9031/4999/23594/3550/5424/54…
BP	GO:0007005	mitochondrion organization	464	0.367078259489923	1.72995254504316	1.78414556924777e-08	1.12221373247104e-06	8.21827967229999e-07	4107	tags=38%, list=20%, signal=31%	29078/4710/4717/80224/26520/55170/4718/9804/51287/79072/4708/7386/10440/84987/100303755/116228/131118/5898/51241/26355/728568/493753/4706/56947/29090/401505/79133/10651/55294/9141/3313/10449/55863/664/55186/4725/2395/4724/84233/790955/1347/9474/54543/134266/389203/2729/55156/4711/292/91137/54902/7417/51499/10000/26521/3320/55967/91942/6742/10425/10730/7019/4698/4716/4715/196294/140823/26515/59286…
BP	GO:0030168	platelet activation	122	-0.436646351264048	-2.1144998742549	1.91999268472354e-08	1.19837081875745e-06	8.77599895163108e-07	3320	tags=38%, list=16%, signal=32%	2778/954/7056/18/9158/4627/388552/2039/5359/375033/4846/89780/7450/4352/60/5197/348/2623/5196/239/3690/9002/63036/51206/150/558/64805/340205/5154/2812/6714/5777/4067/3674/7099/83706/6403/1432/50848/634/10398/5580/2207/7094/5023/3611
CC	GO:0031091	platelet alpha granule	89	-0.496377782827222	-2.29900608398692	1.97822006940944e-08	1.22528836970902e-06	8.97312357719266e-07	2868	tags=39%, list=14%, signal=34%	197/7057/2157/7044/5473/7450/3481/51706/5004/7422/1950/5005/5196/54676/3690/6678/2153/10184/81/226/54863/340205/5154/710/259215/5175/5265/3674/5768/83706/6403/1191/7040/7076/87
BP	GO:0030488	tRNA methylation	39	0.677667649715882	2.32364431316242	2.02956364604804e-08	1.24756662303286e-06	9.13627335083027e-07	5879	tags=87%, list=29%, signal=62%	54931/51504/9836/24140/144233/25821/54482/6894/51605/221078/54888/93587/79828/55039/25917/158234/1787/3028/127253/55798/60487/57570/80745/55006/79979/63892/339175/84705/11180/4234/81627/91801/131965/55621
BP	GO:0043414	macromolecule methylation	276	0.414048598717557	1.8834670103617	2.0840405333288e-08	1.27142142010751e-06	9.310968587765e-07	5056	tags=42%, list=25%, signal=32%	54931/64216/23512/8726/55170/113802/51504/56950/9836/24140/27292/144233/55251/22938/29081/84661/648/96764/25821/1786/8473/92342/8731/25940/11137/56339/54482/83852/6894/51605/79918/29063/6419/221078/196074/22976/54069/26053/57343/80349/2091/29104/54888/64863/23411/22823/93587/23168/64754/51574/9646/79828/10436/79066/2146/55039/51106/25917/4089/55783/57721/158234/79723/1787/3028/117246/127253/2672/…
BP	GO:0090305	nucleic acid phosphodiester bond hydrolysis	238	0.426837102916609	1.91682500607463	2.15311159100484e-08	1.30375727234427e-06	9.54777292319114e-07	5032	tags=47%, list=25%, signal=36%	51367/6227/7486/201626/29883/9937/11340/51010/22916/7247/57697/1653/23283/29777/146857/55775/10556/51110/5896/5511/116461/23212/81608/7257/88745/55651/10111/10171/1479/64789/55629/57109/10775/5810/51692/11052/90806/6419/29102/55728/55720/25996/28987/55520/10799/10940/51728/9797/23404/28990/57472/1776/9131/7507/5394/9790/83940/2072/27340/11051/196513/10248/129563/9941/64782/9337/65095/92667/51585/…
MF	GO:0008173	RNA methyltransferase activity	58	0.615733187705064	2.2903205479363	2.39951522633739e-08	1.44219752196308e-06	1.05616089299607e-06	4454	tags=67%, list=22%, signal=53%	54931/64216/113802/9836/24140/27292/144233/29081/96764/8731/56339/54482/6894/29063/221078/196074/2091/54888/64863/93587/79828/10436/79066/55039/51106/25917/55783/57721/158234/1787/117246/127253/55798/60487/57570/80745/55006/79979/339175
BP	GO:0006261	DNA-dependent DNA replication	145	0.484321123801364	2.04927268185591	2.44590556609856e-08	1.4592704237738e-06	1.06866384834569e-06	5600	tags=56%, list=27%, signal=41%	64318/5985/5813/26271/7486/5984/84268/54465/51053/57697/641/64710/6742/5001/4172/5981/91603/84296/5980/11169/11232/5422/5111/54962/6419/23595/64785/545/64863/7013/253714/201973/5557/8317/4176/54107/8914/8882/6117/92667/5000/84083/91607/10189/2237/50485/58525/9188/348654/5558/10293/4999/23594/10269/5424/79892/5983/9984/546/5428/10721/4175/55345/389643/22891/9093/9416/5888/63922/56897/29980/9837/67…
CC	GO:0030666	endocytic vesicle membrane	188	-0.372054065741514	-1.922722965844	2.80665652416395e-08	1.66227817788805e-06	1.21733200759935e-06	2974	tags=29%, list=15%, signal=25%	7311/6890/7097/11151/4846/1742/89780/6572/538/4035/9230/4193/55647/1785/551/8992/8773/1950/23432/348/23166/1173/7039/535/79971/7096/10333/6810/9341/3482/527/80223/83547/1535/3133/26253/11021/2210/306/4067/11031/3105/6892/1441/10981/533/6844/57192/6556/2209/5880/9114/8578/160
BP	GO:0031123	RNA 3'-end processing	97	0.525184940040742	2.13001501999406	2.9870557649968e-08	1.7563022084916e-06	1.28618839003867e-06	3738	tags=43%, list=18%, signal=36%	54931/6227/170506/11340/51010/22916/23283/22828/81608/6741/1479/1736/55197/51692/11052/55520/2091/51728/23404/79882/6832/5394/51574/9646/123169/1477/11051/25896/3028/64895/7884/5433/55149/55339/57508/51585/580/5393/1478/55656/91746/26024
MF	GO:0003697	single-stranded DNA binding	112	0.512983177055071	2.10516278902261	3.03112469682363e-08	1.76939178345517e-06	1.29577424563191e-06	5528	tags=57%, list=27%, signal=42%	4436/6119/129401/5436/170506/5813/3178/10923/7247/4292/641/55775/64710/6742/3146/4830/4172/51444/7257/301/6118/79677/10111/57109/5422/10128/6419/3329/8880/7013/54386/23168/170463/7555/3192/51729/2072/84515/4176/1408/10592/3148/6117/56852/10051/84083/51567/5932/50485/6594/5395/54840/3181/1660/4175/2073/5888/8939/56941/80169/29935/79035/5965/4137
BP	GO:0042255	ribosome assembly	53	0.629063871252169	2.30214126829668	3.67346999832124e-08	2.12903825474132e-06	1.55915324364838e-06	4923	tags=68%, list=24%, signal=52%	6152/708/6125/4869/22868/6208/6169/84154/6128/6147/6232/29093/6135/29777/51065/23212/55299/51001/6175/55794/51119/6234/6193/6223/54505/130916/83939/51154/140801/5822/6209/55052/23195/6122/22907/64963
BP	GO:0030490	maturation of SSU-rRNA	44	0.6572709770013	2.31469920358649	3.80599056103124e-08	2.19019910724876e-06	1.60394301732149e-06	3638	tags=70%, list=18%, signal=58%	6227/6202/6208/25983/57050/29777/404672/25926/23212/88745/10171/10885/6234/6217/55720/28987/10799/6223/153443/25879/9790/55781/27340/55127/83732/55813/79954/65095/90121/8780/5822
CC	GO:0010008	endosome membrane	493	-0.279356532807581	-1.58827251651505	5.02417149509699e-08	2.8708540500857e-06	2.10240534394533e-06	3103	tags=28%, list=15%, signal=24%	23317/23396/118429/5979/64114/7855/202915/124976/55062/219931/8906/4915/127829/84062/23646/7311/143187/23207/55361/23118/10066/30846/9886/9445/10347/27183/23527/90203/23120/89780/929/538/55858/84313/23400/81693/63971/6490/84440/51652/9230/55041/5371/223082/51160/79643/7317/8992/80772/55630/221472/78992/389541/54918/56850/29126/5119/3654/2047/1173/80230/9516/29887/9146/5872/10938/6653/79720/535/79…
BP	GO:0034248	regulation of cellular amide metabolic process	416	0.373299487134736	1.74751914312716	5.52840082558852e-08	3.13688421670106e-06	2.29722654843189e-06	4742	tags=40%, list=23%, signal=32%	54931/10959/4690/5436/708/6125/10605/10972/6059/79072/4869/1977/170506/5813/22868/9939/85451/5621/6208/6169/25983/10236/201626/28998/6726/29883/51611/11340/51010/1974/3658/22916/29081/3646/10600/9147/1653/54103/27230/23521/4292/120526/51065/11236/8550/8667/9451/10767/94101/51441/92342/9221/65110/55024/56648/9698/1965/23173/3184/84324/115416/9775/10657/56339/6154/84541/836/9669/9325/113251/6146/70…
CC	GO:0000776	kinetochore	124	0.489626371387891	2.03850270044044	7.18372662474847e-08	4.04783040508397e-06	2.96433748513926e-06	5254	tags=52%, list=26%, signal=39%	91272/57122/134492/23219/55166/23279/79003/8655/9184/253635/23291/119504/7514/54908/6990/5501/55055/64946/1060/23421/79023/9735/10671/27085/9793/64105/348235/84295/3192/6612/83540/55746/3619/26039/4085/348995/8850/64769/220134/79682/81929/283489/4999/79980/4659/387103/10615/284058/23122/90417/10403/10428/5253/699/57405/79902/1062/9183/5905/7272/11130/7175/10910/81930/54984
BP	GO:0032392	DNA geometric change	84	0.552825560394752	2.19790564263976	7.34407207196506e-08	4.10964143392582e-06	3.00960340081617e-06	5833	tags=60%, list=29%, signal=43%	5985/170506/5813/7486/5984/4331/113510/57697/1653/641/2963/6742/3146/56916/4172/301/7978/10111/25788/6832/84515/4176/80205/3148/6117/84181/80119/84083/23064/10146/2547/5983/546/3149/10721/3181/1660/4175/2071/1107/5888/63922/56897/92797/79075/5965/55636/1763/25913/23132
BP	GO:0031623	receptor internalization	109	-0.450888013108969	-2.15444911725548	7.74457202575788e-08	4.30407242582188e-06	3.15199056131242e-06	3046	tags=33%, list=15%, signal=28%	6616/124930/284/338692/1742/89780/4043/4035/1785/7422/1950/43/26052/4289/1173/375/3690/6386/50632/8301/8650/1759/54550/11006/11031/3579/133/408/634/10211/2207/2885/88455/79890/3577/409
BP	GO:0030100	regulation of endocytosis	204	-0.36648829375337	-1.91994150867731	7.82300849351117e-08	4.31808781743875e-06	3.16225441789263e-06	2960	tags=29%, list=15%, signal=25%	124930/55589/7249/10188/284/3071/10347/338692/977/1742/89780/929/7036/4043/4035/1785/51160/57030/7422/2150/1950/348/53916/4289/1173/375/80230/3690/6386/79772/50632/10062/57126/11314/8301/558/8650/5869/1759/2719/8877/85439/54550/6714/11031/9094/408/808/1201/1191/7376/11252/10211/5878/120892/6455/88455/160/79890/409
BP	GO:0071824	protein-DNA complex subunit organization	159	0.461424189977997	1.98120389138634	8.21470275569834e-08	4.50365528106326e-06	3.29815057296708e-06	5877	tags=52%, list=29%, signal=37%	64431/7259/5889/4869/6880/51053/5928/9349/55814/79003/5706/404672/23270/6605/3146/6047/196528/8208/5925/81611/8520/132660/2186/257218/6908/54700/266812/64946/1810/2960/54069/1060/25842/2958/23421/6879/6925/9735/7013/64754/64105/11339/4674/26054/6882/6418/10467/3148/7343/54107/6597/4673/51773/64425/50809/6883/4609/85453/11198/23198/9014/387103/546/10664/6878/9013/5888/1062/6598/3070/6602/55290/144…
CC	GO:0045095	keratin filament	91	-0.472772675474476	-2.19573213654985	1.02171316140064e-07	5.56387959168105e-06	4.0745819824137e-06	7004	tags=54%, list=34%, signal=36%	9119/85290/3888/3875/386675/100132386/81850/85289/3854/338785/353332/23581/1452/144501/728255/3860/83895/3851/439915/112802/386684/440023/387267/386674/81872/353333/3848/196374/728318/386685/83755/386683/3887/3850/83896/3891/85294/85293/3855/319101/387273/386681/440050/2852/51350/3856/386682/653240/386677
BP	GO:0006310	DNA recombination	263	0.402709734752917	1.82470252519624	1.06501991273644e-07	5.74553829766979e-06	4.20761564681525e-06	5346	tags=43%, list=26%, signal=32%	4436/6119/5889/10933/7486/84268/113510/7155/57820/51010/86/7247/57697/7334/54780/4292/286053/641/119392/64710/7528/5896/51002/30009/3146/56916/4172/196528/51444/7374/83695/51377/5885/84296/6421/6118/5980/79677/10111/22976/25788/472/23075/3329/6832/1235/54386/253714/64210/7037/51176/8317/2072/79725/84515/4176/10213/3148/6929/93973/8914/6117/3575/23529/80119/56159/142/80762/84083/125150/10189/959/6…
MF	GO:0030545	signaling receptor regulator activity	499	-0.271814170392127	-1.5319992849227	1.06923377242807e-07	5.74553829766979e-06	4.20761564681525e-06	5694	tags=33%, list=28%, signal=24%	338872/2896/6369/6359/1081/29948/94027/3547/6357/3456/5741/885/1437/4902/9547/2249/3448/2147/375704/6363/3446/1906/170589/6387/3082/8074/160065/3958/114900/100288485/2691/83729/130576/2621/7482/6346/1114/3558/84432/3567/80326/10675/338376/5539/27120/9244/2980/387695/2520/8200/7252/3593/2920/100462983/57152/1908/112744/10068/6372/57715/4061/649/6997/54361/2258/4295/80763/1673/26525/51052/131/4922/…
BP	GO:0000470	maturation of LSU-rRNA	27	0.731963966724929	2.32980413141534	1.13083223188966e-07	6.03656100628468e-06	4.42073957688168e-06	3249	tags=74%, list=16%, signal=62%	9326/23560/11224/8886/6129/84549/84154/80135/4736/51018/84365/55759/10412/26156/55651/54680/6130/65008/117246/81887
BP	GO:1990266	neutrophil migration	114	-0.446687674363204	-2.13982324524038	1.19882752898205e-07	6.3577036406277e-06	4.65592115659009e-06	5242	tags=47%, list=26%, signal=35%	972/6363/1906/3958/83700/5142/6346/57118/89766/158747/7499/2920/1908/7409/6372/6850/5294/23396/57580/114609/3071/5473/7369/719/414062/9948/5197/6360/4354/5196/5657/682/57126/64127/3554/23604/4192/90550/4615/5175/2919/54210/3579/1441/101/683/2207/2529/5880/391/27202/728/3577/5293
BP	GO:0009593	detection of chemical stimulus	440	-0.284375216609817	-1.60316226119629	1.39498282816123e-07	7.34992900500015e-06	5.3825550683323e-06	8186	tags=49%, list=40%, signal=30%	338674/284383/127623/402135/26737/390144/390061/391191/219875/81469/127068/390167/390190/219464/219986/80834/121275/403239/26534/392392/134083/127064/81472/442194/81300/81328/390037/79473/3929/283111/390054/282770/128372/390155/765/392376/346525/122742/390191/344561/1469/390038/158131/219436/2780/26496/390265/81466/4991/128366/390067/347468/441933/403278/846/282763/150681/259296/845/390436/390264…
CC	GO:0005765	lysosomal membrane	367	-0.299691211560872	-1.68276162063935	1.45888536770884e-07	7.588074277942e-06	5.55695539859406e-06	3547	tags=29%, list=17%, signal=25%	23317/11133/284129/4647/154664/9725/64114/2773/23250/219931/9583/283537/2647/10103/127829/23646/7311/4758/112770/23207/55361/7805/23334/23120/89845/55858/23400/719/53/25798/79901/5660/4035/7780/566/2683/529/223082/7317/8992/8131/79036/1950/389541/54918/201163/1173/96459/9516/10970/535/1186/374395/10053/55332/23274/9043/215/10855/10043/5337/55652/2629/80700/6272/527/83547/57617/526/55004/3920/2776…
CC	GO:0098852	lytic vacuole membrane	367	-0.299691211560872	-1.68276162063935	1.45888536770884e-07	7.588074277942e-06	5.55695539859406e-06	3547	tags=29%, list=17%, signal=25%	23317/11133/284129/4647/154664/9725/64114/2773/23250/219931/9583/283537/2647/10103/127829/23646/7311/4758/112770/23207/55361/7805/23334/23120/89845/55858/23400/719/53/25798/79901/5660/4035/7780/566/2683/529/223082/7317/8992/8131/79036/1950/389541/54918/201163/1173/96459/9516/10970/535/1186/374395/10053/55332/23274/9043/215/10855/10043/5337/55652/2629/80700/6272/527/83547/57617/526/55004/3920/2776…
BP	GO:0001819	positive regulation of cytokine production	444	-0.284645345190509	-1.60379495939622	1.57644024139414e-07	8.14728415202043e-06	5.96648016270194e-06	3058	tags=27%, list=15%, signal=23%	247/7292/116337/4332/3630/1649/3556/4049/7097/199/8808/7805/7057/672/943/8482/89780/929/5603/3594/719/3603/9447/5590/4035/117854/566/27035/22861/5004/2150/5452/10554/5047/5005/29126/338322/3654/10288/5196/10084/8764/6772/283234/5987/400709/11213/2268/79792/6653/150/57506/7096/64127/5724/5743/3554/3303/4179/55122/10333/56666/10555/91662/3098/8877/10855/114548/84282/5600/4192/246778/1535/5914/5008/…
CC	GO:0031093	platelet alpha granule lumen	65	-0.530214705780788	-2.29732913462226	1.6709022033396e-07	8.56160131278187e-06	6.26989600958106e-06	3160	tags=43%, list=16%, signal=37%	22915/197/7057/2157/7044/5473/7450/3481/5004/7422/1950/5005/5196/54676/6678/2153/81/226/54863/5154/710/5265/5768/83706/1191/7040/7076/87
BP	GO:0008015	blood circulation	487	-0.274250916257408	-1.55737706616194	1.6777108808631e-07	8.56160131278187e-06	6.26989600958106e-06	5290	tags=34%, list=26%, signal=26%	59341/152/5331/57057/51086/1906/143872/6387/5029/6909/6331/1511/5467/2028/10391/5919/4090/2621/10699/7010/5142/857/2296/3558/8985/7068/6548/56670/6916/4204/219537/6518/6327/1908/1482/1909/3757/94/6915/2258/5294/7137/2548/11138/148/9722/83483/80763/22953/4842/1829/2837/3270/7054/4987/4632/3778/552/66002/4878/6262/1824/18/1215/478/487/3630/9283/489/284/59/6720/1579/4846/27134/7135/57413/719/2876/53…
BP	GO:0007015	actin filament organization	413	-0.288406346756496	-1.63080888394108	1.70703759761572e-07	8.65681441690871e-06	6.33962318325048e-06	3806	tags=30%, list=19%, signal=25%	126206/23603/3936/89848/343578/2693/11133/57580/23647/4647/83543/390594/11346/375307/800/84940/3092/65108/90952/23242/345456/90102/148170/8500/54434/256949/6385/9886/54961/199/3071/2039/134549/11151/4644/832/1627/29109/80115/1072/822/2314/4648/5216/10602/643338/5339/6840/253980/7429/3059/9948/4739/2150/1495/10552/83715/57731/11344/6709/9647/5987/375/57175/7168/387/85464/10677/395/203228/51763/289…
BP	GO:0050907	detection of chemical stimulus involved in sensory perception	406	-0.289930795635204	-1.63327092378843	1.73413343249851e-07	8.73960165918813e-06	6.40025055668786e-06	8186	tags=49%, list=40%, signal=30%	338674/284383/127623/402135/26737/390144/390061/391191/219875/81469/127068/390167/390190/219464/219986/80834/121275/403239/26534/392392/134083/127064/81472/442194/81300/81328/390037/79473/283111/390054/282770/128372/390155/765/392376/346525/122742/390191/344561/1469/390038/158131/219436/2780/26496/390265/81466/4991/128366/390067/347468/441933/403278/282763/150681/259296/390436/390264/390148/26539…
BP	GO:0006352	DNA-templated transcription, initiation	108	0.506917331587707	2.07457474413728	1.96968945900689e-07	9.8654693027049e-06	7.22475438342684e-06	4738	tags=48%, list=23%, signal=37%	64216/29079/5436/170506/10923/6880/55814/2963/5706/404672/902/3146/7019/90390/9443/6908/54700/51616/9440/1810/22976/2960/3725/2958/6879/9774/9282/6873/6882/2961/26036/51106/9969/7343/6875/5433/9441/6597/51773/64425/23064/6883/1022/9014/6877/6874/5438/6878/2071/171568/9013/1019
BP	GO:0043112	receptor metabolic process	159	-0.390971824129168	-1.97576778979001	2.01000314454334e-07	1.00056230152298e-05	7.32739280009502e-06	3046	tags=33%, list=15%, signal=29%	6616/124930/284/7805/338692/1742/89780/4043/4035/9230/1785/7422/1950/43/348/26052/4289/1173/375/3690/6386/50632/6653/30845/8301/8650/1759/1020/9341/54550/11006/93343/55004/823/11031/3579/151636/133/5663/408/22853/634/10211/2207/2885/5045/7040/1889/88455/116985/79890/3577/409
CC	GO:0000779	condensed chromosome, centromeric region	132	0.481548120030915	2.02135051376723	2.10981241406561e-07	1.0438425565688e-05	7.64434600603362e-06	5254	tags=52%, list=26%, signal=39%	91272/57122/134492/23219/55166/11335/23279/79003/8655/9184/253635/23291/119504/7514/54908/6990/23310/5501/55055/64946/1060/23421/79023/9735/10671/27085/9793/64105/348235/84295/3192/6612/83540/55746/3619/26039/4085/348995/8850/9918/64769/220134/79682/81929/283489/4999/79980/4659/387103/10615/284058/546/23122/90417/10403/10428/5253/699/57405/79902/1062/9183/5905/7272/11130/7175/10910/81930/54984
BP	GO:0032755	positive regulation of interleukin-6 production	88	-0.479396666824762	-2.21684546996736	2.26628595135965e-07	1.11446328541407e-05	8.16152101781514e-06	3030	tags=39%, list=15%, signal=33%	7292/3556/7097/199/8808/5603/3603/2150/5452/338322/10288/400709/57506/7096/64127/5724/55122/10333/1535/3553/177/4615/9181/4155/7099/51311/3570/3965/23765/7305/11027/29108/353514/6774
BP	GO:0052548	regulation of endopeptidase activity	399	-0.293976058512672	-1.65526797135958	2.42141432398311e-07	1.18357565209632e-05	8.66764987881081e-06	3135	tags=27%, list=15%, signal=23%	2810/56616/327657/8996/140686/843/4504/489/197/51024/4057/7805/286204/7057/117166/5894/83596/1612/1294/27166/89780/866/23400/6423/2876/6692/5696/9447/26952/4671/572/4217/1032/4193/9314/7429/5371/84651/444/10018/9491/22861/551/10197/7422/80759/317/207/23786/7077/171389/355/9647/1942/239/358/11047/96459/2852/387/6653/27429/8301/7035/5743/2903/55122/79594/8743/91662/581/6590/114548/842/5266/5973/710…
BP	GO:0097530	granulocyte migration	139	-0.405182275917466	-2.00697625372066	2.44440235837644e-07	1.1876575290938e-05	8.69754258621808e-06	5290	tags=45%, list=26%, signal=34%	59341/972/6363/1906/3958/83700/5919/5142/6346/57118/284340/89766/158747/7499/2920/1908/7409/6372/6850/5294/23396/57580/114609/3071/7057/5473/7369/719/1435/414062/5594/9948/5197/6360/4354/5196/5657/682/5595/57126/11314/64127/3554/23604/3269/4192/90550/4615/5175/2919/54210/3579/1441/101/683/2207/2529/5880/391/27202/728/3577/5293
MF	GO:0008175	tRNA methyltransferase activity	30	0.700430961010179	2.29854655539642	2.76210385642156e-07	1.33403039827408e-05	9.76947134680432e-06	5879	tags=90%, list=29%, signal=64%	54931/9836/24140/144233/54482/6894/221078/54888/93587/79828/55039/25917/158234/1787/127253/55798/60487/57570/80745/55006/79979/339175/4234/81627/91801/131965/55621
CC	GO:0005657	replication fork	56	0.587501228625999	2.16450841618933	2.9825276157899e-07	1.43196621742717e-05	1.04866822741414e-05	4170	tags=54%, list=20%, signal=43%	6119/5985/5889/7486/5984/54465/641/1786/56916/4172/5981/6118/11169/5422/5111/54962/253714/201973/5557/8914/6117/56852/80119/84083/5429/50485/5558/9031/5424/5983
CC	GO:0005747	mitochondrial respiratory chain complex I	45	0.624895542897637	2.22347052173167	3.08454590710012e-07	1.45511659826805e-05	1.06562188773441e-05	4493	tags=69%, list=22%, signal=54%	4710/4717/4718/4708/4706/4697/4725/4724/4711/55967/4701/4698/4716/4715/4694/4702/4700/4729/4726/4707/4695/4714/4723/4709/54539/51079/51103/4704/4728/4722/4719
CC	GO:0030964	NADH dehydrogenase complex	45	0.624895542897637	2.22347052173167	3.08454590710012e-07	1.45511659826805e-05	1.06562188773441e-05	4493	tags=69%, list=22%, signal=54%	4710/4717/4718/4708/4706/4697/4725/4724/4711/55967/4701/4698/4716/4715/4694/4702/4700/4729/4726/4707/4695/4714/4723/4709/54539/51079/51103/4704/4728/4722/4719
CC	GO:0045271	respiratory chain complex I	45	0.624895542897637	2.22347052173167	3.08454590710012e-07	1.45511659826805e-05	1.06562188773441e-05	4493	tags=69%, list=22%, signal=54%	4710/4717/4718/4708/4706/4697/4725/4724/4711/55967/4701/4698/4716/4715/4694/4702/4700/4729/4726/4707/4695/4714/4723/4709/54539/51079/51103/4704/4728/4722/4719
BP	GO:0050906	detection of stimulus involved in sensory perception	465	-0.273533792140665	-1.53347574171963	3.32944469547677e-07	1.56156729821379e-05	1.1435786617564e-05	8344	tags=50%, list=41%, signal=30%	390197/26189/390036/390431/54437/796/80835/441670/338674/284383/127623/402135/26737/390144/390061/391191/219875/388531/81469/127068/390167/390190/219464/219986/80834/121275/403239/26534/392392/134083/127064/81472/442194/81300/84694/2916/81328/390037/79473/79955/283111/390054/784/282770/128372/390155/765/392376/346525/122742/390191/344561/1469/3736/390038/158131/219436/2780/26496/390265/63895/8146…
BP	GO:0032731	positive regulation of interleukin-1 beta production	58	-0.533260991056653	-2.26627383625108	3.62173094251332e-07	1.68889223376742e-05	1.2368222123707e-05	2251	tags=41%, list=11%, signal=37%	9447/566/22861/5004/2150/5005/79792/64127/10333/91662/3098/114548/58484/177/4615/7099/51311/3965/7305/11027/29108/260434/353514/6774
BP	GO:0090066	regulation of anatomical structure size	494	-0.270883594481747	-1.54196375140001	3.80507965197346e-07	1.76425235977786e-05	1.29201050438437e-05	3540	tags=27%, list=17%, signal=23%	2837/4478/57580/5979/23647/57611/3778/10500/552/90952/4878/345456/148170/84335/5499/54434/256949/4504/3630/80128/57468/54961/59/3071/2039/5728/5916/4099/11151/8482/832/4846/1627/80115/10501/89780/822/538/2314/23400/57609/5216/10602/2876/643338/6840/53841/4035/6928/51652/155/7429/1785/1636/3059/551/9732/9948/7422/2150/389541/10552/57731/1874/3792/348/11344/207/6709/7869/6792/1173/5987/358/375/2852…
MF	GO:0008757	S-adenosylmethionine-dependent methyltransferase activity	133	0.474611125896356	1.99414764549005	3.86203916687341e-07	1.78048782954607e-05	1.3039001852273e-05	4454	tags=44%, list=22%, signal=35%	54931/64216/8726/55170/56950/24140/27292/55251/51611/29081/1786/92342/8731/51805/56339/83852/6894/79918/29063/6419/221078/196074/2091/29104/54888/64863/93587/64754/79828/10436/79066/2146/23378/51106/25917/55783/57721/158234/79723/1787/117246/84274/55798/54093/151194/90826/60487/80335/57570/80745/55471/51451/55006/9739/4297/79979/54496/10196/339175
BP	GO:0046777	protein autophosphorylation	224	-0.341875212064838	-1.82875554447085	3.95608367321725e-07	1.81354027821948e-05	1.32810540204052e-05	2651	tags=31%, list=13%, signal=27%	57551/8428/92597/11040/4915/283629/3630/150094/3480/27102/1612/11035/23400/4215/6789/8576/2264/2050/1636/7422/1613/9149/65268/415116/1445/3654/207/2047/6792/11213/2268/1455/5595/5526/23604/9961/91662/1020/4117/4296/4593/2872/5154/660/8569/5170/9344/6714/4067/7867/9770/25865/9625/9261/10645/10783/808/5605/2011/5566/65018/22853/5058/120892/8408/65125/3055/2242/2932/6725
MF	GO:0000049	tRNA binding	57	0.597483517623821	2.2176578566502	4.05382115253517e-07	1.84790476582418e-05	1.35327146103259e-05	6402	tags=77%, list=31%, signal=53%	54931/6165/9147/9255/146857/51067/6741/79693/221078/54888/57505/93587/1915/54952/118672/55699/112487/92675/158234/55140/3028/83939/23587/55157/11260/60487/91607/440275/26024/84881/129450/51095/23107/4234/8846/81627/91801/124454/54974/55621/57510/90353/55687/54938
BP	GO:0031589	cell-substrate adhesion	348	-0.297326910593934	-1.67121685255308	4.19810783353988e-07	1.90298586376216e-05	1.39360886329507e-05	5153	tags=36%, list=25%, signal=27%	9358/1281/3691/3397/246/7007/5467/83700/151887/117285/10391/10562/2621/7010/57662/10085/25975/161497/25992/10675/6548/916/7414/4059/5881/960/340485/4070/94/10174/54361/9806/23603/3911/57580/92552/1029/56940/1398/3694/90102/23380/340706/8500/6385/2523/284/3679/7057/2039/5728/10420/4585/11151/285613/7450/30008/1435/6789/3987/7059/5590/4035/482/1785/10018/11117/89/2192/7422/4739/1613/5328/604/7205/9…
BP	GO:0033044	regulation of chromosome organization	173	0.439845908322855	1.90857774210841	4.22545844973134e-07	1.90474277006223e-05	1.39489549407798e-05	5313	tags=49%, list=26%, signal=37%	10576/26354/170506/26271/3178/4331/10575/908/286053/55795/8550/1786/9184/29945/6742/246184/3184/51529/6047/5925/54908/8881/5885/6421/10111/83852/26272/3183/1736/6950/6419/51433/8452/55055/57343/10694/472/545/9735/7013/10574/5394/54386/51535/26054/3192/55781/2072/7203/79648/4085/80119/64682/142/2237/348654/5588/4609/26277/3550/51451/546/10403/55869/167227/4216/3181/10664/699/51434/22880/7874/23137…
BP	GO:0000723	telomere maintenance	124	0.473018795890533	1.96935898294996	4.57509384526706e-07	2.0509564342816e-05	1.501971779967e-05	5808	tags=56%, list=28%, signal=41%	10576/6119/5889/26354/170506/7486/3178/10575/9937/908/286053/641/8550/51002/3320/3184/54433/5981/6118/79677/55651/10111/26272/3183/1736/6950/5111/10694/472/545/7013/10574/5394/54386/3192/2072/7203/6117/9894/80119/142/2237/50485/5588/4609/55183/2547/26277/328/546/55869/167227/4216/3181/64421/22891/3326/7874/23137/5888/64858/80169/3364/54984/79035/7517/1763/23293/8658/25913
BP	GO:0006914	autophagy	496	-0.270471394722723	-1.53248612801421	4.69744056059613e-07	2.07886863938026e-05	1.52241265509925e-05	3406	tags=30%, list=17%, signal=25%	7855/706/2773/9554/143686/55062/83636/219931/94103/83933/83667/9001/11040/6829/4077/4504/1649/143187/23118/7249/51024/4170/6720/64419/27183/285180/1612/11011/25853/64121/84313/23400/81631/23192/572/5660/5049/9919/117854/51652/2309/529/51160/10524/79643/10018/8992/57533/8131/80772/23677/89849/285973/1613/201163/9100/207/1981/171389/5987/79735/9146/84557/79720/535/54828/11152/8517/10533/27429/53349…
BP	GO:0061919	process utilizing autophagic mechanism	496	-0.270471394722723	-1.53248612801421	4.69744056059613e-07	2.07886863938026e-05	1.52241265509925e-05	3406	tags=30%, list=17%, signal=25%	7855/706/2773/9554/143686/55062/83636/219931/94103/83933/83667/9001/11040/6829/4077/4504/1649/143187/23118/7249/51024/4170/6720/64419/27183/285180/1612/11011/25853/64121/84313/23400/81631/23192/572/5660/5049/9919/117854/51652/2309/529/51160/10524/79643/10018/8992/57533/8131/80772/23677/89849/285973/1613/201163/9100/207/1981/171389/5987/79735/9146/84557/79720/535/54828/11152/8517/10533/27429/53349…
BP	GO:0015980	energy derivation by oxidation of organic compounds	276	0.39416419403496	1.79301477756499	4.71422023226481e-07	2.07886863938026e-05	1.52241265509925e-05	4712	tags=39%, list=23%, signal=30%	4436/8445/54205/4190/8604/178/4710/4717/4718/4708/7386/4706/201626/1737/205327/1337/27089/7388/3658/4697/664/1345/4725/2395/7381/4724/7385/1350/790955/1347/29796/4711/93058/1327/55967/3146/4701/4698/4716/4715/9377/5162/8803/5160/90624/11232/34/4694/5501/84300/114789/1743/5500/11315/1716/388753/2110/7360/29103/4702/51142/1329/1349/4700/84275/3458/4729/4726/4707/10975/8802/23479/2673/4695/4714/6834…
BP	GO:0006457	protein folding	190	0.421450863578466	1.84969076744633	5.01371187054987e-07	2.19898692527793e-05	1.61037857805144e-05	3892	tags=38%, list=19%, signal=31%	6782/10576/51645/134492/53938/3336/131118/6902/10575/79031/9141/3313/9532/6905/10190/908/644591/134266/120526/10283/79982/10549/26278/3320/5202/54431/134218/27000/10808/10294/51182/55768/8195/5203/6950/55664/9360/10694/3329/10471/3324/10574/4820/51726/5201/7184/2286/5204/2923/54557/10693/811/146862/9529/5082/26973/7203/548645/5478/5903/51303/7266/64215/9530/7411/79608/131474/84750/10465/202052/12…
CC	GO:0035580	specific granule lumen	61	-0.532122916654274	-2.28370256505877	5.18001889236893e-07	2.25080524508453e-05	1.64832655819081e-05	5331	tags=66%, list=26%, signal=49%	30/1116/4790/10562/84766/7414/1991/820/26/671/10394/4758/4057/6947/3240/1118/3934/1794/5004/5005/1265/7077/6709/79792/383/1774/10855/6590/126014/25797/54472/5777/2919/5199/5768/124583/1509/8566/8993/116844
BP	GO:0060326	cell chemotaxis	283	-0.314274515779354	-1.72402784136098	5.19695489795872e-07	2.25080524508453e-05	1.64832655819081e-05	2787	tags=24%, list=14%, signal=21%	199/3071/7057/79148/11151/2829/9034/240/5473/27237/719/1435/5339/414062/3603/5594/51411/566/9732/5197/7422/2150/6360/4354/5196/2047/80024/57449/682/57175/5872/5595/64127/80270/11240/23604/3269/4192/5365/90550/1130/4067/2919/25865/54210/3579/4814/1441/101/683/3570/5580/3965/2207/2358/5880/65125/63940/2867/391/79890/27202/6688/728/3577/5293/4851/409/58191
CC	GO:0005684	U2-type spliceosomal complex	66	0.55991514818054	2.13736118758872	5.21507747197304e-07	2.25080524508453e-05	1.64832655819081e-05	4369	tags=55%, list=21%, signal=43%	51645/9939/10286/22938/55015/10283/84950/27336/7737/9775/10907/51631/5356/51639/51503/4236/27339/8559/140432/51747/9716/51362/11193/55692/10946/9343/57703/55660/3550/84811/55234/23450/84844/83443/6936/10291
MF	GO:0043021	ribonucleoprotein complex binding	130	0.472148122168336	1.97932152534827	5.28754210085689e-07	2.2700061696483e-05	1.66238792310427e-05	5011	tags=48%, list=25%, signal=36%	11171/708/10952/6059/4869/85451/6726/6731/55759/9147/51009/9221/56648/27000/1965/4830/54499/219402/115416/9775/7374/26135/4931/29789/83737/51119/11052/7458/1975/79612/80155/54505/9793/2146/84295/3192/1655/6176/79139/55364/51068/83939/25875/27044/25929/10465/5935/23367/2107/92399/55037/56919/54496/10196/1660/10209/23107/6185/26046/3309/50628/90850
CC	GO:0000314	organellar small ribosomal subunit	28	0.709949213492877	2.27733504437995	5.51578494527408e-07	2.3431978558091e-05	1.71598820700315e-05	4946	tags=86%, list=24%, signal=65%	64968/56945/63931/51650/28977/10240/64965/54460/60488/28957/51373/55173/64951/7818/92259/64969/51023/28973/64949/64960/23107/6183/64963/51021
CC	GO:0005763	mitochondrial small ribosomal subunit	28	0.709949213492877	2.27733504437995	5.51578494527408e-07	2.3431978558091e-05	1.71598820700315e-05	4946	tags=86%, list=24%, signal=65%	64968/56945/63931/51650/28977/10240/64965/54460/60488/28957/51373/55173/64951/7818/92259/64969/51023/28973/64949/64960/23107/6183/64963/51021
CC	GO:0000781	chromosome, telomeric region	131	0.463126754223895	1.94401430937112	6.11013442114809e-07	2.5821682652706e-05	1.8909928074222e-05	5808	tags=56%, list=28%, signal=40%	4436/170506/5813/7486/11335/54780/84661/286053/641/54433/5001/4172/6741/8520/6118/79677/55651/10111/57187/5111/5501/5500/472/23595/545/7013/54386/80145/2146/2072/4176/6117/5431/9894/80119/5000/55791/142/10189/23064/493861/80335/2237/55183/2547/26277/11200/4999/328/5424/9984/546/84321/11016/3181/4175/10951/23137/5888/64858/56897/55655/80169/54984/983/29935/79035/7517/1763/9025/23293/8658/25913
BP	GO:0071219	cellular response to molecule of bacterial origin	198	-0.347970566515337	-1.8102988154131	6.23272394148082e-07	2.62032756793655e-05	1.91893791380743e-05	4092	tags=36%, list=20%, signal=29%	820/6372/22933/22900/6915/57048/3297/941/671/26525/2693/23097/388325/114609/7855/706/5970/84639/7292/7097/4057/1053/140885/5473/929/5594/7001/3934/28964/7538/5197/29126/3654/10288/207/5196/9516/654/387/10062/7096/5595/19/558/64127/7035/5724/10333/383/114548/5914/10221/3553/6714/4615/4067/1051/2919/7099/1604/2213/1432/22904/7040/3383/3055/11027/29108/80149/6688/10318/7133
BP	GO:0050911	detection of chemical stimulus involved in sensory perception of smell	362	-0.290175642076217	-1.6260144204671	6.27416001505717e-07	2.62159265136248e-05	1.91986436917883e-05	8186	tags=50%, list=40%, signal=30%	338674/284383/127623/402135/26737/390144/390061/391191/219875/81469/127068/390167/390190/219464/219986/121275/403239/26534/392392/134083/127064/81472/442194/81300/81328/390037/79473/283111/390054/282770/128372/390155/392376/346525/122742/390191/344561/390038/158131/219436/26496/390265/81466/4991/128366/390067/347468/441933/403278/282763/150681/390436/390264/390148/26539/119682/121130/26686/26735/…
BP	GO:0071103	DNA conformation change	203	0.428781281226192	1.89297275204504	6.30035207068873e-07	2.62159265136248e-05	1.91986436917883e-05	5877	tags=49%, list=29%, signal=35%	5985/7259/4869/170506/5813/7486/5984/4331/113510/7155/5928/57697/1653/641/2963/10270/23270/6742/3146/56916/4172/8208/8520/301/7978/10111/132660/23310/257218/266812/54069/25788/25842/23421/23411/6832/9131/64754/11339/4674/23378/6418/84515/4176/80205/10592/3148/79648/6117/3619/84181/80119/10051/4673/51773/9918/84083/50809/23064/10146/85453/23198/2547/146059/54892/387103/5983/546/3149/10721/5253/318…
CC	GO:0098793	presynapse	484	-0.270259944196501	-1.52679101119573	7.19735174230255e-07	2.97955673658382e-05	2.18201130962932e-05	4873	tags=32%, list=24%, signal=25%	23025/2691/534/547/55530/23312/4985/5142/127833/6453/10458/26059/525/2239/8618/22987/2030/6623/9899/6536/5874/11255/10497/9922/645/23385/6326/10882/1861/84446/9751/148/8497/2550/794/322/8871/54413/6531/4922/23396/7054/115548/9378/598/1212/9554/9152/320/3092/9001/3747/53826/9381/5499/4915/8500/2899/84062/6616/23546/6620/4504/143187/55361/3060/8506/1742/9900/6539/89780/3748/6572/3382/90019/84932/11…
BP	GO:0070372	regulation of ERK1 and ERK2 cascade	279	-0.307650315221064	-1.68475579607211	7.43554087411369e-07	3.06253698743952e-05	2.24278002855313e-05	2971	tags=25%, list=15%, signal=21%	4504/2246/284/5728/10347/3976/4853/8482/140885/6464/57053/414062/2771/2264/222166/5590/4035/9314/1846/11117/10636/51231/2192/2150/65268/6360/348/1445/201163/23410/171389/2047/10251/5609/10419/2852/9693/5595/151306/64127/91662/152007/54550/5154/3553/177/6237/6714/5777/4067/25865/1845/7099/673/4835/408/634/3965/2358/7040/3383/8837/29108/27202/728/27020/10318/4851/409
BP	GO:0065004	protein-DNA complex assembly	120	0.478232391559172	1.97678933624112	7.69494772559881e-07	3.14068158374314e-05	2.30000746471077e-05	5877	tags=55%, list=29%, signal=39%	7259/5889/4869/6880/51053/5928/55814/79003/5706/404672/23270/3146/6047/8208/5925/8520/257218/6908/54700/266812/64946/1810/54069/1060/25842/2958/23421/6879/6925/9735/7013/64754/64105/11339/4674/26054/6882/6418/3148/7343/6597/4673/51773/64425/50809/6883/85453/9014/387103/546/6878/9013/5888/1062/6598/3070/55290/144108/4678/23126/55355/254048/55832/55011/6046/64061
BP	GO:0032508	DNA duplex unwinding	78	0.535077432084992	2.11383697509947	7.70268221795519e-07	3.14068158374314e-05	2.30000746471077e-05	5833	tags=56%, list=29%, signal=40%	5985/170506/5813/7486/5984/4331/113510/57697/1653/641/2963/6742/56916/4172/301/10111/25788/6832/84515/4176/80205/6117/84181/80119/23064/10146/2547/5983/546/10721/1660/4175/2071/1107/5888/63922/56897/92797/79075/5965/55636/1763/25913/23132
BP	GO:0071216	cellular response to biotic stimulus	221	-0.334307879413345	-1.77819808370958	8.01102249818084e-07	3.25007182751197e-05	2.38011694748583e-05	4092	tags=36%, list=20%, signal=29%	820/6372/6850/22933/22900/637/6915/57048/3297/941/671/26525/2693/23097/84464/388325/114609/7855/706/5970/84639/7292/1649/7097/4057/1053/140885/5473/929/5594/7001/3934/28964/10018/7538/5197/29126/3654/10288/317/207/5196/9516/654/387/10062/7096/5595/19/558/64127/7035/5724/10333/383/114548/5914/10221/3553/6714/4615/4067/1051/2919/7099/1604/2213/1432/22904/7040/3383/3055/11027/29108/2932/80149/6688/1…
BP	GO:0043114	regulation of vascular permeability	46	-0.576433125225125	-2.33432339820149	8.34800429713631e-07	3.36993566502309e-05	2.46789653088947e-05	2807	tags=41%, list=14%, signal=36%	284/27134/5339/566/6865/7422/348/11156/5138/654/9414/3269/7122/6714/3579/133/634/7040/5795
BP	GO:0071496	cellular response to external stimulus	303	-0.306329185220191	-1.68512595882201	8.48324272243152e-07	3.407575814347e-05	2.49546144701021e-05	3366	tags=40%, list=17%, signal=34%	8678/2621/5292/7482/7392/578/5571/3170/6548/6662/5164/9681/5105/51422/5610/2353/467/838/841/26/54361/84446/1030/10991/27072/11133/143686/55062/8428/83667/552/27158/4878/2348/10746/3625/199/23334/6720/150094/943/4099/8648/8493/26153/64121/81631/6423/5339/5594/572/4217/2309/4193/3934/2350/8131/55630/875/396/53632/201163/1265/207/1981/5138/355/81788/358/96459/654/79792/84557/7132/6494/1026/11152/164…
CC	GO:0005770	late endosome	263	-0.317091063816744	-1.71598589244659	8.54091506106716e-07	3.41384161603443e-05	2.50005006583999e-05	3150	tags=29%, list=15%, signal=24%	114876/127829/1317/4077/23646/124930/1649/143187/729238/27183/643847/338692/4644/23120/538/55858/23400/10791/6490/5594/5660/7780/51652/51160/79643/78992/389541/5119/22879/5575/375/9516/9146/84557/6653/79720/9693/540/5595/23274/66005/3454/5337/3482/80700/93343/83547/79065/5573/6440/57617/3784/55004/3920/126321/6714/10948/1520/8218/10410/63894/1201/5605/201294/57192/6556/54432/120892/9842/55048/388…
CC	GO:0070069	cytochrome complex	34	0.668316656080867	2.25568038846427	8.85729099505267e-07	3.52294407518909e-05	2.57994879603056e-05	2191	tags=50%, list=11%, signal=45%	7386/1337/27089/7388/4697/1345/7381/7385/1350/1347/29796/1327/9377/388753/1329/1349/10975
BP	GO:0017004	cytochrome complex assembly	34	0.667173047745927	2.2518205192395	9.72442486115849e-07	3.84897479626536e-05	2.81871005603285e-05	4638	tags=74%, list=23%, signal=57%	51287/79072/7386/84987/100303755/116228/51241/728568/493753/29090/790955/389203/54902/90624/84300/388753/10063/84275/100131801/6834/6341/90639/617/55245/1355
BP	GO:0036230	granulocyte activation	41	-0.598102431585632	-2.38803697057487	9.82217247930761e-07	3.86879162607291e-05	2.83322246528827e-05	4080	tags=59%, list=20%, signal=47%	6372/6850/5320/57580/3684/10394/55361/2150/57126/11314/5724/6810/84106/306/4615/3579/2213/6844/5580/2207/7305/11027/6688/6813
CC	GO:0005796	Golgi lumen	100	-0.439742149147272	-2.05516634620214	1.00344547134339e-06	3.93331234515954e-05	2.88047276162391e-05	6256	tags=49%, list=31%, signal=34%	1668/10057/1669/7475/283463/181/4589/2817/1081/4588/63827/2147/10082/8074/51150/2621/2239/10675/5627/118430/4958/5046/54361/6382/3906/1673/140453/414325/1462/375790/3630/3339/6385/1464/2157/4585/4586/89780/4582/7369/4043/4583/3972/176/2719/5154/632/5045/7040
BP	GO:0051236	establishment of RNA localization	157	0.441597945728664	1.89351227127191	1.02861196758764e-06	4.01257572356061e-05	2.93851951266812e-05	3860	tags=40%, list=19%, signal=33%	9908/57122/129401/53371/9804/4869/9939/3178/29107/51808/22916/23279/6428/55706/23180/54847/55795/65110/5901/56648/7514/29074/84324/9775/10657/6741/55308/6432/1070/4927/56943/57187/11052/10128/220988/4116/10212/472/79023/545/54888/7013/9793/144983/84248/9972/65109/80145/23165/55916/3800/7884/5433/55746/8106/5903/348995/11260/10189/91746/10073/81929/9631
CC	GO:0140534	endoplasmic reticulum protein-containing complex	116	0.476709238920213	1.97297513848326	1.04711485225797e-06	4.0652104838379e-05	2.97706539460905e-05	5146	tags=53%, list=25%, signal=40%	51227/9789/10952/54941/10026/58505/6726/90701/5277/23480/23478/83460/11236/11231/94101/51009/3638/1603/51141/54431/6748/5283/28972/9694/60561/746/51234/84992/58477/3703/23197/56851/84447/5033/7184/29095/2923/171546/23204/811/79139/60559/93380/84061/201595/2132/79071/200185/10558/51604/819/11124/93183/128869/23065/6185/3309/7186/51237/23753/9183/23193
CC	GO:1905368	peptidase complex	96	0.498806387857524	2.02099398315761	1.08268168303029e-06	4.18327579814656e-05	3.06352787002806e-05	4479	tags=49%, list=22%, signal=38%	197131/9789/5713/10026/5687/90701/6880/23478/5683/5706/29979/5684/9913/51377/28972/5689/56943/5695/5694/7337/5692/5682/117143/5685/80227/5718/60559/10939/10213/143471/5707/5711/5717/9861/8850/9097/5693/6883/5686/2648/23198/5716/51604/5708/5701/5700/6878
CC	GO:0005775	vacuolar lumen	165	-0.363381192031459	-1.8369666054799	1.16560499244395e-06	4.48233123634605e-05	3.28253438879824e-05	3887	tags=36%, list=19%, signal=30%	6382/2548/10493/410/9588/671/2760/1508/1462/4353/375790/23646/4332/4758/3339/4125/6385/1464/5611/55313/10487/23400/53/93100/5594/5660/2588/566/10437/5005/5657/6386/10383/8635/176/58485/6948/66005/1727/11240/23604/383/3425/2719/1200/10855/2629/3614/3920/54472/25801/2717/1520/3423/2512/201294/5580/29108/1509/5476
BP	GO:0008154	actin polymerization or depolymerization	200	-0.342578223241887	-1.79332881725901	1.17293804559742e-06	4.48925438772521e-05	3.28760440287856e-05	3730	tags=34%, list=18%, signal=28%	89848/343578/2693/57580/23647/375307/90952/23242/345456/148170/54434/256949/54961/199/3071/2039/11151/832/1627/80115/1072/822/2314/5216/10602/643338/6840/7429/3059/9948/2150/10552/57731/11344/6709/5987/375/57175/387/85464/10677/395/28988/11078/6710/10095/2017/23616/7408/84687/91663/79778/23580/10163/2934/51738/22921/64780/5580/2885/10435/10093/3383/9050/3055/29108/7456/51734/7454
CC	GO:0005766	primary lysosome	144	-0.38100770749509	-1.90265442128751	1.20650743800787e-06	4.56831060303872e-05	3.3454994426986e-05	3877	tags=41%, list=19%, signal=33%	2548/10493/410/9588/671/401258/2760/23317/154664/4353/127829/4332/4125/5611/55313/10487/719/25798/93100/5594/5660/2588/566/2683/8773/54918/5005/5657/311/6386/10970/10383/8635/374395/58485/1727/11240/383/10043/527/3614/55004/3920/54472/25801/2717/150372/2512/5663/201294/2357/5878/5580/6809/80331/29108/5476/6813/9545
CC	GO:0042582	azurophil granule	144	-0.38100770749509	-1.90265442128751	1.20650743800787e-06	4.56831060303872e-05	3.3454994426986e-05	3877	tags=41%, list=19%, signal=33%	2548/10493/410/9588/671/401258/2760/23317/154664/4353/127829/4332/4125/5611/55313/10487/719/25798/93100/5594/5660/2588/566/2683/8773/54918/5005/5657/311/6386/10970/10383/8635/374395/58485/1727/11240/383/10043/527/3614/55004/3920/54472/25801/2717/150372/2512/5663/201294/2357/5878/5580/6809/80331/29108/5476/6813/9545
BP	GO:0022900	electron transport chain	158	0.440577887393887	1.89260474750189	1.21048407647686e-06	4.56831060303872e-05	3.3454994426986e-05	4127	tags=43%, list=20%, signal=35%	128/54205/8604/4710/4717/4718/4708/7386/4706/1337/27089/1353/7388/4697/1345/4725/7381/4724/80777/1350/790955/1347/29796/4711/1327/55967/4701/4698/4716/4715/9377/11232/1528/4694/11315/1716/388753/2110/29103/4702/51142/1329/1349/4700/9249/4729/4726/4707/10975/23479/4695/4714/2230/6834/6392/4723/4709/51079/83943/10495/27069/51103/5860/4704/231/4728/10165/51022
BP	GO:0010563	negative regulation of phosphorus metabolic process	402	-0.276101090761173	-1.55675407703772	1.26443890452879e-06	4.73589575787904e-05	3.4682266586961e-05	3182	tags=28%, list=16%, signal=24%	5585/4878/2810/64853/84335/10106/84062/5518/7249/103/284/3071/5611/2039/5728/199731/84063/140885/4916/84313/6423/5339/2771/8651/5590/4035/1032/28964/79643/5525/11117/89/4656/10636/79705/2192/2281/5577/348/1445/201163/207/1981/10408/9647/5575/10251/124790/5987/2887/4298/11213/6653/10217/1026/1647/11314/203228/51763/56288/9043/10507/9961/91662/80279/581/79837/2629/84930/6546/5154/23770/84687/11006/…
BP	GO:0002183	cytoplasmic translational initiation	31	0.679869786877059	2.25177288680229	1.26656319874261e-06	4.73589575787904e-05	3.4682266586961e-05	2002	tags=52%, list=10%, signal=47%	4690/10480/8669/1974/3646/23521/8667/51441/56339/8891/28985/8661/8668/7458/1975/54505
BP	GO:0008360	regulation of cell shape	148	-0.378070996519194	-1.89171355812765	1.341121808547e-06	4.99167997915155e-05	3.65554447573531e-05	3335	tags=32%, list=16%, signal=27%	25805/1398/148170/4627/9886/3679/2039/11151/10602/643338/89846/7429/9948/7422/221472/1613/396/7940/4289/2268/7168/387/3249/10507/56882/226/389/121512/254065/5365/9344/29780/23580/51177/50848/2011/5880/10154/10435/3383/388/3055/2242/116985/752/391/64218
CC	GO:0070821	tertiary granule membrane	73	-0.494289350458099	-2.22769917412896	1.42707734942753e-06	5.28735416130365e-05	3.87207480774738e-05	4222	tags=52%, list=21%, signal=41%	1088/84443/7226/2548/441864/3684/23601/9725/963/23250/6616/140885/22918/8773/5328/338339/10288/53831/199675/57126/11314/5724/945/5337/527/1535/6515/84418/101/6556/634/2207/2358/2204/3687/23218/8972/8778
BP	GO:0032732	positive regulation of interleukin-1 production	68	-0.496303986879587	-2.16571327317246	1.43934335871477e-06	5.30856000573257e-05	3.88760443059564e-05	2273	tags=40%, list=11%, signal=35%	3603/9447/566/22861/5004/2150/5005/338322/79792/64127/10333/56666/91662/3098/114548/58484/177/4615/7099/51311/3965/7305/11027/29108/260434/353514/6774
CC	GO:0016591	RNA polymerase II, holoenzyme	71	0.547231081863811	2.11814592062055	1.45069923901453e-06	5.32623240966693e-05	3.9005464178314e-05	4572	tags=55%, list=22%, signal=43%	5436/4331/6880/79871/2963/404672/902/55197/6908/5440/51616/2960/80349/2958/6879/23168/64210/2965/9646/6873/123169/6882/2961/4646/6875/5433/2967/5431/6883/5441/2648/5828/1022/6877/6874/83860/5438/6878/2071
BP	GO:0007034	vacuolar transport	152	-0.372891167990902	-1.86502060760355	1.46986333329946e-06	5.37228427314947e-05	3.93427146347817e-05	2362	tags=31%, list=12%, signal=28%	84313/23400/8031/63971/5660/4035/51652/51160/79643/23585/5119/22879/375/9146/6653/79720/10239/30845/203228/23274/23295/3303/2580/3482/80700/6272/93343/83547/57617/3920/1130/22898/151636/63894/55275/1201/1191/65018/120892/9842/55048/388/9114/27243/81609/121260/8943
BP	GO:0050764	regulation of phagocytosis	89	-0.4475255562873	-2.07274380973304	1.49166739543862e-06	5.42752881012958e-05	3.97472855664433e-05	2868	tags=40%, list=14%, signal=35%	197/7097/3071/3601/5359/5728/10347/140885/4035/566/1785/1794/2150/1445/1265/5657/7052/717/2268/11314/64127/8877/1535/3553/146722/11031/2213/10326/6556/2207/2358/55423/5795/3055/29108/8291
MF	GO:0030546	signaling receptor activator activity	459	-0.269013500704615	-1.52005343015229	1.5128375871159e-06	5.47998400975821e-05	4.01314294138592e-05	5694	tags=32%, list=28%, signal=24%	338872/2896/6369/6359/1081/29948/94027/6357/3456/5741/885/1437/4902/9547/2249/3448/2147/375704/6363/3446/1906/170589/6387/3082/8074/3958/114900/2691/83729/2621/7482/6346/1114/3558/84432/3567/80326/10675/338376/5539/9244/2980/387695/2520/8200/7252/3593/2920/57152/1908/112744/6372/57715/649/6997/54361/2258/4295/80763/1673/26525/51052/4922/414325/1442/1489/131177/10637/10500/3626/84639/4878/7038/729…
CC	GO:0045121	membrane raft	324	-0.288590151623078	-1.61880149809112	1.54640238587117e-06	5.55199511458348e-05	4.06587865311726e-05	4028	tags=31%, list=20%, signal=25%	841/973/6997/7827/7462/3991/148/9722/23603/83483/6569/349667/8871/23433/146760/4842/2693/6531/5979/3684/2773/3778/1398/6786/6868/84433/7851/55361/6385/7097/30846/284/5359/858/4099/4846/929/147719/538/2771/5594/5590/1495/1613/389541/5577/1445/355/5657/2047/5024/682/6386/7132/51206/3753/7096/5595/57126/19/7035/5743/10333/6532/3098/1200/10855/64805/10287/5573/3784/1820/91663/55004/3920/6714/5175/137…
CC	GO:0098857	membrane microdomain	324	-0.288590151623078	-1.61880149809112	1.54640238587117e-06	5.55199511458348e-05	4.06587865311726e-05	4028	tags=31%, list=20%, signal=25%	841/973/6997/7827/7462/3991/148/9722/23603/83483/6569/349667/8871/23433/146760/4842/2693/6531/5979/3684/2773/3778/1398/6786/6868/84433/7851/55361/6385/7097/30846/284/5359/858/4099/4846/929/147719/538/2771/5594/5590/1495/1613/389541/5577/1445/355/5657/2047/5024/682/6386/7132/51206/3753/7096/5595/57126/19/7035/5743/10333/6532/3098/1200/10855/64805/10287/5573/3784/1820/91663/55004/3920/6714/5175/137…
CC	GO:0005769	early endosome	369	-0.286578676771324	-1.6072007805715	1.56772082178992e-06	5.60373865550812e-05	4.1037718706256e-05	2985	tags=27%, list=15%, signal=23%	23646/124930/7803/55361/30846/4057/10347/27183/11151/4644/90203/29907/89780/10612/538/55858/5594/4035/645811/6477/51652/5371/51160/27035/221472/2150/54918/56850/29126/5119/348/23355/11156/9100/2047/5987/23623/80230/9516/2852/9146/10938/208/2532/6653/79971/5595/30845/28988/8301/23295/8650/5869/10228/55654/474383/8877/10043/57705/9341/3482/80700/6272/57617/3784/23074/3133/2210/57720/11031/8372/7099…
BP	GO:0032200	telomere organization	125	0.464013680015964	1.93154957060033	1.58137581909402e-06	5.62775587549512e-05	4.12136034108298e-05	5808	tags=56%, list=28%, signal=40%	10576/6119/5889/26354/170506/7486/3178/10575/9937/908/286053/641/8550/51002/3320/3184/54433/5981/6118/79677/55651/10111/26272/3183/1736/6950/5111/10694/472/545/7013/10574/5394/54386/3192/2072/7203/6117/9894/80119/142/2237/50485/5588/4609/55183/2547/26277/328/546/55869/167227/4216/3181/64421/22891/3326/7874/23137/5888/64858/80169/3364/54984/79035/7517/1763/23293/8658/25913
BP	GO:0097529	myeloid leukocyte migration	203	-0.353558293406701	-1.86044520358371	1.73474466501501e-06	6.14660183927153e-05	4.50132550402654e-05	2787	tags=26%, list=14%, signal=23%	199/3071/7057/79148/140885/5473/7369/719/1435/414062/5594/566/11117/9948/5197/7422/6360/4354/5196/5657/682/5595/57126/11314/64127/3554/23604/3269/64805/4192/90550/177/4615/5175/4067/2919/54210/3579/1441/101/683/3570/2207/2529/2358/5880/391/79890/27202/6688/728/3577/5293
BP	GO:0007606	sensory perception of chemical stimulus	455	-0.272324276430387	-1.53321820432217	1.79244860785077e-06	6.32344695830485e-05	4.63083404636961e-05	8186	tags=49%, list=40%, signal=30%	338674/284383/127623/255022/402135/26737/390144/390061/391191/219875/81469/127068/390167/390190/219464/219986/80834/121275/403239/26534/392392/134083/127064/81472/442194/81300/81328/390037/79473/283111/390054/29991/282770/128372/390155/765/392376/346525/122742/390191/344561/10941/1260/1469/390038/158131/219436/2780/26496/390265/81466/4991/128366/390067/347468/441933/403278/282763/150681/259296/39…
MF	GO:0048018	receptor ligand activity	451	-0.271176436757937	-1.53563174573139	1.80889360414609e-06	6.35383666841619e-05	4.6530892665321e-05	5694	tags=33%, list=28%, signal=24%	338872/2896/6369/6359/1081/29948/94027/6357/3456/5741/885/1437/4902/9547/2249/3448/2147/375704/6363/3446/1906/170589/6387/3082/8074/3958/114900/2691/83729/2621/7482/6346/1114/3558/84432/3567/80326/10675/338376/5539/9244/2980/387695/2520/8200/7252/3593/2920/57152/1908/112744/6372/57715/649/6997/54361/2258/4295/80763/1673/26525/51052/4922/414325/1442/1489/131177/10637/10500/3626/84639/4878/7038/729…
BP	GO:0002224	toll-like receptor signaling pathway	112	-0.414120744649417	-1.99258095579798	1.89704590085453e-06	6.61575105840705e-05	4.84489637464912e-05	1799	tags=29%, list=9%, signal=26%	2150/3654/2874/171389/11213/3430/10062/7096/11314/64127/10333/1535/5170/4615/146722/4067/1520/7867/7099/4814/9261/23547/51311/7100/81622/10211/56927/3659/11027/121260/10318/409
CC	GO:0016607	nuclear speck	381	0.352188835965292	1.63954005683913	1.90246449245673e-06	6.61575105840705e-05	4.84489637464912e-05	4573	tags=38%, list=22%, signal=30%	54801/51138/64318/113246/4869/170506/10933/7486/9939/9425/10286/29883/29107/23360/4338/10929/22938/4208/9879/6428/80196/5511/5994/7341/149628/55644/84324/7737/9775/56339/143684/10569/91603/6938/51631/6421/140890/79677/6432/5356/102157402/57187/57109/5501/11052/9404/64766/5411/9360/9295/23774/51503/8926/8539/27339/4116/26235/55840/8559/5324/10212/79882/9321/11201/1665/51747/9774/85417/22927/84248/…
CC	GO:0005767	secondary lysosome	17	-0.774279517348407	-2.45448567888909	1.90791933407351e-06	6.61575105840705e-05	4.84489637464912e-05	2283	tags=76%, list=11%, signal=68%	5322/8031/84557/4688/2495/3920/2512/101/1201/120892/9842/4689/653361
MF	GO:0003729	mRNA binding	285	0.382452045320871	1.74389387711513	2.10906070751423e-06	7.25706111727023e-05	5.31454536110303e-05	3635	tags=32%, list=18%, signal=26%	11171/9908/6152/708/6189/6125/26354/11224/170506/6129/9939/85451/10949/6208/10236/28998/6201/11340/3658/22916/23283/6428/23521/6434/6171/22828/51441/5511/6207/9698/58155/3184/9775/10657/56339/6154/26156/6741/26135/51631/1479/3183/57187/4670/113251/7072/549/10492/11052/90806/51639/8661/8087/220988/11315/6193/6188/8880/51747/84248/4691/65109/7555/9716/51362/23435/1429/3192/1655/6187/55692/57721/643…
MF	GO:0008137	NADH dehydrogenase (ubiquinone) activity	39	0.626727262723862	2.14897559377774	2.11308889251467e-06	7.25706111727023e-05	5.31454536110303e-05	4493	tags=72%, list=22%, signal=56%	4710/4717/4718/4708/4697/4725/4724/4711/55967/4701/4698/4716/4715/4694/4702/4700/4729/4726/4707/4695/4714/4723/4709/51079/4704/4728/4722/4719
MF	GO:0090079	translation regulator activity, nucleic acid binding	97	0.483280933912808	1.96006315038505	2.11969865022559e-06	7.25706111727023e-05	5.31454536110303e-05	4910	tags=52%, list=24%, signal=39%	1933/10605/10480/1977/5813/8669/1974/3646/10987/23708/51065/8667/10767/1967/56648/1965/219402/85476/9669/1936/8891/1964/28985/8661/8668/7458/1975/1937/54505/1915/163255/84285/8892/1982/51247/83939/1719/10102/8665/6472/9617/29904/23367/1983/2107/10209/400961/8894/6470/1939
BP	GO:0045936	negative regulation of phosphate metabolic process	401	-0.273405334371823	-1.53986764663487	2.18973525904687e-06	7.45858160871084e-05	5.46212435701422e-05	3182	tags=28%, list=16%, signal=24%	5585/4878/2810/64853/84335/10106/84062/5518/7249/103/284/3071/5611/2039/5728/199731/84063/140885/4916/84313/6423/5339/2771/8651/5590/4035/1032/28964/79643/5525/11117/89/4656/10636/79705/2192/2281/5577/348/1445/201163/207/1981/10408/9647/5575/10251/124790/5987/2887/4298/11213/6653/10217/1026/1647/11314/203228/51763/56288/9043/10507/9961/91662/80279/581/79837/2629/84930/6546/5154/23770/84687/11006/…
BP	GO:0072593	reactive oxygen species metabolic process	214	-0.33224905349422	-1.76728479278251	2.19818527254221e-06	7.45858160871084e-05	5.46212435701422e-05	3563	tags=31%, list=17%, signal=26%	2537/26574/57580/3684/4129/706/2773/10394/83667/3050/4353/7755/4504/3630/7020/7057/51181/672/3240/4846/3049/11035/240/538/2876/2771/7001/2309/3934/27035/4536/2150/207/23410/2878/239/387/4688/51/1026/5165/1647/57126/10333/215/2539/1535/51167/7099/4835/1432/6648/683/65018/5580/120892/2885/2358/5880/7305/7040/8837/80149/4689/440503/653361/6774
BP	GO:0002275	myeloid cell activation involved in immune response	89	-0.443093236890818	-2.05221523329142	2.20613702993665e-06	7.45858160871084e-05	5.46212435701422e-05	1930	tags=34%, list=9%, signal=31%	284021/1794/8773/2150/2268/3430/57126/11314/5724/6810/84106/5170/306/4615/4067/6844/201294/3965/2207/22904/5880/7305/2242/11027/29108/9846/6688/6813/5293/8291
BP	GO:0050806	positive regulation of synaptic transmission	151	-0.370542285432216	-1.85315475310648	2.23658352963858e-06	7.50877934974944e-05	5.49888554277021e-05	4538	tags=34%, list=22%, signal=26%	4914/4204/8878/54915/6507/23385/64084/148/794/54413/9378/9001/4915/84062/6616/3630/5728/1742/57616/5594/5590/1395/253980/80863/6865/5913/5020/10636/729956/23373/348/10288/51304/2852/5743/2903/6810/1020/177/2752/4900/6844/65018/10211/6809/7305/84885/2932/4311/27020/409
BP	GO:0002221	pattern recognition receptor signaling pathway	158	-0.361363865785594	-1.81741179543579	2.23949297835761e-06	7.50877934974944e-05	5.49888554277021e-05	1799	tags=26%, list=9%, signal=24%	2150/3654/2874/171389/6397/11213/3430/10062/7096/11314/64127/3303/10333/81570/25921/84282/1535/26253/5170/4615/146722/79671/4067/1520/7867/7099/4814/9261/23547/51311/7100/81622/10211/56927/3659/11027/2867/121260/10318/409/51296
BP	GO:0050804	modulation of chemical synaptic transmission	419	-0.271964260712609	-1.53601627788894	2.2629510859732e-06	7.55620786485044e-05	5.5336187482429e-05	2721	tags=20%, list=13%, signal=18%	5728/116443/3060/1742/1627/4130/89780/55288/2771/57616/5594/5590/1395/253980/28964/23096/80863/25953/6865/5913/5020/10636/55784/5577/43/729956/23373/348/10288/2047/5575/5024/127262/375/51304/79772/2852/84961/27185/9693/150/5743/2903/84628/1759/3269/6532/6810/7533/1020/2895/84687/57617/5914/3553/177/6714/64101/2752/4900/5663/51738/6533/808/1201/6844/5566/11252/65018/10211/6809/120892/7305/8398/645…
MF	GO:0004984	olfactory receptor activity	360	-0.28461435235441	-1.58861885589103	2.32364475332902e-06	7.72707111824248e-05	5.65874660592852e-05	8186	tags=50%, list=40%, signal=30%	338674/284383/127623/402135/26737/390144/390061/391191/219875/81469/127068/390167/390190/219464/219986/121275/403239/26534/392392/134083/127064/81472/442194/81300/81328/390037/79473/283111/390054/282770/128372/390155/392376/346525/122742/390191/344561/390038/158131/219436/26496/390265/81466/4991/128366/390067/347468/441933/403278/282763/150681/390436/390264/390148/26539/119682/121130/26686/26735/…
MF	GO:0045182	translation regulator activity	125	0.458038945902238	1.90667854716107	2.58110222025915e-06	8.52472648566943e-05	6.24289155995536e-05	4263	tags=43%, list=21%, signal=34%	1933/10605/10480/1977/5813/6208/8669/1974/3658/3646/10987/23708/51065/8667/9451/10767/1967/56648/1965/219402/9775/85476/9669/1936/8891/6146/1964/28985/8661/8087/8668/7458/1975/1937/54505/1915/7555/6203/163255/84285/8892/1982/51247/83939/1719/10102/440275/8665/6472/9617/29904/23367/1983/2107
BP	GO:0099177	regulation of trans-synaptic signaling	420	-0.269732558275367	-1.52432195007897	2.58452392836416e-06	8.52472648566943e-05	6.24289155995536e-05	2721	tags=20%, list=13%, signal=17%	5728/116443/3060/1742/1627/4130/89780/55288/2771/57616/5594/5590/1395/253980/28964/23096/80863/25953/6865/5913/5020/10636/55784/5577/43/729956/23373/348/10288/2047/5575/5024/127262/375/51304/79772/2852/84961/27185/9693/150/5743/2903/84628/1759/3269/6532/6810/7533/1020/2895/84687/57617/5914/3553/177/6714/64101/2752/4900/5663/51738/6533/808/1201/6844/5566/11252/65018/10211/6809/120892/7305/8398/645…
BP	GO:0006691	leukotriene metabolic process	32	-0.646776665035518	-2.42036439853339	2.69783505889946e-06	8.83340355420474e-05	6.4689442631301e-05	3353	tags=59%, list=16%, signal=50%	10394/66002/5322/2687/7097/2686/1579/240/89845/64174/8529/239/92086/4051/9261/2679/241/2678/91227
MF	GO:0051082	unfolded protein binding	113	0.468200364791848	1.9260892392344	2.69988178634801e-06	8.83340355420474e-05	6.4689442631301e-05	3019	tags=36%, list=15%, signal=31%	6782/10576/27248/134492/3336/9804/4869/4666/10575/3313/908/134266/3320/5202/55164/8208/26515/10294/51182/8195/5203/6950/342538/55664/10694/3329/10471/3324/10574/84447/51726/5201/7184/5204/100131801/10693/811/10939/7203/10772/5478
BP	GO:0010952	positive regulation of peptidase activity	182	-0.352137151461827	-1.83052748937	2.90429161768595e-06	9.46402497425854e-05	6.93076566554097e-05	2980	tags=39%, list=15%, signal=34%	340485/23385/6850/841/22900/637/3297/5720/26577/80758/3092/56616/843/489/51024/7805/1612/27166/89780/6423/9447/572/4217/5371/444/10018/22861/10197/2192/80759/317/23786/171389/10010/355/9647/1942/239/11047/2852/387/27429/8301/2903/55122/79594/8743/91662/581/114548/842/58484/177/1378/4067/1611/57333/4155/2934/408/83464/65018/27141/3965/4210/8837/29108/1509/55851/5023/6774
BP	GO:0072594	establishment of protein localization to organelle	394	0.351034572379579	1.63861836959984	3.03458410935162e-06	9.84904618531161e-05	7.21272728306943e-05	3945	tags=33%, list=19%, signal=27%	3839/10576/57122/129401/53371/9789/10952/26520/9804/26061/10440/51028/131118/5898/10575/56947/84268/6726/29090/29107/6731/401505/79158/55294/23480/9141/5189/29969/9349/908/54543/134266/8504/84220/11231/4088/9221/5901/26521/3320/6727/84455/10425/7341/5194/196294/140823/51569/26060/26515/59286/28972/25782/4927/1736/6950/5295/1459/23409/100652748/9709/801/5193/3002/23230/54469/11331/10694/29103/5483…
BP	GO:0032102	negative regulation of response to external stimulus	364	-0.281576278849227	-1.56897034000933	3.15092489801408e-06	0.000101858982559706	7.45941331486243e-05	3287	tags=27%, list=16%, signal=23%	10500/4277/3848/1398/7056/90102/18/27293/284207/3630/4057/103/199/100507436/7057/5728/116443/79148/8482/4846/140885/25939/10501/89780/240/2876/149461/7001/10162/9314/28964/7538/81858/5328/348/84166/2874/7869/171389/239/6397/11213/2852/2268/57175/7132/325/10062/79626/7391/64127/7035/11240/10906/383/10507/79594/91662/10509/114548/2895/2629/5154/4192/710/10221/3133/6714/89790/1378/79671/4067/7130/83…
BP	GO:0001667	ameboidal-type cell migration	399	-0.278340589298556	-1.56723055927152	3.24462852748052e-06	0.000104471888380861	7.65076359132313e-05	3188	tags=23%, list=16%, signal=20%	6868/5585/1460/23380/2348/79812/84913/4627/2246/6385/2523/284/286204/7057/2039/5728/56413/2768/8482/4846/10501/10487/22846/5216/4215/2876/5339/2050/3934/9314/7429/5371/60626/11167/51564/7422/10014/1950/85329/348/5646/11156/51094/207/7869/9647/1942/57449/239/3690/57175/6678/5872/387/393/5606/54828/1647/5743/5829/10507/2719/152007/10509/64805/5586/6546/23616/6237/5170/6714/306/25865/3640/27161/1016…
BP	GO:0017157	regulation of exocytosis	192	-0.344244179055079	-1.79222538514191	3.25873835794565e-06	0.000104511474452059	7.65366258814362e-05	4213	tags=34%, list=21%, signal=27%	2624/5874/8941/6850/6382/148/84258/9515/537/3566/3684/320/219931/83849/9001/4878/84062/6385/3071/27183/116443/90019/23400/2771/84932/28964/2150/375/8911/6386/2268/84961/9146/5872/150/203190/57126/11314/5724/6810/1020/84106/57617/5170/4067/8372/2213/808/6844/201294/64780/634/120892/3965/5880/8398/2242/27243/2932/9846/5023/6688/6813/9545/4851
MF	GO:0051015	actin filament binding	209	-0.33537494912215	-1.77647071413564	3.33112003964464e-06	0.000106412236227073	7.79286059833982e-05	3991	tags=33%, list=20%, signal=27%	4082/114793/7137/23603/3936/57644/11133/4647/83543/390594/84940/3092/65108/7125/4627/199/2039/7739/134549/11151/4644/91624/832/1627/29109/1072/822/2314/4648/6840/7429/2318/3059/89/6876/9948/1495/10552/83715/57731/11344/6709/4635/57175/7168/881/10677/22885/28988/55201/11078/6710/10095/81/6532/2017/201191/84687/4542/79778/3927/2934/10634/64780/10093/9050/7094/752/87
BP	GO:0002250	adaptive immune response	414	-0.270869597464495	-1.53378916950173	3.62072837433569e-06	0.000115210156977882	8.43715652141382e-05	1765	tags=20%, list=9%, signal=18%	84695/604/29126/338322/79908/1445/338339/10288/8741/149041/8764/5987/3467/717/325/6494/3718/28988/202309/64127/3554/4179/383/114548/11006/660/710/246778/3553/10459/3133/177/1379/2210/89790/4615/10673/5777/1378/4067/1520/7942/25865/7030/51043/602/7099/54210/11025/51279/79168/1604/2213/3105/51311/201294/1191/57192/6556/81622/3570/634/5580/2207/2529/4791/23765/127544/7040/3383/3659/29108/3142/121260…
BP	GO:0097191	extrinsic apoptotic signaling pathway	213	-0.33373869518113	-1.78369598634019	3.69123185848915e-06	0.000116994747264769	8.5678469741658e-05	3603	tags=33%, list=18%, signal=27%	2065/2537/5979/64114/3304/598/2138/5970/56616/5499/8996/51330/4170/7057/5728/672/5894/83596/4846/6423/2876/6789/572/6788/7001/2309/5371/6934/10018/10197/1495/1613/2623/207/5196/355/4000/51304/2852/7132/3856/27429/9191/3303/8743/6810/581/2017/2872/6272/3553/5170/6714/9181/2931/4055/10616/3570/50486/7040/3383/8794/162989/8837/29108/2932/85450/11337/6688/7133
BP	GO:0030041	actin filament polymerization	174	-0.346392348370657	-1.76657390012272	3.7185578773278e-06	0.000117402251426606	8.59768962421276e-05	3504	tags=33%, list=17%, signal=28%	57580/23647/375307/90952/23242/345456/148170/54434/256949/54961/199/3071/2039/11151/832/1627/80115/822/2314/5216/10602/643338/6840/7429/3059/10552/57731/11344/6709/5987/375/57175/387/85464/10677/395/28988/11078/6710/10095/2017/7408/91663/79778/23580/10163/2934/22921/5580/2885/10435/10093/3383/9050/3055/29108/51734/7454
MF	GO:0050136	NADH dehydrogenase (quinone) activity	40	0.621996704178531	2.15181696263667	3.76720675531034e-06	0.000118024930889154	8.64329015307235e-05	4493	tags=70%, list=22%, signal=55%	4710/4717/4718/4708/4697/4725/4724/4711/55967/4701/4698/4716/4715/4694/4702/4700/4729/4726/4707/4695/4714/4723/4709/51079/4704/4728/4722/4719
BP	GO:1904874	positive regulation of telomerase RNA localization to Cajal body	15	0.790573761788019	2.18819909477721	3.76737208532055e-06	0.000118024930889154	8.64329015307235e-05	2837	tags=67%, list=14%, signal=57%	10576/10575/908/55164/55651/1736/6950/10694/10574/7203
CC	GO:0031252	cell leading edge	411	-0.271752789648131	-1.53854822241018	3.81643826303303e-06	0.000119102231024038	8.72218380357143e-05	3783	tags=29%, list=19%, signal=24%	54997/23603/23136/3936/322/8633/667/11133/23396/23647/388325/83543/114609/323/56940/440829/6868/23242/3747/90102/23380/54434/4627/79574/1464/59/199/10044/286/10347/64419/199731/11151/23527/4644/832/1627/3748/1072/822/538/4810/10011/89846/5590/60/28964/7429/1785/8543/4638/221472/4739/54518/1495/729956/11344/207/6792/4289/57449/375/3690/2852/2268/57175/7168/5872/208/387/10677/54828/29959/79971/2288…
BP	GO:0032535	regulation of cellular component size	363	-0.279376318213521	-1.56796189647988	3.87296532754023e-06	0.000120403220948894	8.81745887233903e-05	3520	tags=29%, list=17%, signal=25%	4478/57580/5979/23647/57611/3778/10500/90952/345456/148170/84335/5499/54434/256949/4504/80128/57468/54961/3071/2039/5728/5916/4099/11151/8482/832/1627/80115/10501/89780/822/538/2314/23400/57609/5216/10602/643338/6840/53841/4035/51652/7429/1785/3059/9948/7422/2150/389541/10552/57731/1874/3792/348/11344/207/6709/7869/6792/1173/5987/358/375/57175/387/393/85464/27185/10677/28988/8301/11078/6710/10095…
BP	GO:0090501	RNA phosphodiester bond hydrolysis	139	0.443772919234004	1.87507379378732	3.96137251642616e-06	0.000122681590069778	8.98431010655912e-05	5114	tags=49%, list=25%, signal=37%	51367/6227/201626/29883/11340/51010/22916/23283/29777/146857/10556/51110/5511/23212/81608/7257/88745/55651/10171/1479/10775/51692/11052/90806/29102/55720/25996/28987/55520/10799/10940/51728/23404/57472/5394/9790/27340/11051/10248/129563/9941/9337/65095/51585/5393/27044/246243/1478/2237/54059/11102/246175/51163/328/340554/79707/5438/167227/10557/28960/8602/22894/23357/83594/9924/154197/60528/80746
BP	GO:0001525	angiogenesis	482	-0.261212636765214	-1.46766037053401	4.14050888564766e-06	0.000127549555261515	9.34080458014415e-05	4213	tags=27%, list=21%, signal=22%	2624/60675/112744/57674/5534/1909/55273/820/94/6850/83478/841/6997/6915/5294/3953/10481/79400/2549/2693/27286/4327/7127/7855/800/3848/6786/4211/1215/79812/6303/51330/4627/3339/2246/10298/2523/29924/284/1464/7057/5728/672/4853/4846/64344/80781/6886/6464/240/1893/22846/719/4215/6423/2876/6789/2034/90993/2050/2683/374887/9314/5371/113026/11117/27035/51564/79924/6050/7422/10014/4303/1950/79879/207/35…
BP	GO:0043405	regulation of MAP kinase activity	175	-0.350898727471467	-1.78597212843574	4.14999785420753e-06	0.000127549555261515	9.34080458014415e-05	3179	tags=29%, list=16%, signal=24%	4878/64853/84062/2246/7057/1857/4916/6423/54923/4217/10636/7422/221472/1950/348/1445/3654/10251/23533/5609/11213/7039/9146/6653/150/11314/51763/64127/7148/10333/80279/2629/4296/5154/10221/3553/177/6714/5871/5777/4067/7099/5663/101/5058/5580/120892/7040/5795/3611
BP	GO:1901653	cellular response to peptide	342	-0.278248076896554	-1.55597739288682	4.643034162794e-06	0.000141914376919395	0.000103927799606915	2962	tags=25%, list=15%, signal=22%	3630/896/3625/197/7249/51024/858/5728/6720/760/3480/80339/4644/6464/3481/2101/2771/8651/5590/4035/1395/2309/4193/3934/9314/10018/10014/4303/1445/51094/207/6772/5315/2887/2852/5872/208/6653/3718/79746/51763/7391/64127/64397/4149/5829/10333/383/79837/1020/84687/10135/81565/1535/3553/177/5170/6714/5447/9181/4067/23038/2865/11031/51043/7099/6667/2931/2213/5663/51738/6776/6844/632/634/5058/5580/2529/2…
BP	GO:0034502	protein localization to chromosome	81	0.50223257466593	1.98363888303795	4.65235694608811e-06	0.000141914376919395	0.000103927799606915	6038	tags=58%, list=30%, signal=41%	4436/10576/91272/26354/55166/10575/908/79003/9184/5925/54908/5885/6118/1736/6950/55055/10694/545/9735/7013/10574/27085/54386/51535/2146/84515/7203/6117/283489/26277/3550/546/10403/55869/10664/23137/9183/7272/80124/54984/983/79035/55011/8658/25913/7415/55920
MF	GO:0004518	nuclease activity	193	0.411582219663783	1.80680652839764	4.76805448545211e-06	0.000144506507824394	0.000105826088329295	5163	tags=47%, list=25%, signal=36%	51367/5889/7486/201626/29883/9937/51010/7247/57697/1653/146857/55775/10556/51110/5896/5511/116461/4830/7257/10111/10171/64789/57109/10775/5810/51692/90806/6419/29102/55728/25996/28987/55520/10799/10940/6188/9797/23404/28990/57472/1776/5394/83940/2072/10248/129563/9941/64782/9337/92667/5393/27044/246243/81887/84083/51567/8930/2237/54059/10146/11102/5932/348654/246175/201164/51163/5395/80198/328/34…
BP	GO:0071706	tumor necrosis factor superfamily cytokine production	161	-0.362813499485521	-1.83038174663202	4.79076295350776e-06	0.000144506507824394	0.000105826088329295	2856	tags=29%, list=14%, signal=25%	7097/4057/284/7057/943/140885/929/566/7538/5004/5005/29126/5196/5987/11213/57506/7096/558/64127/5724/945/1535/5914/3133/177/4615/5777/9181/602/7099/9261/23547/5663/51738/101/1191/120892/3965/7305/5795/11027/29108/80149/27202/353514/6774/409
BP	GO:1903555	regulation of tumor necrosis factor superfamily cytokine production	161	-0.362813499485521	-1.83038174663202	4.79076295350776e-06	0.000144506507824394	0.000105826088329295	2856	tags=29%, list=14%, signal=25%	7097/4057/284/7057/943/140885/929/566/7538/5004/5005/29126/5196/5987/11213/57506/7096/558/64127/5724/945/1535/5914/3133/177/4615/5777/9181/602/7099/9261/23547/5663/51738/101/1191/120892/3965/7305/5795/11027/29108/80149/27202/353514/6774/409
MF	GO:0003684	damaged DNA binding	66	0.534503800780032	2.04035858311432	4.97593747466468e-06	0.000149536135812701	0.000109509423175369	5967	tags=64%, list=29%, signal=45%	4436/6119/7486/9937/641/3146/7374/51426/6118/79677/5111/5810/51455/6188/11201/7507/6996/2072/1408/3148/6117/56852/5429/2237/5932/2547/328/5424/10721/54840/64421/2071/2073/64858/2189/2956/55693/1387/1643/4595/25913/252969
BP	GO:0000460	maturation of 5.8S rRNA	34	0.646845192990019	2.18321061270007	5.38095564120715e-06	0.00016111097443821	0.000117985995706407	4445	tags=68%, list=22%, signal=53%	6227/84549/80135/51018/11340/51010/55759/29777/10412/23212/10200/10171/10799/23404/5394/27340/117246/65095/5393/81887/9875/79707/8602
BP	GO:0030595	leukocyte chemotaxis	211	-0.329849781164266	-1.74514335768823	5.48341705018849e-06	0.000163196728496825	0.0001195134507433	2787	tags=26%, list=14%, signal=22%	199/3071/7057/79148/11151/240/5473/719/1435/5339/414062/3603/5594/566/5197/7422/2150/6360/4354/5196/80024/682/5595/64127/80270/11240/23604/3269/4192/90550/1130/4067/2919/54210/3579/4814/1441/101/683/3570/3965/2207/2358/5880/65125/63940/2867/79890/27202/6688/728/3577/5293/58191
BP	GO:0050657	nucleic acid transport	154	0.430998275794264	1.83876941596968	5.51095681638281e-06	0.000163196728496825	0.0001195134507433	3860	tags=39%, list=19%, signal=32%	9908/57122/129401/53371/9804/4869/9939/3178/29107/51808/22916/23279/6428/55706/23180/54847/55795/65110/5901/56648/7514/29074/84324/9775/10657/6741/55308/6432/1070/4927/56943/57187/11052/10128/220988/4116/10212/79023/54888/9793/144983/84248/9972/65109/80145/23165/55916/3800/7884/5433/55746/8106/5903/348995/11260/10189/91746/10073/81929/9631
BP	GO:0050658	RNA transport	154	0.430998275794264	1.83876941596968	5.51095681638281e-06	0.000163196728496825	0.0001195134507433	3860	tags=39%, list=19%, signal=32%	9908/57122/129401/53371/9804/4869/9939/3178/29107/51808/22916/23279/6428/55706/23180/54847/55795/65110/5901/56648/7514/29074/84324/9775/10657/6741/55308/6432/1070/4927/56943/57187/11052/10128/220988/4116/10212/79023/54888/9793/144983/84248/9972/65109/80145/23165/55916/3800/7884/5433/55746/8106/5903/348995/11260/10189/91746/10073/81929/9631
BP	GO:0002090	regulation of receptor internalization	55	-0.506762718334564	-2.13611015523047	5.70007216530906e-06	0.000168183220179337	0.000123165195686774	2960	tags=36%, list=15%, signal=31%	124930/284/338692/1742/89780/4043/7422/1950/4289/1173/375/3690/6386/8650/54550/408/10211/88455/79890/409
BP	GO:0030593	neutrophil chemotaxis	95	-0.430103916186978	-2.00655745725261	5.83589512576715e-06	0.000171566858878531	0.000125643127326299	5659	tags=47%, list=28%, signal=34%	6369/6359/6357/972/6363/1906/3958/83700/5142/6346/57118/158747/2920/1908/7409/6372/6850/5294/23396/57580/114609/3071/5473/719/414062/5197/6360/4354/5196/682/64127/23604/4192/90550/2919/54210/3579/1441/683/2207/5880/27202/728/3577/5293
BP	GO:0003018	vascular process in circulatory system	258	-0.303714562523197	-1.66561428327203	5.85942677292246e-06	0.000171636782799613	0.000125694334535996	4706	tags=33%, list=23%, signal=26%	7010/857/2296/8985/11309/6916/2030/219537/6507/1908/6536/1909/6915/9376/3953/10991/148/83483/6510/4842/2837/10257/3778/54716/552/4878/3630/489/284/59/4846/27134/2876/5339/4035/388662/566/155/482/1636/6865/551/9732/6580/7422/2150/3792/348/11156/207/4037/5138/2852/654/387/8884/9414/150/28232/5743/3274/3269/6532/92745/6546/7122/177/6714/6515/3579/8714/57419/133/6533/6648/634/8398/7040/1889/3383/2131…
BP	GO:0000462	maturation of SSU-rRNA from tricistronic rRNA transcript (SSU-rRNA, 5.8S rRNA, LSU-rRNA)	33	0.647693029959208	2.17949698990361	6.16763345471171e-06	0.000180015028242917	0.000131829954001695	3638	tags=70%, list=18%, signal=57%	6227/6202/6208/25983/57050/29777/404672/23212/88745/10171/6217/55720/10799/6223/25879/9790/27340/55127/55813/79954/65095/90121/5822
BP	GO:0070371	ERK1 and ERK2 cascade	298	-0.304054712516246	-1.67871493718807	6.34772521312108e-06	0.000184607320355787	0.000135193015763322	2721	tags=25%, list=13%, signal=22%	4504/2246/284/5728/10347/3976/4853/8482/140885/6464/57053/414062/2771/2264/5594/222166/5590/4035/9314/1846/11117/551/10636/51231/2192/2150/1950/65268/6360/348/1445/201163/23410/171389/2047/10251/5609/2887/10419/2852/9693/5595/151306/64127/91662/152007/54550/5154/3553/177/6237/6714/5777/4067/25865/1845/7099/673/4835/408/5605/634/3965/2358/7040/3383/8837/29108/27202/728/27020/10318/4851/409
BP	GO:0010950	positive regulation of endopeptidase activity	164	-0.351495766061806	-1.78033583425707	6.4631076696499e-06	0.000187291627255497	0.000137158807500653	3307	tags=35%, list=16%, signal=30%	80758/3092/56616/843/489/51024/7805/1612/27166/89780/6423/9447/572/4217/5371/444/10018/22861/10197/80759/317/23786/171389/355/9647/1942/239/11047/2852/387/27429/8301/2903/55122/79594/8743/91662/581/114548/842/58484/177/1378/4067/1611/4155/2934/408/83464/27141/3965/4210/8837/29108/1509/55851/5023/6774
BP	GO:0002694	regulation of leukocyte activation	499	-0.25377049862234	-1.4303015249832	6.8191586939548e-06	0.000196906240721527	0.000144199853258568	2787	tags=24%, list=14%, signal=21%	199/8808/7805/3071/100507436/7057/3601/5359/4004/11151/25807/140885/84807/27166/6655/2736/11035/89780/3594/3481/64332/8651/572/284021/5590/8399/7001/4352/2150/84695/8456/604/29126/7293/1445/338339/10288/8741/207/149041/7940/8764/283234/2852/2268/387/1209/1026/10062/3718/7356/57126/11314/3485/79626/558/64127/5724/945/9092/4179/10333/383/6810/8877/6654/114548/9473/11006/4192/84106/246778/5573/5914/…
MF	GO:0003954	NADH dehydrogenase activity	42	0.613203776951543	2.14709433149436	6.94976632923776e-06	0.000199455723528248	0.000146066909606134	4493	tags=69%, list=22%, signal=54%	4710/4717/4718/4708/4697/4725/4724/4711/55967/4701/4698/4716/4715/4694/4702/4700/9131/4729/4726/4707/4695/4714/4723/4709/51079/4704/4728/4722/4719
MF	GO:0003678	DNA helicase activity	67	0.529353124524984	2.03818754923777	6.956614463704e-06	0.000199455723528248	0.000146066909606134	5559	tags=55%, list=27%, signal=40%	5985/170506/7486/5984/113510/57697/641/2963/56916/4172/301/10111/25788/6832/84515/4176/80205/84181/80119/23064/10146/2547/5983/546/10721/1660/4175/2071/1107/5888/63922/56897/92797/79075/5965/55636/1763
BP	GO:0002366	leukocyte activation involved in immune response	261	-0.300560044637436	-1.63931833508183	7.12619524581959e-06	0.000203598409241479	0.00014910071224111	2620	tags=27%, list=13%, signal=24%	11151/4853/84807/538/3594/64332/159296/284021/5590/100141515/1794/8773/2150/54518/84695/604/8741/149041/3467/2268/3430/3718/57126/11314/202309/5724/4179/6810/114548/4192/84106/246778/5914/10459/5170/306/4615/1378/4067/51043/602/7099/2213/5663/6844/201294/6556/3570/634/3965/2207/22904/5880/7305/7040/3383/2242/11027/29108/3142/121260/8993/80149/9846/6688/6813/5293/6774/64218/8291
BP	GO:1901796	regulation of signal transduction by p53 class mediator	86	0.499017713750305	1.98558230321456	7.44586393773612e-06	0.000211574517021899	0.000154941835241054	4173	tags=44%, list=20%, signal=35%	8445/6167/6125/55170/4869/56950/83787/84154/6201/6880/9521/9349/6135/8550/80196/55003/51499/23212/149628/6154/51616/472/545/23411/112858/6224/1655/4282/10614/3190/161742/596/8805/11200/5716/10269/6209/27063
BP	GO:0045785	positive regulation of cell adhesion	421	-0.266957001503135	-1.50941560617781	7.45751933303711e-06	0.000211574517021899	0.000154941835241054	2876	tags=24%, list=14%, signal=21%	6385/2523/284/199/8808/3071/2039/3976/11151/140885/285613/84807/2736/89780/240/8646/30008/3594/3481/6423/1435/64332/6789/3987/8651/572/5590/566/1785/11117/7422/4739/54518/604/29126/55083/1445/3654/10288/201163/207/8764/9647/283234/7052/7168/387/27185/51206/3718/3485/64127/11078/5724/9092/4179/8861/6810/114548/64805/11006/4192/5914/91663/3553/3133/177/6237/6714/10673/5777/1378/4067/57091/25865/703…
BP	GO:0006120	mitochondrial electron transport, NADH to ubiquinone	46	0.592299943254866	2.12115039627115	7.59721291245402e-06	0.000214299016540794	0.000156937061138355	4493	tags=67%, list=22%, signal=53%	4710/4717/4718/4708/4706/4697/4725/4724/4711/4701/4698/4716/4715/4694/11315/29103/4702/4700/4729/4726/4707/23479/4695/4714/4723/4709/51103/4704/4728/4722/4719
BP	GO:0006953	acute-phase response	48	-0.534875154316025	-2.18885679783889	7.60637376925666e-06	0.000214299016540794	0.000156937061138355	2962	tags=35%, list=15%, signal=30%	3630/197/5359/2157/3240/7036/3934/23780/5004/5005/325/5743/3553/1051/5265/3570/6774
CC	GO:0120114	Sm-like protein family complex	52	0.579636780514192	2.11084881816126	7.70476729262169e-06	0.000216320006271046	0.000158417087477142	5349	tags=69%, list=26%, signal=51%	11171/1207/79833/6606/55015/96764/27336/11218/10713/10569/10907/51631/51639/8559/51747/51574/55692/10946/10614/8487/9343/25929/10465/54960/55660/25980/23450/84844/83443/10291/9416/6607/50628/285962/25766/26121
BP	GO:0071222	cellular response to lipopolysaccharide	190	-0.330860861475653	-1.71128180861395	8.50855153310635e-06	0.000238063403929741	0.000174340375333522	4092	tags=35%, list=20%, signal=28%	820/6372/22900/6915/57048/3297/941/671/26525/2693/23097/388325/706/5970/84639/7292/7097/4057/1053/140885/5473/929/5594/7001/3934/28964/7538/5197/29126/3654/10288/207/5196/9516/654/387/10062/5595/19/558/64127/7035/5724/383/114548/5914/10221/3553/6714/4615/4067/1051/2919/7099/1604/1432/22904/7040/3383/3055/11027/29108/80149/6688/10318/7133
BP	GO:0002263	cell activation involved in immune response	264	-0.302039948808569	-1.63814924513341	8.56495280358526e-06	0.00023881796236526	0.000174892959219529	2620	tags=27%, list=13%, signal=24%	11151/4853/84807/538/3594/64332/159296/284021/5590/4035/100141515/1794/8773/2150/54518/84695/604/8741/149041/3467/2268/3430/3718/57126/11314/202309/5724/4179/6810/114548/4192/84106/246778/5914/10459/5170/306/4615/1378/4067/51043/602/7099/2213/5663/6844/201294/6556/3570/634/3965/2207/22904/5880/7305/7040/3383/2242/11027/29108/3142/121260/8993/80149/9846/6688/6813/5293/6774/64218/8291
CC	GO:0045277	respiratory chain complex IV	24	0.703388242344923	2.16245720656092	8.66314225962005e-06	0.000240728548953962	0.00017629213430265	1977	tags=50%, list=10%, signal=45%	7386/1337/4697/1345/7385/1350/1347/1327/9377/388753/1329/1349
BP	GO:0018212	peptidyl-tyrosine modification	364	-0.275893764632031	-1.53730681955974	8.93711609680347e-06	0.000247494061465745	0.00018124670510672	3810	tags=28%, list=19%, signal=23%	148/3297/941/2051/10114/2065/57410/5979/1859/116379/1442/1489/3280/56940/6868/4915/1795/8460/5518/10188/284/1464/2039/10420/199731/3976/3480/1742/6464/4916/89780/84313/3481/6423/8576/2264/8651/5590/2050/1636/3059/79643/79705/7422/4739/83666/1950/9149/1445/2623/8764/2047/1942/5609/7297/3690/2268/7039/654/5606/7132/150/3718/5595/11314/558/64127/5526/10507/9961/4593/5154/11006/660/5008/6714/5777/517…
BP	GO:0042119	neutrophil activation	35	-0.602685197747129	-2.30591769336975	9.17737339261675e-06	0.000253283019413919	0.000185486118157256	4080	tags=60%, list=20%, signal=48%	6372/6850/5320/57580/3684/10394/2150/57126/11314/5724/84106/306/4615/3579/2213/5580/2207/7305/11027/6688/6813
BP	GO:0006446	regulation of translational initiation	76	0.509070188639793	1.99628034737179	9.30269095284563e-06	0.000255871303021659	0.000187381589398086	4218	tags=47%, list=21%, signal=38%	10959/4690/5436/10605/4869/1974/22916/3646/1653/23521/8667/9451/51441/55024/1965/10657/56339/9669/7458/1975/54505/22927/468/8892/55364/1982/51247/5433/64410/84919/8440/440275/6198/23367/6352/1983
BP	GO:0006936	muscle contraction	329	-0.282450988512423	-1.58003010577794	9.3554756564482e-06	0.000256453815798719	0.00018780817951867	6056	tags=40%, list=30%, signal=28%	4636/23327/23630/6547/9759/775/1193/4604/126393/6093/127294/5733/1910/3768/5348/79784/7171/26509/6330/781/8811/134/490/59341/152/57057/51086/1906/143872/4620/6909/6331/4090/5224/5142/857/7111/6548/6327/29766/60675/1908/55959/1482/1909/1144/3757/6915/2258/5294/7137/2548/124093/148/9722/80763/322/22953/4842/2693/1829/3270/390594/323/1180/1134/800/4632/3778/219931/94103/4878/6262/1824/18/7125/487/68…
BP	GO:0043484	regulation of RNA splicing	143	0.42595235686942	1.80371742845671	9.5658620122405e-06	0.000261338061842826	0.000191385047170291	4573	tags=40%, list=22%, signal=31%	708/4869/9939/3178/10137/22938/6428/6434/10150/6207/58155/10657/83989/23076/6432/4154/5295/7072/8087/27339/3185/4116/64863/57396/22927/4691/51574/79026/79066/3192/1655/10284/6431/1195/8882/10772/10179/27316/3190/3187/54033/54407/57703/389677/9584/23064/91746/10922/5935/284695/55234/10181/6430/6427/3189/51755/58517
MF	GO:0016655	oxidoreductase activity, acting on NAD(P)H, quinone or similar compound as acceptor	53	0.564944673075753	2.06748870127165	1.03631725968814e-05	0.000281240285021005	0.000205959992338593	4712	tags=62%, list=23%, signal=48%	4710/4717/4718/4708/84869/4697/4725/4724/4711/55967/4701/4698/4716/4715/4694/8644/4702/4700/4729/4726/4707/1429/4695/4714/4723/4709/51079/4704/4728/1645/4722/4719/84883
BP	GO:0006401	RNA catabolic process	247	0.379322114187972	1.70669713349385	1.03636733080208e-05	0.000281240285021005	0.000205959992338593	3245	tags=32%, list=16%, signal=27%	5436/10605/79072/4869/170506/22868/9939/10949/10236/201626/29883/11340/9652/51010/51808/22916/7188/3646/4292/55596/55795/23708/146857/51441/65110/5511/60493/9698/3184/9775/56339/79621/6741/26135/51538/3183/1736/4670/55629/10492/90806/10128/81892/8087/29102/4116/8559/10940/57690/472/23404/79882/54888/57472/6832/5394/5578/65109/23435/79899/79066/3192/1655/57721/1787/197135/27327/196513/51154/5433/5…
MF	GO:0003743	translation initiation factor activity	48	0.574078495687887	2.06349451916896	1.04160947567645e-05	0.000281720642854623	0.000206311771585739	2767	tags=48%, list=14%, signal=42%	10480/1977/8669/1974/3646/10987/8667/1967/1965/219402/9669/8891/1964/28985/8661/8668/7458/1975/54505/84285/8892/1982/83939
BP	GO:0034122	negative regulation of toll-like receptor signaling pathway	33	-0.594180608706931	-2.22131474779843	1.05382666302362e-05	0.000284078057932681	0.000208038171455442	1799	tags=42%, list=9%, signal=39%	2150/2874/171389/11213/11314/64127/10333/5170/146722/4067/23547/56927/11027/409
BP	GO:0006801	superoxide metabolic process	66	-0.476643213392237	-2.0647999761778	1.06088597151706e-05	0.000285034065327465	0.000208738281952381	3761	tags=42%, list=18%, signal=35%	79400/26574/57580/3684/2773/10394/4353/4504/4846/538/2771/7001/27035/2150/207/239/4688/57126/1535/51167/6648/683/5580/2358/7305/7040/4689/653361
CC	GO:0042734	presynaptic membrane	143	-0.362220545433391	-1.79569768727728	1.0681306668492e-05	0.000286033406957571	0.000209470127301154	5361	tags=36%, list=26%, signal=27%	134/490/6506/2048/133396/23025/4985/6453/26059/2239/6536/10497/23385/6326/9751/148/2550/322/6531/115548/9378/1212/9152/320/3092/3747/53826/9381/2899/6616/55361/8506/3748/11336/223082/5138/5024/2852/8301/2903/84628/1759/6532/6810/50618/2319/5663/57706/6809/8676/5023/27020
BP	GO:0071621	granulocyte chemotaxis	116	-0.395313917196318	-1.88969812789123	1.09461589763395e-05	0.000292161624782957	0.000213957989686415	5290	tags=43%, list=26%, signal=32%	59341/972/6363/1906/3958/83700/5919/5142/6346/57118/284340/158747/2920/1908/7409/6372/6850/5294/23396/57580/114609/3071/7057/5473/719/1435/414062/5594/5197/6360/4354/5196/682/5595/64127/23604/3269/4192/90550/2919/54210/3579/1441/683/2207/5880/27202/728/3577/5293
BP	GO:0007059	chromosome segregation	312	0.355834327418804	1.63271777128844	1.11963633211512e-05	0.00029785997373056	0.000218131047274887	5254	tags=39%, list=26%, signal=29%	91272/5889/55166/26271/7155/57820/55294/57697/55706/4292/286053/79003/114799/55795/292/10270/9184/5901/9698/23212/29945/246184/56916/51529/5925/10096/54908/8881/5885/6421/79677/7405/83852/10464/9525/23310/80218/1459/51433/8452/55055/64946/56271/54069/11331/472/1060/6188/79023/9735/23047/7013/9391/64210/64105/11339/29127/27436/348235/3192/55781/2072/10609/51115/10388/83540/10592/9126/129563/3619/5…
BP	GO:0007608	sensory perception of smell	386	-0.270992457161373	-1.53664820073318	1.14681697505587e-05	0.000304093886784422	0.000222696313181643	8186	tags=50%, list=40%, signal=31%	338674/284383/127623/402135/26737/390144/390061/391191/219875/81469/127068/390167/390190/219464/219986/121275/403239/26534/392392/134083/127064/81472/442194/81300/81328/390037/79473/283111/390054/29991/282770/128372/390155/392376/346525/122742/390191/344561/10941/1260/390038/158131/219436/26496/390265/81466/4991/128366/390067/347468/441933/403278/282763/150681/390436/390264/390148/26539/119682/12…
BP	GO:1903305	regulation of regulated secretory pathway	131	-0.379333849220133	-1.8632045221106	1.15688482995665e-05	0.000305764283722092	0.000223919590780225	1467	tags=34%, list=7%, signal=32%	148/84258/3566/3684/320/83849/4878/84062/3071/116443/90019/2771/28964/2150/375/8911/2268/84961/150/57126/11314/5724/6810/1020/84106/57617/5170/4067/8372/2213/808/201294/64780/634/120892/3965/5880/2242/2932/9846/5023/6688/6813/9545/4851
CC	GO:0005643	nuclear pore	76	0.506671901647851	1.98687564582727	1.18815796640615e-05	0.000313010186344788	0.000229225964468992	3860	tags=42%, list=19%, signal=34%	3839/57122/129401/53371/29107/23279/55706/55795/84220/5901/56648/7341/1070/64328/4927/56943/79023/9972/23165/55916/10527/3843/55746/5903/4085/348995/11260/5902/23039/10073/81929/9631
BP	GO:0032640	tumor necrosis factor production	156	-0.356283540809865	-1.78179088799421	1.21577316807403e-05	0.000318218822121055	0.000233040391639318	2856	tags=29%, list=14%, signal=25%	7097/4057/284/7057/943/140885/929/566/7538/5004/5005/5196/5987/11213/57506/7096/558/64127/5724/945/1535/5914/3133/177/4615/5777/9181/602/7099/9261/23547/5663/51738/1191/120892/3965/7305/5795/11027/29108/80149/27202/353514/6774/409
BP	GO:0032680	regulation of tumor necrosis factor production	156	-0.356283540809865	-1.78179088799421	1.21577316807403e-05	0.000318218822121055	0.000233040391639318	2856	tags=29%, list=14%, signal=25%	7097/4057/284/7057/943/140885/929/566/7538/5004/5005/5196/5987/11213/57506/7096/558/64127/5724/945/1535/5914/3133/177/4615/5777/9181/602/7099/9261/23547/5663/51738/1191/120892/3965/7305/5795/11027/29108/80149/27202/353514/6774/409
BP	GO:0022604	regulation of cell morphogenesis	297	-0.291207156830237	-1.60251776794585	1.24329415279641e-05	0.000324375844237623	0.000237549348198874	2819	tags=25%, list=14%, signal=22%	9886/3679/2039/1857/11151/832/1742/1627/1072/118987/10602/643338/3987/89846/4352/7429/1785/9948/2192/7422/221472/4739/1613/396/7940/6792/4289/10251/2268/57175/7168/6678/1523/387/28988/3249/11078/9043/81/84628/10507/79594/56882/226/389/4192/121512/254065/5365/91663/9344/29780/6714/57091/50618/23580/192670/51177/201294/50848/2011/5880/10154/10435/3383/388/3055/2242/116985/80005/752/391/3611/64218
BP	GO:0000819	sister chromatid segregation	186	0.403907383564703	1.76594428859278	1.27557229524534e-05	0.000331730564218613	0.000242935411830633	5828	tags=48%, list=29%, signal=34%	91272/5889/26271/7155/55294/286053/79003/114799/55795/10270/9184/5901/23212/29945/246184/51529/5925/54908/8881/5885/6421/10464/9525/23310/80218/51433/8452/55055/11331/472/1060/9735/23047/64105/29127/27436/3192/55781/51115/83540/10592/9126/129563/3619/4085/10051/64682/9918/2237/348654/81929/283489/79980/54892/3550/51451/10615/79892/546/90417/10403/55869/10274/10664/699/51434/23244/23636/23137/8697…
BP	GO:0000154	rRNA modification	30	0.644824332198309	2.11606686470943	1.28586396379407e-05	0.00033333866460783	0.000244113067954179	2764	tags=50%, list=14%, signal=43%	64216/51504/27292/29081/54433/55651/1736/29063/196074/2091/10436/79066/27079/51106/117246
BP	GO:0000469	cleavage involved in rRNA processing	27	0.674054985636421	2.14548278566696	1.35359120917537e-05	0.000349778314370987	0.000256152275420549	3223	tags=63%, list=16%, signal=53%	6227/11340/51010/29777/23212/88745/55651/10171/55720/28987/10799/23404/5394/9790/27340/65095/5393
BP	GO:0034121	regulation of toll-like receptor signaling pathway	66	-0.471924194836976	-2.04435737020605	1.38128117081531e-05	0.000355800489523664	0.00026056247984135	1799	tags=35%, list=9%, signal=32%	2150/2874/171389/11213/3430/10062/7096/11314/64127/10333/1535/5170/146722/4067/4814/23547/7100/10211/56927/3659/11027/121260/409
MF	GO:0003955	NAD(P)H dehydrogenase (quinone) activity	42	0.6018770180803	2.10743440003152	1.4169147945421e-05	0.000363824260851727	0.00026643850816756	4493	tags=69%, list=22%, signal=54%	4710/4717/4718/4708/84869/4697/4725/4724/4711/55967/4701/4698/4716/4715/4694/4702/4700/4729/4726/4707/4695/4714/4723/4709/51079/4704/4728/4722/4719
BP	GO:0015931	nucleobase-containing compound transport	212	0.390016687274125	1.73158735548622	1.43404454202116e-05	0.000365508165735536	0.000267671678006448	4441	tags=38%, list=22%, signal=30%	81034/9908/57122/129401/53371/9804/4869/9939/3178/29107/51808/22916/55186/23279/6428/55706/84912/23180/54847/55795/292/65110/5901/56648/7514/29074/84324/9775/10657/23443/6741/55308/6432/1070/4927/56943/57187/29957/11052/10128/114789/220988/10478/4116/10212/79023/54888/84275/9793/291/144983/84248/9972/65109/63910/80145/23165/55916/3800/56262/7884/5433/55746/8106/5903/23169/348995/11260/10189/91746…
BP	GO:2000377	regulation of reactive oxygen species metabolic process	142	-0.360622983181539	-1.79424723296616	1.43453325940654e-05	0.000365508165735536	0.000267671678006448	3519	tags=32%, list=17%, signal=27%	26574/3684/706/2773/7755/4504/3630/7020/7057/51181/672/3240/11035/240/2771/7001/2309/3934/2150/207/23410/387/1026/5165/1647/57126/10333/215/2539/1535/7099/4835/1432/6648/683/65018/5580/2885/2358/5880/7305/7040/8837/80149/440503/6774
BP	GO:0048871	multicellular organismal homeostasis	493	-0.25077189943306	-1.42575550956651	1.43698674968741e-05	0.000365508165735536	0.000267671678006448	3700	tags=25%, list=18%, signal=21%	23418/216/6005/537/340146/51052/3566/1666/323/51085/2103/2778/3848/66002/3694/6868/90952/284266/2810/18/284207/1649/5950/1376/4057/284/286204/1579/4585/760/11151/3480/3060/4846/26027/27134/7031/51599/2876/1435/5339/2034/7032/4583/10912/5568/242/155/3934/60/482/59344/89/5020/551/79705/7422/43/37/4520/23373/1445/51094/201163/8529/2623/1981/26580/3516/9658/1258/239/358/3690/2887/29887/654/9414/10062…
MF	GO:0140657	ATP-dependent activity	484	0.326816572073592	1.54520605771389	1.46893129291616e-05	0.000372033783480009	0.000272450567277435	5742	tags=38%, list=28%, signal=28%	4436/6782/10396/6596/84896/5985/5889/9804/9931/9550/8886/170506/10998/7486/5984/11104/113510/7155/1974/3313/5189/80007/5928/51761/1836/57697/1653/9879/5378/51202/4292/641/2963/5706/84056/29028/64848/3320/54454/10730/1781/56916/4172/9775/5981/11218/55794/60625/4931/301/29789/55308/10111/80179/5243/51182/22/8458/9525/23461/2186/257218/22836/23456/51703/10212/25788/1662/3329/6832/54505/1665/57194/16…
BP	GO:0018108	peptidyl-tyrosine phosphorylation	361	-0.277261795093569	-1.54983650326808	1.47316670952202e-05	0.000372033783480009	0.000272450567277435	3810	tags=28%, list=19%, signal=23%	148/3297/941/2051/10114/2065/57410/5979/1859/116379/1442/1489/3280/56940/6868/4915/1795/5518/10188/284/1464/2039/10420/199731/3976/3480/1742/6464/4916/89780/84313/3481/6423/8576/2264/8651/5590/2050/1636/3059/79643/79705/7422/4739/83666/1950/9149/1445/2623/8764/2047/1942/5609/7297/3690/2268/7039/654/5606/7132/150/3718/5595/11314/558/64127/5526/10507/9961/4593/5154/11006/660/5008/6714/5777/5175/918…
BP	GO:0006275	regulation of DNA replication	103	0.474244098370798	1.93595082057804	1.47639731674344e-05	0.000372033783480009	0.000272450567277435	5559	tags=53%, list=27%, signal=39%	466/23560/5985/26271/5984/51053/641/114799/27101/64710/6742/5001/57695/91603/3399/11232/5111/54962/3725/23595/545/55704/64863/7013/8317/8412/8914/9126/7270/84083/998/91607/253461/2735/50485/58525/146059/79915/10269/5983/546/11124/5515/1660/389643/5930/23244/63922/56897/29980/80169/983/79075/144455/1763
CC	GO:0005911	cell-cell junction	473	-0.252984763806637	-1.42459838733661	1.53229066316617e-05	0.000384922800028803	0.000281889548429951	4105	tags=27%, list=20%, signal=22%	10686/2705/51294/6326/22933/83478/26/6010/225689/644672/7827/2258/401138/23136/2549/794/23418/1829/23396/11346/7855/963/81025/6868/90952/1824/5499/247/4627/116337/8531/10298/10188/23254/286204/64405/199731/134549/11151/84063/65266/91624/8506/1627/29109/80115/9900/27134/4810/51599/149461/10791/2264/3987/3801/5590/2683/60/5239/7317/1674/9948/8773/7422/1495/89958/57731/1445/201163/1265/207/2125/3403…
BP	GO:0032677	regulation of interleukin-8 production	82	-0.431619447038183	-1.96675624098685	1.57268460216513e-05	0.000393380028066827	0.000288083009021086	4202	tags=41%, list=21%, signal=33%	112744/1991/6850/671/114609/3304/10394/5970/1649/7097/929/9314/2150/338322/57506/7096/64127/945/3303/10333/3553/4615/25865/602/7099/408/51311/7100/3965/11027/29108/2867/27202/6774
CC	GO:0032432	actin filament bundle	72	-0.446674789453518	-2.01336813022114	1.57980029511878e-05	0.000393380028066827	0.000288083009021086	2154	tags=32%, list=11%, signal=29%	5590/7429/5239/4638/4026/1265/7205/57175/7168/22885/5829/81/1535/2275/79778/10634/10398/64236/10603/7791/3611/87/9260
MF	GO:0140375	immune receptor activity	140	-0.37171364183196	-1.84021868165901	1.58050146844695e-05	0.000393380028066827	0.000288083009021086	5337	tags=45%, list=26%, signal=33%	3561/2674/3120/972/3598/133396/64096/3805/2833/132014/9244/10936/920/960/3593/3140/3953/1230/10990/3566/116379/84818/400935/3581/3556/8808/3601/2829/9034/3594/719/2859/7850/4352/3455/10288/3597/3454/3554/3588/2210/1378/3579/11025/79168/2213/23547/1441/3570/2357/2207/2358/23765/3460/11027/1438/2057/27202/728/353514/3577/1439/11024
BP	GO:0032637	interleukin-8 production	83	-0.42929799271116	-1.96416315783235	1.60960760050023e-05	0.00039939926820975	0.000292491064053558	4202	tags=41%, list=21%, signal=33%	112744/1991/6850/671/114609/3304/10394/5970/1649/7097/929/9314/2150/338322/57506/7096/64127/945/3303/10333/3553/4615/25865/602/7099/408/51311/7100/3965/11027/29108/2867/27202/6774
BP	GO:0033617	mitochondrial cytochrome c oxidase assembly	21	0.710906119030392	2.13428344419621	1.6279740697098e-05	0.00040272504883004	0.000294926624631316	3918	tags=71%, list=19%, signal=58%	51287/79072/84987/100303755/116228/51241/493753/29090/389203/10063/100131801/6834/6341/90639/617
MF	GO:0051536	iron-sulfur cluster binding	62	0.543175519523536	2.03967394287532	1.65024364629917e-05	0.00040575990745671	0.000297149135035368	4707	tags=52%, list=23%, signal=40%	80224/6059/7386/27247/3658/2395/10539/122961/5471/654483/11019/5980/64789/5422/2110/6188/4729/23479/55140/2230/51654/4723/493856/5558/4728/5424/51022/55253/4682/55316/4719/48
MF	GO:0051540	metal cluster binding	62	0.543175519523536	2.03967394287532	1.65024364629917e-05	0.00040575990745671	0.000297149135035368	4707	tags=52%, list=23%, signal=40%	80224/6059/7386/27247/3658/2395/10539/122961/5471/654483/11019/5980/64789/5422/2110/6188/4729/23479/55140/2230/51654/4723/493856/5558/4728/5424/51022/55253/4682/55316/4719/48
CC	GO:0005884	actin filament	112	-0.390337183078132	-1.87814410987733	1.67201409216435e-05	0.000409870765674365	0.00030015962952036	5016	tags=46%, list=25%, signal=35%	1809/83700/8522/7010/7111/440915/23406/219537/5881/9645/345651/3936/23433/83543/56940/23242/199/2039/11151/4644/1627/60/3059/89/1613/83715/57731/11344/254102/57175/7168/10677/395/147179/28988/2017/57617/6714/92521/10634/2011/5058/5880/64236/4650/9050/10603/3055/7456/87/9260/7454
BP	GO:0043300	regulation of leukocyte degranulation	44	-0.53534352411696	-2.1787643858791	1.69074998778049e-05	0.000412216152917791	0.000301877221076103	1799	tags=41%, list=9%, signal=37%	2150/2268/57126/11314/5724/6810/84106/5170/4067/2213/201294/634/3965/5880/2242/9846/6688/6813
MF	GO:0016887	ATP hydrolysis activity	256	0.368391421964768	1.66429373243732	1.69174240721745e-05	0.000412216152917791	0.000301877221076103	5668	tags=41%, list=28%, signal=30%	6782/10396/84896/8886/170506/7486/113510/1974/3313/5189/80007/51761/57697/1653/9879/5378/51202/4292/641/2963/29028/64848/3320/54454/56916/4172/9775/11218/55794/60625/4931/29789/55308/80179/51182/9525/22836/23456/10212/1662/3329/6832/54505/1665/57194/55605/9716/5825/9585/11127/1655/79572/166378/84515/4176/5387/3800/286410/57696/64240/80205/55661/79039/84181/4643/5383/80119/225/55614/91607/374868/4…
CC	GO:0005751	mitochondrial respiratory chain complex IV	18	0.744048158230734	2.16437563898254	1.76555957582731e-05	0.000428321671023184	0.000313671734743831	1966	tags=56%, list=10%, signal=50%	7386/1337/4697/1345/7385/1350/1347/1327/9377/1329
BP	GO:0015850	organic hydroxy compound transport	263	-0.294831881110601	-1.59552698376159	1.76839733538041e-05	0.000428321671023184	0.000313671734743831	5028	tags=34%, list=25%, signal=26%	1056/4790/8435/123264/114882/336/5360/4040/857/127833/11309/10765/57476/6623/8273/11255/339221/6850/4061/225689/1588/1861/23762/84258/64220/4842/2693/441432/6531/10257/29881/154664/4129/10928/706/219931/83849/222642/114876/18/84062/5950/10347/89872/27183/65010/9311/90019/200931/80820/4035/8399/10162/60/374887/1071/10227/5020/6580/1950/348/2874/358/9619/3690/366/654/6256/150/10062/19/6532/64805/37…
BP	GO:0006325	chromatin organization	321	0.353344879583583	1.62576776578219	1.84423975581308e-05	0.000444919744956953	0.000325826960585603	5785	tags=44%, list=28%, signal=32%	121536/64431/6596/5931/7259/85460/4869/57050/29915/11335/86/5928/64710/1786/9324/29028/23270/6605/27000/7913/3146/56916/22893/9760/196528/8208/5925/81611/10927/8520/83989/55193/83852/3183/132660/2186/257218/266812/5934/1810/22890/6304/54069/57343/55213/25842/23421/51460/64863/23411/22823/3151/64754/8841/6996/51535/11339/4674/2146/3192/23378/6418/10467/57798/81550/79723/80205/3148/93973/54107/3150…
CC	GO:0030670	phagocytic vesicle membrane	71	-0.463362984690177	-2.0715477371061	1.84789196512809e-05	0.000444919744956953	0.000325826960585603	2858	tags=42%, list=14%, signal=36%	6890/7097/11151/538/9230/55647/1785/8992/8773/535/7096/10333/6810/9341/527/80223/83547/1535/3133/26253/306/11031/3105/6892/10981/533/57192/6556/5880/9114
BP	GO:0099003	vesicle-mediated transport in synapse	198	-0.321291502796484	-1.6715023708453	1.92466257478737e-05	0.000462032903308423	0.000338359396906717	4682	tags=34%, list=23%, signal=27%	1138/127833/6453/26059/10675/8618/6623/5874/5534/10497/1861/84446/9751/148/8871/54413/23396/154664/7054/115548/320/9381/84062/6616/6620/5728/116443/9900/89780/90019/60/28964/1785/57030/8773/56850/26052/5575/1173/6854/3690/84961/50632/150/8301/8650/1759/6810/85439/5337/2580/1020/57617/50618/8775/5663/808/1488/6844/57706/6809/120892/6455/80331/2932/8676/8943/5023
BP	GO:0003012	muscle system process	414	-0.261247483326249	-1.47930430080071	1.9369857575967e-05	0.000462269759879923	0.000338532853485485	4293	tags=28%, list=21%, signal=23%	6327/9569/29766/60675/1908/55959/1482/1909/1144/3757/6915/2258/5294/7137/2548/124093/148/9722/80763/322/22953/4842/2693/1829/3270/390594/323/1180/1134/800/4632/3778/219931/94103/4878/6262/1824/23125/18/8996/9150/7125/487/6869/221476/59/199/7140/4846/7135/6535/776/2309/9314/7919/444/1674/89/342667/4656/6865/5020/9732/4638/26287/1613/2281/53632/4635/4000/5024/246329/1264/2852/7168/387/7136/3752/466…
BP	GO:0031424	keratinization	56	-0.47931510902741	-2.02571986095194	1.93704360807461e-05	0.000462269759879923	0.000338532853485485	4399	tags=43%, list=22%, signal=34%	353132/163778/353135/6698/7053/353133/6701/84518/337968/2810/26239/23254/353131/84648/6704/448835/204219/353144/6705/81858/353134/643418/2125/6703
BP	GO:0006367	transcription initiation from RNA polymerase II promoter	73	0.509883065158429	1.98187710452396	1.97782726828481e-05	0.000470618488412404	0.000344646856905935	4738	tags=49%, list=23%, signal=38%	29079/5436/170506/10923/6880/2963/5706/404672/902/3146/90390/9443/6908/9440/1810/22976/2960/2958/6879/9282/6873/6882/2961/26036/9969/6875/5433/9441/6883/1022/6877/6874/5438/6878/2071/1019
BP	GO:0033002	muscle cell proliferation	198	-0.320711523889961	-1.66848506068038	2.0202967815691e-05	0.000479318365077535	0.00035101801575739	2807	tags=25%, list=14%, signal=22%	284/199/7057/5728/4209/2768/30008/2771/5594/4217/4193/9314/6934/7919/27035/4656/348/3654/5739/207/3516/2047/6772/239/7052/1264/2852/7168/387/1026/5724/5743/5600/10135/1535/5573/10221/4615/7099/4835/1432/6648/3570/5058/7040/4318/8837/3611/4851/6774
CC	GO:0030133	transport vesicle	395	-0.264959210273992	-1.49203612118949	2.03740680832798e-05	0.000481968479381143	0.0003529587673166	3400	tags=26%, list=17%, signal=22%	202915/598/1212/10945/9554/320/83849/22937/8906/9001/9871/9381/29106/2348/84062/6616/23546/388552/4504/3630/143187/55361/10066/7805/858/6720/389376/3060/1742/9900/6572/3382/538/90019/23400/553115/2264/9919/388662/9230/80863/5866/57030/23095/55784/78992/54732/57799/6854/127262/283849/79772/7039/5872/27185/6653/6494/203190/8301/2903/10228/1759/6449/6810/85439/9341/3482/81876/6272/81565/3784/11316/3…
BP	GO:0062207	regulation of pattern recognition receptor signaling pathway	92	-0.414804234764567	-1.9292488500324	2.07593308508977e-05	0.000489392575113155	0.000358395636718052	1799	tags=32%, list=9%, signal=29%	2150/2874/171389/6397/11213/3430/10062/7096/11314/64127/3303/10333/25921/1535/5170/146722/79671/4067/7099/4814/23547/7100/10211/56927/3659/11027/121260/409/51296
BP	GO:0072672	neutrophil extravasation	11	-0.824221511215409	-2.22571937327454	2.08085332036034e-05	0.000489392575113155	0.000358395636718052	1533	tags=91%, list=8%, signal=84%	7499/5294/5657/57126/3554/4192/5175/101/2529/5293
BP	GO:0099504	synaptic vesicle cycle	179	-0.332469712838617	-1.71721322209833	2.09799745697201e-05	0.000491998594389332	0.000360304096276453	4682	tags=36%, list=23%, signal=28%	1138/127833/6453/26059/10675/8618/6623/5874/10497/1861/84446/9751/148/8871/54413/23396/154664/7054/115548/320/9381/84062/6616/6620/5728/116443/9900/89780/90019/60/28964/1785/57030/8773/56850/26052/5575/1173/6854/84961/150/8301/1759/6810/85439/5337/2580/1020/57617/50618/8775/5663/808/1488/6844/57706/6809/120892/6455/80331/2932/8676/8943/5023
BP	GO:0010959	regulation of metal ion transport	374	-0.26298475015075	-1.48031756737719	2.10926380345479e-05	0.000493215172946173	0.000361195030198766	4208	tags=28%, list=21%, signal=23%	1908/6536/57214/1482/3757/57520/9455/79570/2258/5294/81671/9722/54997/1230/5652/22953/4842/3270/7009/706/4987/9196/5957/9001/6786/4878/6262/3747/5349/53826/487/5728/150094/11151/3060/65266/538/2273/51719/54923/3603/2771/776/2859/283518/3934/387129/482/5371/1785/389816/342667/4638/9914/1950/2281/65268/57731/1804/3792/10288/207/53827/80024/5987/5024/246329/375/2852/9002/387/9454/150/3753/30845/5176…
CC	GO:0015030	Cajal body	66	0.518851479896833	1.9806090598872	2.12279266231521e-05	0.000494952289138667	0.000362467168141844	5349	tags=53%, list=26%, signal=39%	51808/9879/51602/6606/96764/9221/7514/54433/4863/55651/102157402/1736/90806/2091/23379/22927/2483/11339/85403/8161/10208/79664/677769/8882/9343/55341/10285/11325/3181/84524/6607/50628/345630/677776/26121
BP	GO:0000027	ribosomal large subunit assembly	24	0.690031293866341	2.12139335624849	2.13051302877746e-05	0.000495329017636113	0.000362743056777222	4716	tags=75%, list=23%, signal=58%	6152/6125/22868/6169/84154/6128/6147/6135/23212/55299/6175/55794/51154/140801/55052/23195/6122/22907
BP	GO:0043299	leukocyte degranulation	71	-0.459396431852195	-2.05381454773379	2.16242187791805e-05	0.00050131117478363	0.000367123954912703	4213	tags=48%, list=21%, signal=38%	2624/6850/7462/5294/3566/3684/4878/55361/3071/11151/284021/8773/2150/2268/57126/11314/5724/6810/84106/5170/306/4067/2213/6844/201294/634/3965/5880/3055/2242/9846/6688/6813/5293
BP	GO:0009991	response to extracellular stimulus	483	-0.254550450366711	-1.43339823262962	2.17111703074963e-05	0.000501892979700926	0.000367550026648123	4895	tags=35%, list=24%, signal=27%	5919/83990/867/2691/340024/389383/8678/2621/5292/7482/7392/2875/5571/3170/4914/916/5164/9681/5105/2520/51422/5610/7252/2353/3155/467/27344/22933/26/54361/22856/6915/462/84446/1030/10991/27072/3297/80763/6569/2693/51052/11133/1442/7054/100507055/706/143686/55062/8428/83667/5970/552/27158/4353/2696/2348/2067/4504/1649/3625/4049/51024/199/23334/5728/6720/150094/3060/8648/27102/8493/26153/64121/1592/…
BP	GO:1901342	regulation of vasculature development	264	-0.294383145336372	-1.59662166946803	2.24872781204268e-05	0.000518357314400975	0.000379607311572397	2948	tags=22%, list=14%, signal=19%	3339/2246/10298/2523/29924/7057/672/4846/240/1893/22846/719/6423/90993/374887/9314/5371/11117/79924/6050/7422/4303/5196/1942/6772/5315/23166/358/6678/9146/26523/1647/8877/7122/4192/3553/6237/51548/5170/306/25865/27161/3579/4814/6667/2752/133/51738/634/388/3687/80149/54583/3678/728/5293/116844/6774/64218
BP	GO:0045765	regulation of angiogenesis	260	-0.298709416458791	-1.62938472232627	2.30019760474623e-05	0.000528719642065465	0.000387195928993364	2948	tags=23%, list=14%, signal=20%	3339/2246/10298/2523/29924/7057/672/4846/240/1893/22846/719/6423/90993/374887/9314/5371/11117/79924/6050/7422/4303/5196/1942/6772/5315/23166/358/6678/9146/26523/1647/8877/7122/4192/3553/6237/51548/5170/306/25865/27161/3579/4814/6667/2752/133/51738/634/388/3687/80149/54583/3678/728/5293/116844/6774/64218
BP	GO:0002573	myeloid leukocyte differentiation	202	-0.320090738590943	-1.68414642546712	2.31503167665877e-05	0.000530626187130205	0.000388592144357382	3211	tags=31%, list=16%, signal=26%	3694/284266/5153/5971/128506/4627/7097/4057/714/3976/760/4853/27102/1053/6886/2101/1435/159296/3059/2124/79705/7422/2150/22985/2623/3516/5196/5657/29887/325/2719/116071/2629/11006/126014/5914/1050/863/10221/6714/4067/1051/9770/7030/7099/11025/8563/4055/5663/1432/56834/632/634/22904/7305/7040/3726/4318/2242/9846/6688/5293
MF	GO:0008135	translation factor activity, RNA binding	76	0.498032526081227	1.95299698618056	2.38805051708663e-05	0.000545820898468759	0.000399719649190631	2767	tags=41%, list=14%, signal=35%	1933/10480/1977/8669/1974/3646/10987/23708/8667/10767/1967/56648/1965/219402/85476/9669/1936/8891/1964/28985/8661/8668/7458/1975/1937/54505/1915/84285/8892/1982/83939
BP	GO:1904872	regulation of telomerase RNA localization to Cajal body	18	0.738378348716705	2.14788262377366	2.50359852308356e-05	0.000570623551019664	0.000417883313506999	2837	tags=61%, list=14%, signal=53%	10576/10575/908/55164/55651/1736/6950/10694/10574/5394/7203
BP	GO:0098543	detection of other organism	20	-0.688087448033797	-2.27766630927964	2.53041006534147e-05	0.000575118971153521	0.000421175433255274	2856	tags=45%, list=14%, signal=39%	7097/4671/7096/64127/10333/58484/7099/3105/8993
BP	GO:0007041	lysosomal transport	110	-0.399129598640558	-1.91889699707414	2.58667011066887e-05	0.000586263722848246	0.000429337041303316	2361	tags=32%, list=12%, signal=28%	23400/8031/63971/5660/4035/51652/375/9146/6653/30845/203228/23274/23295/3303/2580/3482/80700/6272/93343/83547/57617/3920/1130/22898/151636/63894/55275/1201/1191/65018/120892/9842/388/81609/8943
CC	GO:0000502	proteasome complex	59	0.528217472272067	1.96351274655532	2.5989475846784e-05	0.000587405590587201	0.000430173262439805	4295	tags=53%, list=21%, signal=42%	197131/5713/5687/5683/5706/29979/5684/51377/5689/5695/5694/7337/5692/5682/5685/80227/5718/10213/143471/5707/5711/5717/9861/9097/5693/5686/23198/5716/5708/5701/5700
CC	GO:0070382	exocytic vesicle	214	-0.312665161838122	-1.6631150034533	2.67125105220695e-05	0.0006020703066002	0.000440912637125972	4926	tags=37%, list=24%, signal=28%	1183/23025/534/547/55530/23312/4985/5142/127833/525/22987/9899/6536/5874/10497/9922/23385/1861/84446/84258/94120/7054/598/1212/9554/320/83849/9001/9381/84062/6616/23546/4504/143187/55361/3060/1742/9900/3382/90019/388662/9230/80863/5866/57030/23095/55784/54732/57799/6854/127262/79772/5872/27185/203190/8301/2903/10228/1759/6449/6810/85439/9341/81565/11021/79641/5663/808/1201/6844/201294/6809/120892…
BP	GO:0032956	regulation of actin cytoskeleton organization	331	-0.271155936343189	-1.51905129852259	2.79993579555901e-05	0.000629326289339774	0.00046087294258436	3229	tags=26%, list=16%, signal=22%	1398/90952/345456/284266/90102/148170/8500/54434/256949/6385/9886/54961/3071/2039/11151/4853/832/1627/29109/80115/54959/4916/822/2314/5216/10602/643338/6840/4035/7429/3059/9948/2150/1613/396/10552/57731/11344/6709/9647/5987/375/57175/7168/387/85464/10677/395/54828/203228/51763/28988/11078/6710/5829/10095/389/2017/1020/23616/5154/7408/4192/91663/9344/23580/10163/2934/50848/683/5058/5580/2885/5880/…
BP	GO:0090670	RNA localization to Cajal body	19	0.715674721595023	2.09235808792512	2.8879033663392e-05	0.000641984874369213	0.000470143172400427	2837	tags=58%, list=14%, signal=50%	10576/10575/908/55164/55651/1736/6950/10694/10574/5394/7203
BP	GO:0090671	telomerase RNA localization to Cajal body	19	0.715674721595023	2.09235808792512	2.8879033663392e-05	0.000641984874369213	0.000470143172400427	2837	tags=58%, list=14%, signal=50%	10576/10575/908/55164/55651/1736/6950/10694/10574/5394/7203
BP	GO:0090672	telomerase RNA localization	19	0.715674721595023	2.09235808792512	2.8879033663392e-05	0.000641984874369213	0.000470143172400427	2837	tags=58%, list=14%, signal=50%	10576/10575/908/55164/55651/1736/6950/10694/10574/5394/7203
BP	GO:0090685	RNA localization to nucleus	19	0.715674721595023	2.09235808792512	2.8879033663392e-05	0.000641984874369213	0.000470143172400427	2837	tags=58%, list=14%, signal=50%	10576/10575/908/55164/55651/1736/6950/10694/10574/5394/7203
BP	GO:0001818	negative regulation of cytokine production	256	-0.289803823554511	-1.58155965739819	2.90309549666315e-05	0.000643200840417941	0.00047103365776621	2069	tags=23%, list=10%, signal=21%	7850/9314/28964/5371/10524/7538/51564/80772/5004/2150/604/29126/1445/171389/55593/5987/11213/9454/3718/7356/66005/558/64127/945/10333/383/79594/91662/215/114548/2629/11006/5914/177/5777/1378/79671/602/7099/6992/2213/23547/51738/408/51311/6556/634/3965/5045/7305/7040/4210/29108/8993/80149/27202/27020/353514/409/9683
BP	GO:0002460	adaptive immune response based on somatic recombination of immune receptors built from immunoglobulin superfamily domains	270	-0.293364425188208	-1.58799192367868	2.90922736545951e-05	0.000643200840417941	0.00047103365776621	1765	tags=20%, list=9%, signal=19%	84695/604/29126/338322/8741/149041/717/325/3718/202309/64127/3554/4179/383/114548/11006/710/246778/3553/10459/3133/177/1379/4615/10673/5777/1378/51043/602/7099/51279/1604/2213/3105/51311/201294/1191/6556/3570/634/5580/2207/2529/4791/7040/3383/3142/121260/80149/4851/6774/64218/7454/7133
BP	GO:0042326	negative regulation of phosphorylation	350	-0.273109520164729	-1.53330670444257	2.92192384570137e-05	0.00064425244793535	0.000471803778861104	3182	tags=29%, list=16%, signal=25%	5585/4878/2810/64853/84335/10106/84062/5518/7249/103/284/5611/2039/5728/199731/84063/140885/4916/84313/6423/5339/8651/5590/4035/1032/28964/79643/5525/11117/89/4656/10636/79705/2192/5577/348/1445/207/1981/10408/9647/5575/10251/124790/5987/2887/4298/11213/6653/10217/1026/1647/11314/203228/51763/56288/9043/10507/9961/91662/80279/581/79837/2629/6546/23770/11006/5573/1050/863/91663/10221/3553/2776/517…
BP	GO:0042554	superoxide anion generation	41	-0.541932540167408	-2.16376806569133	3.08817060636545e-05	0.00067906277235906	0.000497296336412295	4049	tags=49%, list=20%, signal=39%	6850/79400/26574/3684/2773/10394/2771/27035/2150/207/239/4688/57126/1535/5580/2358/7305/7040/4689/653361
BP	GO:0031167	rRNA methylation	19	0.714531862142373	2.08901680570994	3.1083498751435e-05	0.000681652726673362	0.00049919303115747	2764	tags=58%, list=14%, signal=50%	64216/51504/27292/29081/29063/196074/2091/10436/79066/51106/117246
CC	GO:0001725	stress fiber	66	-0.462727417065527	-2.00451728439374	3.15354127232905e-05	0.000687844996873062	0.000503727800857314	2154	tags=33%, list=11%, signal=30%	5590/5239/4638/4026/1265/7205/57175/7168/22885/5829/81/1535/2275/79778/10634/10398/64236/10603/7791/3611/87/9260
CC	GO:0097517	contractile actin filament bundle	66	-0.462727417065527	-2.00451728439374	3.15354127232905e-05	0.000687844996873062	0.000503727800857314	2154	tags=33%, list=11%, signal=30%	5590/5239/4638/4026/1265/7205/57175/7168/22885/5829/81/1535/2275/79778/10634/10398/64236/10603/7791/3611/87/9260
BP	GO:0010324	membrane invagination	71	-0.453993560075943	-2.02966003567355	3.2399107347704e-05	0.000704789160909573	0.000516136477995737	3460	tags=39%, list=17%, signal=33%	3684/115548/389668/4627/9886/199/3071/7057/10347/389610/51411/343702/2150/375/9146/387/11314/19/23616/11031/2934/2213/55113/2209/5880/27243/112574/391
BP	GO:0002444	myeloid leukocyte mediated immunity	98	-0.394474730378043	-1.83252611982028	3.25534531775426e-05	0.000706253259579094	0.000517208677701177	2172	tags=33%, list=11%, signal=29%	284021/566/1636/9948/8773/2150/171389/2268/57506/57126/11314/5724/383/6810/84106/3133/5170/306/4615/4067/54210/2213/6844/201294/3965/5880/7305/2242/9846/6688/6813/5293
BP	GO:0016226	iron-sulfur cluster assembly	22	0.694631980990567	2.09989059856904	3.30511552133385e-05	0.00071323689734316	0.000522322987624008	2455	tags=59%, list=12%, signal=52%	80224/27247/3313/2395/10539/122961/654483/22/9391/64210/150274/57128/23479
BP	GO:0031163	metallo-sulfur cluster assembly	22	0.694631980990567	2.09989059856904	3.30511552133385e-05	0.00071323689734316	0.000522322987624008	2455	tags=59%, list=12%, signal=52%	80224/27247/3313/2395/10539/122961/654483/22/9391/64210/150274/57128/23479
CC	GO:0005758	mitochondrial intermembrane space	80	0.483470661940806	1.90674786050777	3.37993858981852e-05	0.000727448851930702	0.000532730792671382	3945	tags=45%, list=19%, signal=36%	54205/100272147/1371/26520/51287/23568/4725/6647/51499/26521/2628/221154/26515/79145/824/84300/11315/388753/25996/26235/4702/51142/10063/1678/9131/1841/4976/204/64083/10456/117145/131474/23408/6472/90639/55750
BP	GO:0008535	respiratory chain complex IV assembly	24	0.679882461786861	2.09019235835395	3.45609296479856e-05	0.000740726294678482	0.000542454229007697	3918	tags=67%, list=19%, signal=54%	51287/79072/84987/100303755/116228/51241/493753/29090/389203/388753/10063/100131801/6834/6341/90639/617
BP	GO:0034612	response to tumor necrosis factor	232	-0.297657796302671	-1.60851507415895	3.45988742522978e-05	0.000740726294678482	0.000542454229007697	4092	tags=31%, list=20%, signal=25%	820/6850/841/22900/6997/83483/677/2021/57824/3304/5970/6868/128506/8996/8531/2687/2686/7805/7057/672/929/414062/9447/5594/3987/4217/2309/3934/79092/4656/7538/81858/2150/83643/7293/6360/51667/207/2874/10010/355/11173/8764/6772/5609/2852/7132/3856/5595/51763/5743/3303/81/8877/2629/1535/1050/10673/9181/8372/2679/1432/2678/3383/2131/29108/80149/260434/3611/58191/7133
CC	GO:0005882	intermediate filament	201	-0.320230639109245	-1.68390094769986	3.48459627709869e-05	0.000744053005062598	0.000544890470477066	6752	tags=44%, list=33%, signal=30%	2312/3875/386675/254950/100132386/81850/125115/85289/3854/338785/4747/353332/337985/23581/192666/3857/256329/100131902/3882/3885/390792/1452/8687/144501/337979/8688/728255/337960/3883/643812/3860/83895/100288287/3851/3692/3866/439915/5317/112802/386684/440023/337959/387267/386674/81872/337880/353333/667/10763/284827/728299/3848/196374/337968/728318/386685/83755/386683/3887/3850/83896/3891/85294/8…
MF	GO:1901981	phosphatidylinositol phosphate binding	161	-0.342249757410114	-1.72663836831052	3.5028553478221e-05	0.000745988669087363	0.000546308010456023	3494	tags=32%, list=17%, signal=27%	23647/114609/115548/55062/219931/3092/27111/6017/27071/8416/285180/90203/822/2314/23400/5216/55803/6840/79674/51652/55041/7429/64333/221472/11344/207/6386/79792/10677/11152/53349/8301/56288/64411/3759/3784/11021/2934/50807/4900/29916/57706/26100/11033/9885/124460/81609/116985/112574/4689/9846/23130
CC	GO:0005776	autophagosome	94	-0.419729170690036	-1.95170764131492	3.61469426955045e-05	0.000767791343013935	0.000562274707952942	3355	tags=38%, list=16%, signal=32%	55062/9583/9001/4077/143187/285180/23400/81631/8031/57533/89849/285973/79735/84557/53349/23710/203228/23604/29982/79837/2495/79065/57617/3920/23001/2512/57655/1201/53917/10548/120892/6737/9842/8408/4210/11337
BP	GO:0070203	regulation of establishment of protein localization to telomere	11	0.808002890718085	2.0746361529456	3.68284854975582e-05	0.00078022540816498	0.000571380515689752	2837	tags=82%, list=14%, signal=70%	10576/10575/908/1736/6950/10694/7013/10574/7203
BP	GO:0034341	response to interferon-gamma	134	-0.361829717718708	-1.7751532255812	3.70974875482807e-05	0.000783877640538411	0.000574055145860868	2856	tags=28%, list=14%, signal=24%	7097/199/65010/140885/1612/3594/414062/8651/55647/83666/1613/6360/51667/84166/6772/10062/383/6810/9341/163351/23580/7099/10410/7376/6556/3965/6737/4210/10435/3383/7791/3659/3055/3460/10581/58191/7454
CC	GO:1905369	endopeptidase complex	65	0.509913760753856	1.93956539925911	3.79119429834673e-05	0.00079900650744897	0.000585134431009358	4295	tags=51%, list=21%, signal=40%	197131/5713/10026/5687/5683/5706/29979/5684/51377/5689/5695/5694/7337/5692/5682/5685/80227/5718/10213/143471/5707/5711/5717/9861/9097/5693/5686/23198/5716/51604/5708/5701/5700
BP	GO:2000379	positive regulation of reactive oxygen species metabolic process	70	-0.448248263702445	-1.98446561677822	3.81001026498656e-05	0.000800891795080335	0.000586515078970524	3460	tags=37%, list=17%, signal=31%	3684/706/2773/7755/7057/51181/11035/2771/2309/3934/2150/1026/1647/57126/10333/1535/7099/4835/1432/6648/5580/2885/2358/7305/7040/80149
MF	GO:0004527	exonuclease activity	76	0.492278843487231	1.9304343538683	3.8323293244546e-05	0.00080350181236756	0.000588426466382325	4977	tags=53%, list=24%, signal=40%	7486/201626/29883/9937/51010/1653/55775/10111/64789/57109/5810/51692/90806/25996/23404/57472/5394/83940/129563/9941/64782/9337/92667/5393/2237/246175/328/5424/5428/54840/167227/28960/22894/64421/22909/23357/64858/9924/122618/154197
CC	GO:0009295	nucleoid	41	0.592275444279138	2.06169313707779	3.8744720380746e-05	0.000808161082697618	0.000591838578133707	2720	tags=46%, list=13%, signal=40%	54931/64216/22868/3313/80298/292/7417/60493/6742/7019/55794/7978/11232/10128/84300/6832/51106/3028/1629
CC	GO:0042645	mitochondrial nucleoid	41	0.592275444279138	2.06169313707779	3.8744720380746e-05	0.000808161082697618	0.000591838578133707	2720	tags=46%, list=13%, signal=40%	54931/64216/22868/3313/80298/292/7417/60493/6742/7019/55794/7978/11232/10128/84300/6832/51106/3028/1629
BP	GO:0032757	positive regulation of interleukin-8 production	62	-0.480614273144594	-2.0684744785944	3.89725615724604e-05	0.000810829139997292	0.000593792469842211	3479	tags=39%, list=17%, signal=32%	114609/3304/10394/5970/1649/7097/929/2150/338322/57506/7096/64127/3303/3553/4615/25865/7099/51311/7100/3965/11027/29108/2867/6774
BP	GO:0046697	decidualization	26	-0.62720167247262	-2.21666494302713	3.91284106953574e-05	0.000811989576424884	0.000594642289339864	3594	tags=46%, list=18%, signal=38%	2693/1508/3976/5594/682/5595/9191/5743/51738/7421/3726/2057
BP	GO:0030099	myeloid cell differentiation	354	-0.268847165033899	-1.49957441533541	4.00848916339071e-05	0.000829716353871231	0.000607624095793249	3820	tags=31%, list=19%, signal=26%	1030/3297/54997/1230/116151/677/6005/537/10661/10296/114609/3304/4495/222642/3694/4211/284266/5153/5971/128506/4627/7097/4057/103/5926/714/3071/2039/5916/3976/760/4853/27102/1053/6886/129138/2101/1435/2068/2034/159296/222166/1777/2309/4352/5371/3059/2124/7538/9948/79705/7422/2150/604/22985/2623/3516/5196/5657/6772/211/29887/325/3718/3303/54790/8861/80279/2719/2539/116071/842/2629/11006/126014/591…
CC	GO:0008021	synaptic vesicle	196	-0.318761734293573	-1.67063348378349	4.10305175940751e-05	0.0008471288034563	0.000620375711312587	4926	tags=38%, list=24%, signal=29%	1183/23025/534/547/55530/23312/4985/5142/127833/525/22987/9899/6536/5874/10497/9922/23385/1861/84446/7054/598/1212/9554/320/9001/9381/84062/6616/23546/4504/143187/55361/3060/1742/9900/3382/90019/388662/9230/80863/57030/23095/55784/54732/57799/6854/127262/79772/5872/27185/203190/8301/2903/10228/1759/6449/6810/85439/9341/81565/11021/79641/5663/808/1201/6844/6809/120892/80331/8677/9114/8676/4311/9545
BP	GO:0065002	intracellular protein transmembrane transport	50	0.547666653751187	1.98404725106621	4.13107784844199e-05	0.000850750397519247	0.000623027904206654	3898	tags=50%, list=19%, signal=41%	10952/9804/10440/131118/29090/23480/5189/54543/134266/11231/9847/5194/140823/100652748/5193/29103/3329/23471/9131/83752/5191/5195/131474/9697/5828
MF	GO:0140223	general transcription initiation factor activity	38	0.590763308807485	2.03041856920801	4.19334585501916e-05	0.000861387551079125	0.000630817784186093	4708	tags=58%, list=23%, signal=45%	6880/2963/902/6908/54700/51616/1810/2960/2958/6879/6873/6882/2961/7343/6875/2967/6883/6877/6874/83860/6878/9013
MF	GO:0019864	IgG binding	10	-0.830458712250632	-2.19895474744583	4.23020091802174e-05	0.000866763895172434	0.000634755028767483	683	tags=90%, list=3%, signal=87%	2214/7369/2210/2213/2212/2207/2209/9103/2217
MF	GO:0005543	phospholipid binding	440	-0.253582921309404	-1.42957102371175	4.3791015287147e-05	0.000892963897815771	0.000653942010971294	3504	tags=26%, list=17%, signal=22%	57580/23647/114609/115548/55062/51228/219931/83849/3092/5322/114876/4833/27111/64853/131034/6017/388323/27071/29924/7057/8416/285180/65258/80339/90203/6464/29907/80115/139760/822/90019/2314/23400/115703/5216/55803/6840/572/5660/79674/51411/8399/51652/23263/55041/7429/64333/1071/80772/221472/57731/348/11344/207/26580/221184/9619/311/6386/29887/9146/79792/84557/10677/9693/54828/11152/53349/11314/19…
BP	GO:0090130	tissue migration	291	-0.27936090419611	-1.53352531795395	4.38007926214785e-05	0.000892963897815771	0.000653942010971294	3188	tags=23%, list=16%, signal=20%	6868/5585/1460/79812/84913/4627/2246/2523/284/59/7057/5728/56413/4846/22846/5216/4215/2876/2050/3934/9314/7429/11167/51564/7422/10014/1950/85329/348/5646/11156/51094/207/9647/1942/57449/239/3690/57175/6678/5872/387/5606/54828/1647/5743/5829/152007/5586/23616/6237/5170/6714/306/25865/3640/6667/2752/6776/634/7040/4318/388/80005/80149/5293/4851/64218
BP	GO:0099024	plasma membrane invagination	63	-0.464739513689669	-2.00696864470907	4.47222162881818e-05	0.000909463816948139	0.000666025355353612	3088	tags=38%, list=15%, signal=32%	389668/4627/9886/199/3071/7057/10347/389610/51411/343702/2150/375/387/11314/19/23616/11031/2934/2213/55113/2209/5880/112574/391
BP	GO:1904861	excitatory synapse assembly	26	-0.624878353833177	-2.2084538377231	4.52304735457973e-05	0.000917500155876499	0.000671910587279016	3399	tags=38%, list=17%, signal=32%	9378/3556/5728/4916/2895/64101/84885/27020/57622/64218
BP	GO:0006450	regulation of translational fidelity	14	0.762760741188473	2.07403508813575	4.56145937365924e-05	0.000921148112146741	0.000674582085942212	3681	tags=86%, list=18%, signal=70%	27000/79693/6193/344405/57505/23395/55699/112487/6203/92675/51654/80222
BP	GO:0000963	mitochondrial RNA processing	19	0.708097980048107	2.07020660488758	4.56373602517858e-05	0.000921148112146741	0.000674582085942212	5032	tags=84%, list=25%, signal=63%	54931/79072/22868/25821/60493/54802/6832/3028/51654/79675/10922/84881/57570/55006/51095/60528
MF	GO:0032396	inhibitory MHC class I receptor activity	11	-0.809288536417847	-2.18539452024014	4.68268729989528e-05	0.000942812028569486	0.000690447167504476	1649	tags=64%, list=8%, signal=59%	10288/11025/79168/23547/11027/353514/11024
BP	GO:0010631	epithelial cell migration	283	-0.282814762862665	-1.55144786052414	4.76162207904211e-05	0.000956331721518507	0.000700348010322895	3188	tags=24%, list=16%, signal=20%	6868/5585/1460/79812/84913/4627/2246/2523/284/7057/5728/56413/4846/22846/5216/4215/2876/2050/3934/9314/7429/11167/51564/7422/10014/1950/85329/348/5646/11156/51094/207/9647/1942/57449/239/3690/57175/6678/5872/387/5606/54828/1647/5743/5829/152007/5586/23616/6237/5170/6714/306/25865/3640/6667/2752/6776/634/7040/4318/388/80005/80149/5293/4851/64218
BP	GO:0042391	regulation of membrane potential	413	-0.256145863105187	-1.44839027932137	4.81463913076045e-05	0.000964592145851611	0.000706397346150558	6051	tags=37%, list=30%, signal=26%	23327/23630/948/9472/50944/7314/6547/23613/775/9630/10369/2561/1080/200909/5348/79784/480/5649/2568/5774/885/6330/781/353174/23593/8326/134/1143/1906/6328/56853/6331/2905/27133/66000/170572/4985/857/1138/10458/578/665/6548/8514/4204/9177/54112/2030/6327/10497/610/83795/6326/1144/3757/637/2258/23415/148/2560/2550/9722/6569/2570/54413/22953/2537/1829/1180/1134/9378/598/706/3786/3778/348980/4878/626…
BP	GO:0070202	regulation of establishment of protein localization to chromosome	12	0.797664772314574	2.08771312113222	4.84801703220557e-05	0.000967653918058668	0.000708639566109412	2837	tags=75%, list=14%, signal=65%	10576/10575/908/1736/6950/10694/7013/10574/7203
BP	GO:0043542	endothelial cell migration	206	-0.317280635747091	-1.67004034908559	4.85377304227111e-05	0.000967653918058668	0.000708639566109412	3188	tags=27%, list=16%, signal=23%	6868/1460/79812/84913/4627/2246/2523/284/7057/5728/4846/22846/4215/2876/2050/3934/9314/11167/51564/7422/10014/1950/85329/348/5646/11156/207/1942/57449/239/3690/57175/6678/5872/387/5606/54828/1647/5743/5829/23616/6237/5170/306/25865/6667/2752/6776/634/7040/388/80149/5293/4851/64218
BP	GO:0045933	positive regulation of muscle contraction	42	-0.521863261875729	-2.08607348522023	4.91436373582402e-05	0.000977332042952845	0.000715727123032161	4212	tags=45%, list=21%, signal=36%	60675/6915/148/80763/2693/4878/18/487/89/6865/5020/2852/387/5724/5743/8877/2017/3784/51738
BP	GO:1903311	regulation of mRNA metabolic process	267	0.363183116188041	1.64499404809179	4.9332235611781e-05	0.000978684009178463	0.000716717205066282	4464	tags=35%, list=22%, signal=28%	5436/708/10605/79072/4869/170506/22868/9939/3178/10949/10236/201626/29883/11340/51010/22916/22938/7188/6428/6434/4292/55795/51441/60493/10150/9698/3184/10657/56339/83989/26135/6432/3183/4154/4670/7072/10492/11052/90806/8087/27339/4116/57690/23404/79882/57472/4691/5578/51574/9646/123169/23435/79899/79066/3192/1655/10284/57721/6431/11051/197135/27327/196513/5433/129563/79675/10772/9337/79811/10179/…
BP	GO:0007159	leukocyte cell-cell adhesion	347	-0.265019175860016	-1.48311074411661	4.98764895115237e-05	0.000987067892430496	0.000722856953254304	2787	tags=25%, list=14%, signal=22%	199/8808/7805/3071/11151/140885/84807/2736/240/7369/3594/3481/64332/10332/8651/572/5590/7001/9314/84695/604/29126/1445/3654/10288/207/149041/8764/283234/387/6402/3718/7356/57126/11314/3485/79626/64127/5724/9092/4179/383/10507/8174/114548/11006/4192/5573/5914/3553/3133/177/6714/10673/5777/5175/1378/4067/1051/51043/1845/6404/83706/1604/2213/3105/2319/6403/8740/10326/101/50848/6484/634/3965/2529/588…
BP	GO:0090132	epithelium migration	286	-0.281320732103867	-1.5380512527112	5.04259769032378e-05	0.000995514298279493	0.0007290424884589	3188	tags=23%, list=16%, signal=20%	6868/5585/1460/79812/84913/4627/2246/2523/284/7057/5728/56413/4846/22846/5216/4215/2876/2050/3934/9314/7429/11167/51564/7422/10014/1950/85329/348/5646/11156/51094/207/9647/1942/57449/239/3690/57175/6678/5872/387/5606/54828/1647/5743/5829/152007/5586/23616/6237/5170/6714/306/25865/3640/6667/2752/6776/634/7040/4318/388/80005/80149/5293/4851/64218
BP	GO:0002685	regulation of leukocyte migration	196	-0.315966539514826	-1.65598383958633	5.12632092450837e-05	0.00100958660149177	0.000739348022964991	2787	tags=26%, list=14%, signal=23%	199/3071/7057/79148/11035/1893/719/1435/5594/11117/7422/2150/4354/207/8764/80024/387/5595/11314/64127/5724/3554/11240/23604/8174/64805/4192/90550/177/4615/4067/3674/3579/6403/101/6484/683/3570/3965/2529/2358/5880/3383/65125/63940/29108/391/79890/27202/6688/728
CC	GO:0061695	transferase complex, transferring phosphorus-containing groups	226	0.373476024177284	1.66814495166192	5.19846522048237e-05	0.00102131590312334	0.000747937713001733	4633	tags=40%, list=23%, signal=31%	84265/122809/5436/5286/4331/5565/6880/8835/79871/2963/9655/93/404672/1163/902/55718/4172/84172/1147/11128/5980/11232/5295/55197/5422/1021/5111/6908/5440/51616/221823/5635/2960/1164/80349/2958/51728/30849/6879/85417/23168/64210/2965/9646/6873/123169/6882/5557/2961/10622/894/54619/4646/54107/6875/5433/2967/5431/56647/81887/56655/5636/7046/64425/10621/5257/130399/25885/6883/905/5558/5441/2648/5562/5…
BP	GO:0032970	regulation of actin filament-based process	369	-0.263590561676871	-1.47827801164842	5.33401346164906e-05	0.001043941375013	0.000764506968066682	3229	tags=25%, list=16%, signal=21%	1398/90952/6262/345456/1824/284266/90102/148170/8500/54434/256949/487/4627/6385/9886/54961/3071/2039/11151/4853/832/1627/29109/80115/54959/4916/822/2314/5216/10602/643338/6840/4035/7429/3059/9948/2150/1613/396/10552/57731/11344/1265/6709/9647/5987/375/57175/7168/387/85464/10677/395/54828/203228/51763/28988/11078/6710/5829/10095/389/2017/1020/23616/3759/5154/7408/4192/91663/9344/23580/10163/2934/5…
BP	GO:0017148	negative regulation of translation	155	0.406532383031646	1.73681006126941	5.34908179412874e-05	0.001043941375013	0.000764506968066682	5244	tags=47%, list=26%, signal=35%	5436/1977/170506/5813/85451/10236/201626/28998/6726/29883/11340/51010/3658/3646/23521/4292/11236/9451/51441/55024/9698/1965/3184/115416/9775/56339/7072/10492/8087/3002/57690/6188/4076/23404/57472/4691/468/23435/79066/163255/57721/811/65981/197135/27327/196513/51247/5433/56623/129563/9337/5393/1719/54517/440275/115024/246175/6472/3609/25904/23367/167227/28960/22894/8507/55571/400961/6470/9924/1541…
BP	GO:0006302	double-strand break repair	223	0.376280162529394	1.6762501041878	5.35222593055718e-05	0.001043941375013	0.000764506968066682	5600	tags=41%, list=27%, signal=30%	4436/6119/5889/10933/7486/113510/9937/10038/57697/1653/7334/4292/286053/641/119392/55775/64710/7528/7913/3146/56916/7336/4172/196528/51444/5885/84296/6421/6118/5980/79677/7405/10111/79184/5422/55100/6419/27339/25788/472/54386/253714/64210/9112/8317/2072/84515/4176/10213/3148/93973/8914/6117/142/125150/51567/23064/2237/5932/50485/348654/1161/55183/2547/11200/80198/10721/54840/4175/64421/22891/2290…
BP	GO:0032602	chemokine production	92	-0.402866021650598	-1.87372438332911	5.40141669750559e-05	0.00105100947442591	0.000769683131576904	5290	tags=45%, list=26%, signal=33%	59341/4938/972/64170/3091/245937/5610/112744/1991/6372/6850/3566/114609/6868/247/7292/7097/199/140885/4035/566/9314/2150/2532/57506/64127/79594/11006/3553/177/4615/2865/4155/7099/54210/3570/3965/23765/4210/29108/2867
BP	GO:0098813	nuclear chromosome segregation	250	0.363147103450167	1.63718606603276	5.47103882546362e-05	0.0010620097854022	0.000777738961715994	6270	tags=46%, list=31%, signal=33%	91272/5889/55166/26271/7155/57820/55294/57697/55706/4292/286053/79003/114799/55795/10270/9184/5901/23212/29945/246184/51529/5925/10096/54908/8881/5885/6421/10464/9525/23310/80218/51433/8452/55055/11331/472/1060/9735/23047/7013/64105/29127/27436/3192/55781/2072/10609/51115/10388/83540/10592/9126/129563/3619/4085/150465/10051/56159/64682/9918/998/2237/348654/81929/283489/80198/79980/54892/3550/5145…
BP	GO:0045727	positive regulation of translation	124	0.424450160076686	1.76714909179849	5.50737767952835e-05	0.00106651223130532	0.000781036226628251	4097	tags=39%, list=20%, signal=31%	54931/4690/5436/708/6125/10605/79072/4869/170506/22868/29081/3646/10600/27230/51065/51441/65110/56648/3184/9775/10657/56339/6154/113251/84300/29063/8087/26995/6191/54505/22927/65109/7555/65094/6203/57721/55364/1982/5433/51654/51335/8440/440275/84881/6198/5935/23367/6352
BP	GO:0006937	regulation of muscle contraction	155	-0.341019353644452	-1.71243467339086	5.70472913301855e-05	0.00110209933774554	0.000807097643004755	3936	tags=33%, list=19%, signal=27%	6915/2258/5294/7137/148/80763/4842/2693/1829/3270/390594/3778/94103/4878/6262/1824/18/7125/487/6869/7140/7135/89/6865/5020/9732/1613/2281/1264/2852/7168/387/7136/4660/150/30845/5724/5743/8877/2017/6546/3759/3784/51738/808/5566/10398/4607/80005/80149/5023
BP	GO:1901652	response to peptide	480	-0.248439384141308	-1.39961030852536	5.88492122675101e-05	0.00113421023358332	0.000830613334792086	3273	tags=24%, list=16%, signal=21%	22937/83667/5970/1398/4878/340706/478/3630/896/3625/197/7249/7097/51024/858/5728/6720/760/3480/80339/4644/6464/7031/3481/2101/2771/8651/5590/4035/1395/2309/4193/3934/9314/7352/10018/22861/5020/10014/4303/1445/51094/207/123041/6772/5315/2887/682/2852/6678/5872/208/63036/6653/3718/79746/51763/7391/64127/64397/4149/5743/5829/10333/383/1759/8743/79837/1020/6272/84687/10135/81565/1535/3784/3553/177/51…
CC	GO:0032040	small-subunit processome	29	0.631201904561248	2.03418089603018	6.00128904769548e-05	0.00115073333869255	0.000842713658902671	3638	tags=62%, list=18%, signal=51%	25983/57050/6201/51602/51096/10885/134430/11103/2091/25879/10436/27340/55127/55813/79954/51077/10528/5822
BP	GO:0090257	regulation of muscle system process	222	-0.301135383648241	-1.6035208447041	6.01282755055117e-05	0.00115073333869255	0.000842713658902671	3936	tags=31%, list=19%, signal=25%	6915/2258/5294/7137/148/80763/4842/2693/1829/3270/390594/3778/94103/4878/6262/1824/18/8996/9150/7125/487/6869/221476/199/7140/4846/7135/2309/9314/7919/89/4656/6865/5020/9732/1613/2281/53632/4000/1264/2852/7168/387/7136/4660/7132/150/30845/5724/5743/8877/2539/2017/6546/3759/3784/2931/51738/808/5566/10398/5058/4607/80005/80149/5023/4851/7133
BP	GO:0030193	regulation of blood coagulation	66	-0.449916138706456	-1.9490193217513	6.01319861480949e-05	0.00115073333869255	0.000842713658902671	5493	tags=47%, list=27%, signal=34%	2161/2147/2048/1906/3818/857/3170/5627/6915/462/2811/1361/3848/7056/18/7057/2039/4846/7001/2150/5328/348/239/7391/7035/10855/5154/710/6484/634/5580
BP	GO:1900046	regulation of hemostasis	68	-0.447111495806233	-1.9510528358711	6.07926946333427e-05	0.00116063982177634	0.000849968448805497	5493	tags=46%, list=27%, signal=33%	2161/2147/2048/1906/3818/857/3170/5627/6915/462/2811/1361/3848/7056/18/7057/2039/4846/7001/2150/5328/348/239/7391/7035/10855/5154/710/6484/634/5580
BP	GO:0000070	mitotic sister chromatid segregation	159	0.400325618941039	1.7188666985696	6.1417695942389e-05	0.00116981968280879	0.000856691113404463	5828	tags=48%, list=29%, signal=34%	91272/26271/286053/79003/55795/10270/9184/5901/23212/29945/246184/51529/5925/54908/8881/5885/10464/9525/23310/80218/51433/8452/55055/472/1060/9735/23047/64105/29127/27436/3192/55781/51115/83540/10592/9126/129563/3619/4085/10051/64682/9918/348654/81929/283489/79980/54892/3550/51451/10615/546/90417/10403/699/51434/23244/23636/23137/8697/84101/9232/9928/1062/9183/7272/11130/7175/81930/54984/79075/23…
CC	GO:0005938	cell cortex	287	-0.282181683357874	-1.53779633795031	6.19735946153141e-05	0.00117764343491489	0.000862420662155671	4157	tags=30%, list=20%, signal=24%	10497/163778/25924/8605/4082/387755/126206/23603/89848/794/667/10296/7127/23647/4647/1212/800/29899/6786/23242/9322/90102/4627/2246/9886/2039/134549/9936/11151/832/1742/1627/10487/3748/5216/5590/11336/51411/60/3059/444/89/9948/4739/89958/57731/10121/4354/6709/4289/283849/57710/1455/208/387/2995/29959/54536/28988/56288/6710/5829/81/389/10129/2017/7122/84687/91663/3927/91828/2934/5816/2319/5663/148…
BP	GO:0003073	regulation of systemic arterial blood pressure	95	-0.396796070256114	-1.85116685483703	6.23806879184088e-05	0.00118260958357469	0.000866057509344362	5529	tags=43%, list=27%, signal=32%	3817/134/5331/1906/143872/1511/2028/10391/5919/2621/10699/56670/4204/6518/1908/7137/148/80763/22953/552/66002/4878/1215/9283/1579/4846/155/1636/27035/551/2150/8529/7168/387/1535/2931/133/6648/1889/65125/4311
BP	GO:0000466	maturation of 5.8S rRNA from tricistronic rRNA transcript (SSU-rRNA, 5.8S rRNA, LSU-rRNA)	24	0.669735638887717	2.05899753737031	6.50944980833398e-05	0.00123118125279305	0.000901627878003812	4445	tags=71%, list=22%, signal=55%	6227/11340/51010/55759/29777/23212/10171/10799/23404/5394/27340/117246/65095/5393/9875/79707/8602
BP	GO:0048660	regulation of smooth muscle cell proliferation	143	-0.340042155448403	-1.68574897203827	6.82824848000681e-05	0.00128847460852966	0.00094358537746973	2787	tags=27%, list=14%, signal=24%	199/7057/5728/4209/2768/30008/2771/4217/4193/9314/6934/7919/27035/348/3654/5739/207/6772/239/7052/1264/2852/7168/387/1026/5724/5743/10135/1535/10221/4615/7099/4835/6648/3570/5058/7040/4318/3611
BP	GO:2000116	regulation of cysteine-type endopeptidase activity	222	-0.299778576579111	-1.59629596003185	6.95394366193837e-05	0.00130746170244784	0.000957490148322985	3135	tags=32%, list=15%, signal=28%	80758/3092/2810/56616/8996/843/4504/489/51024/4057/7805/7057/5894/83596/1612/89780/6423/2876/9447/4671/572/4217/1032/4193/9314/7429/5371/444/10018/22861/551/7422/80759/317/207/23786/171389/355/9647/239/358/96459/2852/387/27429/5743/2903/79594/8743/91662/581/114548/842/58484/6714/5447/1611/2934/8740/408/64780/27141/3965/4210/4318/5329/8837/29108/1509/5023/6195/409
BP	GO:0051051	negative regulation of transport	407	-0.247919974200714	-1.40237418526385	6.97300388777079e-05	0.00130746170244784	0.000957490148322985	2962	tags=24%, list=15%, signal=21%	3630/124930/3625/7097/51024/284/7327/3071/7057/2039/5359/5728/6720/10347/3976/338692/11151/377630/3060/65266/140885/1742/538/8501/51719/4043/2771/7032/2859/283518/8399/25953/6865/5020/1950/2281/65268/415116/3792/348/1445/10288/8529/1265/207/5657/9647/5987/3690/2887/10956/6386/79772/208/7132/150/3753/10062/11314/51763/8301/945/5743/64805/1020/9341/54550/124935/80223/5008/3553/146722/90007/9094/293…
BP	GO:0031667	response to nutrient levels	455	-0.25036285417709	-1.4095727738342	6.98508958707645e-05	0.00130746170244784	0.000957490148322985	4895	tags=35%, list=24%, signal=27%	5919/83990/867/2691/340024/389383/8678/2621/5292/7482/7392/2875/5571/3170/4914/916/5164/9681/5105/2520/51422/5610/7252/3155/467/27344/22933/26/54361/22856/6915/462/84446/1030/10991/27072/3297/80763/6569/2693/51052/11133/1442/7054/100507055/706/143686/55062/8428/83667/5970/27158/4353/2696/2348/2067/4504/1649/3625/4049/51024/23334/5728/6720/150094/3060/8648/27102/8493/64121/1592/81631/6423/5339/675…
BP	GO:1902532	negative regulation of intracellular signal transduction	464	-0.25125256006461	-1.4126144000344	6.99332485657337e-05	0.00130746170244784	0.000957490148322985	3500	tags=28%, list=17%, signal=24%	1859/7009/10105/80824/598/143686/4987/83667/5970/4878/64853/84335/8996/23239/3630/1649/8531/7249/4170/23334/7057/5728/10347/3976/3480/140885/57053/4582/6423/2876/5494/90993/284996/1032/4193/253980/9314/7919/1846/11117/89/51564/8131/10636/51231/23677/2192/5514/2150/65268/604/348/1445/50484/51094/201163/9100/207/7077/118471/2874/23410/5138/171389/123041/51256/10010/1942/10251/6772/135644/6397/96459…
BP	GO:0002443	leukocyte mediated immunity	351	-0.265434723889818	-1.49866064127297	7.23025270511998e-05	0.00134813343798137	0.0009872751783668	2172	tags=21%, list=11%, signal=19%	284021/5590/100141515/566/1636/9948/8773/2150/89886/604/8741/171389/717/2268/325/10383/57506/3718/57126/11314/202309/64127/5724/3554/4179/383/6810/114548/11006/84106/710/3553/1130/10459/3133/177/1379/5170/306/4615/5777/1378/4067/602/7099/54210/51279/1604/2213/3105/51311/6844/201294/1191/634/5580/3965/2207/2529/5880/7305/127544/7040/3383/2242/121260/9846/6688/6813/5293/409/7454/7133
BP	GO:0002253	activation of immune response	285	-0.282868213962822	-1.54909407625094	7.24409882868961e-05	0.00134813343798137	0.0009872751783668	1686	tags=21%, list=8%, signal=20%	629/79908/1445/2874/149041/10084/717/2268/54718/325/8517/57506/11314/64127/4179/55072/581/9473/11006/660/84106/710/3553/58484/1379/6714/5777/1378/4067/5199/25865/1845/150372/7099/51279/1604/7917/2213/3105/5663/1191/10616/2357/634/5058/5580/2207/2358/7305/8398/65125/10603/5795/3055/11027/29108/2867/80149/27202/728/5293
MF	GO:1902936	phosphatidylinositol bisphosphate binding	99	-0.380701500055459	-1.77140602778591	7.26508828251154e-05	0.00134894568247823	0.000987870007341386	3479	tags=34%, list=17%, signal=29%	114609/115548/55062/219931/3092/27111/6017/8416/90203/822/2314/23400/5216/55803/6840/51652/7429/11344/6386/79792/10677/11152/8301/56288/3759/3784/11021/2934/50807/26100/11033/9885/124460/112574
BP	GO:2001236	regulation of extrinsic apoptotic signaling pathway	147	-0.339925494413703	-1.7022504177405	7.37031724157021e-05	0.00136535968260504	0.000999890430873921	3563	tags=33%, list=17%, signal=28%	2537/5979/64114/3304/598/2138/5970/5499/8996/51330/4170/7057/5728/672/5894/83596/4846/6423/2876/6789/6788/7001/5371/6934/10197/1495/1613/2623/207/5196/4000/2852/27429/3303/8743/6810/2017/3553/6714/9181/4055/10616/50486/3383/162989/8837/29108/2932/85450
BP	GO:0032722	positive regulation of chemokine production	69	-0.443225084776915	-1.95575138915321	7.39935665284908e-05	0.00136761685378627	0.00100154341938216	5762	tags=51%, list=28%, signal=37%	54106/90865/326/59341/4938/972/64170/3091/245937/5610/112744/6850/3566/114609/6868/247/7292/7097/199/4035/566/2150/57506/64127/3553/177/4615/2865/4155/7099/3570/3965/23765/29108/2867
BP	GO:0032642	regulation of chemokine production	91	-0.395002049875846	-1.83453642714232	7.43301261422743e-05	0.00137071509890548	0.00100381234945727	5290	tags=44%, list=26%, signal=33%	59341/4938/972/64170/3091/245937/5610/112744/1991/6372/6850/3566/114609/6868/247/7292/7097/199/140885/4035/566/9314/2150/2532/57506/64127/79594/11006/3553/177/4615/2865/4155/7099/3570/3965/23765/4210/29108/2867
MF	GO:0009055	electron transfer activity	115	0.432480224301646	1.788304739811	7.70856182617334e-05	0.00141830545708777	0.00103866407706763	4840	tags=48%, list=24%, signal=37%	128/54205/4710/4717/4718/4708/7386/1337/1353/7388/4697/4725/4724/1347/29796/4711/1327/55967/4701/4698/4716/4715/9377/1528/4694/2110/4702/1329/1349/4700/9249/4729/4726/4707/10975/4695/4714/2230/6834/6392/4723/4709/51079/5860/4704/231/4728/51022/4722/4719/9167/1355/84883/8560/8574
BP	GO:0018205	peptidyl-lysine modification	348	0.333645416254273	1.54453732557534	7.76857852346383e-05	0.00142611416604945	0.00104438260931063	4300	tags=32%, list=21%, signal=26%	10054/26009/23512/25950/3094/8726/55170/26354/51504/56950/10933/4706/51601/6613/2653/6880/8089/86/22938/6885/26122/84661/9474/286053/648/9643/114799/51562/1786/8473/92342/7341/7737/11137/11019/387787/8520/9913/54934/205564/83852/80218/79918/23409/6419/23774/1810/11315/22976/26053/57343/1491/80349/29104/6879/23411/22823/54556/23168/64754/9646/10055/4674/26054/2146/10626/117143/6418/26036/51176/408…
BP	GO:0050766	positive regulation of phagocytosis	63	-0.453912946558273	-1.9602143229385	7.94947859592192e-05	0.00145323898452891	0.00106424685957548	3378	tags=41%, list=17%, signal=35%	10960/5322/197/3071/3601/10347/140885/4035/566/1785/1794/2150/717/64127/1535/3553/146722/11031/2213/10326/6556/2207/2358/55423/5795/29108
BP	GO:0002886	regulation of myeloid leukocyte mediated immunity	55	-0.46582347919855	-1.96354275573185	7.95215811105296e-05	0.00145323898452891	0.00106424685957548	1397	tags=38%, list=7%, signal=36%	2150/2268/57506/57126/11314/5724/383/6810/84106/3133/5170/4067/2213/201294/3965/5880/7305/2242/9846/6688/6813
BP	GO:0002687	positive regulation of leukocyte migration	129	-0.35769529128633	-1.7572624803812	8.06059660373251e-05	0.00146974563691428	0.00107633513490408	5290	tags=42%, list=26%, signal=31%	59341/972/6363/1906/6387/3958/83700/5919/245937/2621/6346/57118/284340/158747/375056/7499/1908/83483/1230/114609/6868/199/3071/7057/719/1435/5594/7422/2150/8764/387/5595/5724/3554/23604/8174/64805/4192/90550/177/3674/3579/6403/101/3570/3965/2358/5880/3383/65125/63940/29108/6688/728
CC	GO:0000151	ubiquitin ligase complex	287	0.345465131260954	1.57799938523297	8.11880646302402e-05	0.00147704026100845	0.00108167718866582	3240	tags=28%, list=16%, signal=24%	89890/8445/197131/8065/80067/54994/80012/51185/27252/55294/55958/10393/25852/23588/7334/54876/84108/55031/26260/648/27101/51009/84259/6045/1163/23291/119504/29945/10425/246184/55070/51529/23142/9412/84541/8881/84246/5356/26272/114907/11059/79184/150684/83892/90390/9443/7993/54800/26249/9978/122773/51433/8452/57542/23014/130507/26235/1164/283807/25879/84447/7322/10116/51239/57643/8453/79139/6500/2…
BP	GO:0014909	smooth muscle cell migration	71	-0.441277713410132	-1.97281155131832	8.20591824008502e-05	0.00148954855928523	0.00109083735936135	3229	tags=37%, list=16%, signal=31%	1398/54434/199/2768/538/4035/4193/1636/9732/4303/5328/3690/2887/57175/7168/387/6653/5154/4192/10221/6714/7099/5058/6282/80005/3611
BP	GO:0050778	positive regulation of immune response	469	-0.248668232685885	-1.39567952363082	8.34889063562462e-05	0.00151211827271112	0.00110736578097042	1799	tags=19%, list=9%, signal=18%	2150/83666/282616/29126/338322/629/79908/1445/8741/84166/2874/149041/10084/400709/717/2268/3430/54718/325/8517/57506/57126/11314/64127/5724/3554/4179/55122/383/55072/6810/581/114548/9473/11006/660/84106/710/1535/5914/3553/58484/10459/3133/1379/6714/10673/5777/1378/4067/5199/25865/1845/150372/7099/51279/1604/7917/2213/3105/5663/101/51311/1191/10616/6556/2357/634/5058/5580/3965/2207/2358/7305/8398/…
BP	GO:0070525	tRNA threonylcarbamoyladenosine metabolic process	15	0.732280929252414	2.02685257715699	8.66065315056248e-05	0.00156508997023751	0.00114615841132166	4409	tags=80%, list=22%, signal=63%	64172/25821/51002/55644/54802/112858/3028/51654/84881/57570/55006/8270
BP	GO:0010543	regulation of platelet activation	39	-0.524867109808499	-2.07341858173388	8.68570811150486e-05	0.00156612968037223	0.00114691981963614	3165	tags=41%, list=16%, signal=35%	7056/18/2039/4846/348/239/63036/51206/5154/4067/7099/6403/50848/634/5580/2207
BP	GO:0014812	muscle cell migration	84	-0.402112643668428	-1.82842285747314	8.71184389691046e-05	0.00156735923236212	0.00114782025436012	3229	tags=33%, list=16%, signal=28%	1398/54434/199/2768/538/4035/4193/1636/9732/4303/5328/3690/2887/57175/7168/387/6653/5154/4192/10221/6714/7099/51177/5058/55909/6282/80005/3611
MF	GO:0106310	protein serine kinase activity	351	-0.263634350652708	-1.48849562416248	8.73838628851878e-05	0.00156865633506729	0.00114877015832996	3707	tags=29%, list=18%, signal=24%	4140/80216/4342/10114/100130827/83983/23097/1859/57551/8428/6732/57538/5585/11040/10746/283629/55589/10298/10188/646643/8814/10420/150094/5894/65266/27102/1612/11011/11035/5603/4215/6789/8576/5594/85481/5568/5590/56975/6788/4217/140803/79705/9088/1613/9149/65268/415116/10290/3654/207/6792/81788/1018/5609/1455/208/5606/5595/1263/23604/2580/5586/1020/4117/84930/4296/5600/2872/8569/5218/84254/5170/9…
BP	GO:0098581	detection of external biotic stimulus	25	-0.613027262518966	-2.16021102961908	8.79871139862699e-05	0.00157599877016467	0.00115414722540373	2856	tags=36%, list=14%, signal=31%	7097/4671/7096/64127/10333/58484/7099/3105/8993
CC	GO:0042641	actomyosin	75	-0.429122772064693	-1.94122102872139	8.81852292208522e-05	0.00157606817158149	0.00115419804996919	2547	tags=32%, list=12%, signal=28%	1627/29109/5590/5239/4638/4026/1265/7205/57175/7168/22885/5829/81/1535/2275/79778/10634/10398/64236/10603/7791/3611/87/9260
BP	GO:0042116	macrophage activation	98	-0.382219888759152	-1.77559644693767	8.88166571625816e-05	0.00158386451915865	0.00115990752963048	2080	tags=24%, list=10%, signal=22%	8399/566/22918/3430/10062/7096/10333/8877/10135/1050/177/7099/2213/1191/3727/6556/120892/2358/22904/7305/3460/80149/728/8291
BP	GO:0043628	ncRNA 3'-end processing	39	0.566871341964206	1.94373653604702	9.31383613267634e-05	0.00165729092939771	0.0012136797084247	3738	tags=46%, list=18%, signal=38%	54931/6227/11340/51010/6741/1736/55520/2091/51728/23404/5394/51574/25896/3028/57508/5393/55656/26024
CC	GO:0034708	methyltransferase complex	79	0.472196392136507	1.85975524096489	9.59593585632667e-05	0.00170375106210579	0.00124770374084911	6831	tags=61%, list=34%, signal=41%	121536/23512/8726/5931/2079/1207/6880/29915/54881/5928/84661/6045/8731/56339/51605/22976/29104/6879/2146/57721/79084/83732/81887/79872/80335/6874/55006/284058/9739/4297/6878/27043/1876/11108/4234/3066/26121/9734/7403/54554/3054/6872/9589/23091/79447/23468/58508/115708
BP	GO:0033674	positive regulation of kinase activity	452	-0.245944904861001	-1.39204340828716	9.70001291500826e-05	0.00171846953695146	0.00125848248460633	2971	tags=22%, list=15%, signal=19%	4504/3630/896/2246/23118/6385/4057/284/3071/7057/1857/3480/54757/1742/6886/4916/11035/89780/9802/51719/3481/1435/6789/2264/8651/572/5590/2050/6788/4217/566/79092/1636/8543/7422/221472/4739/1950/128344/1445/3654/207/2047/1942/23533/5609/3690/2268/7039/387/5606/9693/150/1026/11314/558/64127/10333/64805/1020/4296/4593/5154/84254/3553/177/5170/9344/84722/6714/5871/4067/9770/57091/7099/9094/5899/2180/…
BP	GO:0002283	neutrophil activation involved in immune response	18	-0.695188984912341	-2.22894003315929	9.75389040382008e-05	0.00172424981996942	0.00126271554476698	1208	tags=56%, list=6%, signal=52%	57126/5724/84106/306/4615/2207/7305/11027/6688/6813
MF	GO:0019865	immunoglobulin binding	21	-0.659195203549362	-2.21898897843051	0.000101222430253672	0.00178280784703611	0.00130559919781519	2414	tags=52%, list=12%, signal=46%	7450/7369/2210/2213/2212/2207/2209/9103/2204/11027/2217
MF	GO:0005178	integrin binding	136	-0.344987229575718	-1.69814059896323	0.000101290906764068	0.00178280784703611	0.00130559919781519	3746	tags=32%, list=18%, signal=26%	6850/7087/3936/3911/667/3684/3909/1289/3694/6868/4627/2246/7057/8482/977/7450/3481/6423/60437/11117/89/2192/85329/7077/3912/3690/3913/57126/7148/81/8174/3553/6714/3693/4067/83706/3385/50848/3383/3687/7094/3611/87
CC	GO:0097060	synaptic membrane	375	-0.262341630170745	-1.46857146222509	0.000103271837955222	0.00181373959560318	0.00132825136764007	5361	tags=30%, list=26%, signal=23%	134/490/6506/1312/2048/152/399694/1143/133396/22866/10160/22895/1056/2905/23025/23017/4985/1138/6453/10458/26059/374291/2239/10675/22997/9177/145581/6536/10497/23385/6326/1144/388336/9751/64084/148/2560/2550/794/322/2570/54413/2693/27286/6531/1134/115548/9378/1212/9152/80758/320/440829/3778/3092/3747/53826/9381/23380/2899/84062/6616/55361/286/5728/116443/8506/1742/1627/4916/3748/57053/11336/33945…
BP	GO:0000725	recombinational repair	127	0.422221170524366	1.76435790987622	0.000108307467864121	0.00189807082991247	0.00139000944888703	5550	tags=46%, list=27%, signal=33%	6119/5889/10933/7486/113510/57697/7334/286053/641/119392/64710/7528/4172/196528/51444/83695/5885/84296/6421/6118/5980/79677/25788/54386/253714/64210/8317/2072/84515/4176/10213/8914/6117/142/125150/2237/5932/348654/55183/80198/10721/4175/22891/22909/2073/23137/79728/5888/64110/51659/3364/29935/55693/79035/441161/92797/5965/7517
BP	GO:0030150	protein import into mitochondrial matrix	19	0.69118550122239	2.02076101069503	0.000109535700530178	0.00191545834935747	0.00140274280737944	1836	tags=47%, list=9%, signal=43%	9804/10440/131118/29090/54543/134266/140823/100652748/29103
BP	GO:0062125	regulation of mitochondrial gene expression	26	0.642829017519182	2.02305731191318	0.000110520717981061	0.00192852710902867	0.00141231341936184	5163	tags=73%, list=25%, signal=55%	54931/708/79072/22868/115416/10128/84300/64863/26995/51654/51335/10102/84881/6472/5562/55005/92170/23107/8846
BP	GO:0031348	negative regulation of defense response	211	-0.304056464052227	-1.60867809804204	0.000112018585154812	0.00195046952778143	0.00142838245583672	2059	tags=24%, list=10%, signal=22%	10162/9314/28964/7538/81858/348/84166/2874/171389/6397/11213/2852/2268/7132/325/10062/79626/64127/10906/383/79594/91662/114548/2629/4192/710/3133/6714/89790/1378/79671/4067/7130/2213/3105/51738/1432/313/7376/634/5580/3965/6737/2358/5045/9021/4210/3055/8993/409/7133
BP	GO:0006836	neurotransmitter transport	204	-0.311310029149821	-1.63087623048202	0.000114446213098733	0.0019884723192358	0.00145621294475904	4682	tags=34%, list=23%, signal=27%	1138/127833/26059/10675/8618/22987/2030/6623/9899/6507/6536/11255/10497/1861/84446/9751/148/4842/6531/23396/7054/9378/9152/320/9381/84062/6616/116443/3060/9900/6539/6572/55288/3382/90019/6535/388662/28964/25953/6865/348932/57030/6580/55784/8773/6854/3690/79772/2852/84961/8825/150/6532/6810/1020/57617/8775/5663/6533/808/1488/6844/10211/6809/120892/80331/2932/8676/5023/6813
BP	GO:0014910	regulation of smooth muscle cell migration	64	-0.438840260038038	-1.89126278881095	0.00011642401394381	0.00201851378021383	0.00147821313250743	3229	tags=38%, list=16%, signal=32%	1398/54434/199/2768/538/4035/4193/1636/9732/4303/5328/57175/7168/387/6653/5154/4192/10221/6714/7099/5058/6282/80005/3611
BP	GO:0043270	positive regulation of ion transport	264	-0.280807995874079	-1.52299524709593	0.000117151478436988	0.0020267955139397	0.00148427807378924	6426	tags=45%, list=32%, signal=31%	5028/6769/6529/9536/5608/3596/3359/1128/187/10368/65267/825/23630/9472/10768/10369/50487/799/57165/1080/729230/5348/5649/885/6330/781/8811/57158/134/490/2147/2048/1906/6387/6331/11261/3958/84766/22925/857/84876/578/6548/1908/6536/57214/1482/3757/81671/10991/9722/54997/6569/1230/5652/54413/22953/4842/706/552/9001/6786/4878/6262/3747/18/487/1579/3060/65266/2273/776/8399/3934/387129/482/1785/389816/…
BP	GO:0044743	protein transmembrane import into intracellular organelle	35	0.59644527853946	2.02326239301111	0.000117864782175709	0.00203479753739085	0.00149013817554731	4728	tags=60%, list=23%, signal=46%	9804/10440/131118/29090/5189/54543/134266/5194/140823/100652748/5193/29103/3329/9131/83752/5191/5195/131474/5828/55670/80273
CC	GO:0031970	organelle envelope lumen	89	0.462141601711208	1.84839080827886	0.000118594257341097	0.00204304416999078	0.00149617741130962	3945	tags=43%, list=19%, signal=35%	54205/100272147/1371/26520/51287/23568/4725/6647/55749/27101/51499/26521/2628/221154/26515/79145/824/84300/11315/388753/25996/26235/4702/51142/10063/1678/9131/1841/4976/204/64083/10456/117145/131474/23408/6472/90639/55750
BP	GO:0016197	endosomal transport	207	-0.299503426292393	-1.58433699983361	0.000123265663557142	0.00211902032648866	0.00155181683938462	2125	tags=25%, list=10%, signal=23%	84440/51652/9230/51160/79643/57533/23585/54918/56850/5119/5987/79735/9146/5872/10938/50632/6653/30845/19/23274/8301/23258/9043/10228/10043/9341/80700/6272/93343/83547/55004/1130/64129/11021/6811/79778/8218/50618/55275/57706/58513/22853/1639/91056/120892/9185/8677/27243/81609/112574/8943/7454
CC	GO:0031225	anchored component of membrane	159	-0.331823786516864	-1.676864440926	0.000124518288189877	0.00213602830945595	0.00156427225288051	6417	tags=49%, list=31%, signal=34%	11181/349633/4680/6853/130617/1271/55997/1012/161357/2817/4045/284348/27076/146183/8692/63827/2674/8581/1087/10082/7007/64096/203074/8876/10942/130576/51299/966/2239/2765/1088/137797/5874/4061/6997/2811/349667/146760/266727/338328/58530/8875/248/2348/27293/7512/8482/929/147719/257194/7369/4326/80820/57127/9230/2350/66004/250/43/64174/83546/1942/57126/64127/7035/84628/2719/64180/11021/64386/1604/2…
CC	GO:0098978	glutamatergic synapse	326	-0.266138432251436	-1.48511248623098	0.000126358002645182	0.00216301441658863	0.00158403492101278	3307	tags=23%, list=16%, signal=20%	80758/320/3092/5970/53826/5499/2899/84062/6616/5520/3556/116443/11151/1742/1627/4916/9900/89780/5216/5590/388662/64840/60/1785/80863/10636/5577/56850/729956/23373/348/26052/2047/6792/5575/1173/6854/375/3690/84961/6678/387/50632/22885/1978/8650/2903/84628/1759/6810/1020/2895/5573/57617/6714/9181/4067/8775/64101/2319/4900/51738/1432/1488/11252/10211/6809/120892/6455/2932/8943/5023/27020/87/6774
CC	GO:0045111	intermediate filament cytoskeleton	240	-0.287415809085811	-1.55769106678718	0.00012716436414925	0.00217167834068213	0.00159037975080765	5734	tags=36%, list=28%, signal=26%	3857/256329/100131902/3882/3885/390792/1452/8687/144501/337979/8688/728255/337960/3209/3883/643812/3860/83895/100288287/3851/51147/3692/3866/100130958/439915/5317/112802/386684/440023/337959/387267/386674/81872/337880/353333/667/10763/284827/728299/3848/196374/27158/337968/728318/386685/90102/83755/386683/3887/3850/83896/3891/85294/85293/11011/337963/3855/5339/25984/319101/3881/1674/387273/386681…
BP	GO:0000724	double-strand break repair via homologous recombination	126	0.417296193527734	1.74258281818963	0.000127399419542111	0.00217167834068213	0.00159037975080765	5550	tags=45%, list=27%, signal=33%	6119/5889/10933/7486/113510/57697/7334/286053/641/119392/64710/7528/4172/196528/51444/5885/84296/6421/6118/5980/79677/25788/54386/253714/64210/8317/2072/84515/4176/10213/8914/6117/142/125150/2237/5932/348654/55183/80198/10721/4175/22891/22909/2073/23137/79728/5888/64110/51659/3364/29935/55693/79035/441161/92797/5965/7517
BP	GO:0045005	DNA-dependent DNA replication maintenance of fidelity	44	0.547289316021566	1.92737879543403	0.00012953937733148	0.00220352726974346	0.00161370359712282	5600	tags=66%, list=27%, signal=48%	7486/54465/57697/641/64710/91603/5111/54962/6419/545/253714/201973/8914/84083/91607/10189/50485/348654/10293/5424/9984/546/55345/22891/5888/29980/441161/1763/197342
BP	GO:0050818	regulation of coagulation	70	-0.429801149075802	-1.90279733678765	0.000130231347296411	0.00221066349783071	0.0016189296531342	5493	tags=46%, list=27%, signal=34%	2161/2147/2048/1906/3818/857/3170/5627/6915/462/2811/1361/3848/7056/18/7057/2039/4846/7001/2150/5328/348/239/7391/7035/10855/5154/710/5663/6484/634/5580
CC	GO:0030027	lamellipodium	196	-0.306050264564704	-1.60401254195617	0.000131702035585447	0.0022309609952825	0.00163379406851961	2801	tags=27%, list=14%, signal=23%	1464/59/199/11151/832/1627/1072/822/4810/89846/60/28964/7429/1785/4638/221472/4739/54518/1495/11344/207/57449/3690/57175/5872/387/10677/29959/22885/57126/28988/5829/6810/64411/2017/5586/1020/23616/7408/84687/121512/29780/10163/23625/2319/3636/5058/10211/6809/5880/4210/3611
BP	GO:0034109	homotypic cell-cell adhesion	89	-0.397010721362411	-1.8387810562785	0.000132998697343693	0.00224823214634734	0.00164644220724812	4049	tags=36%, list=20%, signal=29%	6850/5294/2811/1829/2778/1824/18/9158/4627/2039/375033/89780/4352/60/2623/239/3690/63036/9414/51206/64805/5777/4067/3674/83706/50848/634/10398/5580/7094/5329/3611
BP	GO:1903557	positive regulation of tumor necrosis factor superfamily cytokine production	102	-0.37032255589591	-1.74287019991877	0.000133537820661984	0.00225265255062648	0.00164967939082372	2856	tags=29%, list=14%, signal=25%	7097/7057/943/929/566/5004/5005/5196/57506/7096/64127/5724/1535/3133/177/4615/9181/7099/9261/5663/101/1191/120892/3965/7305/5795/11027/29108/353514/6774
BP	GO:0001933	negative regulation of protein phosphorylation	312	-0.265731311790855	-1.46804183466917	0.000135171642488999	0.00227548279492892	0.00166639860635597	3182	tags=28%, list=16%, signal=24%	5585/4878/2810/64853/84335/10106/84062/5518/7249/103/284/5611/2039/5728/199731/84063/140885/4916/84313/6423/5339/8651/5590/4035/1032/79643/11117/10636/79705/2192/5577/348/207/1981/9647/5575/10251/124790/5987/4298/11213/6653/10217/1026/1647/11314/203228/51763/56288/9043/10507/9961/91662/80279/581/2629/6546/23770/11006/5573/1050/91663/10221/3553/2776/5170/138429/5777/4067/58190/9770/1845/5663/408/8…
BP	GO:0031668	cellular response to extracellular stimulus	230	-0.286963352416248	-1.55140652761468	0.000137663964981884	0.00231264060427123	0.00169361029164811	4740	tags=39%, list=23%, signal=30%	8678/2621/5292/7482/7392/5571/3170/5164/9681/5105/51422/5610/2353/467/26/54361/84446/1030/10991/27072/11133/143686/55062/8428/83667/552/27158/2348/3625/199/23334/6720/150094/8648/8493/26153/64121/81631/6423/5339/5594/4217/2309/4193/3934/2350/8131/55630/875/53632/201163/1981/355/81788/96459/79792/84557/6494/1026/11152/10533/53349/5595/23710/23274/7391/558/4149/58528/2629/84687/10135/3920/4067/1611…
BP	GO:0045860	positive regulation of protein kinase activity	374	-0.252035662901881	-1.41868613744844	0.000138040971199672	0.00231418272792178	0.00169473963119215	2971	tags=23%, list=15%, signal=20%	4504/3630/896/2246/23118/6385/4057/284/3071/7057/1857/54757/1742/6886/4916/11035/89780/9802/51719/3481/1435/6789/8651/5590/6788/4217/566/79092/1636/7422/221472/4739/1950/1445/3654/207/1942/23533/5609/3690/7039/387/5606/9693/150/1026/11314/64127/10333/1020/4296/5154/84254/3553/177/5170/9344/84722/6714/5871/9770/57091/7099/9094/5899/2180/5663/51738/143384/808/101/5605/1191/2011/6556/3570/65018/5058…
BP	GO:0051028	mRNA transport	122	0.413616025364893	1.71508336395155	0.000139397477444295	0.00233177215737269	0.00170762085393262	4441	tags=42%, list=22%, signal=33%	9908/57122/129401/53371/9939/3178/22916/23279/6428/55706/55795/65110/56648/7514/84324/9775/55308/6432/1070/4927/56943/57187/10128/220988/4116/10212/79023/54888/144983/84248/9972/65109/80145/23165/55916/3800/7884/5433/55746/8106/5903/348995/10189/91746/81929/9631/9984/84321/9284/3181/1660
BP	GO:0051258	protein polymerization	276	-0.276325952079737	-1.50107611799678	0.00013978774260244	0.00233177215737269	0.00170762085393262	3504	tags=28%, list=17%, signal=23%	57580/1859/23647/375307/3304/11065/90952/23242/345456/148170/54434/256949/54961/199/3071/2039/11151/832/1627/80115/822/2314/5216/10602/643338/6840/117854/51652/28964/7429/3059/10552/57731/11344/6709/54820/10844/5987/375/57175/387/85464/10677/395/28988/11078/6710/3303/10095/2017/84282/7408/81565/91663/84722/79778/23580/10163/2934/22921/65018/1639/5058/5580/2885/10435/10093/3383/9050/3055/2242/2724…
BP	GO:0048010	vascular endothelial growth factor receptor signaling pathway	51	-0.464470435336904	-1.90754708799482	0.000139952309667303	0.00233177215737269	0.00170762085393262	3067	tags=31%, list=15%, signal=27%	79812/4504/199731/11117/7422/3690/2887/9146/558/3553/6714/7867/25865/9261/1432/3678
MF	GO:0005546	phosphatidylinositol-4,5-bisphosphate binding	74	-0.416001481956011	-1.87396265114601	0.000141570704963718	0.00235390307392543	0.00172382793252845	3479	tags=35%, list=17%, signal=29%	114609/115548/27111/8416/90203/822/2314/5216/55803/6840/51652/7429/11344/6386/79792/10677/8301/56288/3759/3784/11021/2934/50807/9885/124460/112574
BP	GO:0019882	antigen processing and presentation	102	-0.369029121242038	-1.7367828345183	0.000143238051483328	0.00237675572543092	0.0017405635574715	2260	tags=25%, list=11%, signal=23%	5696/10332/1785/1636/10437/10288/64127/55080/5869/57705/2629/3133/11021/1520/2213/3105/6892/10981/6556/2207/3383/2131/29108/1509/8943/7454
MF	GO:0016411	acylglycerol O-acyltransferase activity	27	-0.591028557692532	-2.09291919649014	0.000144297586725584	0.00238945024222733	0.00174986010110832	2694	tags=52%, list=13%, signal=45%	56894/80339/254531/10162/10554/9926/8694/10555/51099/57104/79143/129642/84649/54947
BP	GO:0007009	plasma membrane organization	131	-0.351653530681766	-1.72724487922564	0.000145024945020004	0.0023966036739151	0.00175509875578931	3860	tags=34%, list=19%, signal=28%	57048/79400/23136/23418/338440/1289/9381/2348/389668/4627/339168/23207/30846/5359/858/5728/10347/80115/79628/389610/5339/50636/51411/116238/1785/27035/2350/343702/207/745/208/215/6810/1378/2934/50807/1201/1191/11252/55113/10211/5580/9885/55909/8291
BP	GO:0042982	amyloid precursor protein metabolic process	71	-0.42944559558142	-1.91991393600788	0.000145776065223601	0.00240411990492743	0.00176060309838944	3704	tags=44%, list=18%, signal=36%	8728/26574/1859/5970/9001/6868/4915/9445/10347/43/9911/348/1942/9619/6653/8301/54550/10313/177/4067/27161/6667/2931/2319/5663/83464/1201/1191/2280/55851/6253
MF	GO:0017124	SH3 domain binding	129	-0.351164076337641	-1.72517634656781	0.000148638887570102	0.00244636092037283	0.00179153735525403	2744	tags=32%, list=13%, signal=28%	1398/6868/1795/5359/26578/140885/8506/2876/60312/219670/1785/3059/83699/9732/83715/6452/5883/80230/395/64397/1759/6654/842/23616/7408/93343/1535/10744/5777/4067/10163/201176/3636/64780/57706/2885/6455/7456/3611/653361/7454
BP	GO:0038034	signal transduction in absence of ligand	64	-0.433867327126992	-1.86983102007328	0.000154875037054489	0.00253768954908914	0.00185841982079164	3603	tags=39%, list=18%, signal=32%	2065/2537/5979/3304/598/2138/5499/4170/572/7001/2309/10018/1495/1613/2623/207/5196/355/27429/3303/581/2872/3553/2931/2932
BP	GO:0097192	extrinsic apoptotic signaling pathway in absence of ligand	64	-0.433867327126992	-1.86983102007328	0.000154875037054489	0.00253768954908914	0.00185841982079164	3603	tags=39%, list=18%, signal=32%	2065/2537/5979/3304/598/2138/5499/4170/572/7001/2309/10018/1495/1613/2623/207/5196/355/27429/3303/581/2872/3553/2931/2932
MF	GO:0004674	protein serine/threonine kinase activity	373	-0.25372978807439	-1.42398207762393	0.000155126203641633	0.00253768954908914	0.00185841982079164	3780	tags=29%, list=19%, signal=24%	2869/6794/4140/80216/4342/10114/100130827/83983/23097/1859/57551/8428/6732/5585/11040/1460/10746/283629/896/55589/10298/8814/197259/10420/150094/5894/65266/27102/8493/1612/11011/11035/5256/5603/4215/6789/8576/5594/5568/5590/56975/6788/4217/4052/4638/51231/9088/1613/9149/65268/415116/53632/3654/207/6792/81788/1018/11213/1455/208/5165/5595/1263/23604/2580/5586/2870/1020/4117/84930/4296/5600/2872/23…
CC	GO:0043202	lysosomal lumen	95	-0.383050378333076	-1.78703928102234	0.000155603611052146	0.00254037766615113	0.00186038840281556	4550	tags=39%, list=22%, signal=30%	2239/10675/1514/4958/6382/2548/410/2760/1508/1462/375790/23646/4758/3339/4125/6385/1464/23400/53/5660/2588/10437/8635/176/6948/66005/3425/2719/1200/10855/2629/3920/2717/1520/3423/1509/5476
BP	GO:0045834	positive regulation of lipid metabolic process	141	-0.33296342350471	-1.65645476028495	0.000157335398362688	0.0025585713022133	0.00187371210266779	1882	tags=21%, list=9%, signal=19%	551/83643/348/207/23410/9619/2268/654/208/10062/64127/9926/5743/215/64805/51099/3553/57104/6714/5447/4067/133/7376/5580/2358/8398/7040/84649/440503
BP	GO:0042987	amyloid precursor protein catabolic process	54	-0.465566651726691	-1.95290459382066	0.00015734866647824	0.0025585713022133	0.00187371210266779	3704	tags=46%, list=18%, signal=38%	8728/1859/5970/9001/6868/4915/10347/348/1942/9619/6653/8301/10313/177/4067/6667/2931/2319/5663/83464/1201/1191/2280/55851/6253
BP	GO:0031334	positive regulation of protein-containing complex assembly	220	-0.293425705588805	-1.55877566558402	0.000158042442702537	0.00256471276017677	0.00187820966117015	2620	tags=25%, list=13%, signal=22%	11151/6886/80115/5216/10602/643338/28964/7429/10018/388630/7422/10552/1981/54552/5987/375/96459/57175/387/50632/19/3303/10095/5526/10333/389/581/64805/2017/7408/84722/6714/4615/23580/7099/10163/2934/50807/1191/7376/65018/1639/5058/81857/2885/7040/10435/10093/3383/3055/2242/29108/2932/7454
MF	GO:0033691	sialic acid binding	22	-0.634562831833778	-2.17171241319326	0.000163813898658201	0.00265306581579371	0.00194291303272518	4402	tags=55%, list=22%, signal=43%	2219/8128/375790/4099/114132/27036/400709/945/89790/6403/8778/27180
BP	GO:0022407	regulation of cell-cell adhesion	422	-0.251463419690496	-1.41703475925141	0.000164698620042401	0.00266208088251801	0.0019495150139219	2787	tags=23%, list=14%, signal=20%	199/8808/7805/3071/2039/11151/140885/84807/2736/89780/240/3594/3481/64332/8651/572/5590/7001/9314/7422/84695/604/29126/55083/1445/3654/10288/207/149041/8764/9647/53827/283234/239/654/387/63036/51206/3718/7356/11314/3485/79626/64127/5724/9092/4179/383/114548/11006/4192/5573/5914/91663/3553/10459/3133/177/6714/10673/5777/1378/4067/1051/4155/51043/1845/83706/1604/2213/3105/2319/6403/8740/10326/3557/…
MF	GO:0005201	extracellular matrix structural constituent	169	-0.313259235910954	-1.58157529259794	0.000169330672677513	0.00273150910160108	0.00200035920741773	4625	tags=30%, list=23%, signal=23%	10085/89766/7980/1302/4148/920/25890/3911/140453/27286/3909/8076/10394/4146/1289/1462/22915/375790/79812/3339/256158/7057/2201/4585/80781/1294/4586/1893/7450/1303/7369/30008/1299/1805/7059/90187/150356/11117/4052/2192/3912/64856/6678/3913/85301/1298/176/7148/7286/64129
BP	GO:0000463	maturation of LSU-rRNA from tricistronic rRNA transcript (SSU-rRNA, 5.8S rRNA, LSU-rRNA)	15	0.716440407504836	1.98300819852437	0.000170460810731209	0.00274428376641474	0.00200971444565095	1494	tags=60%, list=7%, signal=56%	9326/23560/11224/8886/6129/84154/84365/55759/54680
BP	GO:0002455	humoral immune response mediated by circulating immunoglobulin	49	-0.478183813246085	-1.95755743154137	0.000173531727767167	0.00278819096852038	0.00204186889681221	2865	tags=33%, list=14%, signal=28%	4049/714/715/717/325/64127/4179/710/1379/5777/1378/602/51279/1604/2213/1191
BP	GO:0050777	negative regulation of immune response	182	-0.315891990165586	-1.64211293602342	0.000178934711788212	0.00286751461810403	0.00209995978610034	1765	tags=24%, list=9%, signal=22%	84695/604/84166/149041/171389/8764/5987/6397/11213/2268/10062/3718/11314/64127/4179/10906/383/79594/11006/710/3133/1379/6714/5777/1378/79671/4067/51043/1604/2213/3105/1432/7376/634/3965/6737/5045/3055/3142/8993/80149/6688/409
CC	GO:0043596	nuclear replication fork	28	0.627203859977404	2.01190916638892	0.000179175488215275	0.00286751461810403	0.00209995978610034	4091	tags=64%, list=20%, signal=51%	6119/54465/56916/4172/6118/11169/5422/5111/54962/253714/5557/8914/6117/84083/50485/5558/9031/5424
BP	GO:0031638	zymogen activation	57	-0.466008558321427	-1.97253300636363	0.000180804239605145	0.00288788503967746	0.00211487760582479	2844	tags=33%, list=14%, signal=29%	3083/715/7057/3240/572/7123/444/3250/5328/5646/171389/3249/2903/58484/51279/27141/2678/5045/29108
BP	GO:0015844	monoamine transport	82	-0.391419187802756	-1.78357610097437	0.000181193776050162	0.00288842101939296	0.00211527011850515	4331	tags=30%, list=21%, signal=24%	6623/11255/6850/4061/225689/1861/84258/4842/2693/6531/4129/83849/18/84062/90019/60/5020/6580/3690/150/6532/64805/2865/65018/5023
BP	GO:0002534	cytokine production involved in inflammatory response	50	-0.470105612474261	-1.92725833233928	0.00018434742245387	0.00292541571543972	0.00214236235144678	2571	tags=38%, list=13%, signal=33%	23646/140885/240/7850/8314/66005/64127/10333/215/11006/4615/7099/1432/23765/4210/63940/29108/80149/6774
BP	GO:1900015	regulation of cytokine production involved in inflammatory response	50	-0.470105612474261	-1.92725833233928	0.00018434742245387	0.00292541571543972	0.00214236235144678	2571	tags=38%, list=13%, signal=33%	23646/140885/240/7850/8314/66005/64127/10333/215/11006/4615/7099/1432/23765/4210/63940/29108/80149/6774
BP	GO:0071806	protein transmembrane transport	58	0.505209136835731	1.87920821908707	0.000184730698944855	0.00292541571543972	0.00214236235144678	3898	tags=45%, list=19%, signal=36%	10952/9804/10972/10440/131118/29090/23480/5189/54543/134266/11231/9847/5194/140823/100652748/5193/29103/3329/23471/9131/83752/5191/5195/131474/9697/5828
CC	GO:0001650	fibrillar center	131	0.4055494533935	1.70232864623808	0.000184956650483187	0.00292541571543972	0.00214236235144678	4708	tags=45%, list=23%, signal=35%	23160/92140/84268/9937/11340/9879/7334/51602/9221/8731/1875/54433/27244/84245/5356/1736/1936/118487/8615/55145/2091/23411/7013/23607/123169/8204/8161/56924/221895/55127/7343/6875/3988/55339/7430/10892/10528/5195/64425/5079/9682/814/55809/55786/23594/9875/79980/1022/4841/31/27063/5783/10557/54496/4092/55536/26747/8446/9013
BP	GO:0031532	actin cytoskeleton reorganization	106	-0.367707589870762	-1.75775821113195	0.000185955435280705	0.0029354910542172	0.00214974079901614	3187	tags=31%, list=16%, signal=26%	90952/84062/4627/2039/4853/6464/80115/4916/5339/149461/3059/4739/1613/396/4289/387/64098/54828/2017/1020/4192/90550/29780/79778/57091/2934/50848/5058/2885/3055/2242/116985/26037
BP	GO:0031663	lipopolysaccharide-mediated signaling pathway	59	-0.44113009790363	-1.87431706064115	0.000190326964569442	0.00299866600100283	0.00219600554929893	2856	tags=36%, list=14%, signal=31%	7097/4057/929/5594/7001/3654/207/654/5595/5724/10221/3553/4615/4067/7099/1604/1432/7040/3055/11027/6688
BP	GO:1902337	regulation of apoptotic process involved in morphogenesis	11	-0.778921579162247	-2.1033918981883	0.000192049874531053	0.00301410576778523	0.00220731251497056	1308	tags=45%, list=6%, signal=43%	7132/581/7421/4851/7133
BP	GO:1904748	regulation of apoptotic process involved in development	11	-0.778921579162247	-2.1033918981883	0.000192049874531053	0.00301410576778523	0.00220731251497056	1308	tags=45%, list=6%, signal=43%	7132/581/7421/4851/7133
CC	GO:0030136	clathrin-coated vesicle	193	-0.307168979475473	-1.59435236867774	0.000192783632927293	0.00301442190579417	0.00220754403152551	3407	tags=27%, list=17%, signal=23%	115548/7855/1212/55062/3092/8906/7851/2348/143187/729238/10188/29924/253970/6572/7450/538/4035/1785/551/57030/23677/1950/54732/348/1173/7039/5872/10053/28988/8301/8650/10228/85439/9341/3482/10287/6272/6440/57617/11021/2210/57720/8218/4900/6844/201294/57706/5045/2209/80331/1889/160/112574
BP	GO:0032103	positive regulation of response to external stimulus	393	-0.249106210994939	-1.40345682797493	0.000192813035384173	0.00301442190579417	0.00220754403152551	2365	tags=24%, list=12%, signal=22%	5322/6868/4878/7056/81030/7292/4332/4049/7097/199/3071/7057/5359/377630/4916/5603/719/1435/64332/3603/9447/5594/4035/117854/566/7422/2150/83666/2281/338322/84166/10084/5138/9647/400709/7052/654/3430/7132/57506/5595/7391/64127/5743/55122/23604/383/91662/6810/64805/4192/81565/1535/90550/1050/5008/3553/58484/3133/177/6714/4067/1051/2865/25865/7099/3579/4814/51738/101/51311/241/3570/5058/6809/120892/…
BP	GO:0021782	glial cell development	110	-0.372804599592723	-1.79233419192782	0.000193962546406337	0.00302173584654235	0.00221290023140401	4718	tags=37%, list=23%, signal=29%	84630/5453/10675/375387/5534/23385/10810/22933/388585/56978/83933/4915/4504/9968/7097/5728/4099/8506/79628/6497/5339/2068/4035/118738/207/745/208/3913/10319/56288/1020/4192/177/4067/7099/9334/5663/1191/2358/3611/728
BP	GO:1900047	negative regulation of hemostasis	50	-0.469205188163735	-1.92356692723997	0.000194101165601311	0.00302173584654235	0.00221290023140401	5773	tags=44%, list=28%, signal=32%	3273/2161/2147/1906/3818/5627/2811/1361/3848/7056/18/7057/4846/5328/348/239/7391/7035/5154/710/634/5580
BP	GO:0006940	regulation of smooth muscle contraction	59	-0.439810520584201	-1.86871031040036	0.000194398091187467	0.00302173584654235	0.00221290023140401	5361	tags=53%, list=26%, signal=39%	134/490/152/1906/143872/857/60675/6915/7137/148/80763/2693/3778/94103/18/6869/6865/5020/9732/1613/1264/2852/387/150/5724/5743/8877/2017/51738/80005/5023
BP	GO:1901214	regulation of neuron death	305	-0.266890218607897	-1.48163498793501	0.000195057753321191	0.00302619237179377	0.00221616386736062	3109	tags=24%, list=15%, signal=21%	84335/4915/54434/6620/4504/1649/7020/51024/4170/284/4099/11151/23368/155061/89780/23400/1435/4671/353116/572/4035/4217/2309/3934/10018/5913/348/207/1981/2047/3632/5309/387/6653/8517/10533/27429/27023/8301/558/10333/2539/581/842/1020/2895/2629/4296/4192/997/5170/1051/7099/2931/2213/5663/4835/408/101/1201/1191/6648/65018/112398/9040/120892/7305/80331/2932/3611/728/6774/409/7133
BP	GO:0034655	nucleobase-containing compound catabolic process	371	0.324809640909316	1.51139333140165	0.000195817455296991	0.00303218097763317	0.00222054948805045	3787	tags=30%, list=19%, signal=25%	22875/3094/5436/10605/79072/4869/3251/170506/22868/9939/10949/10236/201626/29883/11340/9652/51010/51808/22916/7188/3646/53343/4292/55596/55795/23708/146857/51441/5151/65110/5511/60493/9698/3184/9775/56339/79621/7374/6741/26135/51538/3183/1736/4670/55629/1854/57109/10492/90806/10128/81892/6419/8087/29102/30833/4907/4116/8559/10940/57690/472/11163/81602/23404/79882/54888/57472/1776/6832/9131/5394/1…
BP	GO:0030833	regulation of actin filament polymerization	156	-0.323909485188946	-1.6198867001621	0.000198394604091486	0.00306623584304442	0.00224548880219838	3187	tags=31%, list=16%, signal=26%	90952/345456/148170/54434/256949/54961/3071/2039/11151/832/1627/80115/822/2314/5216/10602/643338/6840/7429/3059/10552/57731/11344/6709/5987/375/57175/387/85464/10677/28988/11078/6710/10095/2017/7408/91663/23580/10163/2934/5580/2885/10435/10093/3383/3055/29108/7454
MF	GO:0019783	ubiquitin-like protein-specific protease activity	101	0.44216719661709	1.80408815686979	0.000200253609048908	0.00308908323920692	0.00226222057850927	3626	tags=37%, list=18%, signal=30%	51138/7398/55325/10600/10987/55031/8667/51029/161725/1540/51633/84640/57695/51377/79868/205564/7347/79184/23252/85015/57559/159195/23358/26054/220213/84196/10208/10213/64854/29843/8975/56957/9097/8239/9929/57337/8665
BP	GO:1904851	positive regulation of establishment of protein localization to telomere	10	0.802678330295171	1.99520615351136	0.000206148026958442	0.00317397550425199	0.00232438951798743	2837	tags=80%, list=14%, signal=69%	10576/10575/908/1736/6950/10694/10574/7203
BP	GO:0010594	regulation of endothelial cell migration	160	-0.318398345598339	-1.60433935775828	0.000207258424660752	0.0031850281395783	0.0023324836666865	3188	tags=27%, list=16%, signal=23%	6868/1460/79812/84913/2246/2523/284/7057/4846/22846/4215/3934/9314/51564/7422/10014/1950/348/207/1942/239/3690/6678/387/5606/54828/1647/5743/23616/6237/5170/306/25865/6667/2752/6776/634/7040/388/80149/5293/4851/64218
BP	GO:0009595	detection of biotic stimulus	36	-0.536265554576845	-2.06743214675369	0.000208385232717255	0.00319629069615843	0.00234073154649071	3508	tags=39%, list=17%, signal=32%	1602/706/7097/4671/7096/64127/10333/114548/58484/7099/3105/5058/5795/8993
BP	GO:0051924	regulation of calcium ion transport	235	-0.285165616104173	-1.54257315035623	0.000209105734680006	0.00320129043621428	0.00234439299358219	3892	tags=28%, list=19%, signal=23%	5294/81671/9722/1230/22953/4842/3270/7009/706/4987/5957/9001/6786/4878/6262/487/11151/3060/54923/3603/2771/776/2859/387129/5371/342667/4638/9914/1950/2281/10288/207/80024/5987/5024/246329/2852/9002/387/9454/150/30845/51763/945/5743/2539/581/64805/1020/6546/1535/5170/5777/4067/10008/808/5566/2280/8398/3383/11027/7439/5023/353514/409
BP	GO:0034329	cell junction assembly	404	-0.247472954537727	-1.39578856907333	0.000221476214500414	0.00337894752812917	0.0024744961659885	4706	tags=28%, list=23%, signal=22%	7010/857/28316/49861/57662/24146/2239/4914/6548/23363/7414/4204/55203/26167/5317/145581/10686/2705/94/54361/644672/2258/9806/64084/81671/23603/23136/54413/667/2693/27286/23396/7855/9378/56940/266727/90952/375790/90102/4915/3556/6385/7097/7057/2039/5728/64405/10420/8506/4916/89780/51599/5339/149461/3987/4035/60/1636/89/56123/5020/51564/9948/7422/221935/1495/1613/43/26052/201163/7205/1981/55209/964…
BP	GO:0043062	extracellular structure organization	291	-0.264677893016264	-1.45292431384105	0.000221543022549262	0.00337894752812917	0.0024744961659885	4730	tags=29%, list=23%, signal=23%	2621/857/2296/8985/25975/5650/6662/7490/1302/89932/4016/60484/1991/55959/57326/649/9806/1999/3936/1361/164656/81577/4327/3036/9509/1289/4312/90102/1215/79709/858/79148/4324/80781/89780/538/1303/30008/6423/6692/1299/2264/2068/4326/1805/90993/4035/150356/2683/60626/11117/27035/64093/2192/84695/5644/11173/3912/64856/7132/3913/85301/1298/3249/7148/196264/84628/54507/64386/1520/602/5768/63894/101/1021…
BP	GO:1904814	regulation of protein localization to chromosome, telomeric region	13	0.755196428675756	2.00162213407591	0.000225094486130956	0.00342667290894292	0.00250944677438381	2837	tags=77%, list=14%, signal=66%	10576/26354/10575/908/1736/6950/10694/7013/10574/7203
BP	GO:0032760	positive regulation of tumor necrosis factor production	98	-0.36715246530957	-1.70560096965249	0.000225558925838265	0.00342731296676345	0.00250991550632171	2856	tags=30%, list=14%, signal=26%	7097/7057/943/929/566/5004/5005/5196/57506/7096/64127/5724/1535/3133/177/4615/9181/7099/9261/5663/1191/120892/3965/7305/5795/11027/29108/353514/6774
CC	GO:0044754	autolysosome	11	-0.776671587611136	-2.09731604392235	0.000226704887890534	0.0034382868417641	0.00251795197666909	2283	tags=73%, list=11%, signal=65%	8031/84557/2495/3920/2512/1201/120892/9842
BP	GO:0038061	NIK/NF-kappaB signaling	121	-0.355023316614754	-1.72009478156053	0.000228417411203013	0.0034540971725498	0.00252953031654756	3240	tags=35%, list=16%, signal=29%	5970/5971/8996/7097/7805/11035/929/5494/54923/3987/79092/51564/11156/3654/51094/207/7205/149041/135644/9516/387/3430/64127/81/10333/91662/8877/114548/3553/177/192669/9770/602/7099/8740/10616/3965/4791/80149/6688/5531/3611
BP	GO:0044786	cell cycle DNA replication	40	0.55511736973015	1.92044582296811	0.000228598740653098	0.0034540971725498	0.00252953031654756	5813	tags=62%, list=29%, signal=45%	26271/7486/51053/641/4172/91603/5422/5111/54962/64785/7013/8317/8882/2237/58525/10269/546/4175/389643/5888/29980/9837/144455/1763/3978
BP	GO:0002532	production of molecular mediator involved in inflammatory response	73	-0.422771887654596	-1.90537907422086	0.000232354883095778	0.00350432624802814	0.0025663144493752	3179	tags=37%, list=16%, signal=31%	4878/23646/3630/140885/240/7850/7001/8314/8773/66005/64127/10333/215/11006/4615/4067/7099/1432/241/23765/4210/63940/29108/80149/5023/653361/6774
CC	GO:0005744	TIM23 mitochondrial import inner membrane translocase complex	14	0.730847724340039	1.98725988703037	0.000235346667408721	0.00354090754417795	0.00259310393820746	1836	tags=50%, list=9%, signal=46%	10440/131118/29090/134266/140823/100652748/29103
BP	GO:0050728	negative regulation of inflammatory response	134	-0.339656050438528	-1.66636819475635	0.000235653201116107	0.00354090754417795	0.00259310393820746	2059	tags=31%, list=10%, signal=28%	27293/284207/3630/140885/240/2876/10162/9314/28964/7538/81858/348/2874/171389/2852/2268/7132/325/10062/79626/64127/91662/114548/2629/4192/6714/89790/79671/4067/7130/2213/51738/1432/313/5580/2358/5045/9021/4210/3055/8993/7133
BP	GO:0002673	regulation of acute inflammatory response	45	-0.485188758986483	-1.96488915183294	0.000236209639918819	0.00354270798207264	0.00259442244837384	1307	tags=27%, list=6%, signal=25%	325/5743/114548/5008/3553/3133/2865/2213/101/241/2529/2867
BP	GO:0003044	regulation of systemic arterial blood pressure mediated by a chemical signal	47	-0.476877215660548	-1.93420661389996	0.000241130674083795	0.00360984186257548	0.00264358643465337	5195	tags=45%, list=25%, signal=33%	1906/1511/2028/10699/56670/6518/1908/148/552/1215/4846/155/1636/27035/2150/7168/387/1535/6648/1889/4311
MF	GO:0016251	RNA polymerase II general transcription initiation factor activity	33	0.590227877148216	1.98612586842683	0.000241755281911277	0.00361250308802263	0.00264553532320845	4479	tags=58%, list=22%, signal=45%	6880/2963/902/6908/51616/1810/2960/2958/6879/6873/6882/2961/6875/2967/6883/6877/6874/83860/6878
BP	GO:0000054	ribosomal subunit export from nucleus	14	0.729922551862966	1.98474423556011	0.000242644094524566	0.00361250308802263	0.00264553532320845	4125	tags=86%, list=20%, signal=68%	6059/4869/84946/5901/23212/7514/4927/55153/55781/51068/55341/6209
BP	GO:0033750	ribosome localization	14	0.729922551862966	1.98474423556011	0.000242644094524566	0.00361250308802263	0.00264553532320845	4125	tags=86%, list=20%, signal=68%	6059/4869/84946/5901/23212/7514/4927/55153/55781/51068/55341/6209
BP	GO:0048167	regulation of synaptic plasticity	183	-0.30469967811817	-1.58666056587693	0.000249110111413775	0.00370050229746742	0.00270997956348398	3103	tags=22%, list=15%, signal=19%	4915/54434/6616/3630/5728/1742/1627/4130/57616/5594/5590/1395/80863/10636/729956/23373/348/10288/5024/375/79772/9693/5743/2903/3269/6810/7533/1020/2895/5914/177/4900/5663/1201/6844/6809/7305/2932/4311/26037/27020
MF	GO:0005125	cytokine activity	224	-0.289572757916654	-1.54897976770356	0.000249466940684579	0.00370050229746742	0.00270997956348398	6612	tags=39%, list=32%, signal=27%	653/7479/54097/3445/6355/7483/3084/1270/3596/50616/9966/50604/7475/27189/90865/2896/6369/6359/6357/3456/1437/9547/3448/6363/3446/1906/6387/114900/83729/7482/6346/3558/3567/80326/338376/9244/387695/8200/3593/2920/57152/112744/6372/649/54361/26525/1489/131177/10637/3626/84639/7292/3625/4049/92304/7044/3976/89780/5473/1435/414062/3603/100141515/5197/146225/7422/282616/6360/8741/5196/3467/113540/654/…
BP	GO:0030195	negative regulation of blood coagulation	49	-0.471509992224761	-1.93023658216258	0.000252431149754774	0.00373763932319386	0.00273717602836285	5773	tags=45%, list=28%, signal=32%	3273/2161/2147/1906/3818/5627/2811/1361/3848/7056/18/7057/4846/5328/348/239/7391/7035/5154/710/634/5580
BP	GO:0045807	positive regulation of endocytosis	100	-0.373291818465609	-1.74460597900564	0.000253504521136074	0.00374669523587998	0.00274380792218031	2807	tags=29%, list=14%, signal=25%	284/3071/10347/977/89780/929/7036/4035/1785/51160/7422/2150/1950/348/1173/375/50632/558/1759/2719/11031/408/1201/1191/10211/120892/6455/160/409
BP	GO:0140694	non-membrane-bounded organelle assembly	340	0.330352171313245	1.52849190022646	0.000254241111813324	0.00375074978409694	0.00274677717930376	5253	tags=36%, list=26%, signal=27%	54801/9908/6152/708/6125/4869/26271/22868/6208/6169/84154/55125/6128/29883/6147/440145/6232/29093/6135/4292/29777/79003/51065/51441/6713/25914/23212/6228/1965/55299/51001/6047/79884/6175/55794/9662/51119/10464/9525/6234/10982/55142/64946/6193/1060/153241/6188/6223/71/9735/57472/1073/9738/54505/23015/64105/8841/26054/29127/56890/115106/130916/3192/4089/79959/197135/83939/4591/5357/51154/9126/55835…
BP	GO:0045926	negative regulation of growth	236	-0.288265890515898	-1.56745473799885	0.000255566779280928	0.00376346433227849	0.00275608839247461	3438	tags=29%, list=17%, signal=24%	7161/3300/3304/1029/4495/10500/83667/4878/4211/247/9150/221476/4504/5950/80128/5518/92304/5728/4099/4853/8482/10501/89780/57609/2273/6423/6789/6788/1032/5371/85004/4490/23677/604/51094/201163/7869/135644/10201/393/6494/1026/51379/734/4493/3303/9043/10507/79594/6532/2719/2539/3621/10509/1020/5600/84687/29946/84722/2931/55841/5058/8408/7040/5795/978/4851/64218
CC	GO:0030867	rough endoplasmic reticulum membrane	23	0.648752582283074	1.98882093612389	0.000259326148969336	0.00380737962613539	0.00278824876944777	2563	tags=57%, list=13%, signal=49%	6155/10952/6235/6726/23480/51430/11231/6748/6234/2796/58477/27346/23204
BP	GO:0098742	cell-cell adhesion via plasma-membrane adhesion molecules	257	-0.274539247072932	-1.49989183865013	0.00025948742090866	0.00380737962613539	0.00278824876944777	6606	tags=39%, list=32%, signal=26%	23022/84623/56099/5310/27032/4680/1009/1365/56098/91156/5098/64072/56126/9076/1012/1366/56131/9071/56137/10205/5100/9074/23654/1014/56146/56122/56142/4072/56145/10082/25930/9073/5817/1016/56141/28316/64221/49861/24146/56113/2239/23363/5792/54825/26167/1088/145581/10686/51294/64084/23418/1829/5979/3684/29930/1600/266727/90952/1824/3556/56108/137970/56143/286204/64405/4099/91624/7369/149461/60437/5…
BP	GO:0022411	cellular component disassembly	411	-0.245404866079255	-1.38937753303627	0.000260179670166245	0.00381064592730851	0.00279064077159121	2861	tags=24%, list=14%, signal=21%	7249/51024/714/2039/6720/27183/3480/832/4324/4130/1072/822/2314/23400/81631/6840/2264/1777/4035/10904/51652/143244/7429/57701/9948/81858/2150/285973/57731/5119/22985/11344/5644/6709/26993/11213/2852/84557/10677/11152/10533/27429/8289/23710/23274/55201/3249/9776/6314/11078/1659/6710/1263/11240/79594/80279/581/2017/2580/1020/2629/10300/23616/84687/81565/79065/3920/6811/9181/1520/1845/8775/2934/1064…
BP	GO:0070527	platelet aggregation	67	-0.42331132464266	-1.83898375349246	0.000263179756061235	0.00384764061383939	0.0028177329975641	4049	tags=42%, list=20%, signal=34%	6850/5294/2811/2778/18/9158/4627/2039/375033/89780/4352/60/2623/239/3690/63036/51206/64805/5777/4067/3674/83706/50848/634/10398/5580/7094/3611
BP	GO:0043487	regulation of RNA stability	152	0.390369994241431	1.66475751738162	0.00026644679967735	0.00387633208266301	0.002838744548945	3715	tags=34%, list=18%, signal=28%	5436/10605/79072/4869/170506/22868/10949/10236/201626/29883/11340/51010/51808/7188/4292/55795/51441/60493/9698/3184/56339/26135/51538/3183/1736/4670/10492/90806/8087/57690/23404/79882/54888/57472/5578/23435/79066/3192/57721/1787/197135/27327/196513/5433/129563/79675/9337/5393/10922/8148/115024/246175
CC	GO:0031248	protein acetyltransferase complex	84	0.452557164698665	1.79926185974104	0.000266575462426172	0.00387633208266301	0.002838744548945	4701	tags=45%, list=23%, signal=35%	10933/51126/6880/8089/86/26122/9643/8473/80018/9913/54934/56943/80218/51616/23774/79612/6879/80155/54556/6873/117143/122830/60560/57634/8850/23338/64769/9678/6883/2648/6877/6874/284058/55257/84316/6878/84289/79960
CC	GO:1902493	acetyltransferase complex	84	0.452557164698665	1.79926185974104	0.000266575462426172	0.00387633208266301	0.002838744548945	4701	tags=45%, list=23%, signal=35%	10933/51126/6880/8089/86/26122/9643/8473/80018/9913/54934/56943/80218/51616/23774/79612/6879/80155/54556/6873/117143/122830/60560/57634/8850/23338/64769/9678/6883/2648/6877/6874/284058/55257/84316/6878/84289/79960
BP	GO:0071375	cellular response to peptide hormone stimulus	279	-0.267899861798931	-1.46707421576457	0.000273110146646998	0.00396424996403174	0.00290312923043462	2962	tags=25%, list=15%, signal=21%	3630/896/3625/197/7249/858/5728/6720/760/3480/80339/4644/6464/3481/2101/2771/8651/5590/1395/4193/10014/4303/1445/51094/207/6772/5315/2887/2852/5872/208/6653/3718/79746/51763/7391/64397/4149/5829/383/79837/81565/1535/3553/5170/6714/5447/4067/23038/2865/11031/51043/6667/2931/51738/6776/6844/632/634/5058/5580/2529/2885/9021/10603/8837/2932/57085/6774
CC	GO:0072562	blood microparticle	106	-0.360631021911988	-1.72392998517518	0.000278324420136755	0.00403272204462435	0.00295327321742854	3520	tags=30%, list=17%, signal=25%	2162/462/4478/3304/3848/197/714/715/3305/3240/5216/60/5004/3250/56850/5005/629/348/5644/6386/325/3959/3303/710/3674/8542/51279/2934/1191/728378/3310/7040
MF	GO:0042393	histone binding	228	0.352807964308785	1.5756076397099	0.000280830340351621	0.00406177786383789	0.00297455159261639	5877	tags=43%, list=29%, signal=31%	23512/474343/5931/7259/55170/4869/9425/80012/55274/8089/5928/10600/7443/5896/29028/1163/23270/54454/27000/7913/139886/11137/8208/81611/10927/8520/23310/2186/79710/266812/23774/1164/25842/51460/6879/23411/22823/54556/4674/84295/23378/256380/23515/6418/8028/51176/81550/10527/55705/6749/4300/6597/4673/84456/51773/57713/9918/9678/54799/6322/115426/8805/9682/8110/85453/9031/26013/23198/54892/546/4297/…
BP	GO:1904645	response to amyloid-beta	49	-0.469361719507565	-1.92144212466312	0.000283261868990794	0.00408965623663932	0.00299496769142729	2149	tags=37%, list=11%, signal=33%	478/3480/4035/2309/3934/10018/10333/1759/1020/10135/177/7099/2213/5663/2358/4318/3383/2932
BP	GO:0071900	regulation of protein serine/threonine kinase activity	345	-0.25395387301414	-1.42464397418956	0.000284906125175061	0.00410608934222104	0.00300700210640968	3406	tags=26%, list=17%, signal=22%	7855/1029/57551/83667/6868/4878/2810/64853/84062/896/2246/4057/7057/5728/1857/54757/4916/29950/9802/51719/3481/6423/6789/54923/6788/4217/1032/60/10636/7422/221472/9088/1950/5577/53632/348/1445/3654/207/5575/10251/124790/23533/5609/11213/7039/9146/387/6653/57018/9693/150/1026/1647/11314/51763/64127/7148/10333/80279/2629/6546/4296/5154/27013/5573/1050/10221/3553/177/84722/6714/5871/5777/4067/7099/5…
BP	GO:1900745	positive regulation of p38MAPK cascade	29	-0.560169475214614	-2.04493045381188	0.000285599516518791	0.00410878453374729	0.00300897586925826	2556	tags=41%, list=13%, signal=36%	285613/4215/10912/4217/7422/1647/8877/3553/177/80149/6688/653361
BP	GO:0045229	external encapsulating structure organization	293	-0.267116184142285	-1.46681100664051	0.00028993794926627	0.00416380835678229	0.00304927132753474	4730	tags=29%, list=23%, signal=23%	2621/857/2296/8985/25975/5650/6662/7490/1302/89932/4016/60484/1991/55959/57326/649/9806/1999/3936/1361/164656/7053/81577/4327/3036/9509/1289/4312/90102/1215/79709/858/79148/4324/80781/89780/538/1303/30008/6423/6692/1299/2264/2068/4326/1805/90993/4035/150356/2683/60626/11117/27035/64093/2192/84695/5644/11173/3912/64856/7132/3913/85301/1298/3249/7148/196264/84628/54507/64386/1520/602/5768/63894/101…
BP	GO:0010876	lipid localization	410	-0.243099537957365	-1.37524183549863	0.000290450521313628	0.00416380835678229	0.00304927132753474	5028	tags=33%, list=25%, signal=26%	1056/80831/5467/4790/63982/8435/389158/123264/6521/718/114882/22925/336/5360/4040/857/9600/11309/10765/2168/2583/55252/57476/80832/8273/339221/6850/8605/5320/1588/57048/23762/80763/338440/64220/2760/10257/29881/154664/706/2172/124976/23250/51228/84647/219931/222642/5322/114876/4833/389668/161247/388323/5950/1376/51024/7057/5359/6720/10347/27183/1579/23120/27166/118987/389610/200931/388931/5660/80…
BP	GO:0043281	regulation of cysteine-type endopeptidase activity involved in apoptotic process	196	-0.298895158972042	-1.56651256094497	0.000297117157427084	0.00425186704649623	0.00311375912684655	3307	tags=33%, list=16%, signal=28%	80758/3092/2810/56616/8996/843/4504/489/51024/7805/7057/5894/83596/1612/89780/6423/2876/4671/572/4217/1032/4193/9314/7429/5371/10018/22861/551/7422/80759/317/207/23786/355/9647/239/358/96459/2852/387/27429/5743/79594/8743/91662/581/114548/842/58484/6714/5447/1611/2934/8740/408/64780/3965/4318/5329/8837/29108/1509/5023/6195/409
BP	GO:0010833	telomere maintenance via telomere lengthening	75	0.462547714977722	1.80624000202833	0.000298065153239062	0.00425792368553125	0.00311819457011584	4867	tags=49%, list=24%, signal=38%	10576/170506/3178/10575/908/8550/3320/54433/5981/55651/10111/26272/3183/1736/6950/10694/472/545/7013/10574/5394/54386/3192/2072/7203/6117/9894/80119/142/5588/26277/167227/4216/3181/3326/5888/64858
BP	GO:0006479	protein methylation	158	0.381578551261081	1.63915938208668	0.000300670254341615	0.0042786247474762	0.00313335452687404	6011	tags=47%, list=29%, signal=33%	23512/8726/55170/51504/56950/55251/22938/84661/1786/8473/92342/25940/11137/83852/79918/6419/22976/26053/57343/80349/2091/29104/23411/22823/23168/64754/9646/2146/4089/79723/2672/94104/54093/151194/90826/694/5079/80335/2625/9682/6018/55183/55471/51451/283742/7469/546/9739/2107/4297/4302/54496/10196/10664/80312/3275/55818/5870/4524/11108/6598/55352/345630/55693/26097/1387/7403/80854/55011/23463/5455…
BP	GO:0008213	protein alkylation	158	0.381578551261081	1.63915938208668	0.000300670254341615	0.0042786247474762	0.00313335452687404	6011	tags=47%, list=29%, signal=33%	23512/8726/55170/51504/56950/55251/22938/84661/1786/8473/92342/25940/11137/83852/79918/6419/22976/26053/57343/80349/2091/29104/23411/22823/23168/64754/9646/2146/4089/79723/2672/94104/54093/151194/90826/694/5079/80335/2625/9682/6018/55183/55471/51451/283742/7469/546/9739/2107/4297/4302/54496/10196/10664/80312/3275/55818/5870/4524/11108/6598/55352/345630/55693/26097/1387/7403/80854/55011/23463/5455…
BP	GO:0071459	protein localization to chromosome, centromeric region	23	0.64361682893512	1.97307673092129	0.000301096220213078	0.0042786247474762	0.00313335452687404	5265	tags=74%, list=26%, signal=55%	91272/55166/79003/9184/5925/54908/55055/9735/27085/283489/3550/10403/10664/23137/9183/7272/983
BP	GO:0006911	phagocytosis, engulfment	54	-0.453876843566354	-1.90386955238774	0.000304610347646732	0.004320993637772	0.00316438243000699	3088	tags=41%, list=15%, signal=35%	3684/389668/4627/9886/199/3071/7057/10347/389610/51411/343702/2150/11314/19/23616/11031/2934/2213/55113/2209/5880/391
BP	GO:1903054	negative regulation of extracellular matrix organization	11	-0.771000381144384	-2.08200157574707	0.000310540122451464	0.00439742155946104	0.00322035269815103	2086	tags=64%, list=10%, signal=57%	150356/11117/7132/7040/1471/4851/7133
MF	GO:0001664	G protein-coupled receptor binding	275	-0.263174352733828	-1.43184283300703	0.000312444037420632	0.00441667407601221	0.00323445184529519	5679	tags=35%, list=28%, signal=26%	729230/1910/6369/6359/6357/5741/9547/134/152/6363/1906/3691/170589/6387/132112/718/9138/2691/4040/7482/6346/3558/256933/80326/5539/387695/2219/2920/60675/1908/283869/6372/9455/54361/4295/1673/51052/4922/414325/10763/3304/2773/25805/2778/552/4878/2768/1857/3060/1742/9034/135138/89780/5473/65055/1325/414062/2771/7032/1785/1636/5020/551/5197/8620/6360/26052/2781/5196/6772/7297/6386/9454/9826/9693/15…
CC	GO:0005832	chaperonin-containing T-complex	10	0.794550846959409	1.97500378333138	0.000314035981760373	0.00443145731478899	0.0032452780174596	2837	tags=80%, list=14%, signal=69%	10576/10575/908/6950/10694/10574/10693/7203
BP	GO:0098926	postsynaptic signal transduction	36	-0.526705312705573	-2.03057512469304	0.000315247293647148	0.00444015776624738	0.00325164959724796	4172	tags=39%, list=20%, signal=31%	11255/4061/80758/5970/58530/375790/89780/2771/43/23373/2776/2767/2769/6774
BP	GO:0090329	regulation of DNA-dependent DNA replication	45	0.519929781533032	1.84998685900125	0.000315746984363413	0.00444015776624738	0.00325164959724796	5447	tags=58%, list=27%, signal=42%	5985/26271/5984/51053/641/6742/91603/11232/5111/54962/64863/8317/8914/84083/91607/50485/58525/10269/5983/546/389643/63922/56897/29980/79075/144455
BP	GO:0043117	positive regulation of vascular permeability	17	-0.684215666577643	-2.16898099104782	0.000319441554056724	0.00448434043186204	0.00328400577790968	2807	tags=65%, list=14%, signal=56%	284/27134/6865/7422/348/11156/5138/654/9414/3579/7040
BP	GO:0071428	rRNA-containing ribonucleoprotein complex export from nucleus	15	0.701221715698571	1.94088495937355	0.000320852643178002	0.00449637020163439	0.00329281550902613	4125	tags=80%, list=20%, signal=64%	6059/4869/84946/5901/23212/7514/4927/55153/55781/51068/55341/6209
BP	GO:1903670	regulation of sprouting angiogenesis	35	-0.537528767424967	-2.05662442040019	0.000325933530752847	0.00455969770435965	0.00333919198021746	2896	tags=43%, list=14%, signal=37%	2693/2246/2523/29924/7057/240/90993/9314/7422/5315/5170/2752/51738/634/3678
BP	GO:1903034	regulation of response to wounding	153	-0.322067153495878	-1.61274788174761	0.000326600534473019	0.00456116477919806	0.0033402663594532	3963	tags=31%, list=19%, signal=25%	54361/6915/462/2811/1361/146760/8428/3848/1398/7056/90102/18/51330/7057/2039/5728/199731/4846/240/538/149461/4035/7001/9314/28964/7429/4638/2150/2281/5328/348/239/325/150/7391/7035/10855/5154/4192/81565/710/89790/83999/3640/6484/634/5580/8578
BP	GO:0031124	mRNA 3'-end processing	56	0.49023933642279	1.80617012855596	0.000327184940550852	0.00456147527084126	0.00334049374101928	3634	tags=41%, list=18%, signal=34%	170506/22916/23283/22828/81608/1479/55197/51692/11052/79882/9646/123169/1477/11051/64895/7884/5433/55149/55339/51585/580/1478/91746
BP	GO:0045943	positive regulation of transcription by RNA polymerase I	21	0.655734634290112	1.96864752783428	0.000328994274231283	0.00457883283209713	0.0033532051603062	5720	tags=76%, list=28%, signal=55%	55646/23160/84128/9451/25926/11137/4691/468/55127/7343/6597/64768/56919/6598/2064/55011
BP	GO:0001990	regulation of systemic arterial blood pressure by hormone	37	-0.522770665462088	-2.0254678434666	0.000329650806664827	0.00458011411862741	0.00335414348165636	5195	tags=43%, list=25%, signal=32%	1906/1511/2028/10699/56670/1908/552/1215/4846/1636/27035/2150/387/1535/1889/4311
BP	GO:0048659	smooth muscle cell proliferation	146	-0.327504549601214	-1.64571805477802	0.000333478171035807	0.00462187866600904	0.0033847288078592	2787	tags=27%, list=14%, signal=23%	199/7057/5728/4209/2768/30008/2771/4217/4193/9314/6934/7919/27035/348/3654/5739/207/6772/239/7052/1264/2852/7168/387/1026/5724/5743/10135/1535/10221/4615/7099/4835/6648/3570/5058/7040/4318/3611
MF	GO:0051539	4 iron, 4 sulfur cluster binding	40	0.546388959085342	1.89024961460208	0.000333851307517357	0.00462187866600904	0.0033847288078592	4707	tags=55%, list=23%, signal=42%	80224/6059/27247/3658/122961/5471/11019/5980/64789/5422/2110/55140/51654/4723/5558/4728/5424/55253/4682/55316/4719/48
CC	GO:0031461	cullin-RING ubiquitin ligase complex	162	0.386768634958296	1.66349237488489	0.000334365636794097	0.00462187866600904	0.0033847288078592	3748	tags=33%, list=18%, signal=27%	89890/8065/80067/51185/27252/55294/55958/10393/23588/54876/55031/26260/27101/1163/23291/119504/29945/246184/55070/51529/84541/8881/5356/26272/114907/150684/83892/54800/26249/9978/122773/51433/8452/57542/26235/1164/283807/25879/10116/57643/8453/6500/10238/26224/55975/10513/64410/8451/26259/64682/10016/84727/1161
BP	GO:0050730	regulation of peptidyl-tyrosine phosphorylation	251	-0.271555435205185	-1.47110248096439	0.000337546469899899	0.0046579116611697	0.00341111676080367	3497	tags=27%, list=17%, signal=23%	116379/1442/1489/3280/56940/6868/1795/5518/10188/284/1464/2039/199731/3976/1742/6464/89780/84313/3481/6423/8651/5590/1636/3059/79643/79705/7422/4739/83666/1950/2623/8764/1942/3690/7039/654/7132/150/11314/64127/5526/10507/9961/5154/11006/5008/6714/5777/5175/9181/4067/57091/9094/5663/51738/683/3570/5580/2209/9021/7040/3383/5795/80851/3678/353514/653361/409
BP	GO:0016045	detection of bacterium	17	-0.681310910923171	-2.15977284205921	0.000343779248452985	0.0047358655720671	0.00346820455279618	2856	tags=47%, list=14%, signal=40%	7097/4671/7096/64127/10333/58484/3105/8993
MF	GO:0038024	cargo receptor activity	77	-0.395973791364235	-1.7816723483573	0.000347623569779868	0.00478070787320992	0.00350104380268931	3460	tags=30%, list=17%, signal=25%	3684/136853/2348/7113/51435/10347/5651/7036/433/4035/2350/84695/23166/6653/3959/91179/19/177/2358/8578/26020/55911/58191
BP	GO:0010001	glial cell differentiation	219	-0.288488741555495	-1.53299534947087	0.000349530243856243	0.00479879593680127	0.00351429018891885	4160	tags=30%, list=20%, signal=24%	5534/23385/10810/22933/388585/56978/23418/2065/7161/3280/1600/83933/55553/5970/4915/23500/4504/9968/9283/7097/5728/3976/4099/1267/8506/6886/4916/79628/6497/6692/5339/2068/5594/128853/4035/118738/9948/1445/207/745/2016/10419/208/387/3913/10319/5595/56288/8521/1020/2629/4192/177/4067/7099/9334/5663/1191/2358/7040/3611/728/4851/6774/7133
CC	GO:0005852	eukaryotic translation initiation factor 3 complex	14	0.719738033754266	1.95705134738094	0.000352105853811743	0.00482599138146702	0.00353420616068152	1738	tags=50%, list=9%, signal=46%	10480/8669/3646/10987/8667/8661/8668
BP	GO:0002437	inflammatory response to antigenic stimulus	66	-0.422102710866534	-1.82853262745311	0.000356702107351516	0.00488074350598685	0.00357430264666603	4316	tags=44%, list=21%, signal=35%	3593/1991/11277/6850/462/26525/84639/4049/4853/10800/2876/3516/171389/2268/64127/3133/6714/4067/3579/2213/3557/1432/2529/5045/3383/2131/3055/23135/4851
BP	GO:0008064	regulation of actin polymerization or depolymerization	171	-0.306004264117619	-1.55417300637107	0.000365748012727431	0.0049960932243609	0.00365877641652728	3187	tags=30%, list=16%, signal=25%	90952/345456/148170/54434/256949/54961/3071/2039/11151/832/1627/80115/822/2314/5216/10602/643338/6840/7429/3059/9948/2150/10552/57731/11344/6709/5987/375/57175/387/85464/10677/28988/11078/6710/10095/2017/23616/7408/91663/23580/10163/2934/5580/2885/10435/10093/3383/3055/29108/7454
BP	GO:0002768	immune response-regulating cell surface receptor signaling pathway	230	-0.277891073032123	-1.50235917247903	0.000369619179093455	0.00504048742716688	0.00369128751168961	1669	tags=21%, list=8%, signal=20%	79908/1445/10288/2874/149041/5609/2268/54718/8517/11314/55072/581/6654/9473/11006/660/84106/2210/6714/5777/1378/4067/25865/1845/150372/7917/2213/3105/23547/5663/10616/2357/634/5058/5580/2207/2358/7305/8398/65125/10603/5795/3055/11027/2867/80149/27202/728/5293
CC	GO:0033290	eukaryotic 48S preinitiation complex	14	0.71806235729332	1.95249498836992	0.000370349521200926	0.005041973179571	0.00369237556902018	1738	tags=50%, list=9%, signal=46%	10480/8669/3646/8667/1965/8661/8668
BP	GO:0010632	regulation of epithelial cell migration	219	-0.288032611397556	-1.53057152728944	0.000370973555857487	0.00504200909920879	0.00369240187395841	3188	tags=24%, list=16%, signal=21%	6868/1460/79812/84913/2246/2523/284/7057/5728/4846/22846/5216/4215/3934/9314/7429/51564/7422/10014/1950/348/51094/207/9647/1942/239/3690/6678/387/5606/54828/1647/5743/152007/23616/6237/5170/6714/306/25865/3640/6667/2752/6776/634/7040/4318/388/80005/80149/5293/4851/64218
BP	GO:0000291	nuclear-transcribed mRNA catabolic process, exonucleolytic	19	0.662714927829281	1.93752398595539	0.00037772898300796	0.00512523907713477	0.00375335347488107	4464	tags=74%, list=22%, signal=58%	5436/29883/11340/9652/51010/23404/57472/129563/9337/5393/115024/167227/28960/22894
BP	GO:1904816	positive regulation of protein localization to chromosome, telomeric region	12	0.746579667485385	1.95400902970438	0.000378901269863729	0.00513256244352971	0.00375871657741982	2837	tags=75%, list=14%, signal=65%	10576/26354/10575/908/1736/6950/10694/10574/7203
BP	GO:0061564	axon development	452	-0.236171301350156	-1.33672500130421	0.000381858882554107	0.00516400495507337	0.00378174279301392	3768	tags=24%, list=18%, signal=20%	6794/345651/2051/322/2664/349667/59352/3911/8633/54413/146760/64843/5979/57611/9378/283297/3909/706/1600/8428/10500/23242/4915/2348/4504/80128/137970/23334/5728/4099/4853/8482/91624/1267/1627/10501/4130/2736/89780/57609/57549/4685/4035/2050/6477/8399/60/9314/1785/8022/2128/7422/1495/2281/57731/3792/348/11344/7869/2047/6792/1942/10251/682/393/27185/3913/203228/27023/6474/28988/8301/55201/3975/2311…
BP	GO:0032957	inositol trisphosphate metabolic process	11	-0.765988768606621	-2.06846826829893	0.000385996487964911	0.00521127371605206	0.00381635900615102	1398	tags=45%, list=7%, signal=42%	2852/5724/3269/253430/3705
BP	GO:1901568	fatty acid derivative metabolic process	67	-0.416908959746296	-1.81117007513579	0.000389143564340345	0.00524503468614212	0.00384108309267572	5087	tags=52%, list=25%, signal=39%	9524/246/11332/83401/124975/197322/284486/84188/3155/6576/158833/254552/66002/247/2687/2686/1579/79993/240/23205/8529/239/2182/8694/64834/215/55711/11313/92086/4051/2679/2180/2678/91227/84649
BP	GO:0070997	neuron death	347	-0.249694397306605	-1.3973496151341	0.000390359812982786	0.00525270235910833	0.003846698340382	3132	tags=24%, list=15%, signal=21%	56616/84335/4915/54434/6620/4504/1649/7020/51024/4170/284/4099/11151/23368/155061/89780/23400/2876/1435/4671/353116/572/4035/6477/4217/2309/3934/10018/22861/5913/348/207/1981/355/2047/3632/5309/208/387/10570/6653/8517/10533/27429/27023/8301/558/4149/10333/2539/581/842/1020/2895/2629/4296/4192/10135/997/5170/1051/7099/2931/2213/5663/4835/408/101/1201/1191/6648/65018/112398/9040/120892/7305/80331/2…
BP	GO:0043491	protein kinase B signaling	179	-0.300298706335494	-1.55104928113752	0.000398748609430206	0.00535669903463028	0.0039228579648545	3366	tags=27%, list=17%, signal=23%	143686/3092/83667/4915/23239/23551/4504/3630/1649/7249/284/7057/375033/5728/3480/4916/3481/2876/6788/9314/6934/3059/1950/201163/207/23533/93492/2852/51763/558/1263/79594/10855/64805/5154/5008/3553/6237/6714/57333/57091/101/65018/7040/5795/3611/5293/409
BP	GO:0099116	tRNA 5'-end processing	14	0.715740748552551	1.94618226443269	0.00039968321348308	0.00536037949454828	0.00392555326683251	4365	tags=86%, list=21%, signal=67%	54931/51367/10556/6741/10775/10799/10940/3028/138716/10248/11102/10557
BP	GO:0046112	nucleobase biosynthetic process	18	0.684580355123969	1.99138863145583	0.000401441980916497	0.00537508289299745	0.00393632096973011	4865	tags=72%, list=24%, signal=55%	3251/8833/5471/7372/51727/1503/100/1723/353/6472/10606/2618/6470
BP	GO:0071897	DNA biosynthetic process	166	0.377578096700415	1.62925043964683	0.000403121217781052	0.00538867472994309	0.00394627464558058	4403	tags=36%, list=22%, signal=29%	10576/5985/7486/3178/5984/10575/908/8550/3320/27000/3184/54433/5981/51426/4931/5980/55651/10111/26272/11232/3183/1736/6950/5422/5111/22890/51455/10694/472/545/23411/11201/7013/10574/5394/54386/201973/659/3192/28984/7203/54107/6117/9894/80119/5245/25898/56655/5429/5588/4609/26277/5424/5983/27063/5428/10721/167227/4216/3181
BP	GO:0043488	regulation of mRNA stability	141	0.386844279607609	1.63304272618096	0.000405404792141815	0.00540554221982643	0.00395862717212877	4464	tags=38%, list=22%, signal=30%	5436/10605/79072/4869/170506/22868/10949/10236/201626/29883/11340/51010/7188/4292/55795/51441/60493/9698/3184/56339/26135/3183/4670/10492/90806/8087/57690/23404/79882/57472/5578/23435/79066/3192/57721/197135/27327/196513/5433/129563/79675/9337/5393/10922/8148/115024/246175/328/23367/167227/28960/1660/22894
BP	GO:0034446	substrate adhesion-dependent cell spreading	105	-0.362792211936051	-1.70942289867529	0.000405715456232967	0.00540554221982643	0.00395862717212877	2215	tags=27%, list=11%, signal=24%	3987/1785/2192/4739/3912/1942/3690/387/64098/3913/10319/558/11078/5829/81/84628/9341/4192/1955/91663/29780/6714/79778/57091/83706/201294/80005/3611
BP	GO:0045123	cellular extravasation	67	-0.415797636824994	-1.80634217501079	0.000407138446478472	0.00541560877823987	0.00396599918959616	1533	tags=33%, list=8%, signal=30%	140885/11035/566/5657/6402/57126/5724/3554/8174/4192/177/5175/6404/6403/101/50848/6484/683/2529/3383/2131/5293
BP	GO:0051346	negative regulation of hydrolase activity	352	-0.256517748398248	-1.44378139930279	0.000408260208896292	0.00542164211945092	0.00397041757122848	3135	tags=23%, list=15%, signal=20%	2810/327657/8996/140686/221476/4504/197/4057/3071/286204/7057/117166/5894/377630/83596/1294/1893/866/6423/2876/6692/2771/26952/4671/140902/5590/4035/1032/4193/9314/7429/84651/9491/551/23677/7422/2281/207/7077/358/96459/325/6653/54828/8301/7035/5743/10507/2719/6590/84930/5266/6272/84687/5365/5973/710/6714/5447/1378/5265/6992/8740/1473/408/50848/64780/120892/23645/2280/5045/4318/65125/5329/1471/293…
MF	GO:0008186	ATP-dependent activity, acting on RNA	75	0.459316486640651	1.79362211702076	0.000410534991687416	0.005442942683908	0.00398601656015732	5331	tags=48%, list=26%, signal=36%	8886/170506/1974/57697/1653/9879/51202/64848/9775/11218/55794/60625/55308/10212/25788/1662/6832/54505/1665/9716/1655/57696/55661/79039/80119/10146/9188/54606/56919/11325/1660/22907/9416/11056/1656/55760
BP	GO:0000245	spliceosomal complex assembly	51	0.508964696468378	1.85404039900283	0.000413248151235253	0.00546997634440921	0.00400581405292866	5812	tags=63%, list=29%, signal=45%	79833/1653/6606/55015/10713/10569/10907/51631/27339/9169/51747/55692/6431/10946/10772/8487/23064/91746/10181/6430/6936/10291/8233/9416/6607/6733/285962/6426/22827/135295/7536/11168
BP	GO:0034249	negative regulation of cellular amide metabolic process	177	0.373342524226739	1.62095870791105	0.000418361493996882	0.0055230353363573	0.00404467061138474	4083	tags=38%, list=20%, signal=31%	5436/1977/170506/5813/85451/5621/10236/201626/28998/6726/29883/11340/51010/3658/3646/23521/4292/11236/9451/94101/51441/55024/9698/1965/3184/115416/9775/56339/7072/10492/8087/3002/57690/6188/4076/23404/57472/4691/468/23435/29095/79066/163255/57721/811/65981/197135/27327/196513/51247/5433/56623/10418/129563/9337/5393/1719/54517/440275/115024/246175/6472/5562/274/3609/25904/23367
BP	GO:1902622	regulation of neutrophil migration	39	-0.494516507700897	-1.95352251432802	0.000418828536956975	0.0055230353363573	0.00404467061138474	1634	tags=38%, list=8%, signal=35%	4354/64127/3554/23604/4192/90550/4615/3579/101/683/2529/5880/391/27202/728
BP	GO:0043068	positive regulation of programmed cell death	500	-0.230433844501573	-1.2983761403092	0.000419298714221851	0.0055230353363573	0.00404467061138474	3503	tags=25%, list=17%, signal=22%	5979/1871/3684/3620/7161/1029/706/80758/3778/25803/56616/5499/29844/51330/81030/4332/1649/3625/7020/4049/51024/4170/7805/7057/5728/150094/5916/943/4853/8648/1612/114824/27166/11035/338442/6423/6789/572/10912/644186/6788/6477/4217/2683/2309/3934/5371/1785/10955/10018/27035/5913/2150/1495/1613/604/29126/201163/317/23429/207/355/239/7052/5309/96459/2852/387/7132/9693/1026/1647/5326/10533/27429/5743/…
BP	GO:0070374	positive regulation of ERK1 and ERK2 cascade	196	-0.295371644312276	-1.5480457848614	0.000423449479303654	0.00556866948957836	0.00407808975632368	2971	tags=36%, list=15%, signal=31%	2249/9464/59341/972/6363/1116/23779/246/8074/64170/7936/2621/7010/6346/4914/284340/920/960/5320/148/1230/537/388325/114609/3061/5322/4504/2246/284/5728/10347/4853/8482/6464/414062/2771/2264/222166/5590/4035/2150/6360/348/5609/2852/9693/5595/151306/64127/152007/54550/5154/177/6714/25865/7099/673/4835/408/3965/2358/7040/3383/8837/29108/27202/728/27020/4851/409
BP	GO:0002675	positive regulation of acute inflammatory response	27	-0.569975888047693	-2.0183685916783	0.000424246604878881	0.0055701245177787	0.00407915531347519	1082	tags=30%, list=5%, signal=28%	5743/5008/3553/3133/2865/101/241/2867
CC	GO:0030532	small nuclear ribonucleoprotein complex	42	0.536831538283515	1.87968175692926	0.000431760712923538	0.0056586338503859	0.00414397313096641	5579	tags=67%, list=27%, signal=49%	55015/96764/27336/10713/10569/10907/51631/51639/8559/51747/51574/55692/10946/10614/9343/10465/55660/25980/23450/84844/83443/10291/9416/50628/285962/25766/26121/51634
BP	GO:0007033	vacuole organization	167	-0.311035174190769	-1.57335134765789	0.000432382670352386	0.0056586338503859	0.00414397313096641	3939	tags=34%, list=19%, signal=28%	94241/2548/140775/81671/137886/4647/9554/55062/219931/5322/4504/7805/27183/285180/11151/23120/55858/23400/81631/53/51652/55647/57533/8131/89849/285973/375/84557/11152/10533/23710/203228/19/9776/1200/79837/2629/81876/79065/57617/55004/1130/7942/5899/3257/5663/1201/65018/26100/55968/120892/8408/8897/79142/2131/11337/23130
BP	GO:0030071	regulation of mitotic metaphase/anaphase transition	60	0.49135702035416	1.82907014194475	0.000433374009513315	0.00566247457840746	0.00414678580168262	5156	tags=52%, list=25%, signal=39%	26271/286053/55795/9184/29945/246184/51529/5925/54908/8881/5885/51433/8452/55055/472/9735/55781/4085/348654/3550/51451/10403/699/51434/8697/84101/1062/9183/7272/11130/7175
BP	GO:2001238	positive regulation of extrinsic apoptotic signaling pathway	47	-0.464916790463111	-1.88569531421479	0.000437361694263235	0.00570539033320239	0.00417821418872222	4179	tags=43%, list=20%, signal=34%	467/637/5979/5499/51330/7057/5728/6789/6788/5371/1495/1613/2852/27429/8743/4055/10616/50486/162989/29108
BP	GO:0006405	RNA export from nucleus	80	0.446224624555096	1.75985414453232	0.000438261128236968	0.00570794670066575	0.00418008628689311	4710	tags=45%, list=23%, signal=35%	57122/4869/3178/29107/51808/22916/23279/6428/55795/5901/84324/10657/6741/55308/4927/56943/57187/11052/10212/54888/84248/9972/80145/5433/55746/8106/11260/10189/91746/9631/9984/84321/3181/1660/23636/79902
BP	GO:0010544	negative regulation of platelet activation	19	-0.643003332855137	-2.10145337986048	0.000440956893340397	0.00573385293680125	0.00419905813580726	3165	tags=42%, list=16%, signal=36%	7056/18/4846/348/239/5154/634/5580
BP	GO:0070129	regulation of mitochondrial translation	23	0.637951566949994	1.95570925994338	0.000444257037324015	0.0057675225613553	0.00422371532748474	5163	tags=74%, list=25%, signal=55%	54931/708/79072/22868/115416/10128/84300/26995/51654/51335/10102/84881/6472/55005/92170/23107/8846
BP	GO:0071426	ribonucleoprotein complex export from nucleus	74	0.45722233126123	1.78213901991546	0.000447026350801708	0.00579420416997613	0.00424325500298577	4403	tags=47%, list=22%, signal=37%	57122/6059/4869/84946/23279/6428/55795/5901/23212/7514/84324/6741/55308/4927/56943/57187/55153/10212/54888/84248/80145/55781/51068/5433/55746/8106/55341/11260/10189/91746/9631/6209/9984/84321/3181
MF	GO:0017171	serine hydrolase activity	185	-0.296420113705889	-1.54003143991706	0.00044814987357232	0.00579950251063126	0.00424713512350498	5529	tags=39%, list=27%, signal=29%	3817/2161/5949/23436/2147/10279/29952/389208/327/5653/203100/3818/1511/203074/10942/10699/5650/1991/5046/6768/284366/260429/649/84236/164656/5652/132724/4327/4312/1215/23430/339105/7113/1506/1362/3083/4057/715/25807/3240/5651/344805/25823/566/1636/51032/49/3250/5328/43/1804/629/5646/5644/440387/5657/717/63036/27429/11330/360200/3249/9028/1200/57414/1520/51279/101/5045/8398/4318/5476
BP	GO:0006605	protein targeting	297	0.333981865524778	1.52719795654274	0.000454140887463779	0.00586767382305908	0.00429705884970337	3945	tags=32%, list=19%, signal=26%	53371/9789/10952/26520/9804/26061/51201/10440/4666/131118/5621/56947/6726/29090/6731/401505/79158/55294/23480/9141/5189/54543/6135/134266/8504/11231/26521/3320/9847/6727/10425/5194/10971/23431/5584/196294/140823/26515/59286/28972/7532/11154/342538/1459/23409/100652748/9709/5193/23230/54469/2534/29103/54832/30849/3329/58477/23471/1678/9131/10055/55146/3308/130916/9270/54557/6745/23204/60559/64429/…
BP	GO:1901222	regulation of NIK/NF-kappaB signaling	94	-0.381466583959807	-1.77378962152351	0.000455589820280649	0.00587703625080634	0.00430391521292656	3240	tags=37%, list=16%, signal=31%	5970/8996/7097/7805/929/5494/54923/3987/51564/11156/3654/51094/7205/149041/135644/9516/387/3430/64127/81/91662/8877/114548/3553/177/192669/9770/602/7099/8740/10616/3965/80149/6688/3611
BP	GO:0050920	regulation of chemotaxis	206	-0.296706115168867	-1.5617441732165	0.000458991205099517	0.00591151529869442	0.00432916516756353	2896	tags=25%, list=14%, signal=21%	2246/199/3071/7057/79148/8482/10501/4916/89780/719/1435/3603/5594/566/7422/2150/4354/7869/9647/80024/57175/5595/64127/11240/23604/10507/6810/10509/64805/4192/90550/177/4067/25865/1845/3579/683/3570/6809/3965/2358/5880/7040/65125/63940/79890/27202/6688/728/4851/64218
BP	GO:2000232	regulation of rRNA processing	14	0.711609156730029	1.93494798617603	0.000465684225619386	0.00598821205495356	0.00438533231065382	3284	tags=79%, list=16%, signal=66%	23160/51504/84128/27292/51441/92342/55164/55781/55127/83732/8850
BP	GO:0040015	negative regulation of multicellular organism growth	10	0.782704077354334	1.94555643596548	0.000468542210781746	0.00601542958589096	0.00440526445680039	2719	tags=60%, list=13%, signal=52%	8835/2395/154/583/51316/5727
BP	GO:0048278	vesicle docking	59	-0.425883497496825	-1.80953580133679	0.000472823016111359	0.00605142436809665	0.00443162442534743	1361	tags=24%, list=7%, signal=22%	5872/10228/6810/9341/57617/6811/5899/1488/1201/6809/8677/8676/6813/9545
CC	GO:1904949	ATPase complex	71	0.457712895517073	1.77165138199549	0.000472837447544155	0.00605142436809665	0.00443162442534743	3761	tags=39%, list=18%, signal=32%	64431/5931/10042/55274/86/5928/7528/6605/5925/81611/51377/55193/2186/54556/9112/10467/93973/57634/9437/54107/26039/3065/6597/51773/6760/57504/6594/8110
MF	GO:0008649	rRNA methyltransferase activity	17	0.698761855895889	1.99721635544238	0.000475005426618582	0.00606005350877857	0.00443794378229377	2764	tags=59%, list=14%, signal=51%	64216/27292/29081/29063/196074/2091/10436/79066/51106/117246
MF	GO:0140102	catalytic activity, acting on a rRNA	17	0.698761855895889	1.99721635544238	0.000475005426618582	0.00606005350877857	0.00443794378229377	2764	tags=59%, list=14%, signal=51%	64216/27292/29081/29063/196074/2091/10436/79066/51106/117246
BP	GO:2001252	positive regulation of chromosome organization	73	0.466239000136008	1.81223590808725	0.000476435933190519	0.00606876163564815	0.00444432098299675	2224	tags=33%, list=11%, signal=29%	10576/26354/170506/3178/10575/908/286053/8550/1786/6742/3184/5885/6421/10111/83852/26272/1736/6950/57343/10694/472/545/10574/51535
BP	GO:0050867	positive regulation of cell activation	327	-0.252934180476476	-1.41532662908921	0.000480162191250035	0.00610663952947145	0.00447206000595025	2787	tags=24%, list=14%, signal=21%	199/8808/3071/7057/3601/11151/140885/84807/2736/89780/3594/3481/64332/8651/572/5590/4352/2150/604/29126/7293/1445/338339/10288/8741/207/8764/283234/2268/387/1026/3718/57126/3485/558/64127/5724/9092/4179/10333/6810/114548/11006/4192/5914/1050/3553/10459/3133/177/6714/4615/10673/5777/1378/4067/51043/7099/1604/3105/2319/6403/8740/10326/101/3727/683/120892/3965/7305/55423/7040/11027/29108/3142/8943/9…
BP	GO:1903556	negative regulation of tumor necrosis factor superfamily cytokine production	59	-0.425607400755962	-1.80836269427779	0.000481045819620873	0.00610830325571794	0.0044732783984183	1817	tags=29%, list=9%, signal=26%	5004/29126/5987/11213/558/64127/945/5914/5777/602/7099/23547/51738/3965/80149/27202/409
BP	GO:0002703	regulation of leukocyte mediated immunity	213	-0.284737542751146	-1.52180499144681	0.000489053761522062	0.0062002847202969	0.00454063895360533	1246	tags=20%, list=6%, signal=19%	57506/3718/57126/11314/64127/5724/3554/4179/383/6810/114548/11006/84106/3553/10459/3133/177/1379/5170/5777/1378/4067/7099/1604/2213/3105/201294/634/3965/2529/5880/7305/7040/3383/2242/121260/9846/6688/6813/409/7454/7133
BP	GO:0043406	positive regulation of MAP kinase activity	111	-0.354096422436597	-1.70699092762468	0.000502758514182524	0.00635670621559598	0.004655190714819	2896	tags=26%, list=14%, signal=23%	2246/7057/1857/4916/4217/7422/221472/1950/1445/3654/23533/5609/7039/150/64127/10333/4296/5154/3553/177/6714/5871/7099/5663/101/5058/120892/7040/3611
BP	GO:0045766	positive regulation of angiogenesis	154	-0.313323812333208	-1.57356778787872	0.000503741939441486	0.00635670621559598	0.004655190714819	3199	tags=25%, list=16%, signal=21%	6786/1215/2246/10298/2523/7057/672/4846/1893/719/6423/9314/79924/7422/5315/358/8877/4192/3553/6237/51548/5170/306/25865/27161/3579/4814/6667/133/51738/388/3687/80149/3678/728/5293/116844/6774
BP	GO:1904018	positive regulation of vasculature development	154	-0.313323812333208	-1.57356778787872	0.000503741939441486	0.00635670621559598	0.004655190714819	3199	tags=25%, list=16%, signal=21%	6786/1215/2246/10298/2523/7057/672/4846/1893/719/6423/9314/79924/7422/5315/358/8877/4192/3553/6237/51548/5170/306/25865/27161/3579/4814/6667/133/51738/388/3687/80149/3678/728/5293/116844/6774
BP	GO:0140448	signaling receptor ligand precursor processing	25	-0.572703808852316	-2.01811756218485	0.000505428636865614	0.00636808689367638	0.00466352509824516	5007	tags=44%, list=25%, signal=33%	1511/2028/10699/1514/27344/5046/1215/1636/5045/1889/4311
BP	GO:0051304	chromosome separation	93	0.427138147606297	1.72350386235249	0.000508427201224987	0.00639206353440084	0.00468108385139301	5156	tags=46%, list=25%, signal=35%	26271/7155/57697/4292/286053/55795/9184/29945/246184/56916/51529/5925/54908/8881/5885/1459/51433/8452/55055/472/9735/55781/2072/129563/4085/56159/64682/348654/80198/3550/51451/10403/699/51434/8697/84101/9232/1062/9183/55743/7272/11130/7175
BP	GO:0016486	peptide hormone processing	24	-0.592216426113385	-2.06727497775634	0.000508907202763488	0.00639206353440084	0.00468108385139301	5007	tags=46%, list=25%, signal=35%	1511/2028/10699/1514/27344/5046/1215/1636/5045/1889/4311
BP	GO:0048259	regulation of receptor-mediated endocytosis	104	-0.351643319132298	-1.66318516298436	0.000518002269503577	0.00649624484505722	0.00475737868925029	2960	tags=26%, list=15%, signal=22%	124930/55589/10188/284/338692/1742/89780/4043/1785/7422/1950/4289/1173/375/3690/6386/8301/8650/54550/9094/408/1191/10211/88455/160/79890/409
BP	GO:0034471	ncRNA 5'-end processing	19	0.650776842956984	1.90262160966185	0.000521621988281507	0.00653154446437677	0.00478322957090498	4445	tags=79%, list=22%, signal=62%	54931/51367/29777/10556/6741/10775/10799/10940/27340/3028/138716/10248/11102/10557/8602
BP	GO:0030198	extracellular matrix organization	290	-0.265785374348223	-1.4580947751634	0.000522971817227973	0.00653835643295497	0.00478821816276362	4730	tags=29%, list=23%, signal=23%	2621/857/2296/8985/25975/5650/6662/7490/1302/89932/4016/60484/1991/55959/57326/649/9806/1999/3936/1361/164656/81577/4327/3036/9509/1289/4312/90102/1215/79709/858/79148/4324/80781/89780/538/1303/30008/6423/6692/1299/2264/2068/4326/1805/90993/4035/150356/2683/60626/11117/27035/64093/2192/84695/5644/11173/3912/64856/7132/3913/85301/1298/3249/7148/196264/84628/54507/64386/1520/602/5768/63894/101/1021…
CC	GO:0005732	sno(s)RNA-containing ribonucleoprotein complex	22	0.642529421654586	1.94238320255915	0.000539341632592869	0.00673264308747468	0.00493049962103117	3272	tags=64%, list=16%, signal=53%	51367/51602/10556/9221/54433/55651/1736/10775/10799/10940/2091/138716/10248/10528
BP	GO:0030308	negative regulation of cell growth	180	-0.294210163545272	-1.52369077197515	0.000557404038434456	0.00694447317094011	0.00508562861460464	3434	tags=29%, list=17%, signal=24%	3300/3304/1029/10500/83667/4878/9150/221476/4504/80128/5518/92304/4099/8482/10501/89780/57609/2273/6423/1032/5371/85004/23677/604/51094/201163/7869/135644/10201/393/6494/1026/51379/734/3303/9043/10507/79594/2539/3621/10509/1020/84687/29946/84722/2931/5058/8408/7040/5795/978/64218
BP	GO:0018022	peptidyl-lysine methylation	113	0.403379519770315	1.65942833620507	0.000558022739395237	0.00694447317094011	0.00508562861460464	4300	tags=36%, list=21%, signal=29%	23512/8726/55170/51504/56950/22938/84661/1786/8473/92342/11137/83852/79918/6419/22976/26053/57343/80349/29104/23411/22823/23168/64754/9646/2146/4089/79723/2672/54093/151194/5079/80335/2625/9682/6018/55183/7469/546/9739/4297/4302
BP	GO:0010466	negative regulation of peptidase activity	243	-0.269861709977935	-1.4716627987039	0.000560255024227073	0.00696157621221818	0.00509815364191477	3135	tags=24%, list=15%, signal=20%	2810/327657/8996/140686/221476/4504/197/4057/286204/7057/117166/5894/83596/1294/1893/866/6423/2876/6692/26952/4671/140902/4035/1032/4193/9314/7429/84651/9491/551/7422/207/7077/358/96459/6653/8301/7035/5743/2719/6590/5266/5973/710/6714/5447/1378/5265/8740/1473/64780/5045/4318/5329/1471/7076/6195/409
MF	GO:0017116	single-stranded DNA helicase activity	23	0.63252147271925	1.93906272105297	0.000563189793902964	0.00698734248888172	0.00511702299465995	5559	tags=74%, list=27%, signal=54%	5985/5984/113510/4172/84515/4176/80119/5983/10721/1660/4175/5888/63922/56897/92797/79075/1763
CC	GO:0034399	nuclear periphery	128	0.392782648678324	1.64488290894349	0.000564567043960253	0.00699373586976106	0.00512170504323926	4669	tags=43%, list=23%, signal=33%	57122/129401/9782/10969/5687/8089/22938/641/22828/10270/7528/29945/3141/8520/5885/6421/4670/5422/5111/9360/6304/22976/11331/8573/1073/9972/468/10250/23165/3192/23515/10238/59348/26012/9126/2672/53335/9894/55791/11260/55660/1161/26277/284695/387103/4841/9984/84844/3181/10274/64395/22880/8507/26747/22944
BP	GO:0072599	establishment of protein localization to endoplasmic reticulum	37	0.549876199297269	1.88478827674934	0.000570185449472748	0.00704750154669409	0.00516107912653739	2620	tags=41%, list=13%, signal=35%	9789/10952/6726/6731/23480/11231/6727/28972/25782/9709/58477/23471/54557/10890/60559
BP	GO:0060142	regulation of syncytium formation by plasma membrane fusion	25	-0.56908366660134	-2.00536075396851	0.000570644382077646	0.00704750154669409	0.00516107912653739	3546	tags=52%, list=17%, signal=43%	3566/963/128506/92304/30846/4656/10938/8521/51177/1432/10211/7305/8837
CC	GO:0048787	presynaptic active zone membrane	27	-0.561900613574641	-1.98977285507369	0.000576006714960343	0.00710291563098514	0.0052016603838604	3305	tags=37%, list=16%, signal=31%	320/9381/8506/84628/6810/2319/6809/8676/5023/27020
CC	GO:0097504	Gemini of coiled bodies	12	0.736001285187168	1.92632242714795	0.000577543369973822	0.0071110575174015	0.00520762291111289	4908	tags=92%, list=24%, signal=70%	79833/6606/11218/4863/22927/8882/8487/25929/54960/6607/50628
BP	GO:0006639	acylglycerol metabolic process	119	-0.338015558828297	-1.62810530539269	0.000579146220722175	0.00711998853778747	0.00521416334286552	2716	tags=26%, list=13%, signal=23%	6720/150094/80339/2876/159296/1071/348/2166/285848/200879/10677/6653/11343/2182/9489/10062/7148/9926/11057/8694/51099/11313/57104/2710/2180/6583/7376/79143/84649/55911/440503
CC	GO:0070603	SWI/SNF superfamily-type complex	70	0.463152434914754	1.78846913326794	0.000581727139803616	0.00714089865713547	0.0052294763981072	3761	tags=40%, list=18%, signal=33%	64431/5931/10042/55274/86/5928/7528/6605/5925/81611/51377/55193/2186/54556/9112/10467/93973/57634/9437/54107/26039/3065/6597/51773/6760/57504/6594/8110
BP	GO:0071166	ribonucleoprotein complex localization	75	0.451459017304817	1.76293884917719	0.000586910247070244	0.00718719233248114	0.00526337852922901	4403	tags=47%, list=22%, signal=37%	57122/6059/4869/84946/23279/6428/55795/5901/23212/7514/84324/6741/55308/4927/56943/57187/55153/10212/54888/84248/80145/55781/51068/5433/55746/8106/55341/11260/10189/91746/9631/6209/9984/84321/3181
BP	GO:1902099	regulation of metaphase/anaphase transition of cell cycle	63	0.474874741828752	1.79088384779226	0.000588076139965184	0.00718719233248114	0.00526337852922901	5156	tags=51%, list=25%, signal=38%	26271/286053/55795/9184/29945/246184/51529/5925/54908/8881/5885/51433/8452/55055/472/9735/55781/4085/348654/3550/51451/10403/699/51434/8697/84101/1062/9183/55743/7272/11130/7175
BP	GO:0060070	canonical Wnt signaling pathway	285	-0.26391991278577	-1.44532596212749	0.000588155744240507	0.00718719233248114	0.00526337852922901	5144	tags=31%, list=25%, signal=23%	90780/340419/10076/8549/55681/4790/1501/100113407/4040/857/7482/25928/2535/80326/27120/6662/25937/7320/83595/55959/1482/54361/23399/388336/6382/57680/6794/59352/112401/9679/7855/25805/54949/5499/2348/23500/1649/9968/5728/55716/5916/1857/89780/6423/6789/5494/6788/64840/2309/9314/6934/79705/1613/1950/65268/8629/348/3516/80199/55593/1455/27185/84445/79971/3485/2719/4192/5218/10459/7091/2776/6714/839…
BP	GO:0071260	cellular response to mechanical stimulus	80	-0.37778011182086	-1.71585538807624	0.000598508988538002	0.00730270967368022	0.00534797505389319	2640	tags=32%, list=13%, signal=28%	943/4099/5339/572/396/1265/207/5138/355/358/654/7132/1647/5595/5743/3759/1535/3553/4615/7099/8740/4055/51311/50848/7100/3659
BP	GO:0038127	ERBB signaling pathway	114	-0.345198257707502	-1.65364593306056	0.000602485632756845	0.00734019282911267	0.00537542499907126	2548	tags=28%, list=12%, signal=25%	84985/6464/79628/84313/5594/7429/79643/1950/207/3516/2852/7039/150/9961/6654/26469/93343/5170/6714/9770/1845/673/5663/92799/634/2885/7040/9185/4318/5795/5329/653361
MF	GO:0008170	N-methyltransferase activity	79	0.445315255571942	1.75388332952812	0.000603990039124803	0.00734748902167714	0.00538076820146692	4610	tags=39%, list=23%, signal=30%	64216/8726/55170/56950/27292/29081/92342/8731/83852/79918/29063/6419/196074/2091/29104/64754/79066/2146/51106/79723/54093/151194/90826/60487/80335/55471/9739/4297/54496/10196/3275
BP	GO:0006638	neutral lipid metabolic process	120	-0.337967685624212	-1.63974097913257	0.00061015672300765	0.0074113946863534	0.0054275680765493	2716	tags=26%, list=13%, signal=23%	6720/150094/80339/2876/159296/1071/348/2166/285848/200879/10677/6653/11343/2182/9489/10062/7148/9926/11057/8694/51099/11313/57104/2710/2180/6583/7376/79143/84649/55911/440503
BP	GO:0045806	negative regulation of endocytosis	46	-0.462503152652854	-1.87295261797778	0.000612854235641929	0.00743303328549867	0.00544341461757326	2960	tags=37%, list=15%, signal=32%	124930/10347/338692/1742/4043/3690/6386/79772/10062/11314/8301/54550/9094/7376/11252/88455/79890
BP	GO:0097428	protein maturation by iron-sulfur cluster transfer	11	0.756341597313676	1.94199010893273	0.000615912610117487	0.0074589774902885	0.00546241427197677	2137	tags=64%, list=10%, signal=57%	27247/10539/122961/654483/9391/64210/150274
BP	GO:0071356	cellular response to tumor necrosis factor	210	-0.281781399010645	-1.48902791500587	0.000626868238137696	0.00758034110916433	0.0055512921865045	4178	tags=30%, list=20%, signal=24%	10068/820/6850/841/22900/6997/83483/677/57824/3304/5970/6868/128506/8996/8531/7805/7057/672/414062/9447/5594/3987/4217/2309/3934/79092/4656/7538/81858/2150/83643/7293/6360/207/2874/10010/355/11173/8764/6772/2852/7132/3856/5595/51763/3303/81/8877/2629/1535/1050/10673/9181/8372/1432/3383/2131/29108/80149/260434/3611/7133
BP	GO:0006913	nucleocytoplasmic transport	289	0.326876372936877	1.49206871366092	0.000631757471687077	0.0076142765971809	0.00557614407730449	3767	tags=31%, list=18%, signal=26%	3839/57122/129401/53371/6059/4869/3178/51496/84268/6815/29107/51808/3313/22916/29969/84946/9147/9349/23279/6428/55706/55795/84220/4088/9221/65110/5901/23212/84455/7514/7341/84324/10657/6741/51569/26060/55308/64328/4927/56943/57187/5295/5501/11052/11315/55153/11331/10212/54888/3458/84248/9972/65109/8841/80145/23165/29098/23435/55916/10526/5569/2737/55781/811/10527/55705/1408/51068/5781/1434/3843/5…
BP	GO:0051169	nuclear transport	289	0.326876372936877	1.49206871366092	0.000631757471687077	0.0076142765971809	0.00557614407730449	3767	tags=31%, list=18%, signal=26%	3839/57122/129401/53371/6059/4869/3178/51496/84268/6815/29107/51808/3313/22916/29969/84946/9147/9349/23279/6428/55706/55795/84220/4088/9221/65110/5901/23212/84455/7514/7341/84324/10657/6741/51569/26060/55308/64328/4927/56943/57187/5295/5501/11052/11315/55153/11331/10212/54888/3458/84248/9972/65109/8841/80145/23165/29098/23435/55916/10526/5569/2737/55781/811/10527/55705/1408/51068/5781/1434/3843/5…
BP	GO:0030832	regulation of actin filament length	172	-0.303886959273456	-1.54130518865123	0.000632489823330038	0.0076142765971809	0.00557614407730449	3187	tags=30%, list=16%, signal=25%	90952/345456/148170/54434/256949/54961/3071/2039/11151/832/1627/80115/822/2314/5216/10602/643338/6840/7429/3059/9948/2150/10552/57731/11344/6709/5987/375/57175/387/85464/10677/28988/11078/6710/10095/2017/23616/7408/91663/23580/10163/2934/5580/2885/10435/10093/3383/3055/29108/7454
BP	GO:0043409	negative regulation of MAPK cascade	161	-0.30822062850483	-1.55496257209471	0.000634731366870165	0.00762994120116225	0.00558761569743794	2721	tags=28%, list=13%, signal=24%	5728/10347/3976/3480/140885/57053/6423/284996/9314/1846/11117/10636/51231/2192/2150/65268/348/1445/201163/207/2874/23410/171389/1942/10251/11213/2852/6653/11314/51763/91662/80279/2629/11006/3553/5777/4067/1845/7099/408/65018/5580/51207/5795/10318
BP	GO:0043903	regulation of biological process involved in symbiotic interaction	71	-0.397162297612235	-1.77558563386889	0.000640457004272755	0.00768737889448097	0.00562967889928325	4808	tags=45%, list=24%, signal=35%	8519/857/81559/89870/2219/920/6372/10107/4061/53840/7113/4057/858/27183/5091/117854/51652/5371/7706/2150/5987/325/79720/9830/383/81603/2934/10410/3965/6737/27243/10581
MF	GO:0016853	isomerase activity	145	0.384737756692557	1.62791283659133	0.000665069898754963	0.00796566126584223	0.00583347273013237	5796	tags=46%, list=28%, signal=33%	51645/142940/84693/132789/53938/54495/10455/11104/10026/7155/644591/23398/84056/283209/83480/84245/5303/10682/1736/3157/58478/1652/9360/10020/55556/3329/55033/26995/4820/6120/2286/2287/27079/2923/5238/4282/5478/51303/54517/92126/10465/51661/84881/5481/2821/51022/81567/169714/1632/150962/9601/116447/26035/3295/63826/8560/55276/441531/78987/1891/10954/83473/1573/22934/84650/5034/5730
BP	GO:0060828	regulation of canonical Wnt signaling pathway	236	-0.277858893717662	-1.51086636949455	0.000666478279437586	0.00796566126584223	0.00583347273013237	5118	tags=31%, list=25%, signal=23%	340419/10076/8549/55681/4790/1501/100113407/857/25928/27120/6662/25937/7320/83595/55959/1482/23399/388336/57680/6794/59352/112401/9679/25805/54949/5499/2348/23500/1649/55716/89780/6423/6789/5494/6788/2309/6934/79705/1613/1950/65268/8629/348/3516/80199/55593/1455/84445/79971/3485/2719/4192/5218/10459/7091/2776/6714/83999/2931/5663/1432/120892/92162/7040/10023/65125/6907/2932/7090/1453/3611/4851
BP	GO:0022408	negative regulation of cell-cell adhesion	176	-0.295880300934503	-1.5117063090758	0.000666586640313886	0.00796566126584223	0.00583347273013237	2065	tags=24%, list=10%, signal=22%	7001/9314/7422/84695/604/29126/10288/207/149041/8764/9647/53827/239/654/3718/7356/11314/79626/383/11006/4192/5573/91663/10459/5777/1378/1051/4155/51043/1845/2213/3557/634/5580/3965/7040/65125/3659/3142/80149/6688/4851
BP	GO:0001963	synaptic transmission, dopaminergic	25	-0.565039623811277	-1.99111018735675	0.000675053986538827	0.00803728008890676	0.00588592116314605	3913	tags=40%, list=19%, signal=32%	1861/6531/7054/25953/5743/6532/1020/65018/10211/409
BP	GO:0003159	morphogenesis of an endothelium	19	-0.631825622495929	-2.06492256265747	0.00067555151844151	0.00803728008890676	0.00588592116314605	4051	tags=53%, list=20%, signal=42%	94/1460/2246/3934/3516/239/387/25865/388/3687
BP	GO:0061154	endothelial tube morphogenesis	19	-0.631825622495929	-2.06492256265747	0.00067555151844151	0.00803728008890676	0.00588592116314605	4051	tags=53%, list=20%, signal=42%	94/1460/2246/3934/3516/239/387/25865/388/3687
BP	GO:0098657	import into cell	215	-0.275692076259052	-1.46534549653415	0.000679987748640129	0.00805788173439067	0.00590100831449675	4534	tags=33%, list=22%, signal=26%	6548/479/2030/6518/6507/100134444/6536/610/6557/3757/1261/225689/7226/1861/79400/80763/6510/6569/54492/4842/6531/9152/54716/222642/2348/478/6616/1317/57468/7057/389015/65266/6524/6539/7036/8501/79901/3934/60/482/51160/2350/55630/6580/65268/207/123041/3690/208/8884/9990/6532/124935/6546/3759/3784/6515/56996/2180/5663/6583/6533/79689/10211/65125/121260/3772/5023/6573/51296
BP	GO:0042692	muscle cell differentiation	339	-0.24683508990246	-1.38402517137059	0.0006802765234589	0.00805788173439067	0.00590100831449675	3623	tags=24%, list=18%, signal=20%	22953/4842/348093/3566/963/3280/23250/405754/55553/552/57538/4878/9150/4627/23646/221476/92304/30846/7140/858/117166/150094/284358/89780/6497/2314/30008/3481/2876/5339/4193/2318/7919/5239/376132/89/4656/9948/7422/10014/4303/9149/3792/10290/207/3516/4000/246329/2852/7168/10938/3856/338773/6474/2274/9043/81/2539/8557/6546/5600/6272/9794/5573/5914/4814/51177/2931/133/1432/6648/8554/5058/10211/7040/6…
BP	GO:1903522	regulation of blood circulation	241	-0.269601382818926	-1.46657463322793	0.000682032643093813	0.00805788173439067	0.00590100831449675	4712	tags=29%, list=23%, signal=23%	10699/5142/857/3558/7068/6548/6916/219537/6327/1908/1482/3757/6915/2258/5294/7137/2548/148/9722/80763/4842/1829/3270/7054/552/4878/6262/1824/478/487/489/6720/57413/776/2034/4193/482/1636/1674/5020/551/9732/2281/57731/207/4635/7168/387/3752/150/3753/30845/6474/5743/3274/3269/6546/3759/3784/177/2931/133/51738/10008/808/5566/1889/3383/80005/80149/5023
BP	GO:1902563	regulation of neutrophil activation	11	-0.751730142021795	-2.02996441830922	0.000682477118027155	0.00805788173439067	0.00590100831449675	4049	tags=82%, list=20%, signal=66%	6850/5320/3684/57126/11314/5724/84106/2213/6688
BP	GO:0006839	mitochondrial transport	223	0.346915932417455	1.5454385475709	0.00068284038176202	0.00805788173439067	0.00590100831449675	4153	tags=35%, list=20%, signal=28%	81034/8604/26520/9804/10440/131118/56947/29090/401505/10651/55294/9141/10449/81853/664/55186/54543/134266/2729/292/7417/51660/26521/3320/10425/29074/57380/196294/140823/221154/26515/59286/22/253512/29957/1459/23409/100652748/23456/3002/29103/5250/3329/84275/1678/9131/291/51522/10055/3308/4976/130916/286097/8034/10939/10456/94081/117145/9530/51079/83943/4285/131474/5599/89781/596/25874/5562/54332/…
CC	GO:1904813	ficolin-1-rich granule lumen	124	-0.330666900782384	-1.60503886748478	0.000683241635846781	0.00805788173439067	0.00590100831449675	2453	tags=30%, list=12%, signal=26%	26578/240/51719/5719/5594/5049/51411/3101/317/7077/5315/5836/79792/10533/28988/51806/3303/9961/226/2495/25797/3614/1520/7130/823/5265/2934/1432/124583/3310/4318/1471/1509/978/80301/83716/116844
MF	GO:0016796	exonuclease activity, active with either ribo- or deoxyribonucleic acids and producing 5'-phosphomonoesters	57	0.492306226451974	1.82727512770723	0.000687291871716613	0.00809388424834339	0.0059273739452147	4977	tags=53%, list=24%, signal=40%	201626/29883/9937/51010/64789/5810/51692/90806/25996/23404/57472/5394/83940/129563/9337/92667/5393/2237/246175/328/5424/54840/167227/22894/64421/23357/64858/9924/122618/154197
MF	GO:0022803	passive transmembrane transporter activity	454	-0.231001407605884	-1.29903720062778	0.000694329105382093	0.0081649077696671	0.00597938642239804	5917	tags=32%, list=29%, signal=24%	775/23413/10369/3351/1193/2893/23507/57165/2561/1080/200909/3768/5348/2568/6330/781/127534/55799/1188/353174/57113/59341/55283/1143/6337/3788/6328/6331/2905/63982/27133/80036/1183/3787/56479/144453/133060/170572/1179/1187/1138/84876/3790/8514/55515/363/9177/57348/6327/100134444/610/83795/2705/6326/1144/3757/93107/1261/7226/23415/2560/79400/343/338440/6005/2570/22953/441432/57101/9725/343450/1180/…
BP	GO:0043928	exonucleolytic catabolism of deadenylated mRNA	13	0.73441124718365	1.94653172612954	0.000699177662145946	0.0082098492600854	0.00601229831132443	4464	tags=85%, list=22%, signal=66%	29883/11340/51010/23404/57472/9337/5393/115024/167227/28960/22894
BP	GO:0110150	negative regulation of biomineralization	27	-0.555493007683308	-1.96708257860741	0.00070017447473245	0.0082098492600854	0.00601229831132443	5746	tags=56%, list=28%, signal=40%	6093/5741/5552/8074/3091/23462/2621/6662/1230/197/4846/1893/2623/7040/4851
BP	GO:0008217	regulation of blood pressure	180	-0.291806469707854	-1.51124223493417	0.00070124845089975	0.00821057710043373	0.00601283132882067	6144	tags=42%, list=30%, signal=29%	2013/59342/2643/29953/1816/255061/23576/1910/4881/3817/6866/134/490/5331/1906/143872/1511/2028/10391/5919/2621/10699/56670/4204/6518/1908/1909/94/6915/7137/148/80763/22953/4842/2837/4987/552/66002/4878/18/1215/9283/59/1579/4846/5742/155/1636/27035/5020/551/79924/2150/8529/7168/387/347148/5724/5743/10135/5973/1535/3784/2865/2931/133/50848/6648/1889/2131/65125/4311/290/5023/57085
CC	GO:0030135	coated vesicle	288	-0.253303254009886	-1.38532685728027	0.000702745944376277	0.00821625445629554	0.0060169890125953	3407	tags=26%, list=17%, signal=22%	115548/7855/10960/1212/10945/9554/55062/22937/3092/8906/9871/7851/2348/11018/143187/729238/10188/29924/6720/2157/253970/1294/6572/7450/538/553115/4035/9919/1785/79748/551/57030/23677/1950/54732/10121/348/1173/375/7039/5872/2153/57222/10053/28988/8301/8650/10228/3425/85439/9341/3482/10287/6272/6440/57617/11316/3133/11021/2210/6811/57720/5265/55690/8218/3105/4900/6844/201294/57706/5045/2209/80331/1…
BP	GO:0070131	positive regulation of mitochondrial translation	14	0.701384833855579	1.90714686421347	0.000707689204666693	0.00826214418225258	0.00605059532047479	4742	tags=79%, list=23%, signal=60%	54931/708/79072/22868/84300/26995/51654/51335/84881/55005/23107
BP	GO:0014902	myotube differentiation	101	-0.353144896287385	-1.64685918927618	0.000709931666682461	0.00827183451600253	0.00605769181827826	3756	tags=35%, list=18%, signal=28%	55544/22953/4842/3566/963/23250/405754/552/4627/23646/92304/30846/858/150094/284358/6497/2876/5339/89/4656/10014/9149/3792/246329/10938/338773/6474/6272/9794/51177/1432/10211/55909/8837/4851
BP	GO:0007091	metaphase/anaphase transition of mitotic cell cycle	62	0.482188974630632	1.81066386783886	0.000710558128870318	0.00827183451600253	0.00605769181827826	5156	tags=52%, list=25%, signal=39%	26271/286053/55795/9184/29945/246184/51529/5925/54908/8881/5885/51433/8452/55055/472/9735/55781/4085/64682/348654/3550/51451/10403/699/51434/8697/84101/1062/9183/7272/11130/7175
MF	GO:0048027	mRNA 5'-UTR binding	26	0.607679625822115	1.91243810844835	0.00071647602283242	0.0083287771479402	0.00609939247306441	2106	tags=46%, list=10%, signal=41%	6189/6125/26354/170506/6208/6201/6171/6207/6154/26156/10492/4691
BP	GO:0016074	sno(s)RNA metabolic process	15	0.68206450120997	1.8878604328479	0.000717740513903268	0.00833154009987284	0.0061014158587214	2152	tags=60%, list=11%, signal=54%	51010/9221/7737/1736/2091/23404/140432/5394/51574
BP	GO:0098698	postsynaptic specialization assembly	21	-0.609768354228369	-2.05260786204604	0.000719904334492712	0.00834471967153409	0.00611106762137047	3399	tags=38%, list=17%, signal=32%	9378/3556/5728/4916/84628/2895/84885/57622
BP	GO:0006487	protein N-linked glycosylation	64	0.462753466537314	1.75513063150176	0.000725754503538443	0.00839238886639047	0.00614597708324458	4447	tags=45%, list=22%, signal=36%	11320/4247/85365/29880/58505/29929/1603/144245/6480/2530/746/3703/116150/5238/2673/84920/84061/79053/79796/201595/22845/2132/440138/57171/79644/200185/64116/4248/4249
BP	GO:0006402	mRNA catabolic process	206	0.358506845677445	1.58670619751176	0.000727707174241566	0.00839238886639047	0.00614597708324458	3239	tags=31%, list=16%, signal=26%	5436/10605/79072/4869/170506/22868/9939/10949/10236/201626/29883/11340/9652/51010/22916/7188/3646/4292/55795/23708/51441/65110/60493/9698/3184/9775/56339/6741/26135/3183/4670/55629/10492/90806/8087/4116/8559/57690/472/23404/79882/57472/6832/5394/5578/65109/23435/79899/79066/3192/1655/57721/197135/27327/196513/51154/5433/55149/129563/79675/9337/5393/27044
BP	GO:0090557	establishment of endothelial intestinal barrier	11	-0.749660538769841	-2.02437568276885	0.000729141120266622	0.00839238886639047	0.00614597708324458	2480	tags=55%, list=12%, signal=48%	27134/9414/9693/4615/50848/3383
BP	GO:0016073	snRNA metabolic process	35	0.564699801727498	1.91557534829323	0.000729432395237923	0.00839238886639047	0.00614597708324458	3629	tags=49%, list=18%, signal=40%	11340/51010/55596/55651/1736/55756/23404/64863/5394/51574/79066/25896/10179/57508/55174/5393/55656
MF	GO:0055106	ubiquitin-protein transferase regulator activity	22	0.635621769037342	1.92150118850555	0.000729764604399637	0.00839238886639047	0.00614597708324458	735	tags=36%, list=4%, signal=35%	6167/6125/26271/6201/55294/9349/6135/648
BP	GO:1903313	positive regulation of mRNA metabolic process	107	0.408414664627811	1.67193512011942	0.000731371730177278	0.00839238886639047	0.00614597708324458	3223	tags=32%, list=16%, signal=27%	5436/170506/10236/201626/29883/11340/51010/22916/22938/6434/4292/51441/9698/3184/56339/27339/57690/23404/57472/4691/123169/23435/79899/79066/57721/11051/197135/27327/196513/5433/129563/9337/27316/5393
BP	GO:0018206	peptidyl-methionine modification	12	0.730884873033582	1.91293133711001	0.000732043549204264	0.00839238886639047	0.00614597708324458	3691	tags=75%, list=18%, signal=61%	51126/10988/23173/80018/79612/80155/122830/60560/254042
BP	GO:1905037	autophagosome organization	96	-0.353559011147391	-1.64250221201107	0.000732291264161259	0.00839238886639047	0.00614597708324458	1868	tags=27%, list=9%, signal=25%	57533/8131/89849/285973/84557/11152/10533/23710/203228/9776/79837/2629/81876/79065/5899/5663/1201/65018/26100/55968/120892/8408/8897/79142/11337/23130
BP	GO:0034508	centromere complex assembly	27	0.591616879326729	1.88308648011418	0.000742438619224335	0.00849668117967032	0.00622235321137461	5585	tags=63%, list=27%, signal=46%	79003/6047/5925/64946/54069/1060/23421/9735/64105/11339/26054/387103/1062/3070/4678/23126/55355
MF	GO:0003724	RNA helicase activity	73	0.461136733139069	1.79240378022621	0.000747531395635632	0.00854291513265847	0.00625621160617219	5331	tags=48%, list=26%, signal=36%	8886/170506/1974/57697/1653/9879/51202/64848/9775/11218/55794/60625/55308/10212/25788/1662/6832/54505/1665/9716/1655/57696/55661/79039/10146/9188/54606/56919/11325/1660/22907/9416/11056/1656/55760
BP	GO:1904869	regulation of protein localization to Cajal body	11	0.75125681062581	1.92893436072459	0.00075775757652911	0.00863545642690618	0.00632398214001601	2837	tags=82%, list=14%, signal=70%	10576/10575/908/1736/6950/10694/10574/51574/7203
BP	GO:1904871	positive regulation of protein localization to Cajal body	11	0.75125681062581	1.92893436072459	0.00075775757652911	0.00863545642690618	0.00632398214001601	2837	tags=82%, list=14%, signal=70%	10576/10575/908/1736/6950/10694/10574/51574/7203
BP	GO:0007004	telomere maintenance via telomerase	65	0.46732776818313	1.77758052252	0.000760912496017054	0.00865924823658117	0.00634140553630511	3211	tags=40%, list=16%, signal=34%	10576/3178/10575/908/8550/3320/54433/5981/55651/10111/26272/3183/1736/6950/10694/472/545/7013/10574/5394/54386/3192/7203/6117/9894/80119
BP	GO:0070897	transcription preinitiation complex assembly	34	0.557845712351837	1.88282249393566	0.000766227797996043	0.00870752430383739	0.00637675942752125	6440	tags=71%, list=32%, signal=48%	6880/55814/5706/3146/6908/54700/1810/2958/6879/6882/7343/6597/64425/6883/9014/6878/9013/6598/55290/55832/55011/6872/7157/7480
BP	GO:0044784	metaphase/anaphase transition of cell cycle	65	0.466660376050083	1.77504195465103	0.000773284786531955	0.00876830082377899	0.00642126774389067	5156	tags=51%, list=25%, signal=38%	26271/286053/55795/9184/29945/246184/51529/5925/54908/8881/5885/51433/8452/55055/472/9735/55781/4085/64682/348654/3550/51451/10403/699/51434/8697/84101/1062/9183/55743/7272/11130/7175
MF	GO:0015267	channel activity	453	-0.231407578362077	-1.31012403212981	0.000773737169068987	0.00876830082377899	0.00642126774389067	5917	tags=32%, list=29%, signal=24%	775/23413/10369/3351/1193/2893/23507/57165/2561/1080/200909/3768/5348/2568/6330/781/127534/55799/1188/353174/57113/59341/55283/1143/6337/3788/6328/6331/2905/63982/27133/80036/1183/3787/56479/144453/133060/170572/1179/1187/1138/84876/3790/8514/55515/363/9177/57348/6327/100134444/610/83795/2705/6326/1144/3757/93107/1261/7226/23415/2560/79400/343/338440/6005/2570/22953/441432/57101/9725/343450/1180/…
BP	GO:0070200	establishment of protein localization to telomere	16	0.695403950191021	1.96019333540137	0.000776097080835427	0.00878277784365224	0.00643186966353371	2837	tags=56%, list=14%, signal=48%	10576/10575/908/1736/6950/10694/7013/10574/7203
BP	GO:0032692	negative regulation of interleukin-1 production	34	-0.528964843545446	-2.00640528092223	0.000777202438743819	0.00878303703059519	0.00643205947325738	2069	tags=38%, list=10%, signal=34%	7850/28964/5371/80772/945/91662/114548/11006/51738/634/4210/80149/409
BP	GO:0007409	axonogenesis	408	-0.23521977676422	-1.33013538669961	0.00078567157860851	0.00886639664649437	0.00649310601163171	3768	tags=24%, list=18%, signal=20%	6794/345651/2051/322/2664/59352/3911/8633/54413/64843/5979/57611/9378/283297/3909/1600/10500/23242/4915/4504/80128/137970/23334/5728/4099/4853/8482/91624/1267/1627/10501/4130/2736/89780/57609/57549/4035/2050/6477/8399/60/1785/8022/2128/7422/57731/3792/348/11344/7869/2047/6792/1942/682/393/27185/3913/203228/27023/6474/28988/8301/55201/3975/23114/56288/8650/84628/10507/10509/6654/2017/1020/7408/536…
BP	GO:0045987	positive regulation of smooth muscle contraction	30	-0.537723097995651	-1.96406994895882	0.000790569790639236	0.00890494813668678	0.00652133832772426	4212	tags=50%, list=21%, signal=40%	60675/6915/148/80763/2693/18/6865/5020/2852/387/5724/5743/8877/2017/51738
BP	GO:0070168	negative regulation of biomineral tissue development	26	-0.566752614822981	-2.00302503610097	0.000791282672732459	0.00890494813668678	0.00652133832772426	5746	tags=58%, list=28%, signal=41%	6093/5741/5552/8074/3091/23462/2621/6662/1230/197/4846/1893/2623/7040/4851
MF	GO:0004896	cytokine receptor activity	97	-0.349194498651212	-1.62265962278585	0.000798745827115889	0.00897648703769851	0.00657372823162151	5463	tags=45%, list=27%, signal=33%	1237/3561/2674/972/3598/133396/64096/2833/132014/9244/10936/920/960/3593/3953/1230/3566/116379/84818/400935/3581/3556/8808/3601/2829/9034/3594/2859/7850/4352/3455/3597/3454/3554/3588/3579/1441/3570/23765/3460/1438/2057/3577/1439
MF	GO:0000400	four-way junction DNA binding	17	0.683711432665574	1.9541989079697	0.000808949175051912	0.00907858036842491	0.00664849398437511	5550	tags=76%, list=27%, signal=56%	4436/5889/7486/57697/641/7528/3146/3148/348654/3149/25/2956/7517
BP	GO:0006390	mitochondrial transcription	15	0.678512981666538	1.87803031676557	0.000812825928286985	0.00910948837309475	0.00667112876589129	2466	tags=53%, list=12%, signal=47%	64216/80298/7019/7978/64863/84275/130916/51106
CC	GO:0070993	translation preinitiation complex	17	0.682153994702852	1.9497474048639	0.000823524445065917	0.00921665841002049	0.00674961233015913	2002	tags=47%, list=10%, signal=42%	10480/8669/3646/8667/1965/8661/8668/54505
BP	GO:0042110	T cell activation	465	-0.230517532275343	-1.29231946451255	0.000825177244058128	0.00921667524633574	0.00674962465985565	3892	tags=29%, list=19%, signal=24%	5294/3140/3953/339390/941/6794/3936/441864/677/654346/3566/4478/57580/7855/10945/3280/80758/4277/2000/6868/84433/5971/57178/7292/4627/3630/896/6385/199/8808/7805/3071/100507436/4004/55716/11151/977/140885/84807/27166/6655/2736/11035/3714/538/3594/3481/64332/60437/8651/572/159296/5590/7001/1794/2150/54518/2281/84695/8456/89886/604/29126/7293/1445/10288/207/149041/8764/283234/3467/387/1209/3718/735…
BP	GO:0007173	epidermal growth factor receptor signaling pathway	102	-0.34078788171513	-1.60386947561922	0.00082579774514248	0.00921667524633574	0.00674962465985565	2548	tags=27%, list=12%, signal=24%	84985/6464/84313/7429/79643/1950/207/2852/7039/150/9961/6654/93343/5170/6714/9770/1845/673/5663/92799/634/2885/7040/9185/4318/5795/5329/653361
BP	GO:0043171	peptide catabolic process	27	-0.55109720782275	-1.95151640368684	0.000838818729940573	0.00934018853674344	0.00684007683794309	2881	tags=44%, list=14%, signal=38%	2687/2686/9520/1636/1200/92086/2679/2678/10404/1889/91227/290
BP	GO:0034968	histone lysine methylation	105	0.408082968781452	1.67178356021793	0.000839166556973868	0.00934018853674344	0.00684007683794309	4300	tags=37%, list=21%, signal=29%	23512/8726/55170/51504/56950/22938/84661/1786/8473/11137/83852/79918/6419/22976/26053/57343/80349/29104/23411/22823/23168/64754/9646/2146/4089/79723/2672/54093/5079/80335/2625/9682/6018/55183/7469/546/9739/4297/4302
BP	GO:0002697	regulation of immune effector process	321	-0.254035197773225	-1.41555124149872	0.000843576232606719	0.0093764076046177	0.00686660105705109	1799	tags=20%, list=9%, signal=18%	2150/84695/604/7293/8741/149041/8764/11213/2268/57506/3718/57126/11314/64127/5724/3554/4179/383/3098/6810/114548/11006/84106/710/246778/5914/3553/10459/3133/177/1379/5170/5777/1378/4067/2865/51043/7099/1604/2213/3105/201294/634/3965/2529/5880/7305/7040/3383/5795/2242/2867/3142/121260/8993/80149/9846/6688/6813/653361/409/7454/7133
BP	GO:0007586	digestion	131	-0.328239326724461	-1.61223945383437	0.000848027586293752	0.00941299019861492	0.00689339149633268	4767	tags=37%, list=23%, signal=28%	336/389383/7033/2168/6662/6518/170302/6718/339221/2693/29881/100507055/4987/5950/389015/643847/4585/65010/65266/7031/7032/4583/1118/10162/7429/1208/5020/79924/5646/5644/118471/362/440387/358/29887/9414/150/10062/64127/3274/3784/7099/51738/50848/7376/7421/1890/65125
BP	GO:0043116	negative regulation of vascular permeability	17	-0.658291313875484	-2.08680013643884	0.000849930507065124	0.00942122422722188	0.00689942150184444	2807	tags=41%, list=14%, signal=36%	284/7422/5138/7122/133/634/5795
MF	GO:0000217	DNA secondary structure binding	35	0.560819040460399	1.90241102524384	0.000863269738110816	0.00955334475102213	0.00699617699356796	5808	tags=63%, list=28%, signal=45%	4436/5889/7486/4208/57697/641/7528/3146/3184/132660/3148/56852/5932/348654/4297/3149/2073/25/2956/4137/7517/25913
BP	GO:0016078	tRNA catabolic process	13	0.730337954250727	1.93573560344738	0.000864204467247996	0.00955334475102213	0.00699617699356796	3223	tags=69%, list=16%, signal=58%	11340/51010/146857/10940/23404/54888/5394/1787/5393
BP	GO:0016556	mRNA modification	26	0.602926141832842	1.89747834421948	0.000869505351775689	0.00959886588341216	0.00702951337024527	4147	tags=65%, list=20%, signal=52%	54931/142940/56339/83480/1736/51605/54888/26995/79828/79066/27079/55783/57721/9530/54517/79872/55006
BP	GO:0070646	protein modification by small protein removal	129	0.387511957839685	1.62502073801544	0.000873951222129749	0.0096348372504902	0.00705585619125062	5601	tags=46%, list=27%, signal=33%	51138/7398/3094/10600/10987/55031/51029/9318/161725/1540/51633/84640/10713/57695/51377/205564/83737/7347/56943/79184/23252/11315/85015/57559/159195/23358/10920/26054/220213/84196/10208/10213/54532/64854/29843/8975/56957/9097/8239/9929/57337/8533/8665/6472/2648/7345/57646/389856/57478/7874/84101/54726/80124/57602/983/114803/10980/51035/90268
MF	GO:0140318	protein transporter activity	29	0.57596890146279	1.85618092657293	0.000882078632153202	0.00971124290541531	0.00711181015283129	1612	tags=34%, list=8%, signal=32%	84896/9804/10972/10440/23480/54543/11231/26521/26515/100652748
BP	GO:0050679	positive regulation of epithelial cell proliferation	186	-0.283723456611837	-1.47077311508469	0.000889026324873578	0.00977447100274283	0.00715811382671708	2742	tags=21%, list=13%, signal=18%	858/4853/54959/89780/1893/538/3481/572/2683/6934/7422/1950/207/3912/3690/7039/654/151306/3249/64127/51162/383/4192/5365/1535/51548/5170/25865/6667/2752/51738/6776/8837/27202/728/5293/4851/116844/6774
BP	GO:0006641	triglyceride metabolic process	92	-0.363642883069055	-1.69129809964844	0.000891980082315212	0.00979367576171262	0.00717217799967149	2716	tags=28%, list=13%, signal=25%	6720/150094/80339/2876/159296/1071/348/285848/200879/6653/11343/2182/10062/7148/9926/8694/51099/57104/2710/2180/6583/7376/79143/84649/55911/440503
BP	GO:1903441	protein localization to ciliary membrane	12	0.725796615945616	1.89961393679983	0.000894626283163934	0.00980945629944886	0.00718373452128081	5501	tags=67%, list=27%, signal=49%	57560/84455/54585/200894/9135/8934/403/92482
MF	GO:0061134	peptidase regulator activity	219	-0.278481186949323	-1.47981637760486	0.000909554959260748	0.00995968817738422	0.00729375345553934	4730	tags=31%, list=23%, signal=24%	2621/2597/857/140832/5627/89766/7980/128817/89932/27344/22900/462/9806/5720/347365/26577/112401/646424/327657/8996/140686/221476/4504/489/197/4057/286204/117166/1294/866/6423/6692/26952/4671/140902/572/7429/84651/9491/22861/551/10197/2192/317/23786/7077/10010/11047/7035/91662/2719/6590/5266/5973/710/58484/5265/8740/1473/83464/65018/5045/1471/29108/55851/7076/6195
BP	GO:0006278	RNA-dependent DNA biosynthetic process	66	0.459757929790679	1.7550315579315	0.000918035809321729	0.0100278727982572	0.00734368692787801	3211	tags=39%, list=16%, signal=33%	10576/3178/10575/908/8550/3320/54433/5981/55651/10111/26272/3183/1736/6950/10694/472/545/7013/10574/5394/54386/3192/7203/6117/9894/80119
MF	GO:0017075	syntaxin-1 binding	22	-0.593764417259885	-2.03208491072408	0.000918723715597671	0.0100278727982572	0.00734368692787801	4157	tags=50%, list=20%, signal=40%	23025/10497/9751/6616/1612/6532/9341/6844/120892/9810/6813
BP	GO:0008608	attachment of spindle microtubules to kinetochore	31	0.568775889355285	1.88382268345849	0.000919489445637587	0.0100278727982572	0.00734368692787801	4214	tags=52%, list=21%, signal=41%	91272/79003/9184/5925/1060/29127/27436/3192/51115/83540/998/81929/283489/10615/90417/10403
MF	GO:0003899	DNA-directed 5'-3' RNA polymerase activity	34	0.554519757511951	1.87159684059157	0.000926132525843659	0.0100867641807993	0.00738681470630513	5027	tags=59%, list=25%, signal=44%	5436/55718/84172/9412/11128/5440/51728/201973/5557/10622/5433/5431/64425/10621/25885/5441/5438/171568/26015/55703
CC	GO:0030904	retromer complex	12	0.724625404059967	1.89654854579077	0.000953773823557918	0.0103738884776796	0.00759708372228651	2543	tags=50%, list=12%, signal=44%	27131/6643/51699/9559/55667/6642
BP	GO:0010965	regulation of mitotic sister chromatid separation	65	0.459748981012647	1.74875299422878	0.000971241899389481	0.010549741327505	0.00772586559861005	5156	tags=51%, list=25%, signal=38%	26271/286053/55795/9184/29945/246184/51529/5925/54908/8881/5885/51433/8452/55055/472/9735/55781/4085/64682/348654/3550/51451/10403/699/51434/8697/84101/9232/1062/9183/7272/11130/7175
BP	GO:1901798	positive regulation of signal transduction by p53 class mediator	25	0.594848684752786	1.85226477799208	0.000974280088349293	0.0105685944343131	0.00773967224701908	4173	tags=60%, list=20%, signal=48%	6167/6201/9521/9349/6135/149628/6154/472/545/6224/1655/10614/161742/6209/27063
BP	GO:0009612	response to mechanical stimulus	211	-0.281925949568916	-1.49159170733275	0.000976240045701183	0.0105757165965546	0.00774488800222497	3240	tags=25%, list=16%, signal=21%	5970/4878/6262/4353/8989/10746/7057/7508/5894/943/4099/9311/57053/9033/5339/572/396/1265/207/5138/355/6772/358/5024/654/387/7132/1647/5595/3485/3249/5743/8557/6546/3759/4192/1535/3784/3553/6714/4615/7099/2934/8740/4055/1432/51311/50848/632/7100/3727/3659/83862
CC	GO:0031519	PcG protein complex	34	0.552893106861466	1.86610662283656	0.000979434222747116	0.0105961723778268	0.00775986833320347	2352	tags=35%, list=12%, signal=31%	121536/23512/8726/5931/80012/5928/84108/648/7528/6045/404281/2146
BP	GO:0051306	mitotic sister chromatid separation	67	0.461407628631993	1.77657454018989	0.000994932048281957	0.01074950551233	0.00787215840290371	5156	tags=51%, list=25%, signal=38%	26271/286053/55795/9184/29945/246184/51529/5925/54908/8881/5885/51433/8452/55055/472/9735/55781/129563/4085/64682/348654/3550/51451/10403/699/51434/8697/84101/9232/1062/9183/7272/11130/7175
BP	GO:1905048	regulation of metallopeptidase activity	13	-0.695735180803081	-2.01637512959216	0.00100655186488557	0.0108605875421296	0.00795350682709829	2149	tags=54%, list=11%, signal=48%	4035/7077/6653/8301/4155/7076/6774
BP	GO:1903706	regulation of hemopoiesis	341	-0.248392720547838	-1.38704780812056	0.00101776118440214	0.0109669511955365	0.00803139985454686	2843	tags=25%, list=14%, signal=22%	4057/714/8808/3071/3601/5916/3976/760/4853/84807/6886/27166/6655/2736/129138/3594/2101/1435/64332/8651/572/222166/5590/7001/2309/4352/3059/2124/7538/84695/8456/604/22985/10288/2623/149041/5196/6772/387/325/1209/3718/558/9092/3303/4179/8861/6654/114548/11006/4192/246778/5914/10221/177/5777/1378/4067/1051/8328/9770/7030/51043/150372/7099/11025/2213/1441/101/1432/56834/632/634/3965/7305/7040/3659/22…
MF	GO:0002020	protease binding	129	-0.322696761709781	-1.58532394948187	0.00102669432003731	0.0110485380806137	0.00809114817340588	3209	tags=29%, list=16%, signal=25%	248/6786/4915/8996/3630/8416/5728/1857/1893/7450/5660/4035/51652/3934/49/7077/3690/10956/11047/6402/57126/3554/54507/58484/57414/5265/4155/3640/7917/2319/65018/10211/5045/8837/1471/29108/2932/7076
BP	GO:0006284	base-excision repair	41	0.532966762144461	1.85524138543542	0.00103123707342741	0.0110827253162782	0.00811618442592922	5967	tags=59%, list=29%, signal=41%	6119/55170/7486/10038/55031/3146/7374/6118/5111/6188/7507/6996/6117/8930/2237/328/5424/5428/10721/2073/1763/4595/3978/252969
MF	GO:0005216	ion channel activity	407	-0.230565803457251	-1.30420927888325	0.00103365061723323	0.0110939697198816	0.00812441901180952	5917	tags=32%, list=29%, signal=23%	775/23413/10369/3351/1193/2893/23507/2561/1080/200909/3768/5348/2568/6330/781/55799/1188/353174/57113/59341/55283/1143/6337/3788/6328/6331/2905/63982/27133/80036/1183/3787/56479/144453/133060/170572/1179/1187/1138/84876/3790/8514/55515/9177/57348/6327/100134444/610/83795/6326/1144/3757/93107/1261/7226/23415/2560/79400/338440/2570/22953/57101/9725/343450/1180/4508/92736/1134/3786/3778/219931/9196/…
BP	GO:0051092	positive regulation of NF-kappaB transcription factor activity	152	-0.300566563944306	-1.50328804710762	0.00105122793984434	0.0112677192918058	0.00825166059990447	2251	tags=30%, list=11%, signal=27%	114609/3304/5970/84433/3630/3556/7097/4057/11035/9447/5590/117854/79092/7706/3654/5987/11213/8517/28232/9830/64127/3303/10333/83696/55072/8877/114548/3553/58484/177/81603/4615/9181/25865/7099/2319/101/1191/10616/10211/3965/6737/3383/8837/29108/6774
BP	GO:1903405	protein localization to nuclear body	12	0.722738378704855	1.89160966954788	0.00105728218924588	0.0113027505712004	0.00827731496885515	2837	tags=75%, list=14%, signal=65%	10576/10575/908/1736/6950/10694/10574/51574/7203
BP	GO:1904867	protein localization to Cajal body	12	0.722738378704855	1.89160966954788	0.00105728218924588	0.0113027505712004	0.00827731496885515	2837	tags=75%, list=14%, signal=65%	10576/10575/908/1736/6950/10694/10574/51574/7203
BP	GO:0051896	regulation of protein kinase B signaling	153	-0.306413515383389	-1.5343624536357	0.00105957328692309	0.0113123390132816	0.00828433684858845	3503	tags=28%, list=17%, signal=23%	5979/143686/3092/4915/23239/23551/3630/1649/7249/284/7057/5728/3480/4916/3481/2876/6788/9314/6934/3059/1950/201163/23533/93492/2852/51763/558/79594/10855/64805/5154/5008/6237/6714/57333/57091/101/65018/7040/5795/3611/5293/409
CC	GO:0036452	ESCRT complex	26	-0.558849139455748	-1.9750924626664	0.0010705531942412	0.0114145448332104	0.00835918498027745	2362	tags=42%, list=12%, signal=37%	84313/51652/51160/79643/5119/9146/79720/51271/93343/55048/27243
BP	GO:0007160	cell-matrix adhesion	224	-0.276644306161149	-1.47982301987587	0.00109243005319571	0.0116325163407217	0.00851881150751453	3389	tags=25%, list=17%, signal=21%	1029/56940/3694/90102/340706/8500/6385/2523/3679/7057/2039/5728/10420/4585/30008/1435/3987/7059/5590/4035/10018/11117/89/7422/1613/5328/604/7205/9647/4289/3690/387/64098/27185/395/54828/7148/5829/8861/8174/10855/2017/1020/6237/5170/9344/6714/3693/3674/1845/83706/683/5795/7791/2932/3611/87
BP	GO:0002822	regulation of adaptive immune response based on somatic recombination of immune receptors built from immunoglobulin superfamily domains	158	-0.298232205138866	-1.49990294746235	0.00109930728518271	0.0116904053892169	0.00856120524916382	2549	tags=26%, list=13%, signal=23%	84807/11035/3594/64332/5590/100141515/84695/604/29126/338322/8741/149041/3718/64127/3554/4179/383/114548/11006/246778/3553/10459/3133/177/1379/10673/5777/1378/51043/1604/2213/3105/6556/634/2529/7040/3142/121260/80149/7454/7133
BP	GO:0032271	regulation of protein polymerization	215	-0.270233053312673	-1.43632995572319	0.00110163961163708	0.0116998740953184	0.00856813944294755	3504	tags=27%, list=17%, signal=23%	57580/1859/23647/3304/90952/345456/148170/54434/256949/54961/3071/2039/11151/832/1627/80115/822/2314/5216/10602/643338/6840/28964/7429/3059/10552/57731/11344/6709/5987/375/57175/387/85464/10677/28988/11078/6710/3303/10095/2017/7408/91663/84722/23580/10163/2934/65018/1639/5058/5580/2885/10435/10093/3383/3055/2242/29108/7454
BP	GO:0098781	ncRNA transcription	45	0.499957808827024	1.77892363399132	0.00110715482423751	0.0117430774429583	0.00859977844213377	5081	tags=60%, list=25%, signal=45%	2971/84365/79871/112495/25926/11137/84172/10927/23379/4691/51574/2976/10208/79664/6597/64425/5441/9330/1022/9014/64768/84524/375337/4654/22936/6598/10360
MF	GO:0140296	general transcription initiation factor binding	46	0.507818926087104	1.81860614469137	0.0011091378049701	0.01174875215343	0.0086039341886165	4037	tags=41%, list=20%, signal=33%	55814/51602/9221/54680/6908/1810/2091/2958/6879/6925/9044/6882/3192/2072/8721/64425/57521/6883/9014
BP	GO:1904646	cellular response to amyloid-beta	39	-0.472011192550367	-1.8646182226533	0.00111519073320935	0.0117974675479279	0.0086396098112493	3076	tags=41%, list=15%, signal=35%	478/3480/4035/2309/3934/10018/10333/1020/10135/177/7099/2213/5663/2358/3383/2932
BP	GO:0000956	nuclear-transcribed mRNA catabolic process	99	0.404626961364363	1.64700034121627	0.00111735083175168	0.0118049279281682	0.00864507325279367	3223	tags=35%, list=16%, signal=30%	5436/170506/9939/201626/29883/11340/9652/51010/22916/3646/4292/55795/23708/65110/9775/6741/55629/4116/8559/57690/472/23404/57472/5394/65109/1655/197135/27327/196513/51154/5433/55149/129563/9337/5393
BP	GO:0015874	norepinephrine transport	25	-0.551275678225904	-1.94260822197527	0.00112070947855582	0.0118250152262704	0.00865978373341677	6500	tags=52%, list=32%, signal=35%	222962/5028/151/152/11255/2693/6531/60/5020/6580/150/64805/2865
BP	GO:0032928	regulation of superoxide anion generation	24	-0.571052365257717	-1.99339669355917	0.00113719396092896	0.0119833659726982	0.00877574833826928	4049	tags=54%, list=20%, signal=43%	6850/26574/3684/2773/2771/2150/207/57126/1535/5580/2358/7305/7040
BP	GO:2001251	negative regulation of chromosome organization	79	0.433978067264719	1.70923157927487	0.00114147152812907	0.012012840439999	0.00879733330096059	6869	tags=63%, list=34%, signal=42%	26271/3178/4331/55795/9184/54908/5885/10111/3183/6419/55055/472/9735/7013/5394/54386/3192/2072/4085/80119/142/348654/26277/3550/51451/546/10403/167227/699/84101/9232/9183/7272/11130/7175/80169/54984/7517/23293/8658/25913/54464/80351/25906/51750/701/8379/9319/56155/891
BP	GO:1904064	positive regulation of cation transmembrane transport	143	-0.306039228380558	-1.5171804624212	0.0011552754078179	0.0121313312508278	0.00888410737917866	6283	tags=45%, list=31%, signal=31%	3596/187/10368/65267/825/23630/9472/10369/799/57165/729230/5348/5649/781/8811/57158/2147/2048/11261/84766/6548/1908/6536/57214/3757/81671/9722/54997/54413/4842/9001/6786/4878/6262/3747/487/65266/3934/387129/482/1785/389816/342667/65268/246329/375/2852/9002/3753/30845/81/2539/581/1020/3759/3784/5170/1520/10008/808/65018/65125/3460/5023
BP	GO:1903510	mucopolysaccharide metabolic process	84	-0.363527550584687	-1.65297483995143	0.00115572085985826	0.0121313312508278	0.00888410737917866	5547	tags=45%, list=27%, signal=33%	2799/10402/8692/79625/23563/3082/4790/5292/79369/960/57214/22856/9806/56548/347365/3036/11046/3340/284/23553/6487/4166/1950/207/93010/29940/166012/6483/3425/51363/50515/3553/8372/6484/54480/7040/2131/160
BP	GO:1900017	positive regulation of cytokine production involved in inflammatory response	22	-0.589149866758944	-2.01629218524212	0.00116285652592838	0.012190462340288	0.00892741070157175	1127	tags=32%, list=6%, signal=30%	64127/10333/4615/7099/23765/63940/6774
CC	GO:0071007	U2-type catalytic step 2 spliceosome	20	0.643199140285188	1.88998928360822	0.0011696134070351	0.01224547507701	0.0089676980410365	3449	tags=50%, list=17%, signal=42%	51645/10286/22938/5356/51503/27339/9716/51362/9343/57703
BP	GO:0099068	postsynapse assembly	30	-0.528667587962255	-1.9309940866881	0.00118234805720211	0.0123377616790519	0.00903528205677617	3634	tags=37%, list=18%, signal=30%	2048/1056/54413/9378/3556/5728/4916/84628/2895/84885/57622
BP	GO:0016571	histone methylation	131	0.380916479866631	1.59892962516697	0.00118554504403006	0.0123377616790519	0.00903528205677617	5807	tags=44%, list=28%, signal=32%	23512/8726/55170/51504/56950/22938/84661/1786/8473/11137/83852/79918/6419/22976/26053/57343/80349/2091/29104/23411/22823/23168/64754/9646/2146/4089/79723/2672/94104/54093/5079/80335/2625/9682/6018/55183/7469/546/9739/4297/4302/54496/10664/80312/3275/55818/4524/11108/6598/55352/345630/55693/26097/1387/7403/80854/55011/54554
BP	GO:0007269	neurotransmitter secretion	141	-0.308164159643719	-1.53308127306611	0.00118664162988565	0.0123377616790519	0.00903528205677617	4682	tags=34%, list=23%, signal=26%	1138/127833/26059/10675/8618/6623/11255/10497/84446/9751/148/23396/9378/320/9381/84062/6616/116443/3060/9900/55288/90019/28964/25953/6865/55784/8773/6854/79772/2852/84961/8825/150/6810/1020/57617/8775/5663/808/1488/6844/6809/120892/80331/2932/8676/5023/6813
BP	GO:0099643	signal release from synapse	141	-0.308164159643719	-1.53308127306611	0.00118664162988565	0.0123377616790519	0.00903528205677617	4682	tags=34%, list=23%, signal=26%	1138/127833/26059/10675/8618/6623/11255/10497/84446/9751/148/23396/9378/320/9381/84062/6616/116443/3060/9900/55288/90019/28964/25953/6865/55784/8773/6854/79772/2852/84961/8825/150/6810/1020/57617/8775/5663/808/1488/6844/6809/120892/80331/2932/8676/5023/6813
BP	GO:0000966	RNA 5'-end processing	21	0.626832310756154	1.8818769276579	0.0011868678903631	0.0123377616790519	0.00903528205677617	4445	tags=71%, list=22%, signal=56%	54931/51367/29777/10556/6741/10775/10799/10940/27340/3028/138716/10248/11102/10557/8602
BP	GO:0043547	positive regulation of GTPase activity	235	-0.268699699766165	-1.45350252260655	0.00118755137679806	0.0123377616790519	0.00903528205677617	4154	tags=29%, list=20%, signal=23%	7409/9922/125058/83478/54361/353149/11138/57186/23603/26000/23102/57580/55357/10928/9098/1398/55633/375790/23380/8853/7249/858/1857/377630/54959/4916/27237/414062/55803/3987/57533/10636/30851/4739/2150/6360/201163/51256/5657/6792/79735/7052/208/9693/6494/395/54828/8301/414059/10507/64411/202243/57568/23616/81565/57139/201176/50807/50848/23216/57706/11033/3383/116985/2932/112574/391/26037
BP	GO:0034728	nucleosome organization	90	0.41827843382946	1.67490680873539	0.00119454733963101	0.0123945743142788	0.00907688751139732	5877	tags=49%, list=29%, signal=35%	64431/7259/4869/5928/23270/6605/196528/8208/81611/8520/132660/2186/257218/266812/54069/25842/23421/64754/11339/4674/6418/10467/3148/54107/6597/4673/51773/50809/85453/11198/23198/387103/546/10664/6598/6602/144108/4678/9025/55355/254048/6046/8888/64061
BP	GO:0050435	amyloid-beta metabolic process	54	-0.422705567162337	-1.77311592418244	0.00119915476387487	0.0124169518590006	0.00909327520258144	3500	tags=41%, list=17%, signal=34%	1859/5970/9001/4915/10347/9027/1636/348/1942/9619/6653/8301/10313/6667/2931/51471/5663/83464/1191/4311/55851/6253
BP	GO:0043087	regulation of GTPase activity	324	-0.240838897602582	-1.35094827749658	0.00119976463611739	0.0124169518590006	0.00909327520258144	4154	tags=27%, list=20%, signal=22%	7409/9922/125058/57326/83478/54361/353149/11138/9462/57186/23603/26000/23102/57580/55357/26130/10928/9098/1398/55633/375790/23380/4915/8853/7249/858/1857/377630/9236/54959/4916/27237/414062/55803/3987/89846/64333/57533/10636/30851/23677/221472/4739/2150/604/6360/201163/51256/5657/6792/79735/7052/208/9693/6494/395/54828/8301/414059/10507/81846/64411/202243/57568/23616/121512/5365/81565/57139/20117…
BP	GO:0038066	p38MAPK cascade	49	-0.439953088866446	-1.80105100754817	0.00120653741442787	0.0124711395932073	0.00913295837002389	2556	tags=35%, list=13%, signal=30%	285613/4215/10912/4217/7538/7422/5606/1647/8877/3553/177/9261/1432/3965/80149/6688/653361
BP	GO:0051204	protein insertion into mitochondrial membrane	22	0.619989175855545	1.87424345152819	0.00121153881848556	0.0125069032737809	0.00915914909649251	4438	tags=64%, list=22%, signal=50%	26520/9141/26521/3320/140823/26515/3002/1678/3308/51079/5599/55750/64112/4836
BP	GO:0030212	hyaluronan metabolic process	30	-0.527789596069079	-1.92778716197305	0.00122432442981651	0.0126210800270773	0.00924276387178127	5426	tags=50%, list=27%, signal=37%	8692/3082/4790/5292/960/57214/347365/3036/23553/1950/207/3553/8372/7040/160
BP	GO:0006939	smooth muscle contraction	105	-0.341845829239271	-1.61072666141261	0.0012263395264601	0.0126210800270773	0.00924276387178127	4212	tags=36%, list=21%, signal=29%	60675/1908/55959/1909/6915/7137/148/80763/322/22953/2693/323/3778/219931/94103/18/6869/59/6865/5020/9732/4638/1613/2281/5024/1264/2852/387/150/5724/5743/8877/2017/6546/51738/8398/80005/5023
BP	GO:0006690	icosanoid metabolic process	111	-0.340417530275159	-1.64104915769982	0.00122726548451615	0.0126210800270773	0.00924276387178127	3353	tags=47%, list=16%, signal=39%	972/1555/1906/246/1544/525/124975/6916/2052/6850/8605/158833/1565/10394/1553/29785/552/66002/5322/247/2687/7097/2686/1572/1579/240/89845/2876/242/5742/8399/59344/551/64174/8529/239/2166/51/7132/11343/5595/8824/5743/92086/3553/4051/9261/2679/241/2678/91227/11283
MF	GO:0015399	primary active transmembrane transporter activity	172	0.361323047211629	1.56519557318198	0.00123354222228771	0.0126695716349905	0.00927827560934596	4638	tags=37%, list=23%, signal=29%	10396/4710/4717/4718/9804/9550/4708/7386/1337/7388/4697/4725/1836/4724/29796/4711/1327/55967/4701/4698/4716/4715/9377/5243/22/1528/23461/4694/23456/4702/1329/1349/4700/4729/4726/4707/5825/79572/4695/64240/4714/6834/4723/4709/245973/284613/483/90423/225/51079/481/55788/488/11068/5244/4704/4728/51606/4722/4719/9167/51382/1355
BP	GO:0033260	nuclear DNA replication	36	0.538254366499185	1.83025685056493	0.00123801612257523	0.0126899691449317	0.00929321326662682	5067	tags=56%, list=25%, signal=42%	7486/51053/641/4172/91603/5422/5111/54962/64785/7013/8317/2237/58525/10269/546/4175/389643/5888/29980/9837
BP	GO:0001505	regulation of neurotransmitter levels	209	-0.279001470513033	-1.47786214463699	0.00123865609598052	0.0126899691449317	0.00929321326662682	4682	tags=32%, list=23%, signal=25%	1138/127833/26059/10675/8618/2030/6623/220074/6507/11255/10497/1861/84446/9751/148/4842/145270/6531/23396/7054/4129/9378/9152/320/18/9381/84062/6616/116443/3060/9900/6539/55288/90019/28964/25953/6865/6580/55784/8773/43/6854/3690/79772/2852/84961/8825/150/6532/6810/1020/57617/8775/5663/808/1488/1201/6844/10211/6809/120892/80331/2932/8676/5023/6813
BP	GO:0006360	transcription by RNA polymerase I	46	0.505643351244625	1.81081495461649	0.00125018274881307	0.0127713747418319	0.00935282882316996	4708	tags=57%, list=23%, signal=44%	55646/23160/84128/9451/404672/25926/11137/54700/5440/4691/2965/468/55127/7343/6597/9015/64425/7270/25885/5441/9014/10269/64768/56919/2071/9013
MF	GO:0050135	NAD(P)+ nucleosidase activity	16	-0.636671385340576	-1.96941067760275	0.00125132399799807	0.0127713747418319	0.00935282882316996	2953	tags=50%, list=14%, signal=43%	3556/7097/8808/7096/3554/10333/7099/683
MF	GO:0061809	NAD+ nucleotidase, cyclic ADP-ribose generating	16	-0.636671385340576	-1.96941067760275	0.00125132399799807	0.0127713747418319	0.00935282882316996	2953	tags=50%, list=14%, signal=43%	3556/7097/8808/7096/3554/10333/7099/683
BP	GO:2000177	regulation of neural precursor cell proliferation	82	-0.36366373451091	-1.6571030901827	0.00125392029582363	0.0127744575834478	0.00935508647283612	2484	tags=26%, list=12%, signal=23%	2736/89780/6692/2771/2309/63950/7422/1495/1950/2016/5309/387/27185/3975/6532/4192/4067/120892/6604/3611/4851
BP	GO:0006301	postreplication repair	29	0.564529058351409	1.81931362604264	0.00125712909384959	0.0127744575834478	0.00935508647283612	4091	tags=52%, list=20%, signal=41%	4436/7334/7336/51426/5980/5111/22890/51455/11201/201973/55339/56852/25898/5429/5424
BP	GO:0030104	water homeostasis	64	-0.395549182619284	-1.70469193088072	0.00125744616186492	0.0127744575834478	0.00935508647283612	3241	tags=31%, list=16%, signal=26%	3848/66002/2810/1579/51599/5339/5568/242/59344/551/8529/239/358/366/51763/64834/2629/1201/5566/2131
BP	GO:0031098	stress-activated protein kinase signaling cascade	235	-0.267707248927397	-1.44813396507199	0.00125792354069199	0.0127744575834478	0.00935508647283612	3483	tags=27%, list=17%, signal=22%	388325/114609/56940/57551/4878/148170/64853/23239/4077/10044/3480/140885/285613/5603/4215/6423/5594/222166/128853/10912/6788/4217/27035/7538/7422/2150/3654/207/2874/355/2047/5609/6386/387/5606/1647/5595/64127/8877/4296/5600/10221/3553/177/9344/5871/4615/4067/9770/1845/7099/9261/2213/4055/1432/5605/65018/120892/3965/29108/80149/6688/653361
BP	GO:0023061	signal release	450	-0.230185574955022	-1.29804551974	0.00126264789338423	0.0128064062586496	0.00937848336599211	3522	tags=22%, list=17%, signal=18%	23396/10257/131177/4129/9378/320/83849/4878/2696/18/9381/84062/6616/3630/5950/2850/3625/5991/6720/116443/5894/3976/3060/9900/338442/240/7036/55288/3382/90019/572/4035/6928/64840/8399/9230/28964/6934/389692/25953/6865/5020/55784/8773/2150/2281/415116/23410/80024/6854/9619/283849/79772/2852/84961/654/63036/8825/150/2182/79971/19/6532/6810/64805/1020/80223/90550/57617/3784/51167/5008/3553/4067/90007…
MF	GO:0017056	structural constituent of nuclear pore	25	0.589789346611314	1.83651079873718	0.00126866238828857	0.0128513440931005	0.00941139257755305	5156	tags=60%, list=25%, signal=45%	57122/129401/53371/23279/55706/65110/4927/9972/65109/23165/55746/9631/23636/79902/7175
BP	GO:0048024	regulation of mRNA splicing, via spliceosome	98	0.399841719601734	1.6271415001724	0.00127995419487293	0.0129495615177045	0.00948331989770011	4248	tags=36%, list=21%, signal=28%	708/4869/9939/3178/22938/6428/6434/10150/10657/83989/6432/4154/7072/8087/27339/4116/4691/51574/79066/3192/1655/10284/6431/10772/10179/27316/3190/54033/57703/9584/91746/5935/55234/10181/6427
BP	GO:0010634	positive regulation of epithelial cell migration	142	-0.306556557289682	-1.52524459149004	0.00128476359154768	0.0129820321068716	0.0095070990028009	3188	tags=26%, list=16%, signal=22%	6868/84913/2246/2523/284/7057/4846/5216/4215/3934/7429/51564/7422/1950/207/9647/239/3690/6678/5606/54828/5743/152007/6237/5170/6714/306/25865/3640/6667/6776/7040/4318/388/80005/80149/5293
MF	GO:0008236	serine-type peptidase activity	181	-0.293749277143894	-1.5271647674645	0.00128752406813737	0.0129874601551969	0.00951107411181279	5529	tags=39%, list=27%, signal=28%	3817/2161/5949/23436/2147/10279/29952/389208/327/5653/203100/3818/1511/203074/10942/10699/5650/1991/5046/6768/284366/260429/649/84236/164656/5652/132724/4327/4312/1215/23430/339105/7113/1506/1362/3083/4057/715/25807/3240/5651/344805/25823/566/1636/51032/49/3250/5328/1804/629/5646/5644/440387/5657/717/63036/27429/11330/360200/3249/9028/1200/57414/1520/51279/101/5045/4318/5476
BP	GO:0070585	protein localization to mitochondrion	119	0.389604977712814	1.61415948023989	0.00128850202427083	0.0129874601551969	0.00951107411181279	4107	tags=39%, list=20%, signal=32%	26520/9804/10440/131118/5898/56947/29090/401505/55294/9141/54543/134266/26521/3320/10425/196294/140823/26515/59286/10059/1459/23409/100652748/801/3002/29103/3329/1678/9131/10055/3308/130916/23788/10456/9530/51079/83943/4285/131474/5599/89781/5562/54332/617/55750/55486/64112
BP	GO:0001890	placenta development	142	-0.305902050189089	-1.52198815025095	0.00129780676527828	0.0130650174856923	0.00956787147707445	2643	tags=23%, list=13%, signal=20%	3976/4853/8648/22846/3481/6692/6789/5594/2034/6788/113026/8022/79879/207/3516/682/3856/5595/9191/5743/8521/1050/7942/1051/133/51738/1432/7421/2885/9021/3726/2057/4311
MF	GO:0008408	3'-5' exonuclease activity	51	0.486348652754631	1.77165539469535	0.00131255679271015	0.0131971323618961	0.00966462283290784	4977	tags=49%, list=24%, signal=37%	7486/201626/29883/51010/10111/64789/57109/5810/90806/25996/23404/57472/5394/83940/129563/9337/5393/246175/328/5424/5428/22894/23357/9924/154197
BP	GO:0002446	neutrophil mediated immunity	34	-0.513819863214222	-1.94895917862107	0.00131469447995088	0.0132022661018829	0.00966838241183259	5352	tags=68%, list=26%, signal=50%	2147/55904/1511/64170/1991/6372/6850/3684/6868/566/1636/9948/2150/171389/57126/5724/383/84106/306/4615/54210/6688/6813
BP	GO:0002819	regulation of adaptive immune response	173	-0.291220699985389	-1.4780676938813	0.00131898223745903	0.0132289516375063	0.00968792496318552	1765	tags=26%, list=9%, signal=24%	84807/11035/3594/64332/5590/100141515/84695/604/29126/338322/8741/149041/8764/5987/3718/64127/3554/4179/383/114548/11006/246778/3553/10459/3133/177/1379/10673/5777/1378/51043/1604/2213/3105/6556/634/2529/7040/3659/29108/3142/121260/80149/7454/7133
BP	GO:0007062	sister chromatid cohesion	48	0.494734632048242	1.77829723520884	0.00132746416201506	0.0132975854451731	0.00973818738736196	5969	tags=54%, list=29%, signal=38%	91272/5889/55294/286053/114799/5925/5885/6421/80218/11331/23047/9126/2237/79892/546/55869/10274/10664/699/23244/23137/64940/79075/23126/8658/8313
BP	GO:0002577	regulation of antigen processing and presentation	19	-0.604462534410695	-1.97549494851929	0.00133286237795649	0.0133351977000481	0.00976573187561089	2760	tags=58%, list=14%, signal=50%	972/6363/54915/7057/10288/64127/55080/2213/6556/29108/7454
BP	GO:0045047	protein targeting to ER	33	0.549557595791338	1.84926974724635	0.00134862663416313	0.0134602363683309	0.00985730112985069	2620	tags=39%, list=13%, signal=34%	9789/10952/6726/6731/23480/11231/6727/28972/9709/58477/23471/54557/60559
BP	GO:0055001	muscle cell development	171	-0.292040783836647	-1.48325352363033	0.00134887306952598	0.0134602363683309	0.00985730112985069	3371	tags=25%, list=17%, signal=21%	3280/57538/4878/9150/221476/7140/858/117166/6497/2314/30008/2876/5339/2318/7919/5239/376132/89/4656/9948/7422/3792/4000/246329/7168/3856/6474/2274/81/2539/8557/6546/9794/5573/2931/133/5058/55909/8837/87/4851/8291
MF	GO:0003727	single-stranded RNA binding	82	0.428817042715947	1.69640432780119	0.00135033675176502	0.0134602363683309	0.00985730112985069	3275	tags=35%, list=16%, signal=30%	5436/3178/1653/51110/9987/51663/3146/9775/10657/6741/301/3183/113251/55342/7072/8087/3185/7458/1975/79882/5394/7555/9716/3192/54596/129563/10179/3187/54033
BP	GO:0017038	protein import	197	0.352476381362658	1.54981504378635	0.00135649847296228	0.0135050657786698	0.00989013093945374	3898	tags=34%, list=19%, signal=27%	3839/57122/129401/53371/9804/10440/131118/84268/29090/29107/9141/5189/29969/9349/54543/134266/8504/84220/4088/9221/5901/3320/84455/7341/5194/140823/51569/26060/4927/5295/100652748/5193/11331/29103/3329/3458/9131/9972/8841/3308/29098/23435/55916/10526/5569/2737/10527/55705/1408/1434/3843/83752/55746/8882/5903/5191/26953/11142/5195/3841/131474/3842/10073/9631/5824/5828
CC	GO:0035578	azurophil granule lumen	84	-0.361686192991928	-1.64460211065681	0.00136026828658307	0.0135260010751655	0.00990546243261277	3808	tags=39%, list=19%, signal=32%	10493/410/9588/671/2760/4353/4332/4125/5611/55313/10487/93100/5594/2588/566/5005/5657/6386/10383/8635/58485/1727/11240/383/3614/54472/25801/2717/2512/201294/5580/29108/5476
BP	GO:0050830	defense response to Gram-positive bacterium	85	-0.373569350912131	-1.70732501233592	0.00136844997229139	0.0135863065154253	0.00994962576438072	5007	tags=38%, list=25%, signal=29%	1511/64170/5919/2634/387695/112744/820/5320/3140/1673/414325/114609/115361/6868/4049/7097/254773/245939/353144/171389/8764/2268/79792/64127/3133/163351/4615/6992/3105/29108/8993/728
MF	GO:0034062	5'-3' RNA polymerase activity	37	0.531959998189934	1.8233776431301	0.00137135630221017	0.0135863065154253	0.00994962576438072	5027	tags=57%, list=25%, signal=43%	5436/55718/84172/9412/11128/5440/51728/201973/5557/10622/5433/5431/64425/10621/25885/5441/5438/171568/51095/26015/55703
MF	GO:0097747	RNA polymerase activity	37	0.531959998189934	1.8233776431301	0.00137135630221017	0.0135863065154253	0.00994962576438072	5027	tags=57%, list=25%, signal=43%	5436/55718/84172/9412/11128/5440/51728/201973/5557/10622/5433/5431/64425/10621/25885/5441/5438/171568/51095/26015/55703
BP	GO:0032570	response to progesterone	36	-0.490000452964634	-1.88906909969693	0.00137419951965415	0.0135978718322851	0.00995809536386095	4692	tags=50%, list=23%, signal=39%	857/2353/2560/706/5970/7097/7057/6720/8648/10499/572/5020/1446/10062/11057/6714/7040/23558
BP	GO:0001558	regulation of cell growth	391	-0.238199653038572	-1.35112842104587	0.00138285040281895	0.0136668065389439	0.0100085781446413	3444	tags=25%, list=17%, signal=21%	57611/3300/3304/1029/10500/83667/552/6868/4878/2810/9150/221476/4504/3630/80128/5518/10298/92304/56994/4099/8482/1627/10501/26153/89780/57609/2273/6423/4035/1032/5371/1785/8314/7919/85004/551/23677/54512/7422/604/348/11344/51094/201163/207/1981/7869/6792/135644/10201/6386/387/393/27185/9826/6494/1026/51379/28988/3249/734/3303/9043/10507/79594/8877/2539/3621/10509/2017/1020/84687/81565/1382/1535/2…
BP	GO:0048771	tissue remodeling	161	-0.299258881037885	-1.50975086138196	0.00138850226664159	0.0136931466451486	0.0100278677285347	2801	tags=32%, list=14%, signal=28%	857/2296/3558/578/8200/3593/94/6850/3953/1999/23418/537/64114/284266/8996/1464/3976/760/4853/4846/538/2034/4193/1636/79705/1445/3516/7052/3690/29887/338773/558/383/1200/581/4192/6714/823/9770/101/56834/632/634/9842/7421/5880/7040/2131/1471/7076/9545
BP	GO:0046034	ATP metabolic process	236	0.335982322855939	1.50488105961324	0.00138889076768022	0.0136931466451486	0.0100278677285347	4168	tags=32%, list=20%, signal=26%	4436/54205/8604/4710/4717/4718/4708/4706/201626/205327/1337/27089/7388/4697/1345/4725/2395/7381/4724/7385/1350/790955/1347/29796/4711/8473/1327/55967/4701/4698/4716/4715/9377/29789/10059/4694/84300/114789/11315/1716/388753/29103/4702/51142/1329/1349/4700/84275/3458/4729/4726/4707/10975/204/8671/23479/4695/4714/6392/4723/4709/26289/481/142/5465/27069/221264/51103/6472/5562/2821/4704/4728/10165/790…
BP	GO:0001682	tRNA 5'-leader removal	11	0.737273998794663	1.89303195582236	0.00140296066520402	0.01381507625906	0.0101171601367868	4365	tags=91%, list=21%, signal=71%	51367/10556/6741/10775/10799/10940/138716/10248/11102/10557
BP	GO:0043065	positive regulation of apoptotic process	486	-0.224385125466425	-1.2710456972354	0.00141150241640783	0.0138813622690639	0.0101657032041911	3503	tags=25%, list=17%, signal=21%	5979/1871/3684/3620/7161/1029/706/80758/3778/25803/56616/5499/29844/51330/81030/4332/1649/3625/7020/4049/51024/4170/7057/5728/150094/5916/943/4853/8648/1612/114824/27166/11035/338442/6423/6789/572/10912/644186/6788/6477/4217/2683/2309/3934/5371/1785/10955/10018/27035/5913/1495/1613/604/29126/201163/317/23429/207/355/239/7052/5309/96459/2852/387/7132/9693/1647/5326/10533/27429/5743/2903/23604/8743…
BP	GO:0006123	mitochondrial electron transport, cytochrome c to oxygen	16	0.681326762485751	1.92051278783835	0.00141436814145783	0.0138813622690639	0.0101657032041911	1966	tags=50%, list=10%, signal=45%	54205/1337/1345/1350/1347/1327/9377/1329
BP	GO:0006986	response to unfolded protein	130	0.381224172031197	1.59815357565987	0.00141482457437958	0.0138813622690639	0.0101657032041911	3879	tags=35%, list=19%, signal=28%	6782/89890/27248/10959/4690/3336/23376/7494/4189/7873/8720/3313/27230/10987/9451/51009/3320/1965/10808/51283/84899/51182/5295/23456/9709/1491/3329/23471/23197/468/3308/79139/54956/51768/201595/92305/5771/84919/5770/8440/10133/871/54870/121506/26608
BP	GO:0032885	regulation of polysaccharide biosynthetic process	36	-0.488864483835089	-1.88468966664161	0.00143175709939004	0.0140305279039261	0.0102749412993349	3104	tags=39%, list=15%, signal=33%	5499/3630/5509/3481/648791/1950/207/79660/208/51763/2931/7040/2932/160
BP	GO:0022409	positive regulation of cell-cell adhesion	275	-0.25139939774592	-1.36777927691473	0.00144741459472966	0.0141668540671127	0.0103747766963989	2787	tags=23%, list=14%, signal=20%	199/8808/3071/2039/11151/140885/84807/2736/89780/240/3594/3481/64332/8651/572/5590/604/29126/55083/1445/3654/10288/207/8764/283234/387/51206/3718/3485/64127/5724/9092/4179/114548/11006/4192/5914/3553/3133/177/6714/10673/5777/1378/4067/51043/1604/3105/2319/6403/8740/10326/101/50848/6484/10211/3965/2529/55423/3383/5329/29108/3142/8943
BP	GO:0002429	immune response-activating cell surface receptor signaling pathway	207	-0.27581049784311	-1.45900426611068	0.00145785969399375	0.0142347455560353	0.0104244955001517	1669	tags=21%, list=8%, signal=20%	79908/1445/2874/149041/2268/54718/8517/11314/55072/581/9473/11006/660/84106/6714/5777/1378/4067/25865/1845/150372/7917/2213/3105/5663/10616/2357/634/5058/5580/2207/2358/7305/8398/65125/10603/5795/3055/11027/2867/80149/27202/728/5293
BP	GO:0002757	immune response-activating signal transduction	207	-0.27581049784311	-1.45900426611068	0.00145785969399375	0.0142347455560353	0.0104244955001517	1669	tags=21%, list=8%, signal=20%	79908/1445/2874/149041/2268/54718/8517/11314/55072/581/9473/11006/660/84106/6714/5777/1378/4067/25865/1845/150372/7917/2213/3105/5663/10616/2357/634/5058/5580/2207/2358/7305/8398/65125/10603/5795/3055/11027/2867/80149/27202/728/5293
MF	GO:0042171	lysophosphatidic acid acyltransferase activity	20	-0.594697414712884	-1.96853215325723	0.00147035157688616	0.0143222481330783	0.0104885760428664	2694	tags=60%, list=13%, signal=52%	56894/80339/254531/10162/10554/9926/10555/51099/79143/63874/129642/54947
MF	GO:0071617	lysophospholipid acyltransferase activity	20	-0.594697414712884	-1.96853215325723	0.00147035157688616	0.0143222481330783	0.0104885760428664	2694	tags=60%, list=13%, signal=52%	56894/80339/254531/10162/10554/9926/10555/51099/79143/63874/129642/54947
BP	GO:0032494	response to peptidoglycan	12	-0.704457244962033	-1.97750109871558	0.00147601088887078	0.014360134714985	0.0105163214283422	4992	tags=67%, list=24%, signal=50%	64170/245937/820/5970/11213/64127/4615/728
MF	GO:0015368	calcium:cation antiporter activity	11	-0.730523042492771	-1.97269698275891	0.00148893068342996	0.0144684833117972	0.0105956680844149	1565	tags=45%, list=8%, signal=42%	123041/3954/80024/6546/57419
BP	GO:0007162	negative regulation of cell adhesion	272	-0.254261189466102	-1.38153315187074	0.00149430323558693	0.0145033211166895	0.0106211807666687	3858	tags=28%, list=19%, signal=23%	339390/941/23603/80709/441864/2065/654346/3566/1029/56940/1600/90102/18/7292/6385/284/7805/3071/7057/2039/5728/4582/8651/4035/7001/9314/2192/7422/396/84695/604/29126/10288/207/149041/8764/9647/53827/239/654/387/6494/395/54828/3718/7356/11314/79626/81/383/10507/11006/4192/5365/5573/91663/10459/6714/5777/1378/1051/4155/51043/1845/2213/3557/634/5580/3965/10154/7040/65125/3659/3142/80149/6688/4851
CC	GO:0030863	cortical cytoskeleton	106	-0.335239770603889	-1.60255179852036	0.00150979107297567	0.0146361347265527	0.0107184438243698	5290	tags=42%, list=26%, signal=32%	59341/10411/2038/130271/6521/3996/7111/26059/23406/6708/25924/89848/794/10296/800/23242/4627/2039/134549/11151/832/1742/1627/10487/60/3059/89/9948/57731/4354/6709/2995/28988/6710/81/2017/7122/84687/91663/3927/2934/5816/2319/10211/87
MF	GO:0042162	telomeric DNA binding	34	0.542565988516164	1.83125087278321	0.00151324074943435	0.0146520709318739	0.0107301143456311	5808	tags=65%, list=28%, signal=46%	5813/7486/3178/641/65110/3184/6118/10111/7013/54386/4691/6117/9894/80119/2547/26277/328/3181/80169/79035/23293/25913
CC	GO:0031234	extrinsic component of cytoplasmic side of plasma membrane	98	-0.333928826943319	-1.55126108318303	0.00151675489539686	0.0146685926355782	0.0107422136434543	3380	tags=32%, list=17%, signal=27%	2773/2778/3092/2790/6616/10188/858/2768/94235/1742/2771/2787/342667/207/2781/246329/2268/387/1837/2776/6714/4067/57655/2783/2767/9885/3055/2242/112574/6725/2769
CC	GO:0009925	basal plasma membrane	253	-0.257313153627752	-1.40363910517111	0.00152202950553786	0.0146932081933348	0.0107602402931094	4733	tags=31%, list=23%, signal=24%	9963/7010/84876/525/9056/6548/479/2030/960/6507/6536/4070/6768/6522/9376/3953/10991/6510/667/2065/441432/2760/10257/4478/338328/3747/9381/2348/9053/286/89872/389015/65010/760/89845/538/7369/149461/4671/200931/368/4035/57127/2683/6580/9914/362/358/682/366/7039/8884/8825/150/540/19/64127/8650/9990/6810/30061/64805/3784/5871/10163/8714/2319/408/6533/634/10211/9123/160/7439/27202/728/6573/409
BP	GO:0050770	regulation of axonogenesis	152	-0.296869485308142	-1.4847970544635	0.0015251715262974	0.0146932081933348	0.0107602402931094	4023	tags=30%, list=20%, signal=24%	57715/2258/84446/6794/2664/5979/57611/1600/10500/4915/4504/80128/5728/4099/8482/1627/10501/89780/57609/4035/7422/3792/11344/7869/6792/1942/393/27185/6474/28988/10507/10509/1020/5365/81565/1382/5663/2011/5058/8408/10154/2932/26037/3611/64218
BP	GO:0043144	sno(s)RNA processing	13	0.711651844159303	1.88620871198107	0.00152549570093862	0.0146932081933348	0.0107602402931094	2152	tags=62%, list=11%, signal=55%	51010/7737/1736/2091/23404/140432/5394/51574
BP	GO:0045861	negative regulation of proteolysis	325	-0.248756044917762	-1.38950852426168	0.00152654356753528	0.0146932081933348	0.0107602402931094	3135	tags=24%, list=15%, signal=21%	2810/327657/8996/140686/221476/4504/3630/197/4057/286204/7057/117166/5894/377630/83596/1294/11011/4130/1893/866/6423/2876/6692/26952/4671/140902/4035/1032/7850/4193/9314/7429/5371/84651/9491/551/7422/23429/207/7077/1942/358/6386/96459/6653/10062/8301/7035/5743/6449/2719/474383/6590/1020/5266/5973/710/6714/5447/1378/5265/7917/8740/1473/5663/1201/64780/7376/120892/6737/5045/4318/5329/1471/7076/6195…
BP	GO:0002923	regulation of humoral immune response mediated by circulating immunoglobulin	18	-0.628918800407998	-2.01646217396938	0.001540745265449	0.0148123306680725	0.0108474769561731	1127	tags=44%, list=6%, signal=42%	4049/64127/4179/1379/5777/1378/1604/2213
BP	GO:0045292	mRNA cis splicing, via spliceosome	22	0.611719052616766	1.84924265324454	0.00155217492546913	0.0149045530713095	0.0109150139573631	5812	tags=82%, list=29%, signal=59%	1207/22916/55015/84991/51503/11193/51729/8899/55660/10291/28960/9416/285962/25766/6426/58509/135295/11168
BP	GO:0042063	gliogenesis	289	-0.251553372164706	-1.37752993324144	0.00156479080657616	0.0150079345207553	0.0109907230348668	3438	tags=25%, list=17%, signal=21%	7161/706/3280/1600/83933/55553/5970/23380/4915/23500/57178/4504/9968/9283/4049/7097/9921/1464/5728/3976/4099/1267/8506/6886/4916/79628/6497/1435/6692/5339/2068/5594/128853/4035/118738/566/482/9948/1445/207/745/3912/2016/10419/5309/208/387/27185/3913/10319/5595/56288/8521/64805/1020/2629/4192/3553/177/4067/7099/9334/5663/1191/79143/2358/7040/3611/728/4851/6774/7133
MF	GO:0042834	peptidoglycan binding	16	-0.630542560540297	-1.95045243119692	0.00157343756005706	0.0150730488338878	0.0110384080364408	2856	tags=31%, list=14%, signal=27%	7097/64127/3098/114548/8993
BP	GO:0043254	regulation of protein-containing complex assembly	397	-0.233356225856078	-1.31987933920047	0.00157922937576228	0.0151106923996877	0.0110659754545408	2805	tags=22%, list=14%, signal=19%	54961/3071/2039/5894/11151/832/1627/6886/80115/822/2314/5216/10602/643338/5494/6840/5590/28964/7429/3059/8543/10018/80772/388630/7422/10552/57731/348/11344/6709/1981/54552/5987/375/96459/57175/387/50632/85464/10677/6653/1978/19/28988/11078/6710/3303/10095/5526/10333/389/581/64805/2017/2629/7408/91663/84722/6714/4615/23580/7099/10163/8775/2934/50807/5899/6403/1191/7376/65018/1639/5058/81857/5580/2…
BP	GO:0018209	peptidyl-serine modification	324	-0.238936939656001	-1.34027954068795	0.00158610378414945	0.0151585937627664	0.0111010549395867	2807	tags=22%, list=14%, signal=19%	284/10044/2039/5728/5894/3976/11011/4916/89780/5603/51719/6423/6789/5594/5590/117854/3059/551/51231/7422/9149/57731/207/1981/9647/3467/96459/1455/208/5165/1647/5595/51763/5743/84779/581/5586/1020/84930/2872/8569/5008/10459/5170/6714/7867/9770/25865/23031/673/9261/2931/10783/1432/5605/2011/7150/5566/65018/22853/5058/5580/120892/8408/7040/65125/2932/1453/3611/6195/409
BP	GO:0090151	establishment of protein localization to mitochondrial membrane	27	0.574625595743064	1.82900408741336	0.00160172678830693	0.0152751973014341	0.011186446916518	4438	tags=59%, list=22%, signal=46%	26520/9141/26521/3320/140823/26515/801/3002/1678/3308/51079/5599/617/55750/64112/4836
BP	GO:0090594	inflammatory response to wounding	13	-0.681263654213024	-1.97443384631575	0.00160206962084304	0.0152751973014341	0.011186446916518	2453	tags=54%, list=12%, signal=47%	240/28964/4192/89790/7099/7040/7076
BP	GO:0061157	mRNA destabilization	74	0.437953790796079	1.70703503773453	0.00160926143615214	0.0153140605464229	0.0112149075392184	4464	tags=41%, list=22%, signal=32%	5436/170506/10236/201626/29883/11340/51010/4292/51441/9698/3184/56339/57690/23404/57472/23435/79066/57721/197135/27327/196513/5433/129563/9337/5393/115024/246175/167227/28960/22894
BP	GO:0062208	positive regulation of pattern recognition receptor signaling pathway	42	-0.453361449905073	-1.81224732407621	0.00161181029270315	0.0153140605464229	0.0112149075392184	4692	tags=52%, list=23%, signal=40%	857/89870/9958/8638/114609/3304/7097/4057/377630/2150/3430/10062/7096/3303/25921/1535/7099/4814/7100/10211/121260/51296
BP	GO:0044273	sulfur compound catabolic process	32	-0.527349515832813	-1.97344471856521	0.00161212454134947	0.0153140605464229	0.0112149075392184	3462	tags=47%, list=17%, signal=39%	254552/2687/2686/23553/51380/875/189/4357/3425/215/92086/2679/7263/2678/91227
BP	GO:1990173	protein localization to nucleoplasm	13	0.709476973634701	1.88044429253271	0.00161611633006486	0.0153140605464229	0.0112149075392184	2837	tags=69%, list=14%, signal=60%	10576/10575/908/1736/6950/10694/10574/51574/7203
BP	GO:0045730	respiratory burst	30	-0.520954429843097	-1.90282125548581	0.00161706970865423	0.0153140605464229	0.0112149075392184	3892	tags=50%, list=19%, signal=41%	5294/5223/4353/3630/7001/27035/4688/1535/1604/6556/5880/3055/4689/5293/653361
BP	GO:0003158	endothelium development	122	-0.316061988946847	-1.53055907589784	0.00161746979150659	0.0153140605464229	0.0112149075392184	3115	tags=25%, list=15%, signal=22%	1460/84913/2246/80781/27134/2876/3934/11167/7422/2150/3516/5138/239/654/387/9414/7132/9693/7122/91663/3553/4615/5175/25865/50848/634/3383/388/3687/23135/4851
BP	GO:1901616	organic hydroxy compound catabolic process	74	-0.372659035637514	-1.67871785242975	0.00163815105835149	0.0154917921765314	0.0113450652979931	5332	tags=46%, list=26%, signal=34%	1312/4128/8074/1056/1734/6799/445329/8821/220074/6718/27284/3628/8871/6531/4129/66002/6822/4504/5728/1579/55586/348/8529/3632/197257/51763/3613/1593/4051/221/2184/2710/222/8578
CC	GO:0071011	precatalytic spliceosome	34	0.541045012325393	1.8261173239877	0.00164715250661424	0.015541008287544	0.0113811076090949	5922	tags=65%, list=29%, signal=46%	10283/84950/7737/10907/51639/4236/11193/10946/9343/57703/3550/84811/55234/55119/23450/84844/83443/10291/79753/26121/51634/55110
BP	GO:0002755	MyD88-dependent toll-like receptor signaling pathway	24	-0.564853247360397	-1.97175716998601	0.00164718599054571	0.015541008287544	0.0113811076090949	1656	tags=50%, list=8%, signal=46%	3654/11213/7096/11314/10333/4615/146722/7099/51311/7100/3659/10318
BP	GO:0002831	regulation of response to biotic stimulus	304	-0.252052897819693	-1.39058966773332	0.00166347303554801	0.0156733945420462	0.0114780577027167	1799	tags=19%, list=9%, signal=18%	2150/83666/29126/338322/348/84166/10084/6772/400709/6397/11213/2268/654/3430/57506/10062/5595/64127/10906/55122/383/79594/84282/710/246778/1535/10221/58484/3133/6714/5777/1378/79671/4067/7099/1604/2213/151636/3105/101/51311/7376/634/5058/3965/6737/2358/7305/3659/3055/11027/29108/2867/121260/80149/6688/653361/409/9683
BP	GO:0061013	regulation of mRNA catabolic process	149	0.36723990639797	1.55940098478426	0.00166611893637574	0.0156733945420462	0.0114780577027167	4464	tags=36%, list=22%, signal=29%	5436/10605/79072/4869/170506/22868/10949/10236/201626/29883/11340/51010/7188/4292/55795/51441/60493/9698/3184/56339/26135/3183/4670/10492/90806/8087/57690/23404/79882/57472/5578/23435/79899/79066/3192/57721/197135/27327/196513/5433/129563/79675/9337/5393/10922/8148/115024/246175/328/23367/167227/28960/1660/22894
BP	GO:0032720	negative regulation of tumor necrosis factor production	57	-0.423687326715734	-1.79339460917863	0.00166701250798446	0.0156733945420462	0.0114780577027167	1817	tags=28%, list=9%, signal=26%	5004/5987/11213/558/64127/945/5914/5777/602/7099/23547/51738/3965/80149/27202/409
CC	GO:0005905	clathrin-coated pit	70	-0.380386757209037	-1.68403204626843	0.00166904692616998	0.0156743596747028	0.0114787644958937	3407	tags=37%, list=17%, signal=31%	115548/1212/23149/10188/29924/6572/81693/53841/4035/1785/23677/4037/1173/8301/8650/8877/2017/6272/11021/8218/50618/408/58513/160/26020/409
MF	GO:1901618	organic hydroxy compound transmembrane transporter activity	53	-0.40532514037307	-1.68449640537167	0.00169480818460327	0.0158819333997151	0.0116307764411598	3615	tags=40%, list=18%, signal=33%	6579/123264/11309/8273/64220/441432/6531/10257/5950/89872/9311/200931/10227/6580/358/9619/366/6532/8714/634/9123
BP	GO:0006626	protein targeting to mitochondrion	96	0.406245426143552	1.64596841962643	0.0016950646196886	0.0158819333997151	0.0116307764411598	4106	tags=41%, list=20%, signal=33%	26520/9804/10440/131118/56947/29090/401505/55294/9141/54543/134266/26521/3320/10425/196294/140823/26515/59286/1459/23409/100652748/29103/3329/1678/9131/10055/3308/130916/10456/9530/51079/83943/4285/131474/89781/5562/54332/55750/55486
BP	GO:0071674	mononuclear cell migration	180	-0.280443951548663	-1.45239666734079	0.00169967231304852	0.0159067371950123	0.0116489409423407	2787	tags=23%, list=14%, signal=20%	199/7057/140885/11035/240/1893/719/1435/5339/414062/5594/6360/207/8764/80024/387/5595/80270/11240/91662/8174/2629/4192/177/5175/4067/3579/101/50848/3570/3965/2529/2358/3383/2131/65125/29108/6688/728/3577/5293/58191
MF	GO:0016423	tRNA (guanine) methyltransferase activity	13	0.708268949859799	1.87724246710753	0.00170673710755874	0.0159544526390917	0.0116838842737922	5879	tags=92%, list=29%, signal=66%	54931/24140/6894/93587/25917/158234/60487/57570/80745/4234/81627/55621
BP	GO:0046486	glycerolipid metabolic process	366	-0.235135715216046	-1.31237563093604	0.00171015757575384	0.0159680305749904	0.0116938277695238	2744	tags=22%, list=13%, signal=19%	5359/56994/5728/6720/64419/56894/150094/65258/80339/254531/54893/5330/2876/8651/159296/8399/10162/1071/10955/8760/10554/80271/43/5298/347735/348/8818/3632/93492/2166/285848/200879/10677/6653/11343/2182/283871/9489/10062/51763/10908/7148/9926/11057/3613/8694/145567/10555/253430/5337/79837/51099/5154/660/11313/23761/255043/9807/57104/5130/138429/2710/2180/3636/6583/1201/7376/79143/63874/129642/8398…
BP	GO:0051146	striated muscle cell differentiation	254	-0.258588132542369	-1.41259337186443	0.00171576654443705	0.0160019882086922	0.011718695878218	3623	tags=26%, list=18%, signal=21%	22953/4842/3566/963/23250/405754/55553/552/57538/4878/9150/4627/23646/221476/92304/30846/7140/858/150094/284358/89780/6497/2314/3481/2876/5339/7919/5239/376132/89/4656/9948/7422/10014/9149/3792/207/3516/4000/246329/7168/10938/3856/338773/6474/2274/9043/2539/8557/6546/6272/9794/5573/5914/51177/2931/1432/5058/10211/7040/55909/8837/23135/4851/409
BP	GO:0006091	generation of precursor metabolites and energy	440	0.297098497400911	1.39475952660694	0.00174516235269378	0.0162574596208465	0.0119057846165404	5047	tags=33%, list=25%, signal=26%	4436/128/8445/54205/4190/8604/178/4710/4717/4718/4708/7386/10998/5019/4706/201626/1737/205327/1337/27089/1353/7388/3658/4697/664/1345/4725/2395/7381/4724/80777/7385/1350/790955/1347/29796/4711/93058/8473/1327/55967/3146/4701/4698/4716/4715/9377/5162/8803/5160/90624/11232/34/1528/4694/5501/84300/114789/1743/5500/11315/1716/388753/11331/2110/7360/29103/4702/51142/10063/1329/1349/4700/84275/3458/612…
BP	GO:0045017	glycerolipid biosynthetic process	237	-0.253307694331354	-1.37464590260007	0.00175452222753492	0.0163259098098834	0.0119559125717463	2744	tags=24%, list=13%, signal=21%	5359/56994/5728/6720/64419/56894/150094/65258/80339/254531/8651/10162/8760/10554/80271/43/5298/8818/93492/200879/10677/2182/9489/10062/51763/9926/3613/8694/145567/10555/253430/5337/79837/51099/5154/660/23761/9807/57104/5130/138429/2710/2180/3636/1201/7376/79143/63874/8398/9021/8897/57153/10423/84649/54947/440503/5293
BP	GO:0043277	apoptotic cell clearance	51	-0.413920079933477	-1.69994036879219	0.00175804069924011	0.0163399109205432	0.011966165969989	3088	tags=37%, list=15%, signal=32%	389668/9886/7057/375033/10347/389610/4035/343702/7052/717/3690/10062/558/5914/146722/55113/5880/7305/391
BP	GO:0006383	transcription by RNA polymerase III	39	0.511387449334579	1.75348865917847	0.00176196507607899	0.0163576483149942	0.0119791555515668	4633	tags=51%, list=23%, signal=40%	84265/25850/170506/2971/55814/112495/6908/5440/51728/23379/2976/10622/79664/4665/10621/57521/5441/9330/84524/171568
BP	GO:0018105	peptidyl-serine phosphorylation	304	-0.251607219674487	-1.38813083695129	0.00176663214812027	0.0163791943658376	0.0119949343169251	2807	tags=23%, list=14%, signal=20%	284/10044/2039/5728/5894/3976/11011/4916/89780/5603/51719/6423/6789/5594/5590/117854/3059/551/51231/7422/9149/57731/207/1981/9647/3467/96459/1455/208/5165/1647/5595/51763/5743/581/5586/1020/84930/2872/8569/5008/10459/5170/6714/7867/9770/25865/23031/673/9261/2931/10783/1432/5605/2011/7150/5566/65018/22853/5058/5580/120892/8408/7040/65125/2932/1453/3611/6195/409
MF	GO:0004519	endonuclease activity	116	0.397187383506305	1.64385493084248	0.00176832317777591	0.0163791943658376	0.0119949343169251	5163	tags=47%, list=25%, signal=35%	51367/5889/7247/146857/10556/51110/5896/5511/7257/10111/10171/57109/10775/51692/6419/29102/55728/28987/55520/10799/10940/6188/1776/2072/10248/9941/27044/246243/81887/84083/8930/2237/54059/10146/11102/5932/348654/201164/51163/5395/80198/328/340554/122651/10557/22894/55345/64421/22909/2073/83594/60528/80746/8846
BP	GO:0046700	heterocycle catabolic process	406	0.303787228380725	1.41990347045156	0.00177593696190316	0.0164170467358088	0.0120226546480599	3787	tags=28%, list=19%, signal=23%	22875/3094/5436/10605/79072/4869/3251/170506/22868/9939/10949/10236/201626/29883/11340/9652/51010/51808/22916/7188/3646/53343/4292/55596/55795/23708/146857/51441/5151/65110/5511/60493/9698/3184/9775/56339/79621/7374/6741/26135/51538/3183/1736/4670/55629/1854/57109/10492/90806/10128/81892/6419/8087/29102/30833/4907/4116/8559/10940/57690/472/11163/81602/23404/79882/54888/57472/1776/6832/9131/5394/1…
BP	GO:0072331	signal transduction by p53 class mediator	155	0.366026792337204	1.56375984339712	0.00177645637589846	0.0164170467358088	0.0120226546480599	4192	tags=32%, list=21%, signal=26%	4436/8445/6167/3094/6125/55170/4869/56950/83787/79073/84154/6201/6880/9521/22938/9349/6135/51065/8550/64065/80196/55003/51499/23212/149628/6154/133746/51616/22976/472/545/23411/112858/6224/23378/1655/4282/4646/64782/10614/3190/161742/596/8805/11200/5716/10269/6209/27063/546
BP	GO:0001732	formation of cytoplasmic translation initiation complex	15	0.656381820724539	1.8167743167813	0.00178085407692932	0.0164389647101303	0.0120387057832058	5193	tags=67%, list=25%, signal=50%	10480/8669/3646/8667/8661/8668/8665/1983/8894/51386
BP	GO:0060078	regulation of postsynaptic membrane potential	134	-0.311544187537443	-1.52845010328341	0.00178658610302121	0.0164731359544478	0.0120637303248262	5046	tags=29%, list=25%, signal=22%	56853/2905/66000/1138/10458/4204/2030/10497/1144/2560/2550/2570/54413/22953/1134/9378/18/54434/2899/5728/116443/3060/1742/57053/5590/8620/207/5024/124925/2903/1020/2895/2931/51738/120892/6455/2932/5023/409
CC	GO:0005811	lipid droplet	92	-0.351261012116904	-1.63371018637836	0.00179276961231575	0.0165113877801703	0.0120917431883893	1656	tags=25%, list=8%, signal=23%	3654/26580/285848/10970/10938/2182/53349/80270/1727/51099/63924/57104/222/729359/50486/5878/63874/9885/10226/84649/23130/54947/440503
BP	GO:0050866	negative regulation of cell activation	193	-0.282273109946579	-1.46513102405673	0.00180373439314019	0.0165935383967568	0.0121519043433302	3182	tags=28%, list=16%, signal=24%	5585/7056/18/7292/4332/6385/7805/3071/100507436/25807/4846/8651/284021/7001/11117/84695/604/29126/348/10288/149041/7940/8764/239/2852/2268/10062/3718/7356/11314/79626/558/383/5154/11006/4192/5573/5777/1378/146722/4067/1051/51043/1845/2213/634/5580/3965/7305/3659/3142/8993/80149/6688
BP	GO:1903037	regulation of leukocyte cell-cell adhesion	313	-0.241683951411686	-1.33754522153043	0.00182328243538501	0.0167543756293477	0.0122696898703563	2787	tags=24%, list=14%, signal=21%	199/8808/7805/3071/11151/140885/84807/2736/240/3594/3481/64332/8651/572/5590/7001/9314/84695/604/29126/1445/3654/10288/207/149041/8764/283234/387/3718/7356/11314/3485/79626/64127/5724/9092/4179/383/114548/11006/4192/5573/5914/3553/3133/177/6714/10673/5777/1378/4067/1051/51043/1845/1604/2213/3105/2319/6403/8740/10326/101/6484/634/3965/2529/55423/3383/65125/3659/29108/3142/80149/8943
BP	GO:0006706	steroid catabolic process	26	-0.545953190927833	-1.92951542060238	0.0018309367095349	0.0168056792547129	0.0123072609256067	5221	tags=50%, list=26%, signal=37%	51170/8074/1056/1544/412/6718/1588/4504/51171/348/7533/1593/8578
BP	GO:0051969	regulation of transmission of nerve impulse	16	-0.626292896737552	-1.93730697898711	0.00184599633009559	0.016905659393223	0.0123804791296062	3594	tags=50%, list=18%, signal=41%	2693/552/3060/2859/551/2629/51738/1890
CC	GO:0061702	inflammasome complex	16	-0.626138518402139	-1.93682944167484	0.00184599633009559	0.016905659393223	0.0123804791296062	4099	tags=69%, list=20%, signal=55%	338321/838/22900/9447/4671/22861/171389/79792/114548/58484/29108
BP	GO:0050821	protein stabilization	179	0.355245138424221	1.54398611552257	0.00184922391601831	0.0169161249769702	0.0123881433642952	4672	tags=39%, list=23%, signal=30%	10576/23560/6125/4869/10575/79031/6201/6880/55294/9532/8575/9349/60485/1389/908/6135/4088/3320/902/7341/149628/51701/23252/6950/5295/55664/83548/51616/11315/11331/10694/11235/3329/79612/80155/10574/84447/23515/84515/811/8774/9529/7428/7203/8975/2043/66036/9894/5245/483/9530/481/124997/125150/8239/252983/54765/89781/58525/5824/11200/1022/819/25764/4092/345611/389856/3326/7874
BP	GO:0001666	response to hypoxia	289	-0.250052500423332	-1.36931101837695	0.00185146490136035	0.0169175520378805	0.0123891884402314	5021	tags=33%, list=25%, signal=25%	132864/5467/114757/3091/83990/5352/8678/1179/4985/205/7010/857/665/6548/2168/4204/5105/1869/2030/1909/10525/6326/94/22933/3297/677/2021/22953/4842/7009/7054/3778/22937/6868/4878/6262/18/8996/4504/4049/7097/51024/7057/5728/9520/5894/64344/538/7012/54890/2068/2034/572/5351/2309/4193/4352/5371/7352/55662/7422/5328/3654/317/207/3516/4000/358/5024/387/5165/1978/7391/3777/5743/1263/6532/571/6546/4540/1…
BP	GO:0051403	stress-activated MAPK cascade	227	-0.266319765091285	-1.42935116529712	0.00186919517884568	0.0170589399527757	0.0124927306972249	3483	tags=27%, list=17%, signal=23%	388325/114609/56940/57551/4878/148170/64853/23239/4077/10044/3480/140885/285613/5603/4215/6423/5594/222166/128853/10912/6788/4217/27035/7538/7422/2150/3654/207/2874/355/2047/5609/6386/5606/1647/5595/64127/8877/4296/5600/10221/3553/177/9344/5871/4615/9770/1845/7099/9261/2213/4055/1432/5605/65018/120892/3965/29108/80149/6688/653361
CC	GO:0031304	intrinsic component of mitochondrial inner membrane	51	0.478289670443973	1.74229839040313	0.00187324568621188	0.0170589399527757	0.0124927306972249	3945	tags=45%, list=19%, signal=36%	10440/51241/10651/1353/3313/790955/51660/100652748/2110/80775/79135/5250/79944/100131801/10939/94081/54927/79714/84303/27069/25874/6341/55750
CC	GO:0031305	integral component of mitochondrial inner membrane	51	0.478289670443973	1.74229839040313	0.00187324568621188	0.0170589399527757	0.0124927306972249	3945	tags=45%, list=19%, signal=36%	10440/51241/10651/1353/3313/790955/51660/100652748/2110/80775/79135/5250/79944/100131801/10939/94081/54927/79714/84303/27069/25874/6341/55750
MF	GO:0005161	platelet-derived growth factor receptor binding	14	-0.652335915748295	-1.92905489924605	0.00191804777074503	0.0174324227357362	0.0127662424066566	2721	tags=57%, list=13%, signal=50%	5728/7422/3690/3554/5154/4067/5795/3678
BP	GO:0046596	regulation of viral entry into host cell	41	-0.461122096723789	-1.84111710097228	0.00191855478222978	0.0174324227357362	0.0127662424066566	5808	tags=56%, list=28%, signal=40%	205860/56649/972/10475/8519/81559/2219/920/10107/4061/53840/7113/117854/7706/5987/325/9830/81603/2934/10410/3965/6737/10581
BP	GO:0031297	replication fork processing	36	0.527665299506475	1.7942502454898	0.00192336345381946	0.0174434722952936	0.0127743343028855	5600	tags=64%, list=27%, signal=46%	7486/54465/57697/641/64710/5111/6419/545/253714/201973/84083/10189/50485/348654/10293/9984/546/55345/22891/5888/441161/1763/197342
BP	GO:0038093	Fc receptor signaling pathway	49	-0.428372251620178	-1.75364213801533	0.00192435549334006	0.0174434722952936	0.0127743343028855	1453	tags=29%, list=7%, signal=27%	5609/2268/6654/2210/6714/4067/2213/23547/5058/5580/2207/8398/5795/3055
BP	GO:0033151	V(D)J recombination	15	0.652626493362121	1.806380088776	0.00192802887717909	0.0174434722952936	0.0127743343028855	4989	tags=67%, list=24%, signal=50%	7528/5896/3146/51176/3148/6929/64919/64421/6932/5897
BP	GO:0051383	kinetochore organization	21	0.613071417849776	1.8405639538049	0.00192837005778634	0.0174434722952936	0.0127743343028855	5513	tags=67%, list=27%, signal=49%	79003/6047/64946/1060/9735/64105/26054/83540/10592/10051/387103/10403/1062/23126
BP	GO:0045088	regulation of innate immune response	202	-0.278680647458515	-1.46626865347675	0.00193470875358792	0.0174813216331986	0.012802052413555	1791	tags=22%, list=9%, signal=21%	83666/348/84166/10084/11213/2268/3430/57506/10062/64127/10906/55122/383/79594/84282/710/58484/3133/6714/5777/1378/79671/4067/7099/2213/3105/101/51311/7376/634/5058/3965/6737/2358/7305/3659/3055/11027/29108/2867/121260/6688/653361/409/9683
BP	GO:0070304	positive regulation of stress-activated protein kinase signaling cascade	123	-0.318647806952314	-1.55019615452852	0.00194328589483862	0.0175392900452954	0.0128445042753516	2311	tags=23%, list=11%, signal=20%	4215/222166/128853/10912/6788/4217/27035/7422/2150/6386/1647/64127/8877/4296/3553/177/9344/5871/4615/4067/9770/7099/2213/4055/29108/80149/6688/653361
MF	GO:0016504	peptidase activator activity	39	-0.45596640327469	-1.80123538992764	0.00195218740485014	0.0176000540032823	0.0128890033922562	4010	tags=49%, list=20%, signal=39%	22900/5720/26577/489/6423/572/22861/10197/2192/317/23786/10010/11047/91662/58484/83464/65018/29108/55851
BP	GO:0070972	protein localization to endoplasmic reticulum	64	0.443164949776735	1.68083533545689	0.00195735907905372	0.0176270938595359	0.0129088054223474	2620	tags=30%, list=13%, signal=26%	9789/10952/55973/6726/6731/23480/11231/3638/51141/6727/28972/25782/9709/81573/58477/23471/54557/10890/60559
CC	GO:0035770	ribonucleoprotein granule	236	0.332335025301483	1.48854463761991	0.00196140112915737	0.0176439121529744	0.0129211219209865	5244	tags=36%, list=26%, signal=27%	9908/5436/113802/9931/79072/1977/170506/22868/5687/79752/6128/29883/53339/6194/1653/6606/5683/51441/60493/64848/9698/7341/1965/84324/6175/55794/55308/4154/113251/55629/7072/29760/8087/220988/2553/57690/4076/54888/11201/26995/6191/22927/100131187/4691/23435/3192/5685/197135/27327/196513/57532/10456/5433/129563/79675/9337/3190/580/57521/998/10146/10922/84881/5395/9575/55239/340554/23367/5701/11022/…
BP	GO:1990542	mitochondrial transmembrane transport	82	0.422282489384685	1.67055357224075	0.001971716991063	0.0177170671821541	0.0129746953599704	5247	tags=48%, list=26%, signal=35%	81034/8604/9804/10440/131118/29090/55186/54543/134266/292/51660/29074/57380/140823/221154/22/100652748/29103/5250/3329/84275/9131/291/4976/286097/10939/94081/131474/25874/64116/10165/79085/10166/80273/84277/79751/91689/7416/10452
BP	GO:0006665	sphingolipid metabolic process	142	-0.299792190748001	-1.49158909387559	0.0019792678792924	0.0177522208754036	0.0130004393759523	5087	tags=39%, list=25%, signal=29%	9524/1056/23659/29906/4668/83401/53947/2583/55304/91012/8128/339221/340485/9517/256435/142891/2760/7054/124976/51228/94103/27293/4758/5518/125981/123099/79993/6487/204219/5660/242/59344/10955/80772/347735/8706/23410/285848/1455/27429/6483/27090/64834/8877/581/2629/2717/221/25865/9334/222/5580/2529/8398/5023
BP	GO:0021527	spinal cord association neuron differentiation	12	-0.691078127187987	-1.93994421320233	0.00198000491647033	0.0177522208754036	0.0130004393759523	3770	tags=58%, list=18%, signal=48%	219409/266727/6886/89780/8022/8543/3975
BP	GO:0030574	collagen catabolic process	40	-0.449431422275298	-1.78063016310424	0.00198347245941505	0.0177636816067259	0.0130088323845683	3709	tags=38%, list=18%, signal=31%	164656/4327/1508/9509/4312/9902/79148/4324/4326/5657/64386/1520/5045/4318/1471
BP	GO:1901570	fatty acid derivative biosynthetic process	44	-0.447272405327561	-1.82032871159055	0.00200272947358412	0.0179163692929014	0.0131206497747141	5356	tags=57%, list=26%, signal=42%	54511/9524/246/83401/124975/197322/84188/3155/6576/158833/247/2687/2686/79993/240/23205/239/2182/64834/55711/92086/2679/2180/2678/91227
BP	GO:1905952	regulation of lipid localization	155	-0.300350390190734	-1.50821475916974	0.00200760337186396	0.0179401913648724	0.0131380953329145	2993	tags=26%, list=15%, signal=23%	161247/51024/7057/10347/1579/27166/80820/4035/8399/10162/374887/1071/5020/1950/348/8529/207/118471/2874/9619/3690/654/10938/208/6256/10062/19/51099/55004/3553/57104/2180/51738/114880/7376/5580/5045/8398/10226/80149/440503
BP	GO:0006826	iron ion transport	53	-0.401929576031459	-1.67038473215449	0.00201761981274711	0.0180098648631794	0.013189119151129	2843	tags=47%, list=14%, signal=41%	57348/55240/6536/10058/79400/4057/9311/7036/538/81894/79901/9230/3934/1785/51310/53940/51312/30061/55652/2495/2512/79689/57192/6556/22853
CC	GO:0002102	podosome	29	-0.506884358917445	-1.85041011332163	0.00202393725400119	0.0180458091652727	0.013215442151702	2250	tags=38%, list=11%, signal=34%	6840/51411/9948/28988/2017/6714/83706/2934/50807/101/6455
BP	GO:0099565	chemical synaptic transmission, postsynaptic	103	-0.335836487134838	-1.58621878792209	0.00202609466965287	0.0180458091652727	0.013215442151702	5361	tags=35%, list=26%, signal=26%	134/1143/56853/2905/66000/1138/10458/4204/2030/10497/1144/54413/22953/1134/9378/18/54434/5728/3060/1742/57053/5590/8620/207/5024/124925/2903/1020/2895/2931/51738/120892/6455/2932/5023/409
MF	GO:0030246	carbohydrate binding	252	-0.257893018745929	-1.40373644195645	0.00202933662794009	0.018051940511614	0.0132199323051854	3877	tags=27%, list=19%, signal=22%	2548/339390/374378/50614/80216/654346/23601/10960/10394/3848/971/1462/9902/5509/4125/729238/51267/29094/9936/4099/26270/114132/9993/433/142683/10332/648791/5351/7123/51266/22918/79748/49/27036/3101/85329/338339/4122/400709/5836/682/10956/79660/6402/325/176/66005/79623/945/226/3098/2539/3482/6888/26253/89790/6515/497190/6403/112398/3965/10423/2584/8972/8778/54583/27180
BP	GO:1902105	regulation of leukocyte differentiation	270	-0.254886969962789	-1.37971210889721	0.00203123264568691	0.018051940511614	0.0132199323051854	2843	tags=26%, list=14%, signal=22%	4057/714/8808/3071/3601/3976/760/4853/84807/6886/27166/6655/2736/3594/2101/1435/64332/8651/572/5590/7001/3059/2124/84695/8456/604/22985/10288/149041/5196/387/325/1209/3718/558/9092/4179/6654/114548/11006/4192/246778/5914/10221/177/5777/1378/4067/1051/9770/7030/51043/150372/7099/11025/2213/101/56834/632/634/3965/7305/7040/3659/2242/3142/8993/80149/8943
BP	GO:0051438	regulation of ubiquitin-protein transferase activity	52	0.479741628904144	1.74706313408329	0.00205170128168055	0.0182138995618775	0.0133385393701333	3085	tags=38%, list=15%, signal=33%	6167/6125/26271/6201/55294/9532/9349/7334/6135/648/84259/23142/10059/11315/6224/10116/6187/9529/6500/4085
CC	GO:0030864	cortical actin cytoskeleton	77	-0.360975118308552	-1.62419685535138	0.00206471566420652	0.0182802548479562	0.0133871331703116	3730	tags=36%, list=18%, signal=30%	89848/794/10296/800/23242/4627/134549/11151/1627/10487/3059/89/9948/57731/6709/28988/6710/81/2017/7122/84687/91663/3927/2934/5816/2319/10211/87
BP	GO:0097194	execution phase of apoptosis	78	-0.373443925597568	-1.67818362374784	0.0020657747829499	0.0182802548479562	0.0133871331703116	4234	tags=41%, list=21%, signal=33%	100462983/22933/841/3297/2021/27443/100462981/598/57551/8428/389668/843/5359/100463482/389610/1777/10904/343702/81858/22985/207/2852/27429/80279/581/842/63924/55113/27141/162989/8837/80149
BP	GO:1904356	regulation of telomere maintenance via telomere lengthening	56	0.449414905026106	1.65576222974879	0.00206593464328024	0.0182802548479562	0.0133871331703116	4403	tags=46%, list=22%, signal=37%	10576/170506/3178/10575/908/8550/26272/3183/1736/6950/10694/472/545/7013/10574/5394/3192/2072/7203/80119/142/5588/26277/167227/4216/3181
CC	GO:0045178	basal part of cell	272	-0.250813579771406	-1.362800497084	0.0020785326330208	0.0183716925755237	0.0134540955319372	4733	tags=29%, list=23%, signal=23%	9963/7010/84876/525/9056/6548/479/2030/960/6507/6536/4070/6768/6522/9376/3953/10991/6510/667/2065/441432/2760/10257/4478/338328/3747/90102/9381/2348/9053/286/89872/389015/65010/760/89845/538/7369/149461/4671/200931/368/4035/57127/2683/6580/9914/362/358/682/366/7039/8884/8825/150/540/19/64127/8650/9990/6810/30061/64805/3784/5871/10163/8714/2319/408/10008/6533/634/10211/9123/160/7439/27202/728/6573…
BP	GO:0051052	regulation of DNA metabolic process	316	0.310839876626614	1.42782701001747	0.00208223744874357	0.018384412033847	0.0134634103409398	5346	tags=36%, list=26%, signal=27%	4436/10576/7398/3001/5985/26354/4869/170506/7486/3178/5984/10575/10923/51010/908/7334/4292/641/8550/64710/30009/3320/27000/7913/3146/56916/3184/7336/9760/196528/4931/6118/10111/26272/11232/3183/79184/1736/6950/5111/55100/6419/22976/54069/10694/472/6188/545/23411/7013/10574/9131/5394/54386/64210/7037/7644/659/3192/2072/28984/7203/8914/3575/8451/23529/80119/142/80762/84083/8239/5429/10189/2625/5558…
BP	GO:0031647	regulation of protein stability	280	0.322704182877307	1.46738276472631	0.0020873829840767	0.0184005347150236	0.0134752174235964	4672	tags=36%, list=23%, signal=28%	10576/23560/6125/4869/55602/5621/10575/79031/6201/6880/55294/9532/8575/9349/60485/8293/1389/908/54543/6135/55031/11236/4088/1603/3320/23291/902/7341/149628/836/51701/26272/23252/6950/5295/55664/83548/51616/8452/11315/11331/10694/11235/3329/79612/23411/80155/10574/84447/8841/23435/23515/84515/811/79139/8774/9529/7428/26224/7203/728492/8975/2043/66036/9894/5245/4771/10755/483/9530/440193/481/124997…
BP	GO:0005976	polysaccharide metabolic process	102	-0.326710586642972	-1.5376166976393	0.00208879672123077	0.0184005347150236	0.0134752174235964	4386	tags=35%, list=22%, signal=28%	79369/51422/51294/2997/3953/2548/56548/3036/5837/5499/3630/5509/3340/5256/3481/648791/1118/192134/1950/53632/207/93010/5836/79660/208/51763/9334/83931/2931/313/7040/2131/2932/160/8972/374907
BP	GO:0007007	inner mitochondrial membrane organization	31	0.553814992386991	1.83427122109656	0.00209086677437167	0.0184005347150236	0.0134752174235964	3945	tags=55%, list=19%, signal=44%	26520/10651/3313/790955/26521/140823/26515/79135/1678/115209/4976/10939/51079/54927/84303/27069/55750
BP	GO:0051238	sequestering of metal ion	15	-0.632799076322978	-1.91396120926868	0.00210913173019581	0.0185411645274201	0.0135782045012891	2090	tags=40%, list=10%, signal=36%	7780/3934/53940/2495/2512/8943
BP	GO:0031279	regulation of cyclase activity	51	-0.411284765528982	-1.68911731971137	0.00211949738568426	0.0186121231465824	0.0136301694488353	5990	tags=55%, list=29%, signal=39%	1816/775/2978/729230/1910/1394/8811/84876/2980/79849/9626/8484/4842/2773/2778/5957/6786/56413/5894/4846/10487/2771/776/7077/5595/808/1432/53829
BP	GO:0010506	regulation of autophagy	304	-0.250312381154639	-1.38098714178786	0.00212768978489769	0.0186638647726053	0.0136680612640085	3406	tags=29%, list=17%, signal=24%	7855/706/2773/9554/143686/219931/94103/83667/11040/6829/4504/1649/23118/7249/4170/6720/285180/1612/11011/25853/64121/23400/572/5660/5049/117854/2309/529/10524/10018/8992/57533/80772/23677/1613/201163/9100/207/1981/171389/5987/535/8517/10533/27429/5595/55332/203228/9830/23274/64127/1263/23604/58528/79837/2017/1020/2629/527/10135/526/81603/22926/1611/7942/823/207063/5768/10645/5899/2931/1201/533/56…
BP	GO:1901223	negative regulation of NIK/NF-kappaB signaling	24	-0.558334105698616	-1.94900052589511	0.00213239495622339	0.0186849380937329	0.0136834938364	2282	tags=46%, list=11%, signal=41%	5494/51564/51094/135644/9516/3430/91662/114548/9770/80149/6688
BP	GO:0002921	negative regulation of humoral immune response	16	-0.622592849799611	-1.92586165237908	0.00214333386636114	0.018760529656585	0.0137388516159753	1057	tags=44%, list=5%, signal=42%	4179/710/1379/5777/1378/1604/2213
MF	GO:0038187	pattern recognition receptor activity	26	-0.541198216417315	-1.91271032303161	0.0021516794747497	0.01878600561567	0.0137575083611765	2856	tags=54%, list=14%, signal=46%	948/54106/81035/2219/22900/7097/929/338339/64127/5724/26253/7099/51311/8993
BP	GO:0034501	protein localization to kinetochore	17	0.6575609744009	1.87945509860483	0.00215319019257741	0.01878600561567	0.0137575083611765	5265	tags=76%, list=26%, signal=57%	55166/79003/9184/54908/55055/9735/27085/283489/3550/10403/9183/7272/983
BP	GO:1903083	protein localization to condensed chromosome	17	0.6575609744009	1.87945509860483	0.00215319019257741	0.01878600561567	0.0137575083611765	5265	tags=76%, list=26%, signal=57%	55166/79003/9184/54908/55055/9735/27085/283489/3550/10403/9183/7272/983
BP	GO:0022616	DNA strand elongation	21	0.610044246953788	1.83147577668403	0.00215691366181976	0.0187982786809941	0.013766496264314	6988	tags=81%, list=34%, signal=53%	5984/64710/4172/10111/5422/5111/4176/54107/5983/64858/9837/1763/25913/3978/4173/10714/5425
BP	GO:0043393	regulation of protein binding	187	-0.285771939294465	-1.47819402718417	0.00216452985088807	0.0188444154614869	0.0138002834970219	3491	tags=26%, list=17%, signal=22%	7009/10763/3300/25805/1398/5499/84062/489/2962/284/117166/89780/6789/4043/4035/6788/60/6934/1636/5986/10014/348/207/54552/27185/6653/9693/1026/5595/581/6590/1020/7122/6714/26206/5899/151636/5663/2011/5566/10211/5580/120892/6737/2280/6604/4318/2932/409
CC	GO:0043020	NADPH oxidase complex	12	-0.687483921028991	-1.92985481930475	0.00217200314644169	0.0188892106433311	0.0138330882401572	1928	tags=67%, list=9%, signal=60%	50507/53905/124056/27035/4688/1535/4689/653361
BP	GO:0051168	nuclear export	148	0.368131595136679	1.563291269033	0.00219311285686599	0.0190523744332019	0.0139525775690392	4441	tags=39%, list=22%, signal=30%	57122/6059/4869/3178/51496/6815/29107/51808/3313/22916/84946/9147/23279/6428/55795/5901/23212/7514/84324/10657/6741/55308/64328/4927/56943/57187/11052/11315/55153/10212/54888/84248/9972/80145/55781/811/51068/5781/1434/5433/55746/8106/10892/51277/580/55341/11260/10189/91746/23039/57154/9631/6209/9984/84321/3181/1660
CC	GO:0005750	mitochondrial respiratory chain complex III	10	0.744401067495058	1.85034718702372	0.00220556475288562	0.0191196072702072	0.0140018140238859	2191	tags=70%, list=11%, signal=63%	7386/27089/7388/7381/7385/29796/10975
CC	GO:0045275	respiratory chain complex III	10	0.744401067495058	1.85034718702372	0.00220556475288562	0.0191196072702072	0.0140018140238859	2191	tags=70%, list=11%, signal=63%	7386/27089/7388/7381/7385/29796/10975
BP	GO:0002688	regulation of leukocyte chemotaxis	112	-0.3240239428854	-1.55907171074612	0.00221526258018797	0.0191474414527106	0.0140221977609267	2787	tags=27%, list=14%, signal=23%	199/3071/7057/79148/719/1435/5594/7422/2150/4354/80024/5595/64127/11240/23604/4192/90550/4067/3579/683/3570/3965/2358/5880/65125/63940/79890/27202/6688/728
BP	GO:0071346	cellular response to interferon-gamma	112	-0.324211299528632	-1.55997319487621	0.00221526258018797	0.0191474414527106	0.0140221977609267	2856	tags=27%, list=14%, signal=23%	7097/199/65010/140885/1612/3594/414062/8651/55647/83666/1613/6360/84166/6772/10062/383/6810/9341/163351/23580/7099/7376/3965/10435/3383/7791/3659/3055/3460/7454
[truncated: 472 more rows]
