# Supplementary material for: Identification and immune characteristics of N6-methyladenosine related ferroptosis-related genes in intervertebral disc degeneration
Source: Sci Rep. 2025 Sep 29;15:33659. doi: 10.1038/s41598-025-18011-z (PMC12480624; doi:10.1038/s41598-025-18011-z)
Supplement: Supplementary file 1 — Supplementary Information. [file 41598_2025_18011_MOESM1_ESM.zip › 3. Tables/Supplementary Table 15 RRAS2.kegggsea.txt]

ID	Description	setSize	enrichmentScore	NES	pvalue	p.adjust	qvalues	rank	leading_edge	core_enrichment
hsa03008	Ribosome biogenesis in eukaryotes	66	0.643675698617256	2.43275424614914	1e-10	8.325e-09	4.31578947368421e-09	3338	tags=67%, list=16%, signal=56%	51367/23560/23160/26354/84128/29107/51602/10556/5901/7514/54433/51096/4931/55651/10171/102157402/51119/10885/134430/1736/10775/29889/1459/29102/25996/28987/10799/10940/2091/9790/55131/10436/55916/166378/55781/51068/55127/83732/138716/55813/10248/51077/10528/55341
hsa03010	Ribosome	130	0.748376309785671	3.12400770121628	1e-10	8.325e-09	4.31578947368421e-09	3285	tags=77%, list=16%, signal=65%	6152/6167/64968/6155/6133/6189/6125/6233/6227/11224/6222/6235/200916/6166/6202/6129/63931/64983/6208/6169/11222/9553/6139/2197/64981/28998/6128/4736/6204/6201/6210/6194/6165/6147/6232/6173/64965/51263/64979/29093/6170/6156/6205/9349/54460/23521/6230/6135/54948/6159/6171/9801/25873/51065/6229/6164/6207/6168/6138/51187/6228/64928/6218/51373/29074/6143/6175/6160/29088/6154/51121/6181/55173/219927/61…
hsa04380	Osteoclast differentiation	125	-0.521080082851457	-2.55066049518816	1e-10	8.325e-09	4.31578947368421e-09	2365	tags=42%, list=12%, signal=38%	5603/1435/5594/8651/27035/3455/10288/207/6772/5609/7297/3690/208/4688/7132/8517/5595/3454/2274/3554/2355/5600/11006/126014/1535/3553/10379/11025/79168/2213/23547/10326/1432/3727/2212/4791/2885/2209/7305/9021/55423/7040/3726/9103/3460/11027/4689/9846/6688/353514/11024/5293/653361
hsa05168	Herpes simplex virus 1 infection	487	0.476267131302954	2.24785561710519	1e-10	8.325e-09	4.31578947368421e-09	4888	tags=52%, list=24%, signal=40%	163081/168374/51276/170960/219749/54205/7738/7565/90321/91661/55900/91664/80110/7561/57711/148254/7743/93134/29915/10929/162239/125893/7188/6885/330/6428/284370/148156/10172/147923/22835/7769/57335/90075/162966/148266/9451/55552/148268/10000/1967/57615/147694/1965/163051/57209/284349/90317/7733/94039/1147/400713/7748/7574/79898/7637/388536/92283/7770/390927/7673/836/356/6432/136051/7559/220992/95…
hsa05171	Coronavirus disease - COVID-19	221	0.460037534775757	2.05192449878163	1.63821006059714e-10	1.0910479003577e-08	5.65613578816698e-09	2443	tags=34%, list=12%, signal=30%	6152/6167/6155/6133/6189/6125/6233/6227/11224/6222/6235/200916/6166/6202/6129/6208/6169/6139/2197/6128/4736/6204/6201/6210/6194/6165/6147/6232/6173/6170/6156/6205/6885/9349/23521/6230/6135/6159/6171/25873/51065/6229/6164/6207/6168/6138/51187/6228/6218/6143/6175/6160/6154/1147/51121/6181/6137/9045/6234/5295/6146/6217/6193/3725/6188/6223/6191/6130/6136/6224/5578/6144/6203/6187/6176
hsa05152	Tuberculosis	172	-0.411814314158411	-2.10464967065912	1.67269999250783e-09	9.06497035611902e-08	4.69939983690065e-08	1656	tags=34%, list=8%, signal=32%	843/9902/7097/5894/11151/929/5603/10332/5594/572/3654/317/207/6772/208/387/7132/535/7096/5595/51806/64127/1263/5869/10333/8877/581/3588/842/5600/810/527/3553/3920/26253/1379/6714/4615/1378/1520/4046/1051/7099/2213/808/1432/533/4802/2212/5878/2207/7421/2209/7040/9103/3687/9114/3460/1509
hsa03013	Nucleocytoplasmic transport	101	0.547556577041629	2.21362191267457	1.9055493241091e-09	9.06497035611902e-08	4.69939983690065e-08	4228	tags=51%, list=21%, signal=41%	3839/57122/129401/53371/9939/29107/6613/51808/22916/23279/55706/65110/5901/7514/7341/9775/55308/64328/4927/57187/5411/4116/79023/1915/9972/65109/80145/10250/23165/55916/10526/10284/6612/10527/55705/51068/1434/3843/55746/5903/348995/11260/3841/10189/3842/23039/10073/81929/9631/30000/9984/84321
hsa03040	Spliceosome	104	0.537198809988257	2.18109420248684	3.28317064209562e-09	1.3666197797723e-07	7.08473664873265e-08	4369	tags=55%, list=21%, signal=43%	51645/9939/3178/10286/10929/22916/22938/9879/6428/6434/84950/9775/10713/10569/10907/6432/23350/5356/84991/3183/57187/4670/51639/51503/220988/27339/4116/8559/1665/144983/9716/51362/3192/1655/51729/6431/10915/6100/10946/10772/27316/3190/9343/10285/10189/10465/55660/6430/55119/9984/23450/84844/83443/84321/6427/11325/10291
hsa04010	MAPK signaling pathway	291	-0.331999805705505	-1.79873545837306	9.97200942824009e-09	3.68964348844883e-07	1.91275970319459e-07	3418	tags=30%, list=17%, signal=25%	80824/3304/57551/5970/1398/4915/5971/10746/3630/1649/3556/2246/23118/284/2005/3305/2768/5894/3480/6655/929/5603/3481/4215/1435/6789/5494/776/2264/5594/10912/5568/6788/4217/2318/1846/7422/1950/3654/207/355/1942/8911/5609/7039/208/51295/5606/7132/9693/8517/1647/5595/4149/3554/3303/6654/4296/5600/2872/5154/8569/777/3553/6237/9344/5871/4615/9064/7867/1845/673/9261/408/1432/5605/3727/5566/3310/5058/47…
hsa04145	Phagosome	147	-0.415536085659385	-2.09694170455273	1.60028362898587e-08	5.32894448452293e-07	2.76259489635455e-07	3633	tags=38%, list=18%, signal=32%	537/4842/3684/2214/81027/9554/4353/113457/9902/729238/6890/7097/715/7057/11151/929/10332/7280/7059/529/60/7277/8992/3690/9146/4688/535/10383/5869/10333/51807/9341/527/84790/83547/1535/526/7278/3920/3133/3693/1520/7099/2213/3105/533/2212/5878/2209/7846/9103/2204/9114/4689/3678/653361
hsa00190	Oxidative phosphorylation	108	0.51447528781562	2.09512423083742	4.81227379178691e-08	1.45680652060458e-06	7.55227657275649e-07	3345	tags=45%, list=16%, signal=38%	54205/4710/4717/4718/9550/4708/7386/4706/1337/27089/1353/7388/4697/1345/4725/7381/4724/7385/1350/1347/29796/4711/5464/1327/55967/4701/4698/4716/4715/9377/4694/4702/10063/1329/1349/4700/4729/4726/4707/10975/4695/4714/6392/4723/4709/245973/54539/90423/51079
hsa04062	Chemokine signaling pathway	185	-0.37464047676117	-1.94304207601932	5.54627342016351e-08	1.53909087409537e-06	7.97884948163873e-07	2650	tags=30%, list=13%, signal=27%	94235/5894/2829/6464/6655/5473/5330/414062/2771/2787/5594/572/5568/5590/2309/1794/5197/6360/207/5196/6772/23533/2268/208/387/8517/3718/5595/56288/5829/6654/2870/196883/2776/6714/4067/2919/3579/673/2931/408/5566/5058/2783/5580/2885/5880/3055/2932/3577/5293/653361/6774/409/58191/7454
hsa04613	Neutrophil extracellular trap formation	107	-0.438931143417281	-2.10690180834648	1.68212813622822e-07	4.30883591818458e-06	2.23375720114516e-06	3486	tags=45%, list=17%, signal=37%	10105/3684/2214/83933/5970/4353/7097/5894/5330/7450/5603/5594/566/60/51564/10014/207/3690/366/208/79792/4688/10533/5595/23569/5600/1535/177/1379/6714/1378/3674/6404/7099/6403/1432/51311/5605/2357/2212/2358/2209/5880/4689/728/5293/653361/27180
hsa05014	Amyotrophic lateral sclerosis	334	0.373051266054948	1.72743332456487	6.47362035585524e-07	1.53979684178557e-05	7.98250931097939e-06	4403	tags=37%, list=22%, signal=30%	5533/54205/57122/129401/53371/4710/4717/7494/4718/5713/4708/7386/3178/9782/4706/5687/29107/1337/27089/7388/4697/1345/4725/7381/4724/23279/7385/6428/1350/1347/55706/29796/5683/6647/4711/5706/9451/1327/55967/1965/29979/4701/4698/4716/4715/9377/5684/836/6432/4927/5689/4694/310/220988/5695/4702/30849/5694/79023/55255/71/1329/1349/2882/4700/10671/5692/144983/9972/4729/468/4726/4707/10975/5682/23165/55…
hsa04144	Endocytosis	239	-0.331522799609725	-1.76024059862888	7.0379057007125e-07	1.56241506555817e-05	8.09976515731123e-06	2905	tags=31%, list=14%, signal=27%	8853/30846/29924/858/3305/27183/3480/23527/832/56904/84313/2264/5590/84440/51652/9230/4193/28964/5371/1785/23096/51160/79643/2350/10552/5119/26052/64744/1173/9266/375/80230/9146/10938/387/79720/147179/30845/56288/3303/10095/5869/1759/64411/5337/2870/3482/80223/93343/3133/11021/6714/138429/11031/8218/3579/50807/3105/23550/408/3310/58513/27128/5878/6455/55048/10093/27243/116985/160/7456/3577/409
hsa05012	Parkinson disease	241	0.399403395998069	1.79784235543952	8.26838819389325e-07	1.72085829285403e-05	8.92115568288482e-06	4322	tags=40%, list=21%, signal=32%	54205/4710/4717/7494/4718/5713/6233/4708/7386/4706/5687/1337/27089/7388/4697/5567/1345/4725/7381/4724/7385/1350/1347/29796/5683/6647/4711/292/5706/9451/7417/1327/55967/1965/4701/4698/4716/4715/23516/9377/5684/836/805/5689/4694/3708/801/11315/5695/4702/5694/57181/1329/1349/4700/5692/291/4729/468/4726/4707/10975/5682/84617/5685/4695/5718/3800/817/4714/10213/143471/6392/4723/4709/55669/5707/25800/37…
hsa03060	Protein export	22	0.73422506125717	2.19480120564342	1.02193581174961e-06	2.00179191360364e-05	1.03775525155997e-05	2620	tags=59%, list=13%, signal=52%	9789/10952/6726/90701/6731/23480/23478/11231/6727/196294/28972/58477/60559
hsa05140	Leishmaniasis	75	-0.473031926352746	-2.12414727232364	1.09612226251139e-06	2.02782618564607e-05	1.05125176053724e-05	3460	tags=39%, list=17%, signal=32%	3684/2214/5970/65108/23118/7097/5603/5594/3654/6772/4688/5595/5743/5600/1535/3553/1379/4615/5777/1378/7099/1432/2212/2209/7040/9103/3460/4689/653361
hsa04740	Olfactory transduction	395	-0.28205860289897	-1.58409107744571	1.34396234646798e-06	2.35547084933599e-05	1.22110706271883e-05	8186	tags=50%, list=40%, signal=31%	338674/284383/127623/402135/26737/390144/390061/391191/219875/81469/127068/390167/390190/219464/219986/121275/403239/26534/392392/134083/127064/81472/442194/81300/81328/390037/79473/283111/390054/282770/816/128372/390155/392376/346525/122742/390191/1260/390038/158131/219436/26496/390265/81466/4991/5997/128366/390067/347468/441933/403278/6543/282763/150681/390436/390264/390148/26539/119682/121130/…
hsa04714	Thermogenesis	207	0.404179698034375	1.78444918831711	2.20750699985918e-06	3.67549915476553e-05	1.90542709461529e-05	5145	tags=44%, list=25%, signal=34%	29078/4710/4717/4718/51287/4708/7386/84987/116228/51241/5565/493753/4706/6194/1337/27089/79133/1353/7388/4697/86/5567/1345/4725/7381/4724/7385/1350/1347/29796/4711/1327/55967/91942/6605/4701/4698/4716/4715/9377/4694/137682/388753/51703/4702/10063/113/71/1329/115/1349/4700/4893/4729/4726/4707/10975/10818/4695/4714/6392/4723/4709/6009/6597/54539/51079/57521/51103/8110/6198/6197/5562/90639/4704/4728…
hsa04666	Fc gamma R-mediated phagocytosis	91	-0.444712099500046	-2.06457703227849	2.48288818387077e-06	3.93715126299508e-05	2.04107098824464e-05	4154	tags=45%, list=20%, signal=36%	7409/10810/6850/8605/4082/23396/2214/65108/1398/8853/5894/1072/5594/1785/10552/207/208/5595/10095/8877/5337/7408/4067/10163/2934/50807/2213/3636/5058/2212/5580/2209/5880/8398/10093/3055/9846/5293/653361/3985/7454
hsa05135	Yersinia infection	134	-0.379712455839033	-1.88296690428083	3.1798324169305e-06	4.78463787446595e-05	2.48041919207339e-05	1753	tags=27%, list=9%, signal=25%	10552/3654/207/5609/208/387/5606/8517/5595/147179/5829/10095/114548/5586/5600/3553/58484/2776/6714/4615/7099/10163/1432/5605/2212/5880/4210/10093/29108/2932/391/3678/7456/5293/6195/7454
hsa04015	Rap1 signaling pathway	207	-0.324573183035597	-1.71397310859482	3.44838765727276e-06	4.78463787446595e-05	2.48041919207339e-05	3460	tags=30%, list=17%, signal=25%	3684/2773/2778/1398/345456/83593/3630/2246/284/7057/5894/3480/5330/5603/5216/1435/2771/2264/5594/5590/60/9732/10636/7422/54518/1950/207/1942/3690/9002/208/387/5606/9693/6494/5595/51806/56288/2903/64411/5600/810/57568/5154/7408/196883/6237/2776/6714/3674/25865/673/5899/808/1432/5605/9170/2357/5880/7094/26037/5293
hsa05417	Lipid and atherosclerosis	207	-0.324579454881765	-1.71400622832323	3.44838765727276e-06	4.78463787446595e-05	2.48041919207339e-05	2433	tags=28%, list=12%, signal=25%	5330/929/5603/414062/5594/572/4217/27035/5452/3654/317/207/10010/355/5609/9619/208/387/6256/5606/4688/7132/8517/5595/19/51806/6257/3303/10333/8743/581/114548/842/5600/810/1535/3553/177/5170/6714/4615/22926/4067/2919/7099/6403/808/1432/6648/3310/4318/3383/29108/2932/4689/5293/653361/6774
hsa05221	Acute myeloid leukemia	67	-0.473816120280701	-2.05327832551047	5.19561304527467e-06	6.92055657630587e-05	3.58770753442125e-05	3460	tags=42%, list=17%, signal=35%	3684/5970/4353/11040/5894/1053/6655/929/5594/572/5371/6934/207/208/8517/5595/1978/6654/5914/1050/673/6776/5605/2885/2209/6688/5293/6774
hsa04621	NOD-like receptor signaling pathway	173	-0.341012007260594	-1.75821706265936	7.6081719075407e-06	9.74431248158098e-05	5.05157972808371e-05	4349	tags=38%, list=21%, signal=30%	3665/140609/2920/6041/838/820/841/22900/7226/1673/414325/118429/1508/598/115361/5970/5585/23118/11035/5330/5603/81631/9447/4671/5594/22861/3455/81858/7205/171389/10010/6772/7297/387/79792/84557/8517/57506/5595/23710/64127/3454/91662/55072/114548/5586/5600/84674/10135/1535/90550/3553/58484/4615/79671/10379/2919/7099/1432/10616/5580/4210/29108/260434/11337
hsa04625	C-type lectin receptor signaling pathway	104	-0.398351264162829	-1.91233639062135	9.02432319333707e-06	0.000108397333647609	5.61946031870015e-05	2365	tags=34%, list=12%, signal=30%	5603/10332/5594/4193/51266/338339/207/6772/208/387/8517/5595/51806/5743/1263/114548/5600/810/3553/26253/6237/6714/10379/4046/602/9261/808/1432/5058/5580/2207/4791/3659/29108/5293
hsa04910	Insulin signaling pathway	136	-0.370552625188244	-1.82921987256776	9.1144905169161e-06	0.000108397333647609	5.61946031870015e-05	3243	tags=37%, list=16%, signal=31%	5837/1398/9322/5499/3630/5509/7249/6720/5894/6464/6655/5256/5594/8651/572/5568/5590/92579/5577/3101/53632/207/5575/3632/5836/79660/208/9470/5595/1978/51806/3098/6654/810/2872/8569/5573/5170/673/2319/3636/808/5605/5566/10211/2885/9021/10603/2932/5293
hsa01521	EGFR tyrosine kinase inhibitor resistance	79	-0.430034099786056	-1.94852765607053	1.70975087950386e-05	0.000196326566508547	0.000101778273770829	2721	tags=37%, list=13%, signal=32%	5728/5894/3480/6464/6655/5594/572/2309/10018/7422/1950/207/7039/208/9470/5595/1978/558/581/6654/5154/6714/673/5605/3570/2885/2932/5293/6774
hsa03030	DNA replication	36	0.598528221353724	2.00115579706119	2.82038258068238e-05	0.000296841939700842	0.000153886765010078	4448	tags=58%, list=22%, signal=46%	6119/5985/5984/6742/4172/5981/79621/6118/5422/5111/5557/4176/54107/6117/246243/56655/2237/5558/5424/5983/4175
hsa05131	Shigellosis	214	-0.314782411523966	-1.66901537995083	2.8625050638003e-05	0.000296841939700842	0.000153886765010078	2433	tags=29%, list=12%, signal=26%	5330/929/64121/5603/5216/81631/4671/5594/2309/4193/60/113026/3059/81858/4303/10552/3101/207/9266/375/208/387/84557/7132/8517/5595/5829/3554/10095/81/3098/55072/581/58528/114548/2017/5600/3553/58484/6714/4615/9181/823/7099/10163/2931/7321/1432/7100/10616/26100/10398/27128/5580/10093/7094/29108/2932/3678/3611/87/10318/5293
hsa05213	Endometrial cancer	58	-0.478739066027633	-2.02790491828071	2.87177076251406e-05	0.000296841939700842	0.000153886765010078	2721	tags=43%, list=13%, signal=37%	5728/5894/6655/5594/572/10912/2309/6934/1495/1950/207/208/1026/1647/5595/581/6654/842/5170/673/5605/2885/2932/3611/5293
hsa04610	Complement and coagulation cascades	86	-0.417004819742792	-1.93068842267601	2.98418641744787e-05	0.000296841939700842	0.000153886765010078	5852	tags=44%, list=29%, signal=32%	11326/722/713/2161/733/2147/725/3818/718/732/966/5627/2162/462/1361/3684/7056/714/715/2157/7450/719/5328/629/717/9002/2153/7035/4179/710/1379/1378/5265/1604/1191/3687/5329/728
hsa03022	Basal transcription factors	42	0.570083161253199	1.98459086197619	3.13090738258126e-05	0.000296841939700842	0.000153886765010078	4572	tags=57%, list=22%, signal=44%	4331/6880/2963/404672/902/6908/51616/2960/2958/6879/2965/6873/6882/2961/6875/2967/6883/8148/1022/6877/6874/83860/6878/2071
hsa04935	Growth hormone synthesis, secretion and action	120	-0.3719001621706	-1.81577967482048	3.197509255335e-05	0.000296841939700842	0.000153886765010078	2648	tags=28%, list=13%, signal=25%	5894/6464/6655/5330/5603/6753/2771/776/5594/8651/90993/5568/207/6772/208/5606/5595/6654/5600/196883/2776/51738/6776/1432/5605/5566/2767/2885/9021/3726/9586/2932/5293/6774
hsa04080	Neuroactive ligand-receptor interaction	357	-0.266495959660463	-1.4853521510798	3.20910205081992e-05	0.000296841939700842	0.000153886765010078	5990	tags=34%, list=29%, signal=24%	1816/255061/5618/3351/2893/140/799/2561/5733/399967/1910/1394/1081/2568/64106/5741/885/6866/8811/134/2147/152/1143/1906/886/170589/4160/5029/1511/2905/160065/718/2691/130576/9340/4985/1138/256933/7068/5539/51289/7252/9287/57152/1908/11255/1909/283869/1144/6915/8484/3953/148/2560/4295/2550/80763/2570/8698/22953/2693/51052/2837/4922/1442/7201/1134/9038/706/3061/4987/552/2696/2899/6869/56413/116443/…
hsa04915	Estrogen signaling pathway	137	-0.352665039157117	-1.74845879143106	4.37841924914113e-05	0.000394057732422701	0.000204284710343996	2719	tags=28%, list=13%, signal=25%	3305/5894/8648/10499/4846/6464/6655/5330/7031/2771/5594/90993/5568/25984/3881/207/2852/7039/208/5595/51806/3303/6654/810/5914/196883/2776/6714/6667/808/5605/5566/3310/5580/2885/4318/9586/1509/5293
hsa00280	Valine, leucine and isoleucine degradation	47	0.544987025954571	1.93619043840758	4.50286995106205e-05	0.000394593603606227	0.000204562513012237	3079	tags=38%, list=15%, signal=33%	84693/39/5019/10449/56922/3033/34/3157/549/36/594/38/224/5095/3028/1629/11112/64087
hsa05145	Toxoplasmosis	112	-0.365581573238425	-1.78325455465759	4.90687986009148e-05	0.000411963510496578	0.000213567301158333	3486	tags=36%, list=17%, signal=30%	10105/3304/598/3909/2773/5970/23118/7097/3305/240/5603/2771/5594/8651/572/3654/207/3912/6772/23533/7297/208/5606/7132/3913/10319/8517/5595/3303/3588/842/5600/5170/4615/7099/1432/3310/7040/3460/6774
hsa03015	mRNA surveillance pathway	93	0.464838090813856	1.85684396735411	4.94851063659553e-05	0.000411963510496578	0.000213567301158333	3602	tags=42%, list=18%, signal=35%	9939/5529/29107/22916/23283/23708/10767/65110/8731/9775/81608/55308/1479/51692/5521/5501/11052/5411/5500/4116/65109/10250/23435/55916/5527/10284/5523/1477/11051/64895/55012/8732/8106/55339/5519/51585/1478/10189/80335
hsa04668	TNF signaling pathway	111	-0.373647767177599	-1.81131300145871	5.35149121453142e-05	0.000434645505960722	0.000225325945875007	2980	tags=32%, list=15%, signal=28%	843/23118/4049/197259/3976/11035/5603/1435/5594/90993/4217/207/355/5609/208/5606/7132/8517/5595/64127/5743/5600/3553/1051/2919/602/1432/9021/3726/4318/9586/3383/3659/8837/5293/7133
hsa05016	Huntington disease	281	0.344536001230378	1.57173205449934	5.52973575021704e-05	0.000438429048767208	0.000227287384219447	4384	tags=35%, list=22%, signal=28%	54205/5436/4710/4717/4718/5713/4708/7386/4706/5687/1337/27089/7388/4697/1345/4725/7381/4724/7385/1350/1347/29796/5683/6647/4711/292/5706/7417/1327/55967/7019/4701/4698/4716/4715/9377/5684/836/5689/4694/6908/5440/3708/5695/4702/30849/5694/1329/1349/2882/4700/10671/5692/291/4729/4726/4707/10975/5682/84617/55102/5685/4695/5718/3800/4714/10213/83544/143471/6392/6875/5433/4723/4709/5707/5431/3065/5453…
hsa04510	Focal adhesion	198	-0.305205327123204	-1.59416476198262	5.86313244860549e-05	0.000454051884973402	0.000235386467948911	3229	tags=29%, list=16%, signal=24%	1398/3694/5499/896/10298/3679/7057/858/5728/5894/3480/6464/6655/7450/1299/5594/7059/572/60/2318/4638/7422/1950/207/3912/3690/208/387/4660/64098/3913/10319/1298/5595/7148/5829/81/6654/5154/7408/5170/29780/6714/3693/3674/673/10398/5058/2885/5880/7094/7791/2932/3678/3611/87/5293
hsa04932	Non-alcoholic fatty liver disease	150	0.405962885794151	1.72238972369911	6.1536096400266e-05	0.000460163303588909	0.000238554707724296	3552	tags=38%, list=17%, signal=32%	54205/4710/4717/7494/4718/4708/7386/5565/4706/1337/27089/7388/4697/1345/4725/7381/4724/7385/1350/1347/29796/4711/9451/1327/10000/55967/1965/4701/4698/4716/4715/9377/836/356/83737/4694/5295/3725/4702/1329/1349/4700/4729/468/4726/4707/10975/4695/4714/6392/4723/4709/54539/51079/998/5465/5599
hsa01522	Endocrine resistance	95	-0.393804519845759	-1.84921025080697	6.21842302147174e-05	0.000460163303588909	0.000238554707724296	2648	tags=33%, list=13%, signal=29%	5894/3480/4853/6464/6655/3714/5603/10498/5594/572/5568/4193/207/2852/208/1026/5595/581/6654/5600/196883/6714/673/6667/1432/5605/5566/2885/4318/5293/4851
hsa05165	Human papillomavirus infection	323	-0.268886996334475	-1.48853542661159	6.65932318273661e-05	0.00048207709127202	0.000249915103425355	3406	tags=26%, list=17%, signal=22%	7855/3909/3280/2778/5970/3694/5520/896/5518/7249/3679/7057/5728/5894/1857/4853/6655/89780/7450/1299/5594/7059/572/90993/5568/5590/4193/529/6934/5986/5525/3455/8992/7422/1950/207/3516/355/3912/6772/5315/7297/3690/208/7132/535/3913/10319/1026/8517/1298/5595/1978/3454/56288/7148/5743/5829/5526/581/6654/9794/527/526/4600/3133/3693/10379/3674/3105/5663/533/5605/5566/2885/9586/9114/3659/55534/2932/3678…
hsa05133	Pertussis	75	-0.415133893969727	-1.86415647528052	7.01465409964987e-05	0.000496995705358172	0.000257649109147274	3479	tags=39%, list=17%, signal=32%	114609/3684/2773/5970/729238/714/715/929/1072/5603/2771/5594/3654/717/387/5595/51806/114548/5600/810/710/3553/4615/7099/808/1432/3659/29108/3678
hsa04630	JAK-STAT signaling pathway	158	-0.328197731668177	-1.67528964016638	7.68349650820592e-05	0.000520141978207182	0.000269648441365506	3546	tags=29%, list=17%, signal=24%	3566/116379/1442/1489/598/3581/896/4170/3601/5894/3976/6655/2273/3594/8651/4352/3455/282616/1950/207/6772/3467/7297/208/1026/3718/3597/3454/6654/3588/5154/5008/5777/10379/1441/6776/8554/3570/2885/9021/3460/1438/2057/1439/5293/6774
hsa05150	Staphylococcus aureus infection	90	-0.397925229129875	-1.85223491039413	7.88277528336393e-05	0.000520141978207182	0.000269648441365506	6419	tags=46%, list=31%, signal=31%	125115/721/1668/712/1669/192666/3857/3882/3885/713/390792/8687/8688/3883/718/3860/3866/820/1673/414325/3684/2214/714/715/719/25984/3881/629/717/5724/6404/2213/6403/2357/2212/2358/2209/9103/2204/3383/728
hsa05215	Prostate cancer	97	-0.377734517778585	-1.79255302439738	7.92788212805259e-05	0.000520141978207182	0.000269648441365506	2962	tags=33%, list=15%, signal=28%	3630/7113/5728/5894/3480/6655/6692/5594/572/90993/7850/4193/6934/1950/5328/207/7039/208/1026/8517/5595/6654/842/5154/5170/673/5605/2885/4318/9586/2932/5293
hsa04330	Notch signaling pathway	58	-0.462619430795815	-1.95962328035478	7.96613840497486e-05	0.000520141978207182	0.000269648441365506	4100	tags=43%, list=20%, signal=35%	23385/388585/9541/11317/6310/3280/6868/1857/4853/3714/5986/3516/171558/8650/113878/9794/7091/151636/5663/83464/1488/55534/7090/55851/4851
hsa04611	Platelet activation	121	-0.351998191693089	-1.72301624664471	9.86968915622307e-05	0.000632039709427362	0.000327657696684329	2576	tags=33%, list=13%, signal=29%	4846/5330/7450/5603/2771/5594/5568/5590/5742/60/8773/4638/54518/5739/207/23533/3690/9002/208/387/51206/5595/2815/64805/5600/7408/196883/2812/2776/6714/4067/3674/83706/1432/5566/2212/2207/7094/5023/5293
hsa05130	Pathogenic Escherichia coli infection	194	-0.30653938016096	-1.60509184687251	0.000100800927883392	0.000633334131795654	0.000328328742261695	3004	tags=32%, list=15%, signal=28%	7009/114609/81027/5970/9871/4627/113457/23118/3071/2768/4644/5603/149461/4671/7280/5594/60/7277/3059/10552/3654/355/9266/375/387/7132/9826/10383/8517/5595/147179/3554/10095/8743/581/51807/114548/2017/842/5600/7122/84790/4542/7278/3553/6714/4615/5777/9181/7099/10163/9080/1432/7100/9170/5058/27128/2212/7846/10093/29108/7456
hsa05132	Salmonella infection	248	-0.292339029607135	-1.5610935192662	0.000105117223376133	0.000636983092298515	0.00033022041137018	3240	tags=30%, list=16%, signal=26%	5970/5585/345456/127829/113457/23207/23118/7097/3071/197259/147700/5894/29109/11035/929/5603/5216/4671/7280/5594/60/6934/1785/2318/7277/10552/10121/3654/207/9266/375/5609/208/387/79792/5606/7132/10383/8517/5595/10095/5869/10333/8743/581/51807/114548/5600/84790/83547/57617/7278/3553/58484/6237/4615/7099/83658/1432/5605/7100/1639/10398/5058/27128/5878/9842/7846/8677/10093/388/29108/112574/391/5293
hsa04721	Synaptic vesicle cycle	76	-0.413084521648849	-1.85383738711711	0.000106719746951436	0.000636983092298515	0.00033022041137018	4873	tags=39%, list=24%, signal=30%	23025/534/525/6507/6536/10497/6531/1212/9152/6616/6539/6572/529/1785/8992/57030/26052/1173/535/1759/6532/527/526/8218/8775/533/6844/6809/9114/160
hsa05163	Human cytomegalovirus infection	216	-0.292985619006979	-1.54990485269133	0.000107120279785937	0.000636983092298515	0.00033022041137018	3389	tags=30%, list=17%, signal=25%	1029/2773/2778/5970/1398/2790/7249/6890/2768/94235/5894/6655/5330/5603/414062/2771/2787/5594/90993/5568/4193/7422/207/355/3690/208/387/7132/9826/1026/8517/5595/1978/51806/5743/5829/3554/581/6654/3588/842/5600/810/3553/196883/3133/2776/6714/3579/6667/3105/6892/808/1432/5605/5566/3570/2783/2767/2885/5880/9586/2932/5293/6774
hsa05020	Prion disease	249	0.357010607220026	1.61215909994831	0.000124818816641005	0.000729204665639555	0.000378029287703136	3345	tags=32%, list=16%, signal=27%	5533/54205/4710/4717/4718/5713/4708/7386/5621/4706/5687/1337/27089/7388/4697/5567/1345/4725/7381/4724/7385/1350/1347/29796/5683/6647/4711/292/5706/9451/7417/1327/55967/1965/4701/4698/4716/4715/9377/5684/836/5689/4694/5295/1459/3708/5695/2534/4702/5694/1329/1349/4700/5692/291/4729/468/4726/4707/10975/5682/5532/84617/5685/4695/5718/3800/4714/10213/143471/4684/6392/4723/4709/5707/3710/54539/5717/986…
hsa04928	Parathyroid hormone synthesis, secretion and action	106	-0.368346424165763	-1.75692212575369	0.000130663952329066	0.000740624110381798	0.000383949278023123	2827	tags=31%, list=14%, signal=27%	142680/4209/2768/5894/4324/5143/5330/2771/4326/5594/90993/5568/387/6256/9826/1026/5595/6257/8521/5337/196883/2776/64386/673/6667/408/632/3727/5566/2767/7421/9586/409
hsa04978	Mineral absorption	60	-0.449399233198234	-1.90265305381312	0.000131221689226805	0.000740624110381798	0.000383949278023123	3743	tags=38%, list=18%, signal=31%	6569/4489/10568/4495/478/1317/142680/65010/538/79901/482/4490/55630/140803/645745/540/475/4493/30061/6546/2495/2512/7421
hsa05223	Non-small cell lung cancer	72	-0.412854114542781	-1.84053856534002	0.00013942304480348	0.000773797898659316	0.000401147006101242	3503	tags=43%, list=17%, signal=36%	5979/1871/1029/83593/5894/6655/6789/5594/572/10912/2309/1950/207/7039/208/6256/1026/1647/3718/5595/6257/581/6654/842/5170/673/6776/5605/2885/5293/6774
hsa03460	Fanconi anemia pathway	47	0.523648973740243	1.86038215178047	0.000145300313672874	0.000793196794312575	0.000411203648703216	4998	tags=60%, list=25%, signal=45%	7398/6119/5889/57697/4292/641/2188/51426/6118/5980/51455/545/11201/29089/2072/2178/6117/55120/9894/5429/55215/5395/80198/2176/22909/79728/5888/2189
hsa04926	Relaxin signaling pathway	128	-0.348474802551309	-1.71581930657123	0.000174506027517265	0.000937266244568537	0.000485891146228039	3380	tags=32%, list=17%, signal=27%	2773/2778/4312/5970/2790/59/94235/5894/4846/6464/6655/5330/5603/2771/2787/5594/90993/5568/5590/7422/207/5609/208/5595/6654/5600/196883/6714/3640/408/1432/5605/5566/2783/2885/7040/4318/9586/2769/5293/409
hsa04662	B cell receptor signaling pathway	80	-0.394394133814945	-1.79068987566217	0.000197839674069182	0.00104572399150854	0.000542117068460249	4338	tags=46%, list=21%, signal=37%	5881/2353/5534/7409/6850/973/10990/5970/84433/971/118788/27071/5894/6655/5594/10288/207/208/8517/5595/6654/11006/5777/4067/11025/79168/2213/23547/3636/5605/2885/5880/11027/2932/353514/11024/5293
hsa05219	Bladder cancer	41	-0.504488098609599	-1.96378562359048	0.0002119472874453	0.00110278822998883	0.000571699920082718	3487	tags=46%, list=17%, signal=38%	1871/1029/4312/7057/5894/1612/5594/4193/7422/1613/1950/1026/5595/23604/6714/673/5605/1890/4318
hsa04540	Gap junction	85	-0.38619880406356	-1.77733445542836	0.000215998759850682	0.00110657826200426	0.00057366472251841	3392	tags=35%, list=17%, signal=30%	81027/2773/2778/10746/113457/5894/6655/5330/2771/7280/5594/5568/7277/1950/10383/5595/51807/6654/5154/84790/7278/196883/2776/6714/5605/5566/2767/2885/7846/1453
hsa04917	Prolactin signaling pathway	70	-0.41242043398084	-1.83328787998984	0.000232720243342688	0.00117417940959265	0.000608710046382789	3468	tags=40%, list=17%, signal=33%	7054/2592/5970/3630/5894/6464/6655/5603/5594/8651/2309/3972/207/6772/208/5595/6654/5600/6714/6776/1432/5605/2885/9021/3659/2932/5293/6774
hsa03050	Proteasome	45	0.534505134514642	1.88188587716785	0.000251985520874452	0.00125240564852526	0.000649263557319876	4295	tags=56%, list=21%, signal=44%	5713/5687/5683/5706/5684/5689/5695/5694/3458/5692/5682/5685/5718/10213/143471/5707/5717/9861/51371/5693/5686/23198/5708/5701/5700
hsa04620	Toll-like receptor signaling pathway	96	-0.362810127079019	-1.71742052511226	0.000260044015131906	0.00126708460883103	0.000656873323370599	2877	tags=29%, list=14%, signal=25%	23118/7097/929/5603/414062/5594/3455/3654/207/6772/5609/208/5606/8517/7096/5595/3454/10333/5600/3553/54472/4615/7099/1432/51311/5605/7100/5293
hsa04060	Cytokine-cytokine receptor interaction	286	-0.272296070766763	-1.48010205951122	0.000262549063091114	0.00126708460883103	0.000656873323370599	3204	tags=28%, list=16%, signal=24%	2833/6346/3558/3567/338376/284340/132014/8200/920/3593/2920/112744/6372/94/3953/1230/26525/3566/1442/1489/3626/84639/84818/51330/7292/3581/3556/3625/4049/8808/3601/3976/943/2829/5473/3594/1435/414062/3603/7850/4352/3455/5197/282616/7293/6360/8741/5196/355/8764/3467/654/7132/3604/3597/3454/3554/8743/3588/246778/5008/3553/10673/2919/3579/8740/4055/1441/3557/3570/23765/7040/8794/3460/1438/2057/3577/…
hsa04664	Fc epsilon RI signaling pathway	66	-0.423841983039167	-1.85207470492562	0.000276249464337724	0.00131415816606375	0.000681276874456944	2648	tags=33%, list=13%, signal=29%	5894/6655/240/5603/5594/207/5609/208/5606/5595/6654/5600/5170/4067/1432/5605/241/2207/2885/5880/9846/5293
hsa03420	Nucleotide excision repair	44	0.536940936129687	1.87757150417951	0.000287049151608065	0.0013463009504998	0.000697940116585955	4767	tags=55%, list=23%, signal=42%	6119/5985/5984/4331/404672/902/5981/6118/5111/9978/7507/2965/2072/54107/6117/2967/8451/56655/1161/1022/5424/5983/2071/2073
hsa04151	PI3K-Akt signaling pathway	347	-0.251049497797038	-1.39251822181397	0.000407665488435776	0.00188545288401546	0.000977443568764141	3240	tags=24%, list=16%, signal=21%	5970/3694/5585/2790/4915/23239/5520/3630/896/5518/118788/2246/7249/7097/4170/284/3679/7057/5728/672/94235/5894/3480/4846/6655/7450/3481/1435/1299/2787/2264/5594/7059/572/90993/2309/4193/10018/5525/92579/3455/7422/1950/207/3912/1942/23533/3690/7039/208/6256/9470/3913/10319/1026/8517/1298/3718/5595/1978/3454/7148/5526/7533/6654/842/5586/5154/5008/5170/3693/3674/7099/1441/5605/9170/3570/2783/2885/95…
hsa05205	Proteoglycans in cancer	201	-0.287705970925336	-1.50900537955181	0.000424372208448432	0.00193583486867572	0.00100356225213472	2948	tags=26%, list=14%, signal=22%	3339/6385/7097/7057/858/286/5894/3480/6655/89780/5603/3481/5594/5568/4193/60/2318/3059/7422/5328/207/355/3690/208/387/4660/1026/5595/5829/2719/10855/6654/2017/5600/6237/5170/6714/3693/5777/7099/673/1432/5605/5566/5058/2885/7040/4318/5329/3678/5293/6774
hsa04370	VEGF signaling pathway	58	-0.426413251264441	-1.80625645747764	0.000460881027060373	0.00207396462177168	0.00107517053254482	2648	tags=36%, list=13%, signal=32%	5894/4846/5603/5594/572/7422/207/208/5595/5743/5829/8877/842/5600/6714/7867/9261/1432/5605/5880/5293
hsa04722	Neurotrophin signaling pathway	118	-0.346495361025539	-1.67748299446098	0.000536505707306706	0.00236203816679801	0.00122451164645132	2648	tags=31%, list=13%, signal=27%	5894/6464/6655/4916/5603/4215/5594/572/4217/2309/396/3654/207/5609/11213/208/387/5595/51806/581/6654/5600/810/6272/5170/673/9261/5663/808/1432/5605/5580/2885/10603/2932/5293/6195
hsa05415	Diabetic cardiomyopathy	181	0.365802818170673	1.5928014585448	0.000539083785815762	0.00236203816679801	0.00122451164645132	3586	tags=35%, list=18%, signal=29%	4710/4717/4718/6513/4708/7386/4706/1337/27089/7388/4697/1345/4725/7381/4724/7385/1350/1347/29796/4711/292/4088/7417/51660/1327/10000/55967/4701/4698/4716/4715/9377/5162/5160/4694/5295/5501/5500/4702/1329/1349/4700/291/5578/4729/4726/4707/10975/2673/4695/817/4714/6392/4723/4709/54539/51079/7046/142/9882/5465/5599/488
hsa05167	Kaposi sarcoma-associated herpesvirus infection	187	-0.285732121582902	-1.4836417619479	0.000625545493132163	0.0026805281498473	0.00138962104180483	4410	tags=34%, list=22%, signal=27%	1869/5610/3665/2353/2920/5534/6850/841/637/5294/1230/57580/1871/4277/5970/2790/7311/100507436/94235/5894/5603/81631/2787/5594/6934/3455/7538/7422/207/355/6772/23533/5609/7297/208/84557/7132/1026/8517/5595/51806/3454/5743/581/842/5600/810/3133/6714/4067/10379/2919/9261/3105/808/1432/5605/2783/3383/3055/2932/5293/6774
hsa04142	Lysosome	129	-0.319444645334778	-1.57115968486219	0.000627871458522792	0.0026805281498473	0.00138962104180483	3877	tags=32%, list=19%, signal=26%	2548/410/537/2760/1508/1212/9583/8906/4758/4125/23553/7805/53/1777/5660/2588/22901/9516/535/10053/10239/3425/1200/3482/2629/6272/527/3920/2717/1520/3423/8372/8218/1201/533/57192/6556/9114/1509/8943/5476
hsa04270	Vascular smooth muscle contraction	128	-0.328791703280477	-1.61890371469833	0.000739321349132448	0.00311637986406462	0.00161557230190169	3343	tags=30%, list=16%, signal=25%	800/84647/2778/3778/552/5322/4878/5499/4627/59/2768/5894/5330/776/5594/5568/8399/551/79924/4638/5739/387/4660/9826/5595/51806/810/196883/2776/673/133/808/5605/5566/10398/5580/2767/8398
hsa05100	Bacterial invasion of epithelial cells	69	-0.385434858590184	-1.70496536770175	0.000774262881063652	0.00322286924242745	0.00167077779597946	2046	tags=29%, list=10%, signal=26%	60/1785/3059/1495/10552/26052/387/5829/10095/1759/2017/10459/6714/8218/10163/10093/391/3678/3611/5293
hsa04640	Hematopoietic cell lineage	97	-0.346628566460522	-1.64493859021788	0.000824851830163557	0.00339105752400573	0.00175796881282422	1433	tags=33%, list=7%, signal=31%	966/3567/916/920/960/2811/2993/3566/3684/951/3581/929/1435/7850/3690/945/3554/2815/3553/2812/1379/1378/3674/1604/1441/3570/2209/1438/2057/4311/290/3678
hsa03018	RNA degradation	67	0.445716496930159	1.69446079120988	0.000897965694975955	0.00364661678569504	0.00189045409468622	5244	tags=46%, list=26%, signal=34%	10950/170506/29883/11340/9652/51010/3313/84186/51013/10200/80349/3329/23404/57472/5394/10766/196513/9337/5393/694/246175/4850/25904/5042/167227/28960/22894/9924/154197/1656/55802
hsa04072	Phospholipase D signaling pathway	143	-0.309787724826065	-1.55820403793372	0.00114049685433546	0.00457572834329769	0.00237211774395708	2962	tags=33%, list=15%, signal=28%	6850/53358/8605/5294/2549/23396/2778/552/3630/7249/56894/2768/5894/6464/6655/5330/5594/1785/551/1950/10554/26052/207/9266/23533/375/208/387/5595/1759/10555/8877/5337/6654/5154/196883/6237/3579/5899/5605/9170/27128/2207/2885/9846/3577/5293
hsa04140	Autophagy - animal	138	-0.313743747929433	-1.55743342292656	0.00118740928962359	0.00470722968386494	0.00244028976814873	3430	tags=37%, list=17%, signal=31%	1508/598/55062/84335/3630/7249/5728/64419/5894/3480/1612/64121/81631/23192/5594/572/5568/89849/285973/1613/207/118471/10010/208/84557/10533/53349/5595/23710/203228/9776/55578/23604/29982/58528/79065/3920/6237/5170/10645/5605/5566/26100/5580/8408/8897/8837/1509/11337/23130/5293
hsa05142	Chagas disease	101	-0.339945356416562	-1.62977311284908	0.00120511511856091	0.00472121569977392	0.00244754030271194	3380	tags=33%, list=17%, signal=27%	2773/2778/5970/5520/5518/7097/714/5330/5603/414062/2771/5594/1636/3654/207/355/208/7132/8517/5595/10333/5600/3553/2776/4615/7099/1432/2767/7040/3460/8837/2769/5293
hsa05231	Choline metabolism in cancer	94	-0.344531459809694	-1.61725079944966	0.00127231918911389	0.0049265382555224	0.00255398221560194	2861	tags=27%, list=14%, signal=23%	7249/56994/5894/6655/5594/6580/1950/207/208/5595/1978/5337/6654/5154/5130/5170/10163/6667/6583/5605/2885/5880/57153/5293/7454
hsa04110	Cell cycle	126	0.379155647193809	1.57746923074459	0.00132753956715587	0.00508127213635521	0.00263419829417498	5329	tags=44%, list=26%, signal=33%	10393/4088/9184/1875/119504/29945/902/246184/10971/5001/4172/51529/5925/8881/5885/7532/7465/1021/5111/9978/51433/5934/472/23595/545/85417/4089/8317/4176/894/6500/9126/7529/4085/3065/5000/64682/1031/4609/11200/4999/23594/1022/8454/10274/4175/699/51434/1019/25/8697/9232/7272/983/3066/595
hsa05160	Hepatitis C	152	-0.298313433925375	-1.51536000046515	0.00141683216803155	0.00534157893598278	0.00276914476213427	2648	tags=26%, list=13%, signal=23%	5894/27102/6655/149461/5594/572/3455/10197/1950/317/207/355/6772/7297/208/6256/7132/1026/8517/57506/10062/5595/3454/581/7533/6654/842/7122/4600/10379/673/9080/5605/8554/2885/9021/8837/2932/5293/6774
hsa04066	HIF-1 signaling pathway	107	-0.32280798151963	-1.54950208070747	0.00142803639250131	0.00534157893598278	0.00276914476213427	3364	tags=30%, list=17%, signal=25%	160287/5970/4878/3630/284/3480/4846/5594/7422/1950/3101/207/208/9470/1026/5595/1978/226/3098/2872/8569/7099/4055/5605/3570/112398/5209/3460/54583/7076/5293/6774
hsa05161	Hepatitis B	157	-0.294813176526339	-1.50408890499916	0.00144366998269805	0.00534157893598278	0.00276914476213427	2980	tags=27%, list=15%, signal=23%	843/3339/23118/7097/5894/6655/5603/5594/572/90993/3654/317/207/355/6772/5609/7297/208/5606/1026/8517/57506/3718/5595/3454/581/6654/842/5600/6714/4615/7099/673/6776/1432/5605/2885/7040/4318/9586/5293/6774
hsa04217	Necroptosis	126	-0.307994701597294	-1.50557572783378	0.00159652541004223	0.00584223034663806	0.00302868903698006	2074	tags=25%, list=10%, signal=22%	51652/79643/3455/81858/5119/355/6772/5836/7297/7132/3718/3454/124044/8743/55072/581/114548/2495/3553/10379/823/7099/2512/2752/6776/10616/27243/3460/8837/29108/6774
hsa04912	GnRH signaling pathway	92	-0.343812385273132	-1.6043937631248	0.00167810596221372	0.00607401397192574	0.00314884871628204	2648	tags=29%, list=13%, signal=26%	5894/6655/5330/5603/4215/776/5594/5568/3972/5609/5606/5595/51806/5337/6654/5600/810/196883/2776/6714/808/1432/5605/5566/5580/2767/2885
hsa05214	Glioma	75	-0.36041360131207	-1.61843530105509	0.00181632273368803	0.00650360720772165	0.00337155549886629	2721	tags=33%, list=13%, signal=29%	5728/5894/3480/6464/6655/5594/10912/4193/1950/207/7039/208/1026/1647/5595/51806/581/6654/810/5154/673/808/5605/2885/5293
hsa03020	RNA polymerase	29	0.552942551460084	1.77060432360078	0.00194188461531534	0.00687922954148946	0.00356628305612224	5027	tags=59%, list=25%, signal=44%	84265/5436/55718/84172/11128/5440/51728/10622/5433/5431/64425/10621/25885/5441/5438/171568/55703
hsa04020	Calcium signaling pathway	238	-0.262979088268327	-1.40036057271029	0.00214356524830262	0.00751376029141867	0.00389523214095989	3623	tags=25%, list=18%, signal=21%	22953/4842/2065/3270/5979/10105/7201/2778/219931/552/6786/6262/4915/5153/7125/487/6869/2246/489/56413/4846/4916/5256/5330/10800/776/2264/5568/155/113026/444/6865/4638/7422/1950/80271/5024/8911/51806/5724/3274/2903/3269/8877/6546/810/5154/777/90550/196883/2776/808/57192/5566/93129/2767/80228/5023/2769
hsa05146	Amoebiasis	101	-0.331013439337165	-1.58695152982866	0.00222196083453123	0.00770742664478022	0.00399563132525354	5490	tags=41%, list=27%, signal=30%	733/1437/1288/5331/7879/1281/1511/4790/732/7414/3593/2920/3911/3684/3909/2778/5970/7097/5330/929/4583/5568/7850/3912/3913/10319/3554/5869/81/383/3553/2776/2919/7099/5566/5878/2767/7040/87/2769/5293
hsa05034	Alcoholism	106	-0.325126938064888	-1.5507757743501	0.00228136444226972	0.00783190061109089	0.00406016026622066	3529	tags=32%, list=17%, signal=27%	6531/7054/4129/2773/2778/83933/2790/5499/4915/116443/94235/5894/6464/6655/2771/2787/5594/90993/5568/51564/10014/5595/51806/2903/6654/810/84254/673/10645/808/5566/2783/2885/9586
hsa05164	Influenza A	163	-0.288515462558163	-1.47236719724887	0.00242011804294648	0.00822346232960384	0.00426315101013128	3053	tags=26%, list=15%, signal=23%	23430/896/7113/103/5611/5894/390748/5594/9230/60/5371/7706/3455/5646/317/5644/207/355/6772/7297/208/7132/8517/57506/5595/3454/8743/581/114548/842/3553/4600/4615/11100/79671/10379/7099/5605/9021/3383/3460/29108/5293
hsa05224	Breast cancer	147	-0.291417516850309	-1.47059561277554	0.00257709888530578	0.00866842352330126	0.0044938247441802	5441	tags=37%, list=27%, signal=27%	3845/2249/1452/8326/399694/8074/23462/4040/7482/2535/578/80326/1869/2353/4616/53358/388585/54361/1871/7855/3280/2246/5728/672/5894/1857/3480/4853/8648/6464/6655/89780/3714/5594/10912/6934/1950/207/208/1026/1647/5595/581/6654/23401/673/6667/5605/4791/2885/10023/2932/5293/4851
hsa05208	Chemical carcinogenesis - reactive oxygen species	200	0.335254393063628	1.47824203866072	0.00263294891805557	0.00876771989712506	0.00454530129011699	2958	tags=28%, list=15%, signal=25%	23683/4710/4717/4718/4708/7386/4706/1337/27089/7388/4697/1345/4725/7381/1836/4724/7385/1350/1347/29796/6647/4711/292/7417/1327/10000/55967/4701/4698/4716/4715/9377/1147/4694/5295/4259/8644/3725/4702/1329/1349/4700/4893/253152/291/4729/4726/4707/10975/52/2941/4695/4714/5781/6392/4723/4709
hsa04670	Leukocyte transendothelial migration	112	-0.310539402755556	-1.51476673033335	0.00271866359900637	0.00896351463830813	0.0046468038586456	2365	tags=23%, list=12%, signal=21%	5603/149461/2771/60/1495/387/4688/6494/5829/81/5600/7122/7408/1535/5175/9080/1432/50848/10398/5880/4318/3383/4689/87/5293/653361
hsa04014	Ras signaling pathway	228	-0.258138784243111	-1.3716328176136	0.00283415784299916	0.00925269178155609	0.00479671709238249	3397	tags=25%, list=17%, signal=21%	10928/598/84647/5970/5322/2790/4915/83593/3630/2246/10298/284/94235/5894/3480/6464/6655/3481/1435/6789/2787/2264/5594/572/5568/8399/7422/4303/1950/5863/207/1942/7039/208/387/8517/5595/51806/2903/5869/5337/6654/810/5154/6237/5899/808/5605/5566/5058/2783/5878/2885/5880/8398/9846/5293/115727
hsa05211	Renal cell carcinoma	65	-0.357087113829276	-1.55185230896532	0.00321539807698327	0.010395413200344	0.00538911890265974	2882	tags=35%, list=14%, signal=30%	10298/5894/6655/5594/2034/572/7422/201163/207/7039/208/1026/5595/6654/7030/673/5605/112398/5058/2885/7040/54583/5293
hsa04068	FoxO signaling pathway	127	-0.304952600111934	-1.49614217020683	0.00328442875144555	0.0105164882137632	0.00545188578175173	2721	tags=30%, list=13%, signal=26%	5728/5894/3480/6655/5603/6789/5594/10912/1032/2309/4193/10018/92579/4303/1950/53632/604/207/208/9454/1026/1647/5595/23710/1263/8743/6654/5600/5170/673/1432/5605/6648/2885/7040/11337/5293/6774
hsa00563	Glycosylphosphatidylinositol (GPI)-anchor biosynthesis	26	0.568500053097599	1.77111216780371	0.00332740005031102	0.0105526115881292	0.00547061261404519	5645	tags=65%, list=28%, signal=47%	51227/10026/5277/5283/5281/9487/84992/55650/80235/51604/23556/93183/84720/128869/2822/284098/54872
hsa00564	Glycerophospholipid metabolism	86	-0.336676870196996	-1.55877847136891	0.00348312102109595	0.0109422575474052	0.00567261020317513	4007	tags=35%, list=20%, signal=28%	8605/5320/64850/5833/151056/84647/5322/23646/56994/56894/254531/8399/10162/8760/10554/43/9489/10908/162466/9926/10555/5337/11313/23761/5130/79143/129642/8398/10423/54947
hsa04810	Regulation of actin cytoskeleton	227	-0.259336367207109	-1.37838714467264	0.0037011940054665	0.0115186691945827	0.00597142958088053	3229	tags=25%, list=16%, signal=21%	1398/3694/345456/5499/54434/4627/3630/2246/10298/54961/3679/3071/2768/5894/6655/1072/5216/2264/5594/89846/60/28964/4638/1950/10552/207/3690/208/387/85464/4660/5595/5829/10095/81/79837/6654/5154/6237/6714/3693/3674/10163/673/2934/5605/9170/10398/5058/5880/10093/3687/3678/87/5293/3985
hsa05120	Epithelial cell signaling in Helicobacter pylori infection	68	-0.366238694207694	-1.59962560357733	0.00377373948968072	0.0116356967598489	0.00603209820962609	2365	tags=29%, list=12%, signal=26%	5603/529/28964/8992/1445/535/8517/5600/527/526/6714/4067/2919/3579/1432/533/50848/5058/9114/3577
hsa04024	cAMP signaling pathway	220	-0.260934104917714	-1.38675105516683	0.00392446356132924	0.0119894162011251	0.00621547101939155	5990	tags=43%, list=29%, signal=31%	1816/108/5291/775/3351/5879/2893/6093/5733/1080/64399/5348/480/1394/1081/4881/134/490/1906/10411/109/170589/2905/4790/5142/84876/6548/56670/6662/818/7252/5141/5881/2353/1908/7409/1909/610/1261/7137/3991/2550/2693/10257/2773/2778/5970/4878/6262/2696/5499/478/487/489/116443/5894/8843/139760/338442/5143/2771/776/5594/572/90993/5568/1395/482/3972/5020/207/1258/208/387/51/5595/51806/2903/64411/5337/81…
hsa05212	Pancreatic cancer	76	-0.344726007550252	-1.54705859846165	0.00417814778500218	0.0126483928400521	0.00655709317454888	3487	tags=37%, list=17%, signal=31%	1871/10928/598/1029/5970/5894/5594/572/10912/7422/1950/207/6772/7039/208/1026/8517/1647/5595/581/5337/842/673/5899/5880/7040/5293/6774
hsa05134	Legionellosis	57	-0.38984342608282	-1.64869513583283	0.00448462460639466	0.013453873819184	0.00697466510619938	4316	tags=51%, list=21%, signal=40%	3593/2920/841/3297/3684/3304/9554/5970/7097/3305/929/4671/317/23786/375/3303/842/81876/3553/58484/1379/4615/1378/2919/7099/7100/3310/4791/29108
hsa05144	Malaria	48	-0.407105480331867	-1.6454638333884	0.00476958544654409	0.0141809995865998	0.00735161666572586	2856	tags=31%, list=14%, signal=27%	7097/7057/7059/4035/2532/2995/3553/1379/4615/5175/1378/7099/6403/7040/3383
hsa00900	Terpenoid backbone biosynthesis	22	0.553759509868422	1.65533990056765	0.00513731951662606	0.0151391805224467	0.0078483502629406	2590	tags=41%, list=13%, signal=36%	39/2339/51449/3157/2224/38/116150/4598/57107
hsa04930	Type II diabetes mellitus	46	-0.410865479797982	-1.64811760630645	0.00538401240995473	0.015726983618552	0.00815307511756764	2249	tags=28%, list=11%, signal=25%	776/5594/8651/5590/389692/3101/5315/5595/3098/777/5580/9021/5293
hsa05202	Transcriptional misregulation in cancer	170	-0.273256017568879	-1.39812583197359	0.00548774413540178	0.0158905982355547	0.00823789508655278	3460	tags=28%, list=17%, signal=23%	3684/598/2138/5970/4211/4353/1649/7113/55589/2005/3480/1053/929/5087/6692/64332/10912/7850/4193/5371/51513/5328/604/4298/6256/1026/171558/1647/4149/6257/8861/581/5154/84444/5218/5914/1050/4066/4299/1051/7030/6667/7709/2209/4318/2120/6688
hsa05220	Chronic myeloid leukemia	76	-0.338260286465258	-1.51804178748508	0.00596364405961125	0.0169566736596934	0.0087905626053097	3487	tags=37%, list=17%, signal=31%	1871/598/1029/5970/1398/5894/6464/6655/5594/572/10912/4193/207/208/1026/8517/1647/5595/581/6654/673/6776/1488/5605/2885/7040/9846/5293
hsa00510	N-Glycan biosynthesis	49	0.449696323457289	1.61751534893084	0.00596999220078636	0.0169566736596934	0.0087905626053097	4447	tags=49%, list=22%, signal=38%	11320/4247/85365/29880/8813/29929/1603/144245/6480/79868/2530/3703/84920/79053/79796/201595/22845/440138/57171/10905/79644/4124/4248/4249
hsa04012	ErbB signaling pathway	83	-0.32799888879732	-1.49962938444016	0.00600867114667815	0.0169566736596934	0.0087905626053097	2882	tags=29%, list=14%, signal=25%	10298/5894/6464/6655/5594/572/145957/1950/207/5609/7039/208/1026/5595/1978/6654/6714/673/6776/5605/5058/2885/2932/5293
hsa04931	Insulin resistance	105	-0.300393695080062	-1.43495538913516	0.0063236786903352	0.0176956723015262	0.00917366921906212	3243	tags=30%, list=16%, signal=25%	51085/5837/5970/5499/3630/5509/5728/6720/4846/6945/90993/5590/22877/92579/53632/207/5836/79660/208/7132/10062/11000/5170/7376/5580/9021/9586/2932/5293/6195/6774
hsa04120	Ubiquitin mediated proteolysis	138	0.351011830658318	1.4739742063946	0.00640262683756012	0.0177672894742293	0.00921079650315666	3415	tags=30%, list=17%, signal=25%	92912/10054/6233/8065/55294/55958/10393/330/7334/23291/119504/29945/246184/55070/51529/8881/83737/26272/11059/8925/9978/51433/3093/8452/27339/7337/57448/84447/7322/10055/8453/6500/10401/7428/4591/55120/8451/26259/25898/64682/4214
hsa03430	Mismatch repair	23	0.576412902333732	1.73765850862966	0.00725490185061011	0.0199659695558113	0.0103506211700744	4170	tags=57%, list=20%, signal=45%	4436/6119/5985/5984/4292/6742/5981/6118/5111/6117/5395/5424/5983
hsa04071	Sphingolipid signaling pathway	119	-0.301717956003763	-1.47266842664661	0.00775156568236451	0.0211579620674375	0.0109685657627936	4338	tags=37%, list=21%, signal=29%	5881/55304/91012/340485/9517/637/8698/2773/5970/5520/5518/125981/5728/2768/123099/5894/4846/204219/5330/5603/2771/5594/5590/4217/5525/207/208/387/7132/5595/5526/8877/581/5337/5600/2776/5170/1432/5605/2207/5880/1509/9846/5293
hsa04530	Tight junction	164	-0.27071659451391	-1.38962557699227	0.00783376853005302	0.0212084952886801	0.0109947628491972	3023	tags=25%, list=15%, signal=21%	5520/4627/113457/5518/8531/27134/149461/776/5568/5590/4217/60/7277/3059/10552/53632/5609/5872/387/9414/9693/56288/10095/81/51807/2017/7122/7408/84790/7278/6714/9181/79778/9080/50848/5566/10398/7846/10093/87/7454
hsa04933	AGE-RAGE signaling pathway in diabetic complications	99	-0.300591400955346	-1.42875903530261	0.00805160326208683	0.0216224506957654	0.0112093627757406	2576	tags=23%, list=13%, signal=20%	4846/5330/5603/5594/5590/113026/27035/7422/207/6772/208/5595/581/5600/3553/177/6776/1432/5580/7040/3383/5293/6774
hsa05323	Rheumatoid arthritis	89	-0.312887445599762	-1.45301070394037	0.00818911200819931	0.0216801787010663	0.0112392897328113	4827	tags=33%, list=24%, signal=25%	534/7010/525/1514/2353/2920/6372/941/537/4312/7097/284/1435/414062/529/8992/7422/8741/535/527/526/3553/10673/2919/7099/533/7040/3383/9114
hsa05010	Alzheimer disease	357	0.290095054826937	1.34701858429762	0.00820331085986291	0.0216801787010663	0.0112392897328113	4140	tags=29%, list=20%, signal=24%	8883/5533/54205/4710/4717/7494/4718/5713/4708/7386/4706/5687/1337/27089/7388/4697/1345/4725/7381/4724/7385/1350/1347/29796/5683/4711/292/5706/9451/7417/1327/10000/55967/1965/4701/4698/4716/4715/23516/9377/1147/5684/836/805/5689/4694/5295/1459/824/3708/801/5695/4702/30849/5694/57181/1329/1349/4700/4893/5692/291/4729/468/4726/4707/10975/7976/5682/5532/84617/55102/5685/4695/5718/3800/8323/4714/3028/…
hsa00970	Aminoacyl-tRNA biosynthesis	25	0.551850880271621	1.69772547440943	0.00852190446578632	0.0223448361189515	0.0115838568784828	7093	tags=72%, list=35%, signal=47%	57038/51067/57505/118672/23395/55699/79731/10352/55157/80222/55278/124454/283459/57176/54938/10056/5188/51091
hsa05203	Viral carcinogenesis	163	-0.268008966124265	-1.36771737220288	0.00865025854048563	0.0225041882342322	0.0116664671105234	2221	tags=22%, list=11%, signal=20%	5594/572/90993/5568/4193/51564/10014/3516/5315/387/1026/8517/3718/5595/3249/5829/81/581/7533/3133/6714/4067/10379/9261/2934/3105/4055/6776/5566/4791/2885/9586/9114/87/5293/6774
hsa04512	ECM-receptor interaction	88	-0.32179212100651	-1.49380491225247	0.00896255811706118	0.0231359058370649	0.0119939578229134	4403	tags=34%, list=22%, signal=27%	22987/960/1101/9899/6382/2811/3911/3909/3694/375790/3339/6385/3679/7057/9900/7450/1299/7059/3912/3690/51206/3913/10319/1298/7148/2815/2812/3693/3674/3678
hsa05418	Fluid shear stress and atherosclerosis	136	-0.277383687268776	-1.36929471979967	0.00921328326837173	0.023600179448983	0.012234643368526	2154	tags=29%, list=11%, signal=26%	5970/7056/2948/6385/858/4846/5603/5590/4217/7850/60/27035/7422/207/5609/3690/208/387/4688/7132/8517/51806/3554/5600/810/5154/1535/3553/6714/5175/9181/3674/808/1432/5880/4318/3383/5293/653361
hsa01240	Biosynthesis of cofactors	138	0.34342497079643	1.44211534932138	0.0104614788528154	0.0265929195266223	0.0137861191792826	6359	tags=46%, list=31%, signal=32%	54995/1371/493911/51601/4338/55312/7358/5805/2729/7372/51805/4830/11019/387787/102157402/4831/29968/50808/51727/7360/1503/9249/224/204/1723/51109/154807/53354/51004/26289/84274/4144/10797/4832/1719/4522/10243/2990/221264/6472/29922/326625/79646/158/79717/1355/112724/6470/3242/8564/2730/441024/124454/8836/10229/210/7364/29925/25902/5372/4351/56474/9054/27010
hsa04141	Protein processing in endoplasmic reticulum	163	0.321230906466304	1.37914546785735	0.0115573089084052	0.0291559383825676	0.0151148218578824	5855	tags=45%, list=29%, signal=32%	27248/10952/7494/8720/23480/9532/11231/9451/51009/1603/10484/56681/3320/54431/6748/1965/29979/10808/10294/55768/10427/7993/9373/824/9978/9709/23471/3703/84447/51128/7322/51726/7184/468/258010/2923/6745/811/79139/6500/10802/201595/64215/9632/22872/5599/10905/440275/596/81567/8454/5601/51360/9601/3337/3326/85479/6185/3309/25956/7186/1388/6747/23193/23190/821/51035/7991/7466/51465/5034/3998/56893
hsa00562	Inositol phosphate metabolism	73	-0.32173550397529	-1.43891432799301	0.0118211821757943	0.0295973959739812	0.015343679278435	3958	tags=36%, list=19%, signal=29%	5333/5294/9651/3628/8871/23396/5297/55361/5728/64419/5330/55586/113026/80271/5298/3632/51763/3613/253430/79837/138429/3636/3705/8897/10423/5293
hsa04962	Vasopressin-regulated water reabsorption	44	-0.383255883913765	-1.51829177238369	0.0122158447434083	0.0303572858175743	0.0157376161658991	2177	tags=27%, list=11%, signal=24%	90993/5568/9230/551/396/5869/6810/6844/5566/1639/5878/9586
hsa00052	Galactose metabolism	29	-0.437586416652496	-1.56156505399294	0.0136396240920539	0.0336444060937329	0.0174417025426654	4563	tags=45%, list=22%, signal=35%	8704/5211/5236/2548/3906/2592/2683/92579/3101/3098/2717/2584/8972
hsa05210	Colorectal cancer	86	-0.310027063915769	-1.43539267336911	0.0146536499225894	0.0358798928251638	0.018600608260872	2648	tags=30%, list=13%, signal=26%	5894/6655/5594/572/10912/6934/10018/1950/207/7039/208/387/1026/1647/5595/581/6654/842/673/5899/5605/2885/5880/7040/2932/5293
hsa04723	Retrograde endocannabinoid signaling	144	0.333667529619919	1.40766528546911	0.0151090488177672	0.0367249142796822	0.0190386784949198	4557	tags=32%, list=22%, signal=25%	4710/4717/4718/4708/222236/4706/4697/5567/4725/4724/4711/55967/4701/4698/4716/4715/4694/54331/3708/4702/113/115/4700/5578/4729/4726/4707/4695/57406/4714/4723/4709/3710/54539/51079/10681/5599/747/23236/4704/4728/1268/4722/5601/4719/3709
hsa03440	Homologous recombination	37	0.460351179507925	1.55622295232837	0.0172708617059396	0.041675340203463	0.0216050443918696	5550	tags=49%, list=27%, signal=35%	6119/5889/641/6742/6118/10111/79184/25788/472/6117/580/5932/80198/5424/79728/5888/29935/7517
hsa00020	Citrate cycle (TCA cycle)	30	0.480659800805436	1.55100069446987	0.0175942041452005	0.0421501437435379	0.0218511887907072	6935	tags=63%, list=34%, signal=42%	4190/1737/5162/8803/5160/1743/8802/6392/8801/4191/48/1431/6391/2271/3419/6389/3417/1738/50
hsa04742	Taste transduction	86	-0.302458060902437	-1.40034898610897	0.0183160547779933	0.0435660445790842	0.0225852104029392	6471	tags=41%, list=32%, signal=28%	259285/5028/2784/5726/6340/3359/5136/775/51764/3351/200909/50832/259295/5331/6337/6328/170572/50838/9177/259292/6326/50837/2550/22953/954/5153/29850/259290/5330/9033/5568/5024/338398/196883/5566
hsa04210	Apoptosis	134	-0.268282940595628	-1.3303959097377	0.0198372123742295	0.0465295250608294	0.0241215176544208	3430	tags=32%, list=17%, signal=27%	1508/598/5970/56616/113457/843/1649/4170/5894/5594/572/10912/4217/60/7277/10018/317/207/6709/355/4000/4001/208/7132/8517/1647/27429/5595/8743/581/51807/842/84790/7278/5170/1520/823/5605/7846/8837/1509/1439/5293
hsa04730	Long-term depression	57	-0.346284117412457	-1.46447753584228	0.0198414190950083	0.0465295250608294	0.0241215176544208	3613	tags=32%, list=18%, signal=26%	4842/2773/2778/5518/2768/5894/3480/5330/2771/5594/2781/5595/2895/2776/4067/673/5605/2767
hsa04961	Endocrine and other factor-regulated calcium reabsorption	53	-0.343100775604763	-1.42529922022832	0.0212844267305444	0.0495644342746243	0.0256948544998843	3376	tags=30%, list=17%, signal=25%	1212/2778/478/5330/5568/482/1785/26052/1173/1759/6546/2776/8218/5566/7421/160
