# Supplementary material for: Identification and immune characteristics of N6-methyladenosine related ferroptosis-related genes in intervertebral disc degeneration
Source: Sci Rep. 2025 Sep 29;15:33659. doi: 10.1038/s41598-025-18011-z (PMC12480624; doi:10.1038/s41598-025-18011-z)
Supplement: Supplementary file 1 — Supplementary Information. [file 41598_2025_18011_MOESM1_ESM.zip › 3. Tables/Supplementary Table 16 chemicals_network.txt]

Chemical_Name	geneID	Organism_Count
abrine	ZNF595	1
Aflatoxin M1	ZNF595	1
bisphenol A	ZNF595	1
Cadmium Chloride	ZNF595	1
Doxorubicin	ZNF595	1
gadodiamide	ZNF595	1
Particulate Matter	ZNF595	1
pentabromodiphenyl ether	ZNF595	1
Tetrachlorodibenzodioxin	ZNF595	1
Tretinoin	ZNF595	1
Valproic Acid	ZNF595	1
Tetrachlorodibenzodioxin	RRAS2	7
bisphenol A	RRAS2	6
Benzo(a)pyrene	RRAS2	4
Carbon Tetrachloride	RRAS2	4
Cyclosporine	RRAS2	3
Ethinyl Estradiol	RRAS2	3
Tobacco Smoke Pollution	RRAS2	3
Valproic Acid	RRAS2	3
1,2-Dimethylhydrazine	RRAS2	2
Acetaminophen	RRAS2	2
Aflatoxin B1	RRAS2	2
Cadmium Chloride	RRAS2	2
Carbamazepine	RRAS2	2
Chenodeoxycholic Acid	RRAS2	2
Copper	RRAS2	2
Deoxycholic Acid	RRAS2	2
Dextran Sulfate	RRAS2	2
Dibutyl Phthalate	RRAS2	2
Dietary Fats	RRAS2	2
Folic Acid	RRAS2	2
Gentamicins	RRAS2	2
Glycochenodeoxycholic Acid	RRAS2	2
Glycocholic Acid	RRAS2	2
Glycodeoxycholic Acid	RRAS2	2
Nanotubes, Carbon	RRAS2	2
pirinixic acid	RRAS2	2
Propylthiouracil	RRAS2	2
sodium arsenite	RRAS2	2
Sodium Glutamate	RRAS2	2
Thioacetamide	RRAS2	2
Topotecan	RRAS2	2
Trans Fatty Acids	RRAS2	2
1-Methyl-4-phenylpyridinium	RRAS2	1
1-Naphthylisothiocyanate	RRAS2	1
1-UFT protocol	RRAS2	1
2,3',4,4',5-pentachlorobiphenyl	RRAS2	1
2,6-dinitrotoluene	RRAS2	1
2-chloromethylpyridine	RRAS2	1
3-dinitrobenzene	RRAS2	1
4-(4-((5-(4,5-dimethyl-2-nitrophenyl)-2-furanyl)methylene)-4,5-dihydro-3-methyl-5-oxo-1H-pyrazol-1-yl)benzoic acid	RRAS2	1
4-nonylphenol	RRAS2	1
4-tert-octylphenol	RRAS2	1
7,8-Dihydro-7,8-dihydroxybenzo(a)pyrene 9,10-oxide	RRAS2	1
abrine	RRAS2	1
Acrylamide	RRAS2	1
afimoxifene	RRAS2	1
Amiodarone	RRAS2	1
Antirheumatic Agents	RRAS2	1
aristolochic acid I	RRAS2	1
Arsenic Trioxide	RRAS2	1
arsenite	RRAS2	1
Atrazine	RRAS2	1
Azathioprine	RRAS2	1
Benzbromarone	RRAS2	1
Capecitabine	RRAS2	1
Chelating Agents	RRAS2	1
Chlorpyrifos	RRAS2	1
chlorpyrifos-methyl	RRAS2	1
Cholic Acids	RRAS2	1
Cisplatin	RRAS2	1
Clofibrate	RRAS2	1
cobaltous chloride	RRAS2	1
Copper Sulfate	RRAS2	1
Cuprizone	RRAS2	1
Cyclophosphamide	RRAS2	1
Decitabine	RRAS2	1
Dexamethasone	RRAS2	1
Diazinon	RRAS2	1
Diclofenac	RRAS2	1
dicrotophos	RRAS2	1
doxifluridine	RRAS2	1
Erianin	RRAS2	1
Estradiol	RRAS2	1
Ethanol	RRAS2	1
Ethionine	RRAS2	1
Fenthion	RRAS2	1
Flutamide	RRAS2	1
Fulvestrant	RRAS2	1
hexabromocyclododecane	RRAS2	1
Hydrogen Peroxide	RRAS2	1
ICG 001	RRAS2	1
Ionomycin	RRAS2	1
Ivermectin	RRAS2	1
jinfukang	RRAS2	1
(+)-JQ1 compound	RRAS2	1
K 7174	RRAS2	1
Ketamine	RRAS2	1
Mustard Gas	RRAS2	1
naphthalene	RRAS2	1
n-butoxyethanol	RRAS2	1
nefazodone	RRAS2	1
nickel monoxide	RRAS2	1
N-Methyl-3,4-methylenedioxyamphetamine	RRAS2	1
obeticholic acid	RRAS2	1
Omeprazole	RRAS2	1
Oxaliplatin	RRAS2	1
Oxygen	RRAS2	1
Particulate Matter	RRAS2	1
perfluorooctane sulfonic acid	RRAS2	1
perfluorooctanoic acid	RRAS2	1
Phenobarbital	RRAS2	1
Pyrogallol	RRAS2	1
Rimonabant	RRAS2	1
schizandrin B	RRAS2	1
Silver	RRAS2	1
Sunitinib	RRAS2	1
Temozolomide	RRAS2	1
tert-Butylhydroperoxide	RRAS2	1
Tetradecanoylphorbol Acetate	RRAS2	1
titanium dioxide	RRAS2	1
tributyltin	RRAS2	1
trimellitic anhydride	RRAS2	1
trimethyltin	RRAS2	1
U 0126	RRAS2	1
vinclozolin	RRAS2	1
vinylidene chloride	RRAS2	1
Vitamin K 3	RRAS2	1
Zoledronic Acid	RRAS2	1
