# Supplementary material for: Identification and immune characteristics of N6-methyladenosine related ferroptosis-related genes in intervertebral disc degeneration
Source: Sci Rep. 2025 Sep 29;15:33659. doi: 10.1038/s41598-025-18011-z (PMC12480624; doi:10.1038/s41598-025-18011-z)
Supplement: Supplementary file 1 — Supplementary Information. [file 41598_2025_18011_MOESM1_ESM.zip › 3. Tables/Supplementary Table 2 ZNF595.gogsea.txt]

ONTOLOGY	ID	Description	setSize	enrichmentScore	NES	pvalue	p.adjust	qvalues	rank	leading_edge	core_enrichment
CC	GO:0000228	nuclear chromosome	188	0.46385606366479	2.21295607804165	1e-10	1.26740263788458e-08	1.04472793756323e-08	4459	tags=41%, list=22%, signal=33%	23595/22920/55791/9126/6118/10111/79595/120/5928/3192/11169/23064/56916/3619/4439/11052/3550/54465/641/57634/256126/7528/4172/5885/10388/84365/23212/4176/54386/55193/86/10933/4292/6605/3065/5000/84083/64431/81611/23435/253714/6117/23309/84296/5111/5393/84312/5810/10128/546/3725/5422/29893/8914/1111/8805/3622/54556/4999/9031/119392/54617/6119/10609/10592/135458/83637/11073/54962/64785/8243/6598/51…
BP	GO:0000375	RNA splicing, via transesterification reactions	252	0.491530781384593	2.41754143941596	1e-10	1.26740263788458e-08	1.04472793756323e-08	5770	tags=57%, list=28%, signal=41%	22938/51631/55285/27336/11218/10929/84950/23398/4869/5411/51747/10181/3192/91746/1655/55596/55015/10283/84081/9775/8899/6426/10286/23064/9129/9939/57721/6421/143884/3550/4691/56339/3189/10236/60625/53938/9584/4236/51574/1653/8087/11193/11171/9716/9879/7072/96764/94104/6432/55660/10657/51645/4116/3178/3190/22916/9169/3185/57703/9343/6429/10291/10713/3181/8487/9416/10492/220988/51634/1207/27238/556…
BP	GO:0000377	RNA splicing, via transesterification reactions with bulged adenosine as nucleophile	250	0.491256528786974	2.41767551271085	1e-10	1.26740263788458e-08	1.04472793756323e-08	5770	tags=57%, list=28%, signal=41%	22938/51631/55285/27336/11218/10929/84950/23398/4869/5411/51747/10181/3192/91746/1655/55596/55015/10283/84081/9775/8899/6426/10286/23064/9129/9939/57721/6421/143884/3550/4691/56339/3189/10236/60625/53938/9584/4236/51574/1653/8087/11193/11171/9716/9879/7072/96764/94104/6432/55660/10657/51645/4116/3178/3190/22916/9169/3185/57703/9343/6429/10291/10713/3181/8487/9416/10492/220988/51634/1207/27238/556…
BP	GO:0000398	mRNA splicing, via spliceosome	250	0.491256528786974	2.41767551271085	1e-10	1.26740263788458e-08	1.04472793756323e-08	5770	tags=57%, list=28%, signal=41%	22938/51631/55285/27336/11218/10929/84950/23398/4869/5411/51747/10181/3192/91746/1655/55596/55015/10283/84081/9775/8899/6426/10286/23064/9129/9939/57721/6421/143884/3550/4691/56339/3189/10236/60625/53938/9584/4236/51574/1653/8087/11193/11171/9716/9879/7072/96764/94104/6432/55660/10657/51645/4116/3178/3190/22916/9169/3185/57703/9343/6429/10291/10713/3181/8487/9416/10492/220988/51634/1207/27238/556…
BP	GO:0000723	telomere maintenance	124	0.549411228025307	2.47507741843591	1e-10	1.26740263788458e-08	1.04472793756323e-08	5068	tags=56%, list=25%, signal=43%	26272/7486/6118/10111/170506/3192/908/10694/5981/3184/3320/1736/641/6950/54386/10576/10575/26277/545/79677/472/26354/8550/79035/9937/3178/2237/54433/3181/10574/8658/6117/2547/5394/5111/5073/3183/546/7515/7013/79618/5889/142/55183/7203/23137/6672/55651/22891/5976/6119/92345/167227/9894/135458/4683/64421/2072/3364/80119/7520/286053/80169/84464/51002/7874/23293/64858/1499/50485
CC	GO:0000775	chromosome, centromeric region	184	0.483762318288777	2.30021141176173	1e-10	1.26740263788458e-08	1.04472793756323e-08	5716	tags=52%, list=28%, signal=37%	54908/23279/9735/9126/23310/79003/3192/57122/55320/9183/1786/3619/5885/92822/25983/79677/9793/27085/10403/11335/23291/55055/10274/7756/5515/83540/79172/7175/1060/11339/115426/9184/9682/27309/10428/253635/91272/7514/64946/79980/79902/348995/55746/23219/7405/546/5048/134492/55693/5501/10664/23137/79723/4999/283489/9031/64769/4659/23122/284058/324/6990/84295/221150/55166/8243/387103/10051/401541/639…
CC	GO:0000781	chromosome, telomeric region	131	0.520651810106181	2.3665083459915	1e-10	1.26740263788458e-08	1.04472793756323e-08	5738	tags=56%, list=28%, signal=41%	23595/493861/7486/55791/6118/10111/170506/4436/5813/5431/8520/23064/641/4172/4176/54386/26277/80335/545/79677/472/11335/79035/5000/9878/2237/54433/3181/8658/6117/2547/5111/6741/546/7515/7013/79618/1111/142/11200/55183/9984/5501/23137/54780/4999/55655/6672/55651/57187/5976/9025/9894/4683/2072/4175/80119/5500/7520/286053/80169/84464/23468/23293/5001/29935/64858/56897/10635/2145/84661/7014/10951/5888
CC	GO:0000793	condensed chromosome	221	0.443935845433234	2.15396360002071	1e-10	1.26740263788458e-08	1.04472793756323e-08	5313	tags=46%, list=26%, signal=34%	493861/22920/54908/23279/9735/9126/23310/10111/120/79003/3192/57122/9183/3619/641/256126/5885/10388/84365/23212/92822/26013/79677/64940/9793/27085/4292/10403/11335/23291/55055/10274/7756/83540/79172/7175/1060/9184/10428/253635/91272/7514/64946/79980/79902/348995/5810/55746/10128/23219/546/5048/29893/1111/134492/55183/6419/10270/5501/10664/23137/54780/4999/283489/9031/64769/4659/23122/284058/324/1…
BP	GO:0002181	cytoplasmic translation	140	0.576398119245732	2.64254401369874	1e-10	1.26740263788458e-08	1.04472793756323e-08	6125	tags=74%, list=30%, signal=52%	1974/7555/54505/7458/170506/24140/4690/55854/120526/56339/8667/6191/8669/85451/1983/6125/6143/6128/3646/6228/8661/4736/6135/6146/92715/6194/8891/51389/6202/51441/2107/6230/6138/6169/6189/6168/28985/23708/6147/10480/6234/6181/6124/6205/6175/23521/51611/6217/6130/8894/6223/6133/6207/4733/6137/25873/1975/6188/6187/6173/6176/6201/6227/6129/6222/6209/6233/6208/6152/9349/9045/6122/6224/6132/11224/6167/…
MF	GO:0003735	structural constituent of ribosome	159	0.547650657999848	2.55219546788734	1e-10	1.26740263788458e-08	1.04472793756323e-08	6357	tags=72%, list=31%, signal=50%	10240/6191/11222/7818/29074/64965/6125/6143/51318/28973/6128/6228/4736/6135/6146/64968/6194/54948/56945/6202/51023/64983/6230/6138/6169/6189/64432/64969/6168/6147/64981/6166/6234/6181/6124/51649/6205/6175/23521/51258/6217/6130/60488/65008/6223/51187/6133/26589/6207/54460/124995/6137/25873/6188/6187/6173/6176/6201/6227/9801/6129/6222/6209/6233/6208/6152/9349/9045/51263/6122/57129/6224/6132/11224/6…
MF	GO:0004386	helicase activity	149	0.554925326815043	2.55726766673782	1e-10	1.26740263788458e-08	1.04472793756323e-08	4588	tags=52%, list=23%, signal=41%	7486/113510/80205/8458/11218/1974/54505/10111/57697/9044/170506/1655/1665/9775/51202/23064/56916/64848/60625/641/57634/4172/257218/9931/1653/11325/4176/84515/5984/9716/57696/254394/9879/6596/301/8886/2963/2071/84181/79665/9416/55661/2547/55794/5985/1107/375748/10212/11056/9188/55308/55760/546/10521/6597/79039/8449/90957/25788/55345/11269/54606/5976/23405/56919/165545/89797/6595/55636/55510/5983/2…
MF	GO:0004984	olfactory receptor activity	360	-0.376475004341063	-2.26204620159301	1e-10	1.26740263788458e-08	1.04472793756323e-08	7553	tags=52%, list=37%, signal=33%	338751/81328/283111/119679/403278/158131/4994/26696/442184/26692/390054/390275/390181/122742/79345/81466/392392/8383/219436/391195/402135/143503/391109/143502/79324/390174/128367/56656/81797/282763/286362/150681/283159/7932/338675/390265/127064/8392/390066/119692/23538/390648/391112/26496/340980/403277/283694/283365/121129/135941/219482/254973/125958/219983/219954/341568/390148/391107/390431/2194…
CC	GO:0005681	spliceosomal complex	155	0.588328211215487	2.73037642903781	1e-10	1.26740263788458e-08	1.04472793756323e-08	4315	tags=59%, list=21%, signal=47%	22938/51631/55285/27336/8458/84950/23398/55119/5411/51747/10181/91603/3192/1655/1665/55596/55015/10283/9775/8899/6426/10286/9129/9939/143884/3550/4691/3189/10236/60625/53938/4236/11193/55131/9716/55660/51645/4116/3178/3190/3185/57703/9343/10291/10713/3181/8487/9416/10492/220988/51634/1207/27238/79706/55692/10450/10250/8539/3183/6434/55760/10081/84991/8233/140432/27339/7737/10625/8449/3187/144983/…
CC	GO:0005759	mitochondrial matrix	448	0.368344765604101	1.90426030341574	1e-10	1.26740263788458e-08	1.04472793756323e-08	5808	tags=44%, list=28%, signal=32%	137872/549/11232/201973/55699/84340/51601/5160/60493/80298/80224/54148/23409/5019/134266/3313/57546/3329/10240/200205/131118/11222/84869/7818/53343/54931/5163/29074/594/1737/64965/55157/64216/1743/23479/27292/57038/51318/28973/8802/51067/2744/130916/292/56922/26024/166785/64863/23438/84693/8803/64968/10531/23408/6647/54948/2806/10352/4942/51805/51095/56945/23395/51023/4285/3336/55066/64983/55794/…
CC	GO:0005840	ribosome	213	0.524467321744277	2.53454686254526	1e-10	1.26740263788458e-08	1.04472793756323e-08	6418	tags=69%, list=31%, signal=47%	4869/54505/4690/54148/8667/10240/6191/11222/7818/29074/64965/6125/6143/51318/28973/6128/130916/6228/4736/51182/6135/6146/64968/6194/54948/56945/6202/51023/64983/6230/6138/6169/6189/64432/64969/6168/51538/6147/64981/6166/6234/6181/6124/57532/51649/440275/134218/6205/6175/23521/55173/51258/92170/51642/6217/6130/60488/65008/6223/51187/6133/26589/6207/23367/54460/27230/124995/6137/25873/6188/6187/617…
BP	GO:0006260	DNA replication	250	0.441659387265708	2.17358757182892	1e-10	1.26740263788458e-08	1.04472793756323e-08	5068	tags=46%, list=25%, signal=35%	23595/11232/7486/6241/5931/9126/6118/201973/57697/91603/7270/5928/27000/23560/5813/11169/4678/5981/54465/641/466/4172/4176/58525/5984/545/254394/92667/8208/6240/5980/64863/5000/5515/84083/2237/27101/57695/253714/9416/6117/6749/5985/84296/5111/64318/22944/8882/3399/11201/84897/7157/9188/546/3725/253461/5422/7013/26271/8914/1111/11124/6733/6419/9984/5428/9093/27154/441161/84268/4999/55345/51053/514…
BP	GO:0006281	DNA repair	469	0.437804188882085	2.27559339047972	1e-10	1.26740263788458e-08	1.04472793756323e-08	4659	tags=42%, list=23%, signal=34%	493861/11232/7486/113510/9126/4869/6118/55031/201973/10111/2073/57697/4436/10463/9112/11169/5981/23064/56916/6421/4439/54465/9643/196528/5383/641/22976/23376/7528/4172/8846/257218/5885/1653/9656/4176/5395/25842/84515/54386/10213/5932/5984/6996/54778/7507/545/254394/86/80198/92667/79677/56647/10038/472/8208/10933/7398/4292/56852/26122/5980/55170/79035/9937/7913/23198/2071/84083/5387/2237/4331/7334…
BP	GO:0006302	double-strand break repair	223	0.443761365534083	2.15478953552782	1e-10	1.26740263788458e-08	1.04472793756323e-08	4717	tags=44%, list=23%, signal=34%	7486/113510/6118/10111/2073/57697/4436/9112/23064/56916/6421/196528/641/7528/4172/5885/1653/4176/84515/54386/10213/5932/254394/80198/79677/10038/472/10933/4292/5980/79035/9937/7913/2237/7334/253714/7415/6117/2074/2547/84296/64210/7157/64110/29072/7405/5422/7515/79728/51341/27339/5889/8914/1111/142/55693/11200/55183/6419/79184/56941/25788/23137/125150/441161/55775/197342/119392/54617/51567/22891/6…
BP	GO:0006310	DNA recombination	263	0.428575922885955	2.12179057064995	1e-10	1.26740263788458e-08	1.04472793756323e-08	5738	tags=48%, list=28%, signal=35%	493861/7155/7486/113510/6118/10111/2073/57697/4436/23064/56916/6421/4439/196528/641/22976/3329/7528/4172/5885/4176/84515/54386/10213/5932/254394/86/80198/79677/472/10933/4292/5980/79035/84083/2237/7247/7334/253714/6117/2074/2547/7374/3575/84296/7037/22944/30009/51010/64210/51176/64110/29072/7515/79728/29893/5889/8914/1111/142/55693/55183/9984/56941/25788/5896/23137/54780/125150/441161/84268/79703…
BP	GO:0006325	chromatin organization	321	0.404171832420556	2.03655799010822	1e-10	1.26740263788458e-08	1.04472793756323e-08	4802	tags=40%, list=24%, signal=31%	51773/80205/5931/9760/4869/55213/57050/5928/3192/27000/85460/8520/23270/5934/4678/56916/1786/64754/196528/10927/257218/57798/25842/6996/55193/54799/266812/26013/86/121536/6596/8208/11335/6605/81550/83852/6304/7913/64863/23198/3065/7259/51460/84181/64431/81611/7175/22823/359787/11339/6749/2074/22893/9682/3150/2186/1107/4300/132660/8888/5925/3183/23466/7157/29072/29915/546/9869/51341/22955/55693/65…
BP	GO:0006364	rRNA processing	201	0.564185350912571	2.71082608321812	1e-10	1.26740263788458e-08	1.04472793756323e-08	6024	tags=71%, list=30%, signal=51%	113510/11340/57050/23560/9790/55813/9775/10885/51202/92342/29063/51602/1736/153443/51096/84365/23212/84128/64216/25879/4931/6125/27292/23404/25983/9221/84154/51018/10969/55299/25926/8886/130916/55759/4736/11137/11103/6135/23195/10412/6194/134430/28987/88745/54433/55661/6202/51441/5394/84549/6230/55646/26156/57109/55781/51504/5393/51010/79066/2091/79954/51106/51013/10528/51367/6234/10799/11056/918…
BP	GO:0006397	mRNA processing	412	0.479144112401161	2.46571207309574	1e-10	1.26740263788458e-08	1.04472793756323e-08	5770	tags=54%, list=28%, signal=40%	22938/51631/9646/55285/27336/8458/11218/10929/84950/23398/4869/55119/5411/51747/8732/10181/91603/170506/3192/91746/1655/60493/1665/55596/9406/81608/55015/10283/84081/9775/8899/6426/10286/51202/1479/9295/23064/9129/64895/9939/57721/6421/143884/11052/58155/3550/55677/4691/7884/56339/3189/116461/10236/60625/79882/53938/9584/8731/4236/57661/51574/10915/10949/1653/8087/11193/11171/55131/9716/9924/2282…
BP	GO:0006399	tRNA metabolic process	149	0.531830055715502	2.45083750905088	1e-10	1.26740263788458e-08	1.04472793756323e-08	5920	tags=60%, list=29%, signal=43%	118672/6894/11340/55699/24140/57505/146857/116461/1787/134637/8846/54517/1653/54482/54931/55157/144233/64172/57038/23404/57470/9836/25821/54888/51067/23536/55253/26024/23438/221078/158234/10352/51095/23395/5394/54802/51504/5393/51010/55520/6741/11062/55623/51367/10799/10556/63892/10940/55006/51654/79731/11102/142940/51605/83480/124454/55644/51091/23405/79979/26610/55250/55039/152992/54974/60528/8…
BP	GO:0006403	RNA localization	192	0.520469032324305	2.48988225306983	1e-10	1.26740263788458e-08	1.04472793756323e-08	4118	tags=52%, list=20%, signal=42%	9631/65109/23279/54847/4869/170506/3192/91746/57122/908/9775/6426/10694/9939/53371/11052/51602/55677/23180/7884/1736/7528/6950/51808/29074/10576/9908/5901/129401/10575/23404/4641/545/7048/9793/54888/472/4927/8106/9972/6432/10657/4116/3178/1070/22916/3181/55795/7175/220988/10574/8658/9804/5394/23636/10212/51010/5073/2091/23299/8888/6741/7514/79902/348995/29072/55746/10128/55308/65110/7013/7203/998…
BP	GO:0006417	regulation of translation	362	0.41550040948242	2.11919791625741	1e-10	1.26740263788458e-08	1.04472793756323e-08	5244	tags=46%, list=26%, signal=35%	65109/23173/57472/3658/1974/7555/4869/163255/54505/7458/11340/9147/170506/4690/5813/113251/120526/9698/9775/9617/9325/92342/10600/9939/57721/29063/5436/3184/468/4691/56339/10236/8667/6191/51335/84919/8846/6198/65981/48/1982/54517/1653/8087/54931/85451/8864/9924/1983/6125/8440/23404/25983/9221/7072/4292/3646/8550/10657/4116/3002/10605/22916/6146/92715/9337/115024/23435/7175/10492/55005/342977/2732…
BP	GO:0007606	sensory perception of chemical stimulus	455	-0.335095166627629	-2.0295326352406	1e-10	1.26740263788458e-08	1.04472793756323e-08	7553	tags=50%, list=37%, signal=32%	338751/81328/64108/283111/119679/403278/158131/4994/26696/442184/563/26692/390054/390275/390181/122742/79345/6340/81466/392392/8383/219436/391195/50833/402135/143503/391109/143502/79324/390174/128367/56656/81797/282763/286362/150681/283159/7932/50836/338675/390265/127064/8392/390066/119692/23538/390648/391112/26496/340980/1262/403277/283694/283365/121129/135941/1470/255022/219482/254973/125958/21…
BP	GO:0007608	sensory perception of smell	386	-0.363451551769102	-2.2151967589196	1e-10	1.26740263788458e-08	1.04472793756323e-08	7553	tags=52%, list=37%, signal=33%	338751/81328/283111/119679/403278/158131/4994/26696/442184/26692/390054/390275/390181/122742/79345/81466/392392/8383/219436/391195/402135/143503/391109/143502/79324/390174/128367/56656/81797/282763/286362/150681/283159/7932/338675/390265/127064/8392/390066/119692/23538/390648/391112/26496/340980/1262/403277/283694/283365/121129/135941/219482/254973/125958/219983/219954/341568/390148/391107/390431…
MF	GO:0008094	ATP-dependent activity, acting on DNA	106	0.565123063886174	2.48705504982961	1e-10	1.26740263788458e-08	1.04472793756323e-08	5238	tags=58%, list=26%, signal=43%	7155/7486/113510/80205/8458/9126/10111/57697/9044/170506/5928/4436/5981/23064/56916/4439/641/57634/4172/257218/1653/4176/84515/5984/254394/6596/301/2963/2071/84083/84181/2074/2547/2186/5985/1022/1107/375748/546/5889/6597/25788/54617/79915/165545/89797/6595/55636/2956/5983/4175/6594/23132/80119/7520/92797/79075/63922/50485/1660/56897
MF	GO:0008168	methyltransferase activity	183	0.480305169704075	2.28116138752781	1e-10	1.26740263788458e-08	1.04472793756323e-08	5015	tags=46%, list=25%, signal=35%	6894/24140/79918/55251/92342/1786/57721/29063/56339/64754/56950/1787/8731/3275/54482/54931/64216/144233/27292/80335/9836/96764/54888/79609/55170/83852/84190/64863/113802/90826/8726/221078/114826/158234/79133/51805/51504/79066/2091/51106/29072/56980/9869/54093/51611/29104/55006/29081/6419/1789/25940/51603/51451/79723/54496/23378/4297/80854/2653/9739/25840/11108/117246/79979/23512/124512/55039/1529…
BP	GO:0008380	RNA splicing	352	0.486805992669433	2.48033316556312	1e-10	1.26740263788458e-08	1.04472793756323e-08	5770	tags=55%, list=28%, signal=40%	22938/51631/55285/27336/8458/11218/10929/84950/23398/4869/55119/5411/51747/10181/91603/3192/91746/1655/1665/55596/9406/55015/10283/84081/9775/8899/6426/57396/10286/51202/9295/23064/9129/9939/57721/6421/143884/58155/3550/55677/4691/56339/3189/116461/10236/60625/53938/9584/4236/51574/10915/1653/8087/11193/11171/55131/9716/1195/9879/7072/96764/94104/6432/55660/10657/51645/284695/4116/3178/3190/64863…
BP	GO:0009593	detection of chemical stimulus	440	-0.340847529914036	-2.06578981192067	1e-10	1.26740263788458e-08	1.04472793756323e-08	7553	tags=51%, list=37%, signal=33%	338751/81328/64108/283111/119679/403278/158131/4994/26696/442184/563/26692/390054/390275/390181/10333/122742/79345/81466/392392/8383/219436/391195/50833/402135/23643/143503/391109/143502/79324/846/390174/128367/56656/81797/282763/286362/4825/150681/283159/7932/50836/338675/390265/127064/7096/8392/390066/119692/1755/64127/23538/390648/391112/26496/340980/403277/283694/283365/121129/135941/1470/219…
BP	GO:0010608	posttranscriptional regulation of gene expression	479	0.412416738263542	2.14163536798611	1e-10	1.26740263788458e-08	1.04472793756323e-08	5096	tags=45%, list=25%, signal=34%	65109/26272/23173/57472/3658/1974/7555/4869/163255/54505/7458/29102/11340/9147/170506/3192/91746/4690/1655/60493/29066/5813/113251/120526/9698/9775/9617/9325/92342/10600/7188/9939/57721/29063/5436/3184/468/4691/56339/4088/1736/10236/90806/8667/79882/1787/6191/51335/84919/8846/6198/65981/48/9931/1982/54517/10949/51808/1653/8087/54931/9782/5901/144233/85451/8864/9924/1983/6125/8440/23404/25983/9221…
BP	GO:0016072	rRNA metabolic process	211	0.547584840683373	2.64496770173926	1e-10	1.26740263788458e-08	1.04472793756323e-08	6024	tags=69%, list=30%, signal=49%	113510/29102/11340/57050/23560/9790/55813/9775/10885/51202/92342/29063/51602/146857/1736/153443/51096/84365/23212/84128/64216/25879/4931/6125/27292/23404/25983/9221/84154/51018/10969/55299/25926/8886/130916/55759/4736/11137/11103/6135/23195/10412/6194/134430/28987/88745/54433/55661/6202/51441/5394/84549/6230/55646/26156/57109/55781/51504/5393/51010/79066/2091/79954/51106/51013/10528/51367/6234/10…
CC	GO:0016607	nuclear speck	381	0.429873895712922	2.19626579477706	1e-10	1.26740263788458e-08	1.04472793756323e-08	5375	tags=46%, list=26%, signal=34%	22938/51631/9646/7486/10929/4869/5411/79595/51747/91603/170506/3192/64766/91746/1665/84081/9775/8899/6426/9774/10286/9295/9129/9939/23360/6421/11052/468/3550/56339/85403/79882/57634/10401/9584/26235/2961/23774/149628/10915/102157402/11325/11193/55105/25957/79960/5994/85417/80196/9879/7704/49855/79677/8106/10933/6432/55660/4208/4116/9360/23198/8204/6729/57703/9343/54801/6429/10291/23435/9425/83932…
MF	GO:0016741	transferase activity, transferring one-carbon groups	194	0.473141733912461	2.25886210681575	1e-10	1.26740263788458e-08	1.04472793756323e-08	5015	tags=45%, list=25%, signal=35%	6894/24140/79918/55251/92342/1786/57721/29063/56339/64754/56950/1787/8731/3275/54482/54931/64216/144233/2628/27292/80335/9836/96764/54888/79609/55170/83852/84190/64863/113802/90826/8726/221078/114826/158234/79133/51805/51504/79066/2091/51106/29072/56980/9869/54093/6470/51611/471/29104/55006/29081/6419/1789/25940/51603/51451/79723/54496/23378/4297/80854/2653/9739/25840/11108/117246/79979/23512/124…
MF	GO:0016887	ATP hydrolysis activity	256	0.42852578914203	2.11483886971574	1e-10	1.26740263788458e-08	1.04472793756323e-08	4711	tags=39%, list=23%, signal=31%	7486/113510/80205/11218/10396/1974/54505/57697/170506/1655/1665/9775/51202/56916/3320/64848/5383/54454/60625/641/3313/3329/4172/23303/1653/11325/4176/9525/5395/5189/84515/21/9716/6782/57696/4931/254394/9879/80179/8886/2963/4292/374868/51182/2071/4643/5387/4621/84181/84896/79665/5378/9416/55661/7415/5379/2074/55794/488/1107/10212/80007/23078/23456/11056/9188/55605/55308/55760/546/57194/10521/16637…
BP	GO:0022613	ribonucleoprotein complex biogenesis	381	0.533444368074185	2.72541699019613	1e-10	1.26740263788458e-08	1.04472793756323e-08	5987	tags=65%, list=29%, signal=47%	51631/113510/11218/4869/54505/7458/84946/29102/51747/10181/11340/57050/91746/23560/9790/55015/55813/9775/6426/10885/51202/23064/92342/9129/29063/11052/3320/51602/1736/29889/8667/153443/51096/84365/1653/90441/2971/23212/84128/11171/85865/8669/64216/25879/5901/1983/4931/6125/27292/23404/25983/9221/84154/545/51018/64434/10969/96764/55299/25926/6128/472/4927/8886/3646/130916/55759/8661/4736/11137/111…
BP	GO:0022618	ribonucleoprotein complex assembly	163	0.493126042203396	2.30975658511256	1e-10	1.26740263788458e-08	1.04472793756323e-08	5770	tags=60%, list=28%, signal=43%	51631/11218/54505/7458/51747/10181/91746/55015/6426/23064/9129/11052/3320/8667/1653/23212/11171/8669/1983/6125/84154/545/96764/55299/6128/472/3646/8661/6135/23195/9169/10291/10713/8487/9416/1207/55794/6169/55692/28985/6147/10480/22868/6234/6880/8233/6175/23521/27339/6733/8894/6223/29777/54496/6606/5822/10569/1975/8559/54680/23405/92345/9326/11051/55164/7536/6209/26121/6208/79869/6152/6430/494115/…
CC	GO:0022626	cytosolic ribosome	96	0.601395164159839	2.62255395147886	1e-10	1.26740263788458e-08	1.04472793756323e-08	6357	tags=82%, list=31%, signal=57%	54505/6191/6125/6143/6128/6228/4736/6135/6146/6194/6202/6230/6138/6169/6189/6168/51538/6147/6166/6234/6181/6124/440275/6205/6175/23521/6217/6130/65008/6223/6133/6207/6137/25873/6188/6187/6173/6176/6201/6227/6129/6222/6209/6233/6208/6152/9513/9349/9045/6122/6224/6132/11224/6167/6159/6165/6155/6156/6136/6232/6142/6139/83939/6141/140801/6204/285855/6210/51065/6218/6171/51121/6154/6235/6160/6203/1168…
MF	GO:0030545	signaling receptor regulator activity	499	-0.328210347008652	-2.00620976796904	1e-10	1.26740263788458e-08	1.04472793756323e-08	5826	tags=41%, list=29%, signal=30%	3449/27179/11172/83729/5197/9048/10584/7124/85569/2980/2251/10563/57556/6374/5697/414325/7292/4295/1437/9210/9966/56246/10135/8482/8741/2488/51192/7479/353500/6376/183/7276/2257/4061/56300/4852/6387/3586/5008/6354/8909/3441/6781/2249/5967/146225/3445/3479/2668/51738/8862/64806/100462977/6368/3375/3558/8743/146433/7480/2660/6320/885/2641/54361/112609/4062/80763/80031/2661/7044/6346/56729/503618/41…
MF	GO:0030546	signaling receptor activator activity	459	-0.317651084614147	-1.9215171946289	1e-10	1.26740263788458e-08	1.04472793756323e-08	5826	tags=40%, list=29%, signal=29%	3449/27179/11172/83729/5197/9048/10584/7124/85569/2980/2251/10563/57556/6374/5697/414325/7292/4295/1437/9210/9966/10135/8482/8741/2488/51192/7479/353500/6376/183/7276/2257/56300/4852/6387/3586/5008/6354/8909/3441/6781/2249/5967/146225/3445/3479/2668/51738/8862/64806/6368/3375/3558/8743/146433/7480/2660/6320/885/2641/54361/80763/80031/2661/7044/6346/56729/503618/414062/181/8074/7869/1908/57715/273…
BP	GO:0032200	telomere organization	125	0.541128333314759	2.43787698969452	1e-10	1.26740263788458e-08	1.04472793756323e-08	5068	tags=56%, list=25%, signal=42%	26272/7486/6118/10111/170506/3192/908/10694/5981/3184/3320/1736/641/6950/54386/10576/10575/26277/545/79677/472/26354/8550/79035/9937/3178/2237/54433/3181/10574/8658/6117/2547/5394/5111/5073/3183/546/7515/7013/79618/5889/142/55183/7203/23137/6672/55651/22891/5976/6119/92345/167227/9894/135458/4683/64421/2072/3364/80119/7520/286053/80169/84464/51002/7874/23293/64858/1499/50485
BP	GO:0032259	methylation	320	0.40954467108171	2.06166925830859	1e-10	1.26740263788458e-08	1.04472793756323e-08	5052	tags=41%, list=25%, signal=31%	22938/9646/6894/6018/24140/79918/55251/8473/55818/92342/1786/57721/29063/694/55677/56339/64754/56950/22976/1787/8731/3275/51574/23168/54482/54931/64216/144233/27292/80335/9836/25821/96764/54888/79609/94104/55170/10782/83852/84190/11137/64863/113802/90826/8726/221078/114826/158234/79133/22823/51805/359787/2107/9682/51504/4302/79066/2091/51106/29072/56980/4524/546/9869/54093/63892/51611/29104/55006…
BP	GO:0033044	regulation of chromosome organization	173	0.477166120495762	2.24803257786293	1e-10	1.26740263788458e-08	1.04472793756323e-08	4848	tags=50%, list=24%, signal=38%	26272/54908/9735/10111/170506/3192/908/10694/9183/1786/6421/3184/3550/8452/1736/29945/51433/5885/6950/54386/10576/10575/26277/545/472/26354/8550/10403/55055/79035/83852/3178/7756/2237/6047/4331/3181/55795/7175/10574/8658/26054/5394/9184/8881/55781/5073/5925/3183/546/9869/7515/7013/79618/26271/142/6419/7203/10664/57343/51434/23137/79648/51451/54737/6742/51535/55743/324/5976/8697/92345/167227/4683/…
BP	GO:0034248	regulation of cellular amide metabolic process	416	0.383473662205024	1.97344801879032	1e-10	1.26740263788458e-08	1.04472793756323e-08	5244	tags=44%, list=26%, signal=33%	65109/23173/57472/3658/1974/7555/4869/163255/54505/7458/54103/11340/9147/170506/10972/4690/5813/113251/120526/9698/9775/9617/9325/92342/10600/94101/9939/5621/57721/29063/5436/3184/468/4691/56339/10236/8667/6191/51335/84919/8846/6198/65981/48/1982/54517/1653/8087/54931/5163/85451/8864/9924/1983/6125/8440/23404/25983/9221/7072/4292/3646/8550/10657/4116/3002/10605/22916/6146/92715/9337/10418/115024/…
BP	GO:0034470	ncRNA processing	346	0.528930668785081	2.68806395495259	1e-10	1.26740263788458e-08	1.04472793756323e-08	5189	tags=58%, list=25%, signal=44%	113510/29102/6894/11340/57050/24140/23560/55596/9790/55813/9775/10885/51202/92342/57505/29063/51602/56339/116461/4088/1736/1787/153443/51096/134637/8846/51574/84365/54517/1653/54482/23212/54931/84128/64216/25879/144233/64172/4931/6125/27292/23404/9836/25983/9221/84154/51018/25821/10969/55299/25926/54888/8886/23536/55253/130916/55759/26024/4736/11137/11103/25896/6135/23195/10412/6194/134430/28987/…
BP	GO:0034502	protein localization to chromosome	81	0.593292425142059	2.52060207363217	1e-10	1.26740263788458e-08	1.04472793756323e-08	3268	tags=48%, list=16%, signal=41%	54908/9735/6118/79003/4436/908/10694/9183/3550/1736/5885/6950/84515/54386/10576/10575/26277/545/254394/27085/26354/10403/55055/79035/7415/10574/8658/6117/9184/91272/5925/29072/546/7013/7203/10664/23137/283489/51535
BP	GO:0034660	ncRNA metabolic process	416	0.508425026515951	2.61647789710491	1e-10	1.26740263788458e-08	1.04472793756323e-08	5064	tags=54%, list=25%, signal=41%	113510/29102/118672/6894/11340/55699/57050/24140/23560/55596/9790/55813/9775/10885/51202/92342/57505/29063/51602/146857/56339/116461/4088/1736/1787/153443/51096/134637/8846/51574/84365/54517/1653/54482/23212/54931/84128/4603/55157/64216/25879/144233/64172/4931/6125/27292/57038/23404/57470/9836/25983/9221/84154/51018/25821/10969/55299/25926/54888/51067/8886/23536/55253/130916/55759/26024/4736/1113…
BP	GO:0042254	ribosome biogenesis	267	0.553941353864059	2.74008661486369	1e-10	1.26740263788458e-08	1.04472793756323e-08	6024	tags=69%, list=30%, signal=49%	113510/4869/54505/84946/29102/11340/57050/23560/9790/55813/9775/10885/51202/92342/29063/51602/1736/29889/153443/51096/84365/90441/2971/23212/84128/85865/64216/25879/5901/4931/6125/27292/23404/25983/9221/84154/51018/64434/10969/55299/25926/6128/4927/8886/130916/55759/4736/11137/11103/6135/55341/23195/10412/6194/134430/28987/88745/54433/55661/6202/51441/5394/84549/55794/6230/55646/26156/6059/57109/…
MF	GO:0042393	histone binding	228	0.433635609295901	2.11241772426696	1e-10	1.26740263788458e-08	1.04472793756323e-08	4867	tags=43%, list=24%, signal=33%	51773/5931/4869/23310/6879/5928/27000/80012/8520/23270/4678/10600/256380/54454/10927/5579/23774/7443/79710/25842/54799/55705/266812/10527/26013/8208/55170/55023/81550/7913/11137/23198/7259/23515/51460/474343/81611/55274/22823/9425/8658/359787/29057/6749/115426/9682/2186/4300/4302/8888/7862/51176/546/22955/6597/8805/5896/27154/3622/8089/4674/54496/23378/54556/85453/23411/4297/9031/29117/8028/54737…
BP	GO:0043414	macromolecule methylation	276	0.425377051831986	2.11282889150926	1e-10	1.26740263788458e-08	1.04472793756323e-08	5052	tags=43%, list=25%, signal=33%	22938/9646/6894/6018/24140/79918/55251/8473/55818/92342/1786/57721/29063/694/55677/56339/64754/56950/22976/1787/8731/3275/51574/23168/54482/54931/64216/144233/27292/80335/9836/25821/96764/54888/79609/94104/55170/10782/83852/11137/64863/113802/90826/8726/221078/158234/22823/359787/2107/9682/51504/4302/79066/2091/51106/29072/4524/546/9869/54093/63892/29104/55006/142/29081/55693/55183/6419/1789/2594…
CC	GO:0044391	ribosomal subunit	172	0.5455642488836	2.57326375898949	1e-10	1.26740263788458e-08	1.04472793756323e-08	6357	tags=71%, list=31%, signal=49%	4869/54505/54148/10240/6191/11222/7818/29074/64965/6125/6143/51318/28973/6128/130916/6228/4736/6135/6146/64968/6194/54948/56945/6202/51023/64983/6230/6138/6169/6189/64969/6168/51538/6147/64981/6166/6234/6181/6124/6205/6175/23521/55173/51258/51642/6217/6130/60488/65008/6223/6133/26589/6207/54460/124995/6137/25873/6188/6187/6173/6176/6201/6227/9801/6129/6222/6209/6233/6208/54534/6152/9513/9349/9045…
MF	GO:0048018	receptor ligand activity	451	-0.322077343806828	-1.94200046714366	1e-10	1.26740263788458e-08	1.04472793756323e-08	5826	tags=41%, list=29%, signal=30%	3449/27179/11172/83729/5197/9048/10584/7124/85569/2980/2251/10563/57556/6374/5697/414325/7292/4295/1437/9210/9966/10135/8482/8741/2488/51192/7479/353500/6376/183/7276/2257/56300/4852/6387/3586/5008/6354/8909/3441/6781/2249/5967/146225/3445/3479/2668/51738/8862/64806/6368/3375/3558/8743/146433/7480/2660/6320/885/2641/54361/80763/80031/2661/7044/6346/56729/503618/414062/181/8074/7869/1908/57715/273…
BP	GO:0050906	detection of stimulus involved in sensory perception	465	-0.334514851258861	-2.02787807338538	1e-10	1.26740263788458e-08	1.04472793756323e-08	7553	tags=50%, list=37%, signal=32%	338751/81328/64108/283111/119679/403278/158131/4994/26696/442184/563/26692/390054/390275/390181/122742/79345/81466/2898/392392/8383/219436/391195/50833/402135/143503/391109/143502/79324/390174/128367/56656/81797/282763/286362/4914/55107/150681/283159/7932/50836/338675/390265/127064/8392/390066/117532/119692/23538/390648/391112/26496/340980/403277/283694/283365/121129/135941/1470/219482/254973/236…
BP	GO:0050907	detection of chemical stimulus involved in sensory perception	406	-0.35554378198336	-2.1387997590092	1e-10	1.26740263788458e-08	1.04472793756323e-08	7553	tags=50%, list=37%, signal=32%	338751/81328/64108/283111/119679/403278/158131/4994/26696/442184/563/26692/390054/390275/390181/122742/79345/81466/392392/8383/219436/391195/50833/402135/143503/391109/143502/79324/390174/128367/56656/81797/282763/286362/150681/283159/7932/50836/338675/390265/127064/8392/390066/119692/23538/390648/391112/26496/340980/403277/283694/283365/121129/135941/1470/219482/254973/125958/219983/219954/34156…
BP	GO:0050911	detection of chemical stimulus involved in sensory perception of smell	362	-0.379464253054806	-2.28168184311215	1e-10	1.26740263788458e-08	1.04472793756323e-08	7553	tags=52%, list=37%, signal=33%	338751/81328/283111/119679/403278/158131/4994/26696/442184/26692/390054/390275/390181/122742/79345/81466/392392/8383/219436/391195/402135/143503/391109/143502/79324/390174/128367/56656/81797/282763/286362/150681/283159/7932/338675/390265/127064/8392/390066/119692/23538/390648/391112/26496/340980/403277/283694/283365/121129/135941/219482/254973/125958/219983/219954/341568/390148/391107/390431/2194…
BP	GO:0051236	establishment of RNA localization	157	0.48341629450733	2.24530049258719	1e-10	1.26740263788458e-08	1.04472793756323e-08	4584	tags=51%, list=22%, signal=40%	9631/65109/23279/54847/4869/91746/57122/9775/6426/9939/53371/11052/55677/23180/7884/51808/29074/9908/5901/129401/4641/545/7048/9793/54888/472/4927/8106/9972/6432/10657/4116/3178/1070/22916/3181/55795/7175/220988/8658/9804/23636/10212/23299/8888/6741/7514/79902/348995/29072/55746/10128/55308/65110/7013/9984/84324/144983/59343/29107/23225/11269/23165/57187/5976/3800/84248/5903/11260/6428/6311/55051…
CC	GO:0062023	collagen-containing extracellular matrix	413	-0.328411349245672	-1.98204610833517	1e-10	1.26740263788458e-08	1.04472793756323e-08	5170	tags=37%, list=25%, signal=28%	183/7399/1285/5644/6387/3897/1634/5005/6280/255743/7059/633/1277/4153/5359/12/56999/50939/51162/283/151887/5271/388697/9068/7044/3383/22795/6678/2243/3848/1294/83872/84628/653808/7869/4958/2152/3913/5265/714/5315/1289/284217/6423/51435/7040/3911/4016/7450/266/5046/4185/340706/26033/1464/285613/1284/1509/7047/667/4237/1/2220/3371/2239/4485/3918/1288/3898/2192/1307/79148/1191/3339/2006/5196/11095/2…
BP	GO:0071826	ribonucleoprotein complex subunit organization	170	0.495793401577862	2.32725121263922	1e-10	1.26740263788458e-08	1.04472793756323e-08	5770	tags=59%, list=28%, signal=43%	51631/11218/54505/7458/51747/10181/91746/55015/6426/23064/9129/11052/3320/8667/1653/23212/11171/8669/3831/1983/6125/84154/545/96764/55299/6128/472/3646/8661/6135/23195/9169/10291/10713/8487/9416/7415/1207/55794/6169/55692/28985/6147/10480/22868/6234/6880/8233/6175/23521/27339/6733/8894/6223/29777/54496/6606/5822/10569/1975/8559/54680/23405/92345/9326/11051/55164/7536/6209/26121/6208/79869/6152/64…
CC	GO:0098687	chromosomal region	304	0.496444166194173	2.48618507752418	1e-10	1.26740263788458e-08	1.04472793756323e-08	5738	tags=53%, list=28%, signal=39%	23595/493861/7486/54908/23279/9735/55791/9126/6118/23310/10111/170506/79003/4436/3192/57122/5813/5431/8520/55320/9183/23064/1786/3619/641/4172/5885/4176/92822/54386/26277/80335/25983/545/79677/9793/472/27085/10403/11335/23291/55055/10274/79035/7756/5000/5515/9878/2237/83540/54433/79172/3181/7175/8658/1060/11339/6117/115426/2547/9184/9682/27309/5111/10428/253635/91272/6741/7514/64946/79980/79902/3…
BP	GO:0140053	mitochondrial gene expression	101	0.548966289128867	2.41254842368887	1e-10	1.26740263788458e-08	1.04472793756323e-08	5030	tags=56%, list=25%, signal=43%	55699/84340/219402/60493/80298/9617/57505/51335/8846/54931/55157/64216/57038/28973/25821/51067/130916/64863/64968/54948/10352/51095/55005/23395/708/54802/54516/51106/85476/22868/10128/5562/7019/51258/92170/55006/51654/60488/84275/4528/7978/79072/54460/124454/285367/79675/55037/60528/10922/115416/10102/57129/51204/133522/5442/64960/84881
MF	GO:0140097	catalytic activity, acting on DNA	216	0.509475157246293	2.47046461596491	1e-10	1.26740263788458e-08	1.04472793756323e-08	5085	tags=50%, list=25%, signal=38%	7155/11232/7486/113510/80205/8458/83940/9126/201973/10111/2073/57697/9044/170506/5928/4436/5981/23064/56916/1786/4439/1736/641/57634/4172/8846/257218/1653/4176/84515/5932/5984/6996/254394/80198/92667/6596/301/2963/5980/9937/64863/2071/84083/2237/84181/2074/2547/7374/2186/5985/1022/1776/1107/5111/375748/11201/64789/5810/1677/546/5422/7515/7013/29104/5889/6419/122618/1789/6597/5428/25788/5896/8930/…
MF	GO:0140098	catalytic activity, acting on RNA	333	0.474094233732372	2.40286047497134	1e-10	1.26740263788458e-08	1.04472793756323e-08	5064	tags=49%, list=25%, signal=37%	11218/10621/57472/1974/54505/201973/29102/57697/118672/6894/55699/170506/24140/55718/1655/1665/5431/9775/51202/57505/57721/29063/5436/146857/56339/64848/246243/90806/60625/1787/8731/8846/1653/54482/11325/54931/55157/64216/144233/9716/57696/9924/10622/27292/57038/23404/57470/9836/9879/96764/54888/51067/8886/55253/1797/64863/23438/84172/113802/9337/2237/28987/221078/79665/158234/9416/10352/55661/51…
MF	GO:0140657	ATP-dependent activity	484	0.398438026569653	2.06902289268956	1e-10	1.26740263788458e-08	1.04472793756323e-08	5238	tags=39%, list=26%, signal=30%	23461/7155/7486/113510/80205/8458/11218/9126/10396/1974/54505/10111/57697/9044/170506/5928/4436/1655/1665/5243/9775/51202/5981/23064/56916/4439/3320/10939/64848/5383/54454/60625/641/3313/57634/3329/4172/1836/257218/23303/9931/1653/11104/11325/4176/9525/5395/90423/5189/84515/5706/21/5984/9716/6782/10513/57696/4931/4641/254394/9879/80179/6596/301/8886/2963/4292/55930/374868/51703/51182/2071/4643/84…
BP	GO:0090305	nucleic acid phosphodiester bond hydrolysis	238	0.42478522259946	2.0842462472564	1.01529666579366e-10	1.26740263788458e-08	1.04472793756323e-08	5208	tags=47%, list=26%, signal=35%	7486/83940/57472/28990/10111/2073/29102/57697/11340/81608/9790/1479/11052/146857/246243/116461/90806/1653/23212/5395/5932/55629/9924/23404/7507/80198/92667/9937/1797/22916/2071/84083/9337/2237/28987/7247/88745/5394/51692/57109/1776/5393/9131/51010/55520/5073/51367/10799/64789/5810/51110/1677/10556/10940/55720/79707/10171/29883/55728/6419/122618/5428/1478/11102/5896/51585/29777/7257/129563/340554/…
BP	GO:0015931	nucleobase-containing compound transport	212	0.440391454636083	2.12810260233717	1.22287444306951e-10	1.5033944289494e-08	1.23925744996231e-08	4584	tags=45%, list=22%, signal=35%	23169/9631/65109/23279/54847/23443/4869/91746/57122/55508/9775/6426/9939/53371/11052/55677/23180/7884/56262/51808/29074/9908/5901/129401/4641/7048/9793/54888/4927/8106/9972/6432/292/10657/4116/3178/1070/22916/57724/10478/3181/55795/7175/961/220988/8658/9804/23636/284439/10212/55186/23299/8888/6741/7514/291/79902/348995/29072/55746/10128/55308/84912/65110/81034/84275/9984/84324/63910/144983/59343/…
BP	GO:0009451	RNA modification	152	0.481742143946542	2.23117756537576	1.44788777021328e-10	1.74756423096604e-08	1.44052814804279e-08	5039	tags=49%, list=25%, signal=37%	6894/24140/57505/57721/29063/56339/1736/1787/8731/134637/8846/51574/54517/54482/54931/64216/144233/64172/27292/9836/25821/96764/54888/55253/64863/113802/54433/221078/158234/54802/51504/79066/5073/2091/6741/51106/11062/55623/63892/55006/51654/29081/142940/51605/83480/55644/55651/221120/92345/117246/79979/26610/285367/55250/55039/152992/27079/54974/196074/55783/81627/60487/11180/4234/29890/10436/48…
BP	GO:0006401	RNA catabolic process	247	0.420049991936792	2.06119331199685	1.46455962171174e-10	1.74756423096604e-08	1.44052814804279e-08	4107	tags=39%, list=20%, signal=31%	65109/57472/4869/29102/11340/170506/3192/1655/60493/55596/9698/9775/7188/9939/57721/5436/3184/146857/56339/246243/1736/10236/90806/79882/1787/10949/51808/8087/9652/55629/9924/23404/26135/54888/472/4292/3646/4116/1797/10605/22916/9337/2237/115024/23435/55795/10492/342977/27327/51441/2107/5394/8882/5393/51010/79066/5073/6741/51538/23708/3183/22868/8148/10128/79048/65110/10179/57690/10940/5578/29883…
CC	GO:0015934	large ribosomal subunit	109	0.53034994456139	2.34052806276743	1.5274836947538e-10	1.79623227525107e-08	1.48064552196273e-08	6357	tags=70%, list=31%, signal=48%	4869/54148/11222/29074/6125/6143/51318/6128/130916/4736/6135/6146/54948/64983/6138/6169/6168/51538/6147/64981/6166/6181/6124/6175/23521/51258/51642/6130/65008/6133/26589/124995/6137/25873/6173/6176/9801/6129/54534/6152/9513/9349/9045/51263/6122/57129/6132/11224/6167/6159/6165/6155/6156/6136/6142/6139/9553/28977/6141/140801/64976/740/285855/10884/6171/51121/6154/29088/29093/6160/55052/28998/79590/…
BP	GO:0042273	ribosomal large subunit biogenesis	67	0.61340229332798	2.52823488235904	1.84644532943169e-10	2.14029391471553e-08	1.76425768770059e-08	5643	tags=79%, list=28%, signal=57%	4869/23560/84365/90441/2971/23212/4931/6125/84154/51018/10969/55299/6128/8886/55759/4736/6135/23195/10412/84549/55794/26156/6169/6147/22868/55003/6838/6175/79707/6130/65008/51187/81887/55651/54680/51491/117246/9326/6129/80135/6152/115416/22907/9045/6122/11224/6165/4839/140801/285855/55153/51121/6154
CC	GO:0071013	catalytic step 2 spliceosome	68	0.610311628307375	2.51847433899431	2.20821062732174e-10	2.52358042677304e-08	2.08020316174979e-08	3485	tags=54%, list=17%, signal=45%	22938/23398/5411/3192/1655/55596/10283/9775/8899/6426/10286/9939/10236/60625/53938/9716/51645/4116/3178/3190/3185/57703/9343/10291/3181/9416/10492/220988/10450/10250/3183/27339/3187/5356/10569/10992/4670
BP	GO:0001510	RNA methylation	72	0.590192338302236	2.45825494496943	2.59224268564393e-10	2.92131349323818e-08	2.40805702113765e-08	4970	tags=61%, list=24%, signal=46%	6894/24140/57721/29063/56339/1787/8731/51574/54482/54931/64216/144233/27292/9836/25821/96764/54888/64863/113802/221078/158234/51504/79066/2091/51106/63892/55006/29081/51605/117246/79979/55039/152992/196074/55783/81627/60487/11180/4234/29890/10436/4839/127253/55798
BP	GO:0050657	nucleic acid transport	154	0.475001588263873	2.20139747304228	4.68820939184747e-10	5.14055824397978e-08	4.23739437778077e-08	4584	tags=50%, list=22%, signal=39%	9631/65109/23279/54847/4869/91746/57122/9775/6426/9939/53371/11052/55677/23180/7884/51808/29074/9908/5901/129401/4641/7048/9793/54888/4927/8106/9972/6432/10657/4116/3178/1070/22916/3181/55795/7175/220988/8658/9804/23636/10212/23299/8888/6741/7514/79902/348995/29072/55746/10128/55308/65110/9984/84324/144983/59343/29107/23225/11269/23165/57187/5976/3800/84248/5903/11260/6428/6311/55051/6396/2733/81…
BP	GO:0050658	RNA transport	154	0.475001588263873	2.20139747304228	4.68820939184747e-10	5.14055824397978e-08	4.23739437778077e-08	4584	tags=50%, list=22%, signal=39%	9631/65109/23279/54847/4869/91746/57122/9775/6426/9939/53371/11052/55677/23180/7884/51808/29074/9908/5901/129401/4641/7048/9793/54888/4927/8106/9972/6432/10657/4116/3178/1070/22916/3181/55795/7175/220988/8658/9804/23636/10212/23299/8888/6741/7514/79902/348995/29072/55746/10128/55308/65110/9984/84324/144983/59343/29107/23225/11269/23165/57187/5976/3800/84248/5903/11260/6428/6311/55051/6396/2733/81…
MF	GO:0003729	mRNA binding	285	0.397633088182473	1.98121776522693	5.35835597017551e-10	5.79702671226721e-08	4.77852545045546e-08	5820	tags=49%, list=29%, signal=36%	549/51631/65109/3658/7555/51747/10181/11340/170506/3192/91746/1655/113251/9698/84081/22950/9775/6426/1479/9939/57721/11052/3184/58155/4691/7884/56339/10236/90806/48/5814/1982/10949/8087/11171/9908/85451/9716/6125/22828/26135/7072/26354/10657/1797/8661/3190/22916/6429/1429/23435/3181/7175/10492/220988/342977/51441/51247/2107/26156/8880/55692/708/6189/58517/10450/5393/5073/6741/3183/7157/6434/79048…
CC	GO:0000776	kinetochore	124	0.497927186016942	2.24314369869249	5.81832626867985e-10	6.21182886106162e-08	5.1204494613839e-08	5426	tags=52%, list=27%, signal=38%	54908/23279/9735/79003/3192/57122/9183/3619/92822/9793/27085/10403/23291/55055/7756/83540/79172/7175/1060/9184/10428/253635/91272/7514/64946/79980/79902/348995/55746/23219/5048/134492/5501/4999/283489/64769/4659/23122/284058/324/6990/84295/221150/55166/8243/387103/6396/81929/201161/8655/79023/5905/5253/259282/84516/51164/26039/701/10615/6249/348235/90417/119504/51112
BP	GO:0071103	DNA conformation change	203	0.439544165482063	2.11101816317423	5.95680127521123e-10	6.27707604507324e-08	5.17423312408642e-08	5290	tags=45%, list=26%, signal=34%	7155/51773/7486/113510/80205/4869/23310/10111/57697/170506/5928/5813/8520/23270/4678/23064/56916/3619/64754/641/4172/257218/1653/4176/25842/84515/5984/266812/254394/8208/301/2963/23198/7259/2071/84083/4331/84181/3181/11339/6117/2547/5985/1107/9131/132660/7157/1677/546/10270/25788/10664/7978/23137/79648/4674/23378/85453/23411/25/6742/10592/9025/3146/4683/3149/387103/165545/10051/254048/89797/40154…
CC	GO:0005882	intermediate filament	201	-0.37877119402315	-2.11792183441199	6.37703575296124e-10	6.63375232045224e-08	5.46824361326797e-08	6620	tags=51%, list=32%, signal=35%	100131902/3692/3857/3860/5010/386674/4741/100533177/3846/386684/83895/64780/337960/386677/3872/387266/728224/151531/85291/8688/83897/100132386/3882/8687/2670/440021/83900/5317/3854/353288/390792/3886/386672/6509/25984/26502/386680/3848/84616/256329/3851/400673/387264/9119/112802/338785/337976/337959/653240/337968/11011/85280/337880/337969/4001/337974/5630/667/9118/3883/10763/125115/3887/728318/81…
CC	GO:0045095	keratin filament	91	-0.502373506620618	-2.47418248444565	6.55099878121182e-10	6.72845621655098e-08	5.54630862835708e-08	6469	tags=59%, list=32%, signal=41%	3860/386674/100533177/3846/386684/83895/386677/387266/728224/85291/83897/100132386/440021/83900/3854/386672/386680/3848/84616/3851/387264/9119/112802/338785/653240/85280/3887/728318/81850/353333/3856/319101/83896/85293/387267/83755/81872/386685/3853/196374/440050/728255/387273/386681/144501/439915/3891/1452/353332/3850/3855/386682/85294/51350
CC	GO:0000779	condensed chromosome, centromeric region	132	0.486325026800673	2.21485163253822	7.87285073464863e-10	7.98503885761738e-08	6.58211757473124e-08	5426	tags=51%, list=27%, signal=37%	54908/23279/9735/23310/79003/3192/57122/9183/3619/92822/9793/27085/10403/11335/23291/55055/7756/83540/79172/7175/1060/9184/10428/253635/91272/7514/64946/79980/79902/348995/55746/23219/546/5048/134492/5501/4999/283489/64769/4659/23122/284058/324/6990/84295/221150/55166/8243/387103/6396/81929/201161/8655/79023/5905/5253/259282/84516/51164/26039/701/10615/6249/348235/90417/119504/51112
BP	GO:0042274	ribosomal small subunit biogenesis	65	0.598115810575947	2.43488193525913	9.23229908185934e-10	9.24825614200082e-08	7.62339549917274e-08	5445	tags=74%, list=27%, signal=54%	4869/84946/57050/9790/55813/10885/153443/23212/25879/25983/64434/25926/6194/28987/88745/6202/6230/6169/55781/79954/6234/10799/11056/90121/6838/55720/9277/6217/10171/83732/6223/29777/5822/55127/6201/6227/65095/6209/6208/7520/27340/10436/6232/92797/161424/404672/51065/6218
BP	GO:0008033	tRNA processing	114	0.50563063360839	2.24928352758428	9.63327274478894e-10	9.53224085990457e-08	7.8574858819498e-08	5064	tags=53%, list=25%, signal=40%	6894/24140/57505/116461/1787/134637/8846/54517/1653/54482/54931/144233/64172/9836/25821/54888/23536/55253/26024/221078/158234/51095/54802/51504/55520/6741/11062/55623/51367/10799/10556/63892/10940/55006/51654/11102/142940/51605/83480/55644/79979/26610/55250/55039/152992/54974/60528/81627/60487/112858/11180/4234/54859/51002/127253/84267/55798/84881/64118/83707
MF	GO:0140101	catalytic activity, acting on a tRNA	97	0.531802892450123	2.32537673981223	1.11804935012596e-09	1.09299426830386e-07	9.00962025453441e-08	5861	tags=57%, list=29%, signal=41%	118672/6894/55699/24140/57505/1787/8846/54482/54931/55157/144233/57038/57470/9836/54888/51067/55253/23438/221078/158234/10352/51095/23395/54802/55520/11062/51367/10799/10556/10940/55006/79731/11102/51651/83480/124454/51091/79979/55039/152992/60528/81627/60487/4234/344405/10056/127253/55798/64118/83707/10557/5188/79587/10775/129450
CC	GO:0030684	preribosome	66	0.591810903475919	2.41348251270249	1.13745677155119e-09	1.09872907671028e-07	9.05689263964442e-08	3625	tags=58%, list=18%, signal=47%	84946/57050/9790/55813/10885/51602/153443/51096/90441/23212/25879/25983/51018/10969/55759/11103/23195/10412/134430/28987/88745/84549/26156/55781/2091/79954/10528/55720/9277/22884/83732/81887/5822/117246/55127/23076/6201/65095
MF	GO:0003724	RNA helicase activity	73	0.579661555593559	2.42368882317591	1.27173511216464e-09	1.21398337648281e-07	1.0006941055968e-07	3384	tags=47%, list=17%, signal=39%	11218/1974/54505/57697/170506/1655/1665/9775/51202/64848/60625/1653/11325/9716/57696/9879/8886/79665/9416/55661/55794/10212/11056/9188/55308/55760/10521/79039/8449/90957/25788/11269/54606/5976
BP	GO:0006413	translational initiation	111	0.513977290944114	2.27549361105202	1.3878963709708e-09	1.30946408768105e-07	1.07939945424094e-07	5664	tags=59%, list=28%, signal=43%	1974/4869/54505/7458/219402/4690/5436/84285/468/56339/8667/84919/8846/6198/1982/1653/8669/10987/1983/8440/3646/10657/1967/8661/10605/22916/7175/8891/51441/51247/1977/6059/6189/9669/9451/28985/10959/10480/1964/55024/440275/400961/23521/4528/8894/23367/1975/6188/56919/1965/2733/22927/10209/8892/51386/8890/55364/8893/83939/127933/5936/64410/6218/8562/6352/8664
MF	GO:0008186	ATP-dependent activity, acting on RNA	75	0.57171291354471	2.40245841312901	1.85343970997585e-09	1.72859882836138e-07	1.42489484781446e-07	4561	tags=52%, list=22%, signal=41%	11218/1974/54505/57697/170506/1655/1665/9775/51202/64848/60625/1653/11325/9716/57696/9879/8886/79665/9416/55661/55794/10212/11056/9188/55308/55760/10521/79039/8449/90957/25788/11269/54606/5976/56919/55510/22907/1662/80119
MF	GO:0003697	single-stranded DNA binding	112	0.50970435748491	2.25697758272608	1.93559740806352e-09	1.78470879193493e-07	1.47114664244445e-07	5310	tags=58%, list=26%, signal=43%	7555/6118/10111/2073/170506/4436/3192/5813/5436/641/3329/4172/5814/23168/4176/5395/84515/54386/5932/129401/254394/79677/301/4292/56852/79035/3178/84083/7247/3181/83932/6117/57109/8880/7157/10128/5422/7013/1408/6419/56941/7257/55775/6742/51567/6119/10592/3146/50804/51444/5893/10051/10923/64710/2072/4175/5937/6594/80169/29935/5093/50485/1660/10635/8939
BP	GO:0006261	DNA-dependent DNA replication	145	0.472705225778231	2.16810510025494	1.9880276856197e-09	1.81245580237284e-07	1.49401867704643e-07	5068	tags=49%, list=25%, signal=37%	23595/11232/7486/201973/57697/91603/5813/11169/5981/54465/641/4172/4176/58525/5984/545/254394/92667/5980/64863/5000/84083/2237/253714/9416/6117/5985/84296/5111/64318/8882/9188/546/5422/7013/26271/8914/6733/6419/9984/5428/9093/441161/84268/4999/55345/51053/197342/6742/54617/22891/5976/10269/3978/4683/11073/54962/64785/64710/5983/4175/54107/5557/90381/259282/5001/29935/92797/79075/63922/50485
MF	GO:0008173	RNA methyltransferase activity	58	0.613676731361886	2.44252429686757	2.05877359536903e-09	1.85609877253603e-07	1.52999385087425e-07	4970	tags=64%, list=24%, signal=48%	6894/24140/57721/29063/56339/1787/8731/54482/54931/64216/144233/27292/9836/96764/54888/64863/113802/221078/158234/79066/2091/51106/55006/29081/117246/79979/55039/152992/196074/55783/81627/60487/4234/10436/4839/127253/55798
BP	GO:1903311	regulation of mRNA metabolic process	267	0.396138479206512	1.95951022059385	2.49517995240619e-09	2.22482309162899e-07	1.83393561799756e-07	5924	tags=48%, list=29%, signal=35%	22938/9646/57472/4869/10181/11340/170506/3192/91746/1655/60493/9698/84081/7188/9939/57721/11052/5436/3184/55677/4691/56339/10236/90806/79882/9584/51574/10949/8087/9924/23404/26135/7072/4292/6432/10657/4116/3178/3190/10605/22916/9337/57703/6429/115024/23435/123169/55795/10492/342977/27327/51441/708/580/58517/5393/51010/79066/5073/3183/22868/8148/6434/79048/10179/57690/51341/10521/27339/5578/29883/…
MF	GO:0008757	S-adenosylmethionine-dependent methyltransferase activity	133	0.48420436895987	2.20536369347724	2.77870595063795e-09	2.45069783516047e-07	2.02012558470864e-07	4977	tags=47%, list=24%, signal=35%	6894/24140/79918/55251/92342/1786/57721/29063/56339/64754/56950/1787/8731/3275/54931/64216/27292/80335/54888/79609/55170/83852/64863/90826/8726/221078/158234/51805/79066/2091/51106/29072/9869/54093/51611/29104/55006/29081/6419/1789/51451/79723/54496/23378/4297/80854/9739/117246/79979/55471/5409/196074/55783/81627/60487/4234/10436/4839/79091/58508/55798/196483
BP	GO:0016570	histone modification	439	0.350227732640376	1.80900280310264	2.80966475442809e-09	2.45135696961608e-07	2.02066891337137e-07	4625	tags=36%, list=23%, signal=29%	22938/9646/6885/5599/6879/6018/79918/8473/9474/8520/55818/9112/56916/10600/1786/3619/6421/9643/55677/64754/56950/22976/23376/5579/57634/3275/26009/23774/23168/7443/55683/84108/79829/79960/23741/8864/9913/80335/86/10038/472/94104/10933/6045/26122/10626/55170/10782/83852/54934/11137/3065/8726/27005/7334/123169/22823/3141/9329/9682/51322/23309/51504/4302/117143/5187/2091/8888/7862/51176/4591/7157/77…
BP	GO:0071824	protein-DNA complex subunit organization	159	0.461042189143558	2.1485773247028	3.49189530979947e-09	3.01417431316095e-07	2.48460277698386e-07	5461	tags=51%, list=27%, signal=38%	51773/9735/4869/6879/79003/5928/8520/23270/4678/64754/196528/257218/25842/6925/5706/266812/8208/6605/9013/23198/7259/6047/64431/81611/79172/64425/1060/11339/26054/2960/6882/2186/54700/132660/8888/5925/64946/7157/29072/6880/546/7013/5889/6597/6908/10664/55814/4674/85453/1810/23126/51053/54617/23493/9025/3146/5893/387103/6878/254048/6598/2958/401541/6883/9349/201161/11198/79711/6601/54107/23234/129…
CC	GO:0098798	mitochondrial protein-containing complex	233	0.409893314079961	2.0040315822634	3.89517446532912e-09	3.32688901175584e-07	2.74237546290318e-07	6433	tags=55%, list=32%, signal=38%	11232/221154/29090/54148/10939/134266/3313/10440/10240/131118/11222/7818/54931/5163/29074/594/1737/64965/7385/51318/28973/130916/292/56922/26520/64968/54948/10651/56945/9804/51023/64983/64969/26515/4723/64087/7386/64981/291/4698/6391/1327/55173/51258/51642/60488/91689/8801/54927/5428/4706/11331/4717/4724/26589/54460/4710/124995/5162/29928/51103/9801/6389/10989/4715/54534/55750/286097/617/51263/57…
CC	GO:0022625	cytosolic large ribosomal subunit	55	0.620875452203063	2.45206786362505	4.45157472308346e-09	3.76250805240616e-07	3.10145896825354e-07	5643	tags=82%, list=28%, signal=59%	6125/6143/6128/4736/6135/6146/6138/6169/6168/51538/6147/6166/6181/6124/6175/23521/6130/65008/6133/6137/25873/6173/6176/6129/6152/9513/9349/9045/6122/6132/11224/6167/6159/6165/6155/6156/6136/6142/6139/6141/140801/285855/6171/51121/6154
BP	GO:0031123	RNA 3'-end processing	97	0.520745960939639	2.27702888064637	5.27623548244981e-09	4.41354378397915e-07	3.63811180200609e-07	4025	tags=47%, list=20%, signal=38%	9646/11340/170506/91746/81608/1479/64895/11052/7884/1736/79882/51574/54931/23404/22828/26024/25896/22916/58490/123169/51095/5394/51692/580/55339/5393/51010/55520/5073/2091/6741/57117/25888/1478/51585/55197/351/1477/26512/55656/11051/23248/6227/64852/79869/60528
BP	GO:0032204	regulation of telomere maintenance	74	0.556529487282995	2.3330414409864	5.63423164031318e-09	4.66491382954094e-07	3.8453177059667e-07	5052	tags=58%, list=25%, signal=44%	26272/10111/170506/3192/908/10694/3184/1736/6950/54386/10576/10575/26277/545/472/26354/8550/79035/3178/3181/10574/8658/5394/5073/3183/546/7515/7013/79618/142/7203/5976/92345/167227/4683/2072/80119/7520/80169/84464/7874/23293/1499
CC	GO:0005684	U2-type spliceosomal complex	66	0.577753011729854	2.35615258570162	6.86950120730842e-09	5.59484721204798e-07	4.61186762131117e-07	4662	tags=56%, list=23%, signal=43%	22938/51631/27336/84950/51747/55015/10283/9775/10286/9129/9939/3550/4236/11193/9716/55660/51645/57703/9343/10291/51634/55692/10450/140432/27339/7737/8449/5356/55234/8559/10992/54883/26121/79753/10946/51340/23450
BP	GO:0006400	tRNA modification	84	0.531120460305837	2.27487843281043	6.89530097614984e-09	5.59484721204798e-07	4.61186762131117e-07	5039	tags=55%, list=25%, signal=41%	6894/24140/57505/1787/134637/8846/54517/54482/54931/144233/64172/9836/25821/54888/55253/221078/158234/54802/51504/6741/11062/55623/63892/55006/51654/142940/51605/83480/55644/79979/26610/55250/55039/152992/54974/81627/60487/11180/4234/54859/51002/127253/84267/55798/84881/64118
BP	GO:0032392	DNA geometric change	84	0.527280243287921	2.25843013619173	1.14485271250756e-08	9.19736129632315e-07	7.58144255890888e-07	5856	tags=61%, list=29%, signal=43%	7486/113510/80205/10111/57697/170506/5813/23064/56916/641/4172/1653/4176/84515/5984/254394/301/2963/2071/84083/4331/84181/3181/6117/2547/5985/1107/546/25788/7978/6742/3146/4683/3149/165545/89797/55636/5983/4175/23132/80119/7520/92797/79075/63922/1660/56897/10721/8607/5888/164045
CC	GO:0140534	endoplasmic reticulum protein-containing complex	116	0.488326150557097	2.17652122749314	1.30790045029808e-08	1.04042198565869e-06	8.57626363384317e-07	4544	tags=48%, list=22%, signal=38%	54941/56851/51141/84447/26043/9183/23197/94101/11231/5283/79071/10558/3703/28972/23478/58505/5277/201595/9694/7415/1603/54431/60561/10952/51227/2923/23065/23193/51009/5034/3638/11124/128869/6400/811/819/29095/6726/7186/200185/9789/90701/51234/23204/79139/567/11236/93380/58477/2081/60559/93183/29927/10026/51035/10130
MF	GO:0004518	nuclease activity	193	0.422260081358288	2.01860688636518	1.64206213034125e-08	1.29356234229018e-06	1.06629154585471e-06	4934	tags=45%, list=24%, signal=34%	7486/83940/57472/28990/10111/2073/29102/57697/146857/246243/116461/90806/8846/1653/5395/5932/9924/23404/80198/92667/9937/1797/84083/9337/2237/28987/7247/5394/51692/57109/1776/5393/51010/55520/5073/51367/10799/64789/5810/51110/1677/10556/10940/7515/10171/5889/29883/55728/6419/122618/5428/11102/5896/8930/7257/129563/340554/81887/55345/9941/55775/1773/197342/6188/51567/23357/23405/167227/64421/20162…
BP	GO:0000725	recombinational repair	127	0.467452479911804	2.1103989900117	1.80084339059962e-08	1.40500416070436e-06	1.15815373520951e-06	4969	tags=50%, list=24%, signal=38%	7486/113510/6118/2073/57697/6421/196528/641/7528/4172/5885/4176/84515/54386/10213/5932/254394/80198/79677/10933/5980/79035/2237/7334/253714/6117/2074/84296/64210/64110/29072/7515/79728/5889/8914/1111/142/55693/55183/25788/23137/125150/441161/119392/54617/22891/6119/135458/51444/4683/79000/23503/83695/5893/64710/2072/3364/4175/2521/286053/84464/29935/92797
BP	GO:0006352	DNA-templated transcription, initiation	108	0.494491921805373	2.18585022702135	2.12025952446283e-08	1.63845578871347e-06	1.35058937528189e-06	5541	tags=56%, list=27%, signal=41%	51773/6879/170506/29079/6874/9774/23064/5436/22976/2961/9439/64216/5706/2963/902/9013/9441/23054/2071/9443/9329/64425/2074/2960/6882/1022/54700/6873/51106/7157/51616/6880/3725/7019/6597/6908/55814/171568/6877/1810/26036/23493/3146/9440/5469/6878/6598/2958/6883/10923/4286/9282/129685/9014/55290/404672/7343/55729/9968/9969
CC	GO:0005743	mitochondrial inner membrane	434	0.337485955865694	1.74373838257534	2.42024343998802e-08	1.85262785585498e-06	1.52713275250088e-06	6558	tags=49%, list=32%, signal=34%	221154/54902/29090/8604/51004/54205/54148/57380/23409/10939/134266/3313/93058/10440/3329/10240/84129/131118/11222/7818/29074/64965/2628/7385/79944/51318/28973/55863/9016/25875/292/51300/137682/26520/399512/64968/1355/54948/10651/112724/2806/5250/79133/51805/3945/56945/10730/10166/51023/64983/115209/2110/79714/401612/64432/64969/284439/26515/4723/10165/55186/9131/4358/7386/64981/23456/51660/291/46…
BP	GO:0018205	peptidyl-lysine modification	348	0.36223616637124	1.84170443665214	2.47274550022663e-08	1.87512682138681e-06	1.54567879079587e-06	4325	tags=36%, list=21%, signal=29%	22938/9646/6885/6879/6018/51601/79918/8473/9474/8520/55818/92342/1786/23409/9643/55677/64754/56950/22976/57634/25950/10401/26009/23774/23168/55683/79829/10054/79960/23741/9913/80335/86/79609/10933/26354/26122/10626/55170/10782/205564/83852/54934/11137/3065/8726/23408/22823/4826/9329/26054/115426/9682/57337/51504/4302/117143/5187/8888/7862/51176/79969/29072/5562/6880/546/9869/54093/29104/55167/957…
BP	GO:0043487	regulation of RNA stability	152	0.442542193830416	2.04962390568047	2.91775545424386e-08	2.19209886627173e-06	1.80696083394401e-06	4051	tags=40%, list=20%, signal=32%	57472/4869/11340/170506/3192/60493/9698/7188/57721/5436/3184/56339/1736/10236/90806/79882/1787/10949/51808/8087/9924/23404/26135/54888/4292/1797/10605/9337/115024/23435/55795/10492/342977/27327/51441/5393/51010/79066/5073/51538/3183/22868/8148/57690/5578/29883/197135/129563/7186/79072/23367/5976/92345/4670/167227/50804/79675/23112/201626/10922/9513
MF	GO:0003712	transcription coregulator activity	470	0.336111681328178	1.74622786197855	3.17986445511212e-08	2.36710276961282e-06	1.95121764826484e-06	5724	tags=40%, list=28%, signal=30%	22938/51773/55749/57472/4869/55835/9044/3192/29079/84851/10463/10153/55818/9112/9325/9774/10600/9994/694/5579/10401/9792/3275/10915/1653/9439/92140/64216/5932/10987/79960/23741/8864/9913/286205/86/84458/6605/865/81550/1428/9441/23054/163126/9139/3065/8204/4863/51460/6047/27005/79364/7110/55274/9443/9425/10766/6882/57727/23309/10206/126272/708/9321/7251/117143/64210/5925/4591/9612/10443/51616/8148…
CC	GO:0034399	nuclear periphery	128	0.469063443447006	2.12951276860535	3.69730487210406e-08	2.70537607484077e-06	2.23005845381449e-06	4810	tags=47%, list=24%, signal=36%	22938/10238/55791/9126/3192/57122/8520/6421/468/641/22976/29945/7528/5885/9782/59348/129401/26277/22828/10969/9972/55660/284695/10274/6304/9360/23515/3181/7175/3141/5111/22944/10250/9612/7157/26012/5422/10270/9984/1605/11331/8089/23165/4670/9894/5687/1073/11260/1822/8243/4152/387103/25900/8573/64395/4968/2672/22880/1609/4841
CC	GO:0055029	nuclear DNA-directed RNA polymerase complex	91	0.508178088294396	2.19941072129792	3.70097047457882e-08	2.70537607484077e-06	2.23005845381449e-06	4704	tags=55%, list=23%, signal=42%	9646/10621/84265/6879/55718/6874/5431/5436/2961/4172/23168/10622/2963/902/2071/84172/58490/4331/123169/64425/4646/2960/6882/1022/5828/6873/64210/11128/51616/6880/79871/5422/6908/5440/171568/55197/6877/80349/2965/25885/23248/8464/6878/2958/6883/2648/5430/5557/27097/129685
BP	GO:0010833	telomere maintenance via telomere lengthening	75	0.544277301547995	2.28716817689456	3.92074359583303e-08	2.81632469887229e-06	2.3215140999487e-06	5052	tags=56%, list=25%, signal=42%	26272/10111/170506/3192/908/10694/5981/3320/1736/6950/54386/10576/10575/26277/545/472/8550/3178/54433/3181/10574/8658/6117/5394/5073/3183/7013/79618/142/7203/55651/92345/167227/9894/2072/80119/7520/80169/84464/23293/64858/1499
BP	GO:0065004	protein-DNA complex assembly	120	0.469504256106124	2.1036432920011	3.9221677467657e-08	2.81632469887229e-06	2.3215140999487e-06	5461	tags=52%, list=27%, signal=38%	51773/9735/4869/6879/79003/5928/8520/23270/4678/64754/257218/25842/6925/5706/266812/8208/9013/7259/6047/79172/64425/1060/11339/26054/6882/54700/5925/64946/7157/6880/546/7013/5889/6597/6908/55814/4674/85453/1810/23126/51053/23493/3146/5893/387103/6878/254048/6598/2958/401541/6883/201161/79711/23234/9014/55290/50809/404672/6046/7343/51112/55729
BP	GO:0051028	mRNA transport	122	0.476998817365202	2.13664304000203	4.29043362030596e-08	3.05373494694408e-06	2.51721285534848e-06	4339	tags=48%, list=21%, signal=38%	9631/65109/23279/91746/57122/9775/6426/9939/53371/55677/7884/9908/129401/4641/54888/4927/8106/9972/6432/4116/3178/1070/22916/3181/55795/7175/220988/8658/23636/10212/23299/8888/7514/79902/348995/29072/55746/10128/55308/65110/9984/84324/144983/59343/23225/11269/23165/57187/5976/3800/84248/5903/6428/6396/2733/81929/79023/55706
BP	GO:0006913	nucleocytoplasmic transport	289	0.37568556121639	1.87382692403764	4.43277068280247e-08	3.10064666553959e-06	2.55588247899518e-06	6016	tags=47%, list=30%, signal=34%	9631/65109/23279/4869/4792/84946/3842/9147/91746/57122/84455/53371/11052/55677/4088/3313/26953/51808/23212/84220/5901/129401/3843/55705/9221/10527/54888/10892/4927/8106/9972/10657/3839/3178/22916/51277/55341/23435/3181/55795/7175/11214/23636/6059/580/2737/55781/8882/10212/8888/6741/7514/7157/8498/79902/29072/55746/55308/65110/60468/23633/51684/1408/9984/5501/84324/811/11331/84268/26060/29107/1126…
BP	GO:0051169	nuclear transport	289	0.37568556121639	1.87382692403764	4.43277068280247e-08	3.10064666553959e-06	2.55588247899518e-06	6016	tags=47%, list=30%, signal=34%	9631/65109/23279/4869/4792/84946/3842/9147/91746/57122/84455/53371/11052/55677/4088/3313/26953/51808/23212/84220/5901/129401/3843/55705/9221/10527/54888/10892/4927/8106/9972/10657/3839/3178/22916/51277/55341/23435/3181/55795/7175/11214/23636/6059/580/2737/55781/8882/10212/8888/6741/7514/7157/8498/79902/29072/55746/55308/65110/60468/23633/51684/1408/9984/5501/84324/811/11331/84268/26060/29107/1126…
CC	GO:0019866	organelle inner membrane	489	0.329644994753176	1.7143996379269	4.80226586595138e-08	3.33039190054098e-06	2.74526291608233e-06	6573	tags=49%, list=32%, signal=34%	221154/256979/54902/29090/25972/8604/51004/54205/54148/57380/23409/10939/4088/134266/3313/93058/10440/3329/10240/84129/131118/11222/7818/9782/29074/64965/2628/7385/79944/51318/28973/55863/9016/3708/25875/292/11335/51300/137682/23333/26520/399512/64968/1355/54948/10651/112724/2806/5250/79133/51805/3945/56945/10730/10166/51023/64983/115209/2110/79714/401612/64432/64969/284439/26515/4723/10165/55186…
BP	GO:0042742	defense response to bacterium	248	-0.325307948351898	-1.88093483489008	4.88689208110203e-08	3.3603595208527e-06	2.76996541332045e-06	6759	tags=53%, list=33%, signal=36%	3346/613209/284110/57506/6279/8764/9636/54/2244/3605/114609/503841/6868/245939/245934/5319/4938/1535/6407/6278/245913/1755/64127/3593/1670/504180/5650/130120/4615/3133/5199/6283/56833/353143/171389/5580/7124/85569/10563/1130/414325/5587/115361/5225/5919/114771/1672/3586/6280/400709/7132/4153/602/2150/6556/117285/79792/3105/354/283/254773/920/140683/2243/245915/503618/54210/653808/7099/57119/11477…
BP	GO:0000724	double-strand break repair via homologous recombination	126	0.464951511220301	2.09467814811715	5.10781658556626e-08	3.48275830044409e-06	2.87085949444388e-06	4969	tags=49%, list=24%, signal=37%	7486/113510/6118/2073/57697/6421/196528/641/7528/4172/5885/4176/84515/54386/10213/5932/254394/80198/79677/10933/5980/79035/2237/7334/253714/6117/2074/84296/64210/64110/29072/7515/79728/5889/8914/1111/142/55693/55183/25788/23137/125150/441161/119392/54617/22891/6119/135458/51444/4683/79000/23503/5893/64710/2072/3364/4175/2521/286053/84464/29935/92797
BP	GO:2001252	positive regulation of chromosome organization	73	0.548173957316101	2.29203244666224	5.33163807125964e-08	3.60507594251673e-06	2.97168669340209e-06	3626	tags=51%, list=18%, signal=42%	26272/10111/170506/908/10694/1786/6421/3184/1736/5885/6950/10576/10575/545/472/26354/8550/79035/83852/3178/2237/3181/7175/10574/8658/5073/546/9869/79618/7203/57343/23137/54737/6742/51535/92345/4683
BP	GO:0034655	nucleobase-containing compound catabolic process	371	0.34883742401018	1.78414675076463	6.36377324144692e-08	4.26740959347936e-06	3.51765247291463e-06	4107	tags=33%, list=20%, signal=27%	65109/57472/4869/29102/11340/170506/3192/1655/60493/55596/9698/22875/9775/5150/7188/9939/57721/5436/3184/146857/56339/246243/1736/10236/90806/79882/1787/10949/51808/53343/8087/9652/4907/6996/55629/9924/23404/80198/26135/100/54888/472/4292/3646/4116/1797/10605/22916/81602/9337/2237/55270/27115/115024/23435/3251/55795/7415/10492/342977/27327/51441/2107/5394/7374/57109/5151/1776/8882/5393/9131/51010…
BP	GO:0032543	mitochondrial translation	72	0.543358819637309	2.26318509845201	6.46460520401778e-08	4.29949234634429e-06	3.54409848717247e-06	4394	tags=50%, list=22%, signal=39%	55699/84340/219402/9617/57505/51335/8846/54931/55157/57038/28973/51067/64968/54948/10352/55005/23395/708/54516/85476/22868/10128/51258/92170/51654/60488/4528/79072/54460/124454/285367/55037/115416/10102/57129/51204
BP	GO:0006479	protein methylation	158	0.431260688015858	2.00693057943108	8.06978021446214e-08	5.28049973065692e-06	4.35274902229987e-06	5052	tags=44%, list=25%, signal=33%	22938/9646/6018/79918/55251/8473/55818/92342/1786/694/55677/64754/56950/22976/3275/23168/80335/79609/94104/55170/10782/83852/11137/90826/8726/22823/2107/9682/51504/4302/2091/29072/4524/546/9869/54093/29104/55693/55183/6419/1789/25940/10664/57343/51451/79723/54496/2625/23411/4297/80854/9739/11108/80349/1387/23512/7403/6598/55471/4089/80312/5870/2672/79091/58508/196483/7799/56254/1499
BP	GO:0008213	protein alkylation	158	0.431260688015858	2.00693057943108	8.06978021446214e-08	5.28049973065692e-06	4.35274902229987e-06	5052	tags=44%, list=25%, signal=33%	22938/9646/6018/79918/55251/8473/55818/92342/1786/694/55677/64754/56950/22976/3275/23168/80335/79609/94104/55170/10782/83852/11137/90826/8726/22823/2107/9682/51504/4302/2091/29072/4524/546/9869/54093/29104/55693/55183/6419/1789/25940/10664/57343/51451/79723/54496/2625/23411/4297/80854/9739/11108/80349/1387/23512/7403/6598/55471/4089/80312/5870/2672/79091/58508/196483/7799/56254/1499
BP	GO:0051052	regulation of DNA metabolic process	316	0.357871142146321	1.79650819390312	8.74770220760623e-08	5.67830845700136e-06	4.68066524860042e-06	5517	tags=42%, list=27%, signal=31%	26272/11232/7486/9760/4869/6118/10111/6018/170506/4436/3192/27000/908/10694/56916/3184/3320/196528/1736/641/22976/6950/54386/10576/5984/4931/10575/26277/545/472/7398/4292/26354/8550/79035/7913/3001/3178/84083/7334/3181/10574/8658/359787/2074/5394/3575/5985/5111/7037/30009/9131/51010/5073/4358/64210/3183/7157/64110/29072/546/7515/7013/79618/8914/1111/142/55693/55183/6419/7203/79184/9984/56941/2139…
BP	GO:0030490	maturation of SSU-rRNA	44	0.632489954824556	2.37751418281115	9.63555846502943e-08	6.20499376073403e-06	5.11481524534645e-06	3854	tags=68%, list=19%, signal=55%	57050/9790/55813/10885/153443/23212/25879/25983/25926/28987/88745/6202/55781/79954/6234/10799/11056/90121/55720/9277/6217/10171/83732/6223/29777/5822/55127/6227/65095/6208
CC	GO:0000428	DNA-directed RNA polymerase complex	92	0.509186420266723	2.21433927069563	1.06483704198544e-07	6.80321870761407e-06	5.60793581829714e-06	4731	tags=55%, list=23%, signal=43%	9646/10621/84265/6879/55718/6874/5431/5436/2961/4172/23168/10622/2963/902/2071/84172/58490/4331/123169/64425/4646/2960/6882/1022/5828/6873/64210/11128/51616/6880/79871/5422/6908/5440/171568/55197/6877/80349/2965/25885/23248/8464/6878/2958/6883/2648/5430/5557/27097/129685/5442
CC	GO:0030880	RNA polymerase complex	95	0.489108632511211	2.13463542993871	1.11687188102919e-07	7.0799206583366e-06	5.83602297044364e-06	4731	tags=54%, list=23%, signal=41%	9646/10621/84265/6879/55718/6874/5431/5436/2961/4172/23168/10622/2963/902/2071/84172/58490/4331/123169/64425/4646/2960/6882/1022/5828/6873/64210/11128/51616/6880/79871/5422/6908/5440/171568/55197/6877/80349/2965/25885/23248/8464/6878/2958/6883/2648/5430/5557/27097/129685/5442
BP	GO:0006402	mRNA catabolic process	206	0.399403542507259	1.92469664665133	1.20095181036584e-07	7.55389379016155e-06	6.22672199352471e-06	4081	tags=36%, list=20%, signal=29%	65109/57472/4869/11340/170506/3192/1655/60493/9698/9775/7188/9939/57721/5436/3184/56339/10236/90806/79882/10949/8087/9652/55629/9924/23404/26135/472/4292/3646/4116/1797/10605/22916/9337/115024/23435/55795/10492/342977/27327/51441/2107/5394/5393/51010/79066/5073/6741/23708/3183/22868/8148/79048/65110/57690/5578/29883/25904/197135/129563/7186/79072/23367/8559/5976/4670/167227/50804/79899/79675/2311…
MF	GO:0042162	telomeric DNA binding	34	0.663853121682233	2.39202920656698	1.25561183965859e-07	7.83694958999214e-06	6.46004666331228e-06	4848	tags=68%, list=24%, signal=52%	7486/6118/10111/5813/3184/4691/641/54386/26277/79035/3178/3181/6117/2547/65110/7013/79618/5976/9894/80119/7520/80169/23293
MF	GO:0003684	damaged DNA binding	66	0.549362455925176	2.24037217415791	1.50702403431125e-07	9.3343458125202e-06	7.6943597541291e-06	4588	tags=56%, list=23%, signal=44%	7486/6118/2073/4436/641/5932/6996/7507/79677/56852/9937/2071/2237/6117/2547/7374/5111/11201/5810/7515/1408/55693/51455/6188/6119/1387/3146/4683/79000/64421/5429/2956/2072/2033/4595/4968/7520
BP	GO:0000956	nuclear-transcribed mRNA catabolic process	99	0.490132266951728	2.14920137810911	1.69835181798183e-07	1.03700166478468e-05	8.54806971451797e-06	5924	tags=55%, list=29%, signal=39%	65109/57472/11340/170506/1655/9775/9939/5436/9652/55629/9924/23404/472/4292/3646/4116/1797/22916/9337/115024/55795/342977/27327/2107/5394/5393/51010/5073/6741/23708/79048/65110/57690/29883/197135/129563/8559/5976/167227/23112/201626/55181/55802/255967/23293/80153/22894/56006/22849/28960/23016/51594/56915/154197
BP	GO:0006338	chromatin remodeling	177	0.407001240609981	1.92433699595649	1.69979321439935e-07	1.03700166478468e-05	8.54806971451797e-06	4785	tags=41%, list=23%, signal=31%	51773/4869/5928/8520/23270/4678/56916/64754/196528/257218/57798/25842/55193/266812/86/8208/11335/6605/6304/23198/3065/7259/64431/81611/11339/2074/9682/2186/1107/132660/8888/5925/3183/29072/29915/546/51341/22955/55693/6597/10664/23081/79723/4674/2625/85453/22890/9031/1810/54617/9025/7403/10765/93624/387103/254048/6598/401541/6595/55636/2648/201161/11198/79711/5927/6601/54107/6594/11164/23234/22880…
MF	GO:0005179	hormone activity	114	-0.414505580943206	-2.12372038663183	1.71479052180615e-07	1.0383440517862e-05	8.5591350947025e-06	6695	tags=55%, list=33%, signal=37%	1444/51083/3625/1114/5741/9365/344901/284207/2056/11172/83729/85569/2980/5697/4295/2488/183/7276/4852/6781/3479/51738/8862/3375/885/2641/80763/56729/181/1908/27302/5744/3641/7425/5539/2695/375704/133/252995/5367/3630/3626/122876/1325/4922/3060/51052/3972/2520/2922/57817/3481/7252/79924/2689/3640/347148/84666/2691/5020/4878/551/1442
MF	GO:0003713	transcription coactivator activity	256	0.371741349871674	1.83459916791296	1.73324240914092e-07	1.04174288205699e-05	8.5871518656385e-06	5304	tags=42%, list=26%, signal=31%	22938/55749/57472/4869/55835/29079/84851/10463/10153/9112/9325/10600/5579/9792/3275/10915/9439/92140/10987/79960/8864/9913/86/6605/865/81550/9441/23054/8204/4863/6047/27005/79364/7110/9443/6882/10206/9321/7251/117143/64210/4591/6880/29915/607/7337/10521/29893/84969/57504/6597/8805/133746/29777/23411/6760/29117/25/2113/119392/1387/11315/23076/3146/8202/83637/8721/9440/5469/93624/8464/6878/329/5782…
CC	GO:0015935	small ribosomal subunit	67	0.556957520764016	2.29558879597291	1.92738059038587e-07	1.14990927282286e-05	9.47877420380172e-06	6049	tags=70%, list=30%, signal=49%	4869/54505/10240/6191/7818/64965/28973/6228/64968/6194/56945/6202/51023/6230/6189/64969/6234/6205/55173/6217/60488/6223/6207/54460/6188/6187/6201/6227/6222/6209/6233/6208/6224/6232/83939/64960/28977/23107/6204/64949/6210/51065/6218/51650/28957/6235/6203
CC	GO:0061695	transferase complex, transferring phosphorus-containing groups	226	0.388688168727795	1.89259342756825	1.98585558064636e-07	1.17614833440617e-05	9.69506443290586e-06	4444	tags=40%, list=22%, signal=31%	9646/11232/10621/5289/84265/6879/5635/5565/55718/6874/5431/905/5286/5436/894/2961/4172/23168/122809/30849/5257/10622/85417/56647/8835/2963/5980/902/2071/84172/58490/4331/123169/64425/4646/2960/6882/93/1022/5111/5828/6873/1021/64210/11128/51616/5562/6880/79871/5422/5636/5428/6908/130399/9655/5440/171568/55197/6877/81887/3643/1147/221823/5576/8503/80349/2965/25885/23248/23085/30837/899/5564/8464/68…
BP	GO:0042060	wound healing	402	-0.272575887317082	-1.62892129714043	2.43977556022361e-07	1.4345173112793e-05	1.18248161019533e-05	5000	tags=35%, list=25%, signal=27%	960/1634/5028/5754/8837/4352/5967/63036/3479/1277/6484/5058/51206/2624/2150/5359/83706/2811/54361/6556/3170/5627/7429/4780/6678/196527/2243/3848/60/3694/2157/10413/5329/7099/7035/2152/857/2065/1607/3315/5265/55612/1289/634/2048/389/6521/5023/7168/1026/7980/3611/1861/7040/79001/7450/8529/3630/6714/57175/3678/4846/3674/2246/2131/667/340205/239/3371/50848/57822/947/3690/89780/2812/2192/1432/7391/281…
BP	GO:0000959	mitochondrial RNA metabolic process	44	0.622337472212026	2.33935125039157	2.47194560337174e-07	1.4429760162416e-05	1.18945417370875e-05	5030	tags=70%, list=25%, signal=53%	60493/80298/57505/54931/55157/64216/25821/51067/130916/64863/10352/51095/54802/51106/22868/10128/5562/7019/55006/51654/84275/7978/79072/124454/79675/201626/60528/10922/133522/5442/84881
BP	GO:0006275	regulation of DNA replication	103	0.480601917031138	2.11098265652325	2.75618185214791e-07	1.59740425345201e-05	1.3167503374848e-05	5238	tags=50%, list=26%, signal=37%	23595/11232/9126/91603/7270/23560/641/466/58525/5984/545/64863/5515/84083/27101/57695/5985/5111/3399/7157/546/3725/253461/7013/26271/8914/11124/27154/51053/6742/54617/10269/4683/79915/54962/4142/114799/64710/5983/146059/90381/5879/80169/5001/8412/55704/79075/63922/50485/1660/56897
BP	GO:0006278	RNA-dependent DNA biosynthetic process	66	0.543744828218257	2.21746275131036	2.82004176390327e-07	1.62282403349724e-05	1.33770402148872e-05	3569	tags=47%, list=18%, signal=39%	26272/10111/3192/908/10694/5981/3320/1736/6950/54386/10576/10575/26277/545/472/8550/3178/54433/10574/8658/6117/5394/5073/3183/7013/79618/7203/55651/92345/167227/9894
BP	GO:0007004	telomere maintenance via telomerase	65	0.545843420421925	2.22208518879579	2.90545652013269e-07	1.66020240875751e-05	1.36851525047614e-05	3569	tags=48%, list=18%, signal=39%	26272/10111/3192/908/10694/5981/3320/1736/6950/54386/10576/10575/26277/545/472/8550/3178/54433/10574/8658/6117/5394/5073/3183/7013/79618/7203/55651/92345/167227/9894
BP	GO:0006446	regulation of translational initiation	76	0.521286383144384	2.19447460629467	2.95781053610103e-07	1.6782989293653e-05	1.38343232582893e-05	5244	tags=57%, list=26%, signal=42%	1974/4869/54505/7458/4690/5436/468/56339/8667/84919/8846/6198/1982/1653/1983/8440/3646/10657/10605/22916/7175/51441/51247/9669/9451/10959/55024/440275/400961/23521/4528/23367/1975/1965/2733/22927/10209/8892/55364/8893/127933/5936/64410
BP	GO:0072594	establishment of protein localization to organelle	394	0.337101652620996	1.73318645176735	3.09540731576066e-07	1.74417603889458e-05	1.43773524008357e-05	6475	tags=45%, list=32%, signal=31%	23230/9631/3308/79158/4792/3842/5599/29090/57122/908/5193/801/84455/10425/10694/53371/3320/23409/26061/9709/4088/1736/134266/10440/3329/26953/6950/11231/131118/55294/5189/10576/30849/84220/5901/28972/129401/6727/10575/3843/55705/9221/10527/25782/4927/9972/130916/9697/79035/3839/3002/56947/6729/26520/5194/10531/54469/6731/23435/7175/64112/10574/8504/9804/4285/23636/9648/54832/2737/1459/5828/8882/7…
BP	GO:0140694	non-membrane-bounded organelle assembly	340	0.341978481820208	1.7358118716704	3.2674060693534e-07	1.82839536874024e-05	1.50715776150066e-05	4934	tags=35%, list=24%, signal=27%	57472/9735/9126/4869/54505/55835/29765/79003/3192/23015/10464/23215/3619/55125/6713/22995/23212/85459/9525/9908/58/9924/6125/56890/84154/71/5601/56647/55299/6128/9851/4292/55722/130916/9662/6228/10982/10274/79959/7756/6135/23195/4621/6047/54801/7175/11214/80817/8658/1060/51441/26054/27229/55794/23636/153241/25914/6169/79884/708/55142/4591/6147/64946/22868/6234/79441/5562/29127/6175/163786/55239/2…
BP	GO:0016571	histone methylation	131	0.443275166051603	2.01480982044018	3.64626754702102e-07	2.02642567647456e-05	1.67039538527553e-05	3571	tags=37%, list=18%, signal=31%	22938/9646/6018/79918/8473/55818/1786/55677/64754/56950/22976/3275/23168/80335/94104/55170/10782/83852/11137/8726/22823/9682/51504/4302/2091/29072/4524/546/9869/54093/29104/55693/55183/6419/1789/10664/57343/79723/54496/2625/23411/4297/80854/9739/11108/80349/1387/23512/7403
CC	GO:0005796	Golgi lumen	100	-0.429246407229019	-2.12667160493955	4.00842937620637e-07	2.20873653619353e-05	1.82067536953332e-05	5028	tags=46%, list=25%, signal=35%	1672/1634/633/283463/54361/5627/2157/632/181/8074/653808/4588/4958/7475/10675/1668/7040/118430/3630/5046/1464/63827/2239/89780/3906/3339/10071/4803/1669/9672/2331/4585/5045/3972/1673/6385/2719/7369/5154/10082/2159/4586/4583/176/4582/6382
BP	GO:0008015	blood circulation	487	-0.254244910142475	-1.57447812354735	4.05871391051951e-07	2.20873653619353e-05	1.82067536953332e-05	5408	tags=36%, list=27%, signal=27%	51086/3817/112/552/5919/1889/10135/6648/4625/10021/150/183/2316/2257/1285/1003/3816/4852/6387/2775/7273/492/9722/5028/2013/1874/6781/7137/7068/10699/148/51738/8862/177/2150/6717/3558/5138/80763/354/3759/146/66002/10242/3383/3757/2243/781/27035/8557/9732/65125/1908/857/1909/22953/27302/5999/6518/81285/4987/80149/634/5350/57413/5348/4973/5023/133/7168/4624/30845/10391/290/845/7040/3270/2296/8529/36…
BP	GO:0032508	DNA duplex unwinding	78	0.518270501629267	2.19921214771411	4.06186409056712e-07	2.20873653619353e-05	1.82067536953332e-05	5856	tags=59%, list=29%, signal=42%	7486/113510/80205/10111/57697/170506/5813/23064/56916/641/4172/1653/4176/84515/5984/254394/301/2963/2071/4331/84181/6117/2547/5985/1107/546/25788/6742/4683/165545/89797/55636/5983/4175/23132/80119/7520/92797/79075/63922/1660/56897/10721/8607/5888/164045
MF	GO:0000049	tRNA binding	57	0.561722959814368	2.23175227532556	4.08319546991655e-07	2.20873653619353e-05	1.82067536953332e-05	5920	tags=63%, list=29%, signal=45%	118672/9147/55699/57505/146857/79693/8846/54931/55157/54888/51067/26024/9255/221078/158234/51095/6741/440275/1915/124454/51091/11260/54974/81627/60487/4234/6165/57510/60678/83939/84881/54952/23107/3028/129450/55140
CC	GO:0090734	site of DNA damage	83	0.49531126627337	2.11147159575536	4.1155823106068e-07	2.21151224293137e-05	1.82296340199342e-05	5068	tags=54%, list=25%, signal=41%	10096/6118/10111/221443/56916/23376/5932/79677/10038/56852/11335/79035/7415/6117/2074/10094/7157/58493/51341/8065/27339/8914/142/55693/55183/6419/23137/10109/6119/9025/55100/135458/51444/4683/79000/5429/1386/165918/3364/25900/7520/23468/29935/92797/50485
BP	GO:0007059	chromosome segregation	312	0.351308734930485	1.76442115681514	4.25017309107856e-07	2.26880950401391e-05	1.87019389340119e-05	4339	tags=32%, list=21%, signal=26%	7155/54908/9735/9126/10096/23310/57697/79003/3192/10464/9698/9183/56916/3619/6421/3550/8452/29945/256126/51433/5885/10388/9391/23212/55294/9525/27436/51115/5901/80198/79677/64940/472/4292/56852/10403/292/55055/10274/83852/7756/2237/83540/55795/7175/8658/1060/11339/9184/8881/23636/1459/55781/150465/91272/64210/5925/64946/79980/348995/7405/546/29127/7013/26271/29893/5889/10270/1778/8766/10664/51434…
BP	GO:1904356	regulation of telomere maintenance via telomere lengthening	56	0.566452868659967	2.23819898700787	4.44613981143086e-07	2.35790708692484e-05	1.94363758939331e-05	5052	tags=59%, list=25%, signal=44%	26272/170506/3192/908/10694/1736/6950/10576/10575/26277/545/472/8550/3178/3181/10574/8658/5394/5073/3183/7013/79618/142/7203/92345/167227/2072/80119/7520/80169/84464/23293/1499
BP	GO:0032206	positive regulation of telomere maintenance	49	0.585605704494861	2.26946030732682	4.49746610074031e-07	2.36963895723421e-05	1.95330824361613e-05	2758	tags=47%, list=14%, signal=41%	26272/10111/170506/908/10694/3184/1736/6950/10576/10575/545/472/26354/8550/79035/3178/3181/10574/8658/5073/546/79618/7203
MF	GO:0043021	ribonucleoprotein complex binding	130	0.441384919441362	2.00633920555644	4.71461386087876e-07	2.46802431401098e-05	2.03440790981485e-05	5223	tags=51%, list=26%, signal=38%	4869/54505/7458/9147/219402/3192/27000/1655/9775/11052/79612/11171/85451/4931/9221/26135/9793/25875/55759/6729/6731/2107/7374/6059/708/10952/79048/51009/4528/26046/6726/54496/23367/90850/1975/79139/6176/84295/57003/253260/56919/55037/10465/26121/1965/80155/29789/92399/115416/10209/27044/29927/51204/57510/54499/55364/60678/50628/23468/23293/83939/24148/127933/56648/23107/1660
BP	GO:0070198	protein localization to chromosome, telomeric region	28	0.67827831541622	2.30521788136365	5.28416778786436e-07	2.74844470709817e-05	2.26556019730703e-05	2758	tags=57%, list=14%, signal=49%	908/10694/1736/6950/54386/10576/10575/26277/545/26354/79035/10574/8658/546/7013/7203
CC	GO:0005657	replication fork	56	0.560893241047593	2.21623148789432	6.62619704150289e-07	3.42451992323277e-05	2.82285323511293e-05	5068	tags=61%, list=25%, signal=46%	7486/6118/201973/11169/5981/56916/1786/54465/641/4172/5984/56852/84083/253714/6117/5985/5111/7157/5422/5889/8914/1111/56941/9031/6119/83637/4683/54962/5429/5983/5557/80119/29935/50485
BP	GO:0017148	negative regulation of translation	155	0.425288649018021	1.97372500702814	6.84586434102063e-07	3.50378968930198e-05	2.88819580008883e-05	4122	tags=41%, list=20%, signal=33%	57472/3658/163255/11340/170506/5813/9698/9775/57721/5436/3184/468/4691/56339/10236/65981/54517/8087/85451/9924/23404/7072/4292/3646/3002/9337/115024/23435/7175/10492/342977/27327/51441/51247/1977/56623/5393/9451/51010/79066/5073/55024/440275/400961/57690/23521/6470/3609/29883/25904/197135/811/6726/129563/23367/6188/5976/167227/23112/11236/201626/1965/9513/115416
BP	GO:0033108	mitochondrial respiratory chain complex assembly	84	0.492166967531029	2.10803405904065	6.86594232929522e-07	3.50378968930198e-05	2.88819580008883e-05	6433	tags=69%, list=32%, signal=47%	54902/29090/493753/80224/90639/55863/137682/79133/115209/9131/7386/4698/116228/7019/84275/4706/4717/4724/79072/4710/6341/100303755/90624/51103/4715/728568/55471/6834/617/4719/4694/51204/4714/51287/4702/29078/4718/55572/84987/28976/4708/84233/55967/55245/131474/4716/51241/4711/55744/5018/389203/91942/25813/4704/83943/54539/4709/4725
BP	GO:1904814	regulation of protein localization to chromosome, telomeric region	13	0.83494195882509	2.32219706927155	7.18540779649e-07	3.64389992879499e-05	3.00368954861167e-05	2758	tags=77%, list=14%, signal=67%	908/10694/1736/6950/10576/10575/26354/10574/7013/7203
BP	GO:0051168	nuclear export	148	0.419260632174289	1.93317637148462	7.27040581245909e-07	3.66410389827907e-05	3.02034380728114e-05	5893	tags=53%, list=29%, signal=38%	9631/23279/4869/84946/9147/91746/57122/11052/55677/3313/51808/23212/5901/54888/10892/4927/8106/9972/10657/3178/22916/51277/55341/3181/55795/7175/11214/23636/6059/580/55781/10212/8888/6741/7514/8498/79902/29072/55746/55308/9984/84324/811/29107/11269/6672/57187/5976/11315/84248/5781/11260/6209/6428/55051/2733/5905/57154/57510/29890/64328/1434/23293/127933/10482/161424/1660/56943/51496/1959/55153/65…
BP	GO:0000819	sister chromatid segregation	186	0.399820749681873	1.90568952825081	7.88569067365012e-07	3.94413430777412e-05	3.25117462885419e-05	4118	tags=35%, list=20%, signal=29%	7155/54908/9735/9126/23310/79003/3192/10464/9183/3619/6421/3550/8452/29945/51433/5885/23212/55294/9525/27436/51115/5901/64940/472/10403/55055/10274/7756/2237/83540/55795/7175/8658/1060/9184/8881/23636/55781/91272/5925/79980/546/29127/26271/5889/10270/8766/10664/51434/23137/11331/51451/129563/283489/23126/54617/55743/324/8697/10592/8243/246184/10051/114799/9319/81929
BP	GO:0070202	regulation of establishment of protein localization to chromosome	12	0.839745486835227	2.29095036400852	7.92326709597217e-07	3.94413430777412e-05	3.25117462885419e-05	2758	tags=75%, list=14%, signal=65%	908/10694/1736/6950/10576/10575/10574/7013/7203
MF	GO:0004527	exonuclease activity	76	0.508623942182674	2.14116915646388	8.53458981167934e-07	4.22254034951013e-05	3.48066647390312e-05	5964	tags=55%, list=29%, signal=39%	7486/83940/57472/10111/90806/1653/9924/23404/92667/9937/1797/9337/2237/5394/51692/57109/5393/51010/5073/64789/5810/29883/122618/5428/129563/9941/55775/23357/167227/64421/201626/5168/25996/255967/64858/22894/5169/28960/23016/56915/154197/90459
CC	GO:0070820	tertiary granule	160	-0.354192244245998	-1.90470878944647	9.96884763539805e-07	4.90225634627999e-05	4.04096063000442e-05	3668	tags=36%, list=18%, signal=29%	124583/8972/634/4973/5473/11314/101/25797/527/2358/3687/6616/5724/226/57126/1509/1088/441864/84443/4057/6515/9725/820/374395/8514/338339/5337/6813/6709/8778/2207/1265/10562/4317/4318/6947/2495/5646/8993/2919/23218/978/84418/7130/387/199675/3958/5768/23114/1471/1378/116844/55004/79930/3240/1520/126014
BP	GO:0071426	ribonucleoprotein complex export from nucleus	74	0.505807756045398	2.12040957935116	1.02861340527674e-06	5.02781275326232e-05	4.1444575631759e-05	5820	tags=61%, list=29%, signal=44%	9631/23279/4869/84946/91746/57122/55677/23212/5901/54888/4927/8106/55341/3181/55795/7175/6059/55781/10212/8888/6741/7514/79902/29072/55746/55308/9984/84324/11269/57187/5976/84248/11260/6209/6428/2733/29890/23293/10482/161424/56943/55153/65083/7248/26097
BP	GO:1904872	regulation of telomerase RNA localization to Cajal body	18	0.756003083945239	2.32632414090738	1.09075646879961e-06	5.27633269295057e-05	4.34931410700257e-05	3688	tags=78%, list=18%, signal=64%	908/10694/1736/6950/10576/10575/10574/5394/5073/7203/55651/92345/167227/55164
BP	GO:0090670	RNA localization to Cajal body	19	0.755115750257694	2.32863230114547	1.11197053302261e-06	5.27633269295057e-05	4.34931410700257e-05	3688	tags=74%, list=18%, signal=60%	908/10694/1736/6950/10576/10575/10574/5394/5073/7203/55651/92345/167227/55164
BP	GO:0090671	telomerase RNA localization to Cajal body	19	0.755115750257694	2.32863230114547	1.11197053302261e-06	5.27633269295057e-05	4.34931410700257e-05	3688	tags=74%, list=18%, signal=60%	908/10694/1736/6950/10576/10575/10574/5394/5073/7203/55651/92345/167227/55164
BP	GO:0090672	telomerase RNA localization	19	0.755115750257694	2.32863230114547	1.11197053302261e-06	5.27633269295057e-05	4.34931410700257e-05	3688	tags=74%, list=18%, signal=60%	908/10694/1736/6950/10576/10575/10574/5394/5073/7203/55651/92345/167227/55164
BP	GO:0090685	RNA localization to nucleus	19	0.755115750257694	2.32863230114547	1.11197053302261e-06	5.27633269295057e-05	4.34931410700257e-05	3688	tags=74%, list=18%, signal=60%	908/10694/1736/6950/10576/10575/10574/5394/5073/7203/55651/92345/167227/55164
MF	GO:0140030	modification-dependent protein binding	149	0.428957215638859	1.97676762072305	1.12274840727848e-06	5.29650033526605e-05	4.36593842095928e-05	4867	tags=41%, list=24%, signal=31%	23310/6879/27000/9666/178/54454/10927/3329/79710/54799/26013/56852/55023/29979/81550/11137/23198/23515/84083/474343/54469/22823/7415/9425/83932/359787/29057/9682/2186/4300/2060/5336/161725/546/124997/79184/6597/8805/3622/8089/23378/54556/22890/4297/29117/54737/727866/139886/23512/51720/165918/2956/55063/80853/5927/5253/51035/83746/23468/5710/57332
CC	GO:0031225	anchored component of membrane	159	-0.352444334125373	-1.89943351375859	1.15553483701462e-06	5.39666507389447e-05	4.44850484277019e-05	6708	tags=52%, list=33%, signal=35%	1943/161357/5864/1272/6900/929/285704/64127/27076/684/390243/11181/8692/7007/80329/4978/417/2813/115827/5067/419/5874/8482/147719/2676/2319/4061/248/203074/152330/64386/2811/4062/284348/5329/84628/7035/8794/2674/146760/338328/11021/4680/646627/2765/57126/63827/2239/683/1088/27293/146183/2350/1087/420/57127/22854/2348/257194/349667/171169/249/2719/6677/7369/10082/762/1942/43/83546/58530/4326/6853/…
CC	GO:0015030	Cajal body	66	0.529233766883273	2.15828473926793	1.16329433378314e-06	5.39666507389447e-05	4.44850484277019e-05	4150	tags=50%, list=20%, signal=40%	23379/79664/9129/51602/1736/85403/90806/102157402/51808/11325/9221/9879/96764/55341/4863/9343/54433/3181/11339/8882/2091/7514/79618/25888/677769/79607/10285/6606/55651/25988/26121/2483/22927
CC	GO:0045111	intermediate filament cytoskeleton	240	-0.308847843318092	-1.78255873384452	1.16560499244395e-06	5.39666507389447e-05	4.44850484277019e-05	5167	tags=36%, list=25%, signal=27%	3882/8687/2670/440021/83900/5317/3854/111/353288/390792/3886/386672/6509/54828/25984/26502/386680/3848/84616/256329/3851/400673/387264/9119/112802/338785/337976/337959/653240/337968/11011/85280/337880/337969/4001/337974/5630/667/9118/27185/3883/100130958/10763/125115/3887/728318/81850/353333/3856/319101/83896/1674/85293/254950/90102/387267/83755/81872/386685/3853/196374/440050/4000/728255/387273/…
CC	GO:0034708	methyltransferase complex	79	0.504259036622874	2.14437561578839	1.17058547326279e-06	5.39666507389447e-05	4.44850484277019e-05	5743	tags=54%, list=28%, signal=39%	5931/6879/5928/6874/57721/56339/22976/8731/54881/80335/121536/6045/23054/8726/1207/6880/29915/29104/55006/83732/81887/51605/4297/9739/284058/11108/51230/23512/7403/26121/6878/79084/2079/4234/29890/23468/58508/27043/2145/84661/23091/8607/1876
BP	GO:0071166	ribonucleoprotein complex localization	75	0.508586226115335	2.1371867396813	1.17980709248901e-06	5.40844901042703e-05	4.4582184155071e-05	5820	tags=61%, list=29%, signal=44%	9631/23279/4869/84946/91746/57122/55677/23212/5901/54888/4927/8106/55341/3181/55795/7175/6059/55781/10212/8888/6741/7514/79902/29072/55746/55308/9984/84324/11269/57187/5976/84248/11260/6209/6428/26121/2733/29890/23293/10482/161424/56943/55153/65083/7248/26097
BP	GO:0007218	neuropeptide signaling pathway	103	-0.413580652694128	-2.08071161151234	1.22255482802684e-06	5.57292689584817e-05	4.59379856728712e-05	6224	tags=50%, list=31%, signal=35%	114815/2832/22986/8811/10888/85569/1241/5697/4852/84109/594857/6272/3062/6752/2847/2741/64111/56413/6447/6751/53831/181/5173/5539/2743/4987/60675/51289/5367/113091/4985/124274/283869/10800/4922/256933/3060/129521/387129/2922/2834/4988/2837/3061/6753/57105/347148/8484/27344/4878/10887
MF	GO:0005201	extracellular matrix structural constituent	169	-0.345004108938325	-1.87546235872445	1.24402094021976e-06	5.63090698729872e-05	4.64159192004671e-05	4276	tags=35%, list=21%, signal=28%	920/22795/6678/2243/1294/83872/4588/3913/1289/284217/7980/3911/7450/266/7286/1284/4237/3371/57829/3918/1288/2192/1307/3339/2006/25890/150356/1298/4146/8425/10085/1302/1303/2331/89766/4585/85301/3909/2201/7369/7057/8076/90187/7148/4586/1805/64856/127435/176/79812/256158/1404/64129/84467/1301/6779/6975/11117/3912
BP	GO:1904816	positive regulation of protein localization to chromosome, telomeric region	12	0.832464522828527	2.27108681320297	1.24915363287376e-06	5.63090698729872e-05	4.64159192004671e-05	2758	tags=75%, list=14%, signal=65%	908/10694/1736/6950/10576/10575/26354/10574/7203
CC	GO:0005643	nuclear pore	76	0.502088692579339	2.11365752415572	1.4314324144338e-06	6.41692961918004e-05	5.28951530172281e-05	6676	tags=71%, list=33%, signal=48%	9631/23279/57122/53371/84220/5901/129401/3843/4641/10527/4927/9972/3839/1070/55795/7175/8658/23636/23299/8888/8498/79902/348995/55746/59343/29107/23225/11269/23165/5903/11260/6396/2733/81929/7341/79023/55706/5905/5902/10073/64328/9284/56648/10482/56943/4928/729540/94026/23742/57097/3837/9883/9688/23039
BP	GO:0043488	regulation of mRNA stability	141	0.42399534908974	1.94377009451258	1.45076983952404e-06	6.46788268016377e-05	5.33151622922831e-05	4051	tags=38%, list=20%, signal=31%	57472/4869/11340/170506/3192/60493/9698/7188/57721/5436/3184/56339/10236/90806/79882/10949/8087/9924/23404/26135/4292/10605/9337/115024/23435/55795/10492/342977/27327/51441/5393/51010/79066/5073/3183/22868/8148/57690/5578/29883/197135/129563/7186/79072/23367/5976/4670/167227/50804/79675/23112/201626/10922/9513
BP	GO:0000470	maturation of LSU-rRNA	27	0.675157910549559	2.27212174723121	1.4821427374025e-06	6.55041005837464e-05	5.39954406430892e-05	4682	tags=81%, list=23%, signal=63%	23560/84365/84154/51018/8886/55759/4736/10412/84549/26156/79707/6130/65008/81887/55651/54680/117246/9326/6129/80135/11224/4839
BP	GO:0034249	negative regulation of cellular amide metabolic process	177	0.3928360697186	1.85736284531391	1.48542697897576e-06	6.55041005837464e-05	5.39954406430892e-05	5080	tags=45%, list=25%, signal=34%	57472/3658/163255/11340/170506/5813/9698/9775/94101/5621/57721/5436/3184/468/4691/56339/10236/65981/54517/8087/85451/9924/23404/7072/4292/3646/3002/9337/10418/115024/23435/7175/10492/342977/27327/51441/51247/1977/56623/5393/9451/51010/79066/5073/55024/5562/440275/400961/57690/23521/6470/3609/29883/25904/197135/811/29095/6726/129563/23367/6188/5976/167227/23112/11236/201626/1965/9513/115416/57142/…
BP	GO:0043270	positive regulation of ion transport	264	-0.291033618559513	-1.68841432697156	1.54331015412934e-06	6.76887491384081e-05	5.57962601384799e-05	5222	tags=37%, list=26%, signal=28%	150/6376/183/2316/2257/6387/9722/3746/5028/706/6781/2668/2847/6717/8792/54997/84766/885/729230/2641/57158/65268/1080/3759/5170/3757/196527/781/65125/1908/342667/857/22953/486/6569/2048/5348/5023/11027/57214/30845/3553/8529/1051/5724/581/776/9001/3359/22925/1230/9914/6536/6529/27092/3784/134/4638/409/65018/10368/5024/207/6865/578/3060/387129/808/482/3753/8399/389816/4842/10345/1020/1579/9002/3934/…
BP	GO:0043484	regulation of RNA splicing	143	0.423180061039363	1.94449692072465	1.56792122345934e-06	6.83984559524145e-05	5.63812759131899e-05	5766	tags=52%, list=28%, signal=37%	22938/4869/10181/3192/91746/1655/84081/6426/57396/23064/9939/58155/4691/3189/9584/51574/8087/1195/7072/6432/10657/284695/4116/3178/3190/64863/3185/57703/6429/708/1196/58517/8882/10137/79066/6434/10179/51341/10521/27339/6733/3187/10284/6207/55234/23076/79026/7536/6428/10922/9513/6651/2081/6430/494115/22927/5295/5430/2521/29890/10150/8227/54407/5936/6427/4154/22827/54033/6433/4928/202559/3312/10659…
BP	GO:0070200	establishment of protein localization to telomere	16	0.780493293916384	2.31087758194469	1.65728063803824e-06	7.19100272569105e-05	5.92758861474527e-05	2758	tags=62%, list=14%, signal=54%	908/10694/1736/6950/10576/10575/79035/10574/7013/7203
BP	GO:0098813	nuclear chromosome segregation	250	0.362106537682768	1.78207526586943	1.8477275027911e-06	7.94256322112243e-05	6.54710464136216e-05	4126	tags=32%, list=20%, signal=26%	7155/54908/9735/9126/10096/23310/57697/79003/3192/10464/9183/3619/6421/3550/8452/29945/256126/51433/5885/10388/23212/55294/9525/27436/51115/5901/80198/64940/472/4292/10403/55055/10274/7756/2237/83540/55795/7175/8658/1060/9184/8881/23636/55781/150465/91272/5925/79980/546/29127/7013/26271/29893/5889/10270/1778/8766/10664/51434/23137/11331/51451/129563/283489/23126/197342/54617/55743/324/8697/10609/…
BP	GO:0070199	establishment of protein localization to chromosome	21	0.728152812145131	2.30179921154842	1.85596077383734e-06	7.94256322112243e-05	6.54710464136216e-05	2758	tags=48%, list=14%, signal=41%	908/10694/1736/6950/10576/10575/79035/10574/7013/7203
CC	GO:0005819	spindle	368	0.328644688100712	1.68019033776158	1.85985581958746e-06	7.94256322112243e-05	6.54710464136216e-05	5876	tags=40%, list=29%, signal=29%	22920/54908/9735/9126/4869/23384/3192/11083/801/9183/5311/3619/79649/3550/8452/51335/51433/5885/90799/9391/7443/85459/11104/9525/27436/121441/51115/9657/8556/79677/56647/9793/54888/79848/292/11335/10982/10274/7756/55171/57448/5515/54801/7175/84056/80817/8658/27229/8881/23636/79884/55142/84259/150465/91272/64210/5925/1540/79969/79902/79441/22832/57542/11186/29127/84140/7013/5048/79101/26271/27339/…
CC	GO:0016363	nuclear matrix	109	0.453320068429925	2.0005816017448	1.87216795630583e-06	7.95328314003428e-05	6.55594113770583e-05	4810	tags=45%, list=24%, signal=35%	22938/10238/55791/9126/3192/8520/6421/641/22976/7528/5885/9782/59348/26277/22828/55660/284695/10274/6304/9360/23515/3181/3141/22944/10250/9612/7157/26012/5422/10270/9984/11331/8089/4670/5687/1073/11260/1822/8243/4152/387103/25900/8573/64395/4968/2672/22880/1609/4841
MF	GO:0003678	DNA helicase activity	67	0.532142047495741	2.19330788535108	2.16212465110423e-06	9.1372288640936e-05	7.53187501815585e-05	5856	tags=60%, list=29%, signal=43%	7486/113510/80205/10111/57697/170506/23064/56916/641/4172/4176/84515/5984/254394/301/2963/2071/84181/2547/5985/1107/546/25788/165545/89797/55636/5983/4175/23132/80119/7520/92797/79075/63922/1660/56897/10721/8607/5888/164045
BP	GO:0034968	histone lysine methylation	105	0.45828829710447	2.01798768484619	2.21718807566304e-06	9.32138033467869e-05	7.68367222948619e-05	3571	tags=39%, list=18%, signal=32%	22938/9646/6018/79918/8473/55818/1786/55677/64754/56950/22976/23168/80335/55170/10782/83852/11137/8726/22823/9682/51504/4302/29072/546/9869/54093/29104/55693/55183/6419/1789/57343/79723/2625/23411/4297/80854/9739/80349/23512/7403
MF	GO:0090079	translation regulator activity, nucleic acid binding	97	0.4658371279022	2.03693292598311	2.25923796482435e-06	9.44920456009526e-05	7.78903853960604e-05	4915	tags=53%, list=24%, signal=40%	1974/163255/54505/7458/219402/5813/9617/84285/8667/1982/8669/10987/1983/3646/1967/8661/10605/8891/51247/2107/1977/9669/1936/54516/28985/85476/23708/10480/10767/1964/1933/400961/6470/1937/4528/8894/1915/23367/1975/29904/23/1965/10209/10102/8892/51386/8890/60678/1719/8893/83939
MF	GO:0008135	translation factor activity, RNA binding	76	0.496778221151677	2.09130187652656	2.28317807726468e-06	9.50036252252595e-05	7.83120836865845e-05	5077	tags=58%, list=25%, signal=44%	1974/54505/7458/219402/9617/84285/8667/1982/8669/10987/1983/3646/1967/8661/8891/2107/1977/9669/1936/54516/28985/85476/23708/10480/10767/1964/1933/1937/4528/8894/1915/1975/29904/23/1965/10209/10102/8892/51386/8890/60678/8893/83939/56648
CC	GO:0031248	protein acetyltransferase complex	84	0.479370223567727	2.05322344821321	2.45266699930303e-06	0.000100947522542133	8.32116754968947e-05	4325	tags=49%, list=21%, signal=39%	6879/6874/8473/9643/57634/79612/23774/55683/79960/9913/51126/86/10933/26122/54934/117143/6873/7862/122830/51616/6880/55167/27154/8089/6877/54556/64769/284058/80018/1387/51230/93624/8464/6878/1386/80155/9678/6883/2648/2033/23338
CC	GO:1902493	acetyltransferase complex	84	0.479370223567727	2.05322344821321	2.45266699930303e-06	0.000100947522542133	8.32116754968947e-05	4325	tags=49%, list=21%, signal=39%	6879/6874/8473/9643/57634/79612/23774/55683/79960/9913/51126/86/10933/26122/54934/117143/6873/7862/122830/51616/6880/55167/27154/8089/6877/54556/64769/284058/80018/1387/51230/93624/8464/6878/1386/80155/9678/6883/2648/2033/23338
BP	GO:0019730	antimicrobial humoral response	100	-0.412730035100218	-2.04484238276927	2.46334846725935e-06	0.000100947522542133	8.32116754968947e-05	6916	tags=59%, list=34%, signal=39%	2244/3605/128822/5319/6407/6278/1755/64127/1670/5650/26525/130120/3133/6283/5197/4589/85569/10563/2597/6374/5225/5919/114771/1672/6280/5967/602/6556/117285/3105/354/283/2243/60343/6406/1668/5473/5968/5196/4057/128488/820/1669/1511/1991/3853/112744/1673/5646/8993/2919/140686/57115/164237/566/5266/6590/5657/8398
BP	GO:0050821	protein stabilization	179	0.390710802093136	1.84894200270847	2.7840621093021e-06	0.000113396099880812	9.34731158157669e-05	5730	tags=45%, list=28%, signal=33%	55664/83548/4869/23560/84447/908/10694/3320/4088/3329/79612/6950/149628/55294/84515/58525/10576/66036/6125/10575/79031/252983/902/23252/7756/6135/23515/10574/23162/51701/1022/84897/7157/51616/6880/389856/124997/11200/7203/6400/811/819/11331/23673/125150/56912/483/54765/9529/11315/7428/6201/9894/8575/11140/80155/9349/7341/2033/64747/5295/57142/8774/1410/5245/1389/11235/7874/8863/84327/4092/89781/6…
MF	GO:0008175	tRNA methyltransferase activity	30	0.638096519818703	2.22735009591762	2.7950727108901e-06	0.000113396099880812	9.34731158157669e-05	4970	tags=63%, list=24%, signal=48%	6894/24140/1787/54482/54931/144233/9836/54888/221078/158234/55006/79979/55039/152992/81627/60487/4234/127253/55798
BP	GO:1904358	positive regulation of telomere maintenance via telomere lengthening	37	0.618925827363305	2.26536648378324	2.83082814964132e-06	0.000114275321423829	9.41978636439956e-05	2758	tags=49%, list=14%, signal=42%	26272/170506/908/10694/1736/6950/10576/10575/545/472/8550/3178/3181/10574/8658/5073/79618/7203
BP	GO:0018022	peptidyl-lysine methylation	113	0.445165413525184	1.97789536385664	3.07080068412847e-06	0.000123348894807022	0.000101677267050299	3571	tags=38%, list=18%, signal=32%	22938/9646/6018/79918/8473/55818/92342/1786/55677/64754/56950/22976/23168/80335/79609/55170/10782/83852/11137/8726/22823/9682/51504/4302/29072/546/9869/54093/29104/55693/55183/6419/1789/57343/79723/2625/23411/4297/80854/9739/80349/23512/7403
BP	GO:0030488	tRNA methylation	39	0.613569642292785	2.24780875680394	3.15085957078425e-06	0.000125941253977061	0.000103814164961178	4970	tags=62%, list=24%, signal=47%	6894/24140/1787/54482/54931/144233/9836/25821/54888/221078/158234/51504/63892/55006/51605/79979/55039/152992/81627/60487/11180/4234/127253/55798
MF	GO:0019843	rRNA binding	61	0.531132980166837	2.12595951696456	3.24007228237745e-06	0.000128872286760836	0.000106230233654418	4661	tags=57%, list=23%, signal=44%	4869/60493/6191/51335/2971/23212/29074/6125/6143/84154/55299/130916/6135/64968/54948/51023/55794/6147/22868/9188/6205/6175/6133/6207/6188/6222/55037/6208/80135/9349/6132/51204/6167/6136/10436
BP	GO:0000462	maturation of SSU-rRNA from tricistronic rRNA transcript (SSU-rRNA, 5.8S rRNA, LSU-rRNA)	33	0.636647555707719	2.27872941191887	3.48417797648273e-06	0.000137905463908199	0.000113676338190353	5189	tags=79%, list=25%, signal=59%	57050/9790/55813/23212/25879/25983/88745/6202/79954/10799/90121/55720/9277/6217/10171/6223/29777/5822/55127/6227/65095/6208/27340/92797/161424/404672
MF	GO:0005125	cytokine activity	224	-0.304835703006768	-1.73943955056984	3.79066888311773e-06	0.00014930819086222	0.000123075677482524	6146	tags=42%, list=30%, signal=30%	9518/6358/2056/7481/970/3449/27179/83729/5197/7124/10563/6374/7292/1437/9210/9966/10135/8741/51192/7479/353500/6376/56300/6387/3586/5008/6354/3441/146225/3445/64806/6368/3558/8743/146433/7480/2660/54361/2661/7044/6346/414062/27302/3578/84639/59067/3467/8740/7475/5473/3589/8200/6366/7040/3553/284415/90865/654/9573/3626/3567/1435/89780/10637/9244/5196/10673/10344/151449/3603/100141515/6360/3976/344…
BP	GO:0061157	mRNA destabilization	74	0.488960161479258	2.04978234898528	3.87026539913586e-06	0.000151706924872408	0.000125052968960637	3862	tags=41%, list=19%, signal=33%	57472/11340/170506/9698/57721/5436/3184/56339/10236/9924/23404/4292/9337/115024/23435/342977/27327/51441/5393/51010/79066/5073/57690/29883/197135/129563/5976/167227/23112/201626
BP	GO:0044270	cellular nitrogen compound catabolic process	413	0.313258112253343	1.61155204665049	3.91615980297087e-06	0.000152767887698585	0.000125927527267596	4107	tags=30%, list=20%, signal=25%	65109/57472/4869/29102/11340/170506/3192/1655/60493/55596/9698/22875/9775/5150/7188/9939/57721/5436/3184/146857/56339/246243/1736/10236/90806/79882/1787/10949/51808/53343/8087/9652/4907/6996/55629/9924/23404/80198/26135/100/54888/472/4292/3646/4116/1797/10605/22916/81602/9337/2237/55270/27115/115024/23435/3251/55795/7415/10492/342977/27327/51441/2107/5394/7374/57109/5151/1776/8882/5393/9131/51010…
MF	GO:0008170	N-methyltransferase activity	79	0.489372157128911	2.08106874558169	3.93670820765833e-06	0.000152834690894448	0.00012598259356062	4200	tags=43%, list=21%, signal=34%	79918/92342/29063/64754/56950/8731/3275/64216/27292/80335/79609/55170/83852/90826/8726/79066/2091/51106/29072/9869/54093/29104/29081/6419/79723/54496/4297/80854/9739/55471/5409/196074/81627/60487
BP	GO:1901987	regulation of cell cycle phase transition	343	0.333977330250266	1.69763369815391	4.07733045005775e-06	0.000157540282246517	0.000129861442003343	4247	tags=32%, list=21%, signal=26%	26272/54908/9735/4869/1407/6118/55031/91603/79027/4436/3398/5934/9183/5311/3550/54465/8452/641/22976/894/29945/51433/3275/5885/375337/55294/8883/9656/9525/9510/79960/261726/85417/545/8556/80198/54888/472/27085/301/10403/252983/55055/79035/25896/7756/2071/5962/55795/7175/2074/9184/8881/51322/55781/60561/5925/7157/5336/5810/440275/3741/26271/27339/5889/9575/8914/1111/11200/57504/6419/79621/79184/99…
BP	GO:0016573	histone acetylation	147	0.40516790129648	1.86355176393383	4.35724370651307e-06	0.00016755770348174	0.000138118865109424	4391	tags=42%, list=22%, signal=33%	6885/6879/8473/9474/8520/9643/55677/22976/57634/26009/23774/55683/79829/79960/23741/9913/86/10933/26122/10626/54934/9329/117143/5187/8888/7862/51176/6880/55167/9575/1111/10664/648/27154/8089/4674/2625/54556/23411/4297/1810/64769/29117/26036/284058/10269/1387/11315/51230/8202/51562/93624/8464/1386/6598/9678/6883/2648/4089/2033/23338/54107
CC	GO:1904949	ATPase complex	71	0.497621756102554	2.06855192355716	4.61789211886757e-06	0.000176743286096658	0.000145690598427431	4429	tags=42%, list=22%, signal=33%	51773/5931/10042/5928/9112/57634/7528/9437/55193/86/6605/3065/64431/81611/55274/7415/2186/1107/5925/57504/6597/54556/6760/54617/6598/51377/6595/6601/54107/6594
BP	GO:0045943	positive regulation of transcription by RNA polymerase I	21	0.714404417574985	2.25833849388891	4.72496900839807e-06	0.000179992481380948	0.000148368930463856	3968	tags=67%, list=19%, signal=54%	468/4691/84128/25926/11137/55646/9451/23160/6597/64768/55127/56919/2064/6598
BP	GO:0031424	keratinization	56	-0.493704205338373	-2.19145470933779	4.9226745644455e-06	0.000186073305448656	0.000153381391853037	6142	tags=59%, list=30%, signal=41%	3713/3872/163778/353143/56603/84648/7051/7062/353145/204219/23254/6705/388697/6700/26154/6701/337968/643418/353135/353144/84518/353132/6704/6699/353131/26239/353133/448835/2125/353134/6698/81858/6703
BP	GO:0000075	cell cycle checkpoint signaling	161	0.395119748351815	1.84545309296511	4.93046101447635e-06	0.000186073305448656	0.000153381391853037	4482	tags=39%, list=22%, signal=30%	26272/54908/9735/1407/6118/91603/4436/9183/3550/54465/641/8883/9656/261726/545/80198/54888/472/10403/55055/79035/25896/7756/55795/7175/2074/9184/51322/60561/7157/5810/440275/27339/9575/8914/1111/11200/6419/79621/79184/9984/51451/197342/55743/324/51499/135458/4683/51720/5781/83695/11073/25988/54962/8451/1386/9319/65975/3364/595/90381/57646
CC	GO:0042581	specific granule	158	-0.337812371825367	-1.81870846197564	5.04568115046296e-06	0.000189540078031743	0.000156239074220476	4919	tags=43%, list=24%, signal=33%	5005/6809/64386/23601/8836/2204/84766/1774/79792/196527/53831/56729/5329/945/94103/124583/6518/634/57554/121260/4973/5023/101/25797/2358/6616/57126/1509/683/1088/441864/5795/4057/6515/9725/820/8514/1669/10970/338339/5337/1991/6813/6709/1084/671/1265/306/10562/4317/6947/10555/10855/8993/7133/2919/3934/199675/5768/221/116844/55004/3240/6590/126014/8566/80331/719
BP	GO:0006457	protein folding	190	0.387341970298475	1.85034333656429	5.13677396572365e-06	0.000192072737133096	0.00015832676099058	3824	tags=37%, list=19%, signal=30%	55768/55664/121506/79982/27000/908/120526/10283/10694/3320/134266/3313/53938/3329/3324/4820/23071/6950/6905/131118/5481/10576/6782/10575/23759/79031/51645/51182/9360/10049/51726/10294/10574/26278/3336/54431/10450/54557/5478/7266/6904/10190/2923/134218/3301/5034/134492/6902/7203/9141/811/9093/10598/644591/2286/10808/79608/9529/26973/3998/5082/567/9601/5903/548645/57003/5202/10465/169714/11140
MF	GO:0035064	methylated histone binding	69	0.498981274872783	2.06622484473919	5.23064295278437e-06	0.000193643421869609	0.000159621486262794	4867	tags=46%, list=24%, signal=35%	23310/6879/10927/79710/54799/26013/81550/11137/23515/474343/22823/9425/359787/29057/9682/2186/546/3622/23378/54556/54737/727866/139886/23512/2956/55063/80853/5927/5253/83746/23468/57332
MF	GO:0140034	methylation-dependent protein binding	69	0.498981274872783	2.06622484473919	5.23064295278437e-06	0.000193643421869609	0.000159621486262794	4867	tags=46%, list=24%, signal=35%	23310/6879/10927/79710/54799/26013/81550/11137/23515/474343/22823/9425/359787/29057/9682/2186/546/3622/23378/54556/54737/727866/139886/23512/2956/55063/80853/5927/5253/83746/23468/57332
BP	GO:0070203	regulation of establishment of protein localization to telomere	11	0.841086985260525	2.26387599759209	5.25037623999433e-06	0.000193643421869609	0.000159621486262794	2758	tags=82%, list=14%, signal=71%	908/10694/1736/6950/10576/10575/10574/7013/7203
MF	GO:0070330	aromatase activity	24	-0.646447918552783	-2.35905002135897	5.29322233352012e-06	0.000194340298706707	0.000160195926207129	4612	tags=62%, list=23%, signal=48%	1553/1577/66002/1544/1576/1551/8529/1545/4051/199974/1572/1588/1579/1559/11283
MF	GO:0140658	ATP-dependent chromatin remodeler activity	32	0.631653006865112	2.22748519460538	5.34328662480655e-06	0.000195294719250812	0.000160982661043247	4526	tags=62%, list=22%, signal=49%	80205/8458/9044/56916/57634/257218/6596/84083/84181/2074/1107/375748/546/6597/25788/54617/6595/55636/6594/23132
BP	GO:0031647	regulation of protein stability	280	0.34926464923044	1.7387743531935	5.73306059385932e-06	0.000208601137482397	0.000171951224986463	5091	tags=39%, list=25%, signal=29%	26272/55664/83548/4869/55031/23560/84447/908/10694/5621/3320/8452/4088/3329/8293/79612/6950/149628/55294/84515/58525/10576/66036/6125/10575/79031/23291/252983/902/23252/9572/7756/6135/23515/55602/23435/29116/10574/23162/1603/9101/51701/1022/975/5828/84897/7157/51616/6880/389856/124997/55230/11200/7203/6400/8805/811/819/11331/51608/23673/125150/59343/23411/56912/26224/8945/10755/483/54765/9529/557…
CC	GO:0120114	Sm-like protein family complex	52	0.556467905817291	2.1672166477909	6.36820255119555e-06	0.000230676765626789	0.000190148303619814	5010	tags=60%, list=25%, signal=45%	51631/27336/11218/51747/55015/9129/51574/11171/96764/55660/9343/10291/10713/8487/9416/51634/1207/55692/6606/10614/10569/8559/10992/10465/26121/10946/23450/50628/54960/79833/24148
BP	GO:0006405	RNA export from nucleus	80	0.483136307963348	2.05264593068106	6.42282090637446e-06	0.000231621194819211	0.000190926802522121	6016	tags=61%, list=30%, signal=43%	9631/23279/4869/91746/57122/11052/55677/51808/5901/54888/4927/8106/9972/10657/3178/22916/3181/55795/7175/23636/10212/8888/6741/79902/29072/55746/55308/9984/84324/29107/11269/57187/5976/84248/11260/6428/55051/2733/57510/29890/23293/10482/1660/56943/65083/7248/26097/94026/23742
CC	GO:0000123	histone acetyltransferase complex	74	0.481889427535759	2.02014094509686	6.82431902413875e-06	0.000245011170627707	0.000201964243499663	4577	tags=50%, list=22%, signal=39%	6879/6874/8473/9643/57634/23774/55683/79960/9913/86/10933/26122/54934/117143/6873/7862/51616/6880/55167/27154/8089/6877/54556/64769/284058/1387/51230/93624/8464/6878/1386/9678/6883/2648/2033/23338/27097
BP	GO:0046700	heterocycle catabolic process	406	0.320581351413926	1.64804057416053	7.50654328749411e-06	0.000268317586937124	0.000221175868531127	4107	tags=31%, list=20%, signal=25%	65109/57472/4869/29102/11340/170506/3192/1655/60493/55596/9698/22875/9775/5150/7188/9939/57721/5436/3184/146857/56339/246243/1736/10236/90806/79882/1787/10949/51808/53343/8087/9652/4907/6996/55629/9924/23404/80198/26135/100/54888/472/4292/3646/4116/1797/10605/22916/81602/9337/2237/55270/27115/115024/23435/3251/55795/7415/10492/342977/27327/51441/2107/5394/7374/57109/5151/1776/8882/5393/9131/51010…
BP	GO:0031503	protein-containing complex localization	210	0.366426572946888	1.76678138071195	7.91916461177081e-06	0.0002818250072803	0.000232310119774662	5829	tags=47%, list=29%, signal=34%	57539/9631/5108/23279/4869/84946/80173/3192/91746/57122/5813/6421/10142/55677/79809/5906/23212/5901/545/54888/55333/472/4927/8106/55722/55341/3181/55795/7175/6059/55781/10212/8888/6741/7514/2060/79902/29072/55746/55308/54468/64854/7013/8100/8976/28981/440145/9984/84324/8766/1605/6103/150737/11269/56912/57187/5976/1815/3800/1739/84248/26146/11260/55737/6209/6428/22994/112752/23557/23513/79659/5166…
BP	GO:0031060	regulation of histone methylation	65	0.509795818076497	2.07533826418972	8.74741604512012e-06	0.000309941195589977	0.000255486470010082	5052	tags=49%, list=25%, signal=37%	22938/9646/8473/55818/1786/55677/22976/23168/94104/55170/10782/22823/9682/4302/4524/546/55693/55183/1789/10664/57343/2625/23411/4297/80854/80349/6598/4089/80312/2672/56254/1499
CC	GO:1905368	peptidase complex	96	0.459362512249734	2.00318034373421	8.7862470509086e-06	0.000309963515526401	0.000255504868473562	5291	tags=53%, list=26%, signal=40%	9861/197131/10939/5718/5707/9097/5706/10213/28972/9913/23478/80227/29979/5713/23198/143471/5689/5684/7415/117143/6880/5711/7337/128869/5717/9789/90701/5686/5716/5693/5685/5687/5701/5692/93624/8464/6878/5682/51377/6883/60559/2648/10026/5695/5705/27097/5694/5710/51604/5683/56943
MF	GO:0045182	translation regulator activity	125	0.420468931007037	1.89428545628799	9.016086867007e-06	0.000316443678119938	0.000260846507112345	4915	tags=48%, list=24%, signal=37%	3658/1974/7555/163255/54505/7458/219402/5813/9775/9617/84285/8667/1982/8087/8669/10987/1983/3646/1967/8661/10605/6146/8891/51247/2107/1977/9669/1936/9451/54516/28985/85476/23708/10480/10767/1964/440275/1933/400961/6470/1937/4528/8894/1915/23367/1975/29904/23/6208/1965/9513/10209/10102/8892/51386/8890/60678/1719/8893/83939
BP	GO:0018394	peptidyl-lysine acetylation	164	0.391499072660036	1.8327746184081	9.04793361151412e-06	0.000316443678119938	0.000260846507112345	4391	tags=41%, list=22%, signal=33%	6885/6879/8473/9474/8520/9643/55677/22976/57634/26009/23774/55683/79829/79960/23741/9913/86/10933/26122/10626/54934/3065/9329/117143/5187/8888/7862/51176/79969/5562/6880/55167/9575/1111/23181/10664/648/27154/23137/8089/4674/2625/54556/23411/4297/1810/64769/29117/26036/284058/10269/1387/11315/51230/8202/51562/93624/8464/1386/6598/114799/9678/6883/2648/4089/2033/23338/54107
BP	GO:0050817	coagulation	217	-0.305433009520889	-1.73167234315688	9.21222414035016e-06	0.000320806809763095	0.000264443063870725	4759	tags=38%, list=23%, signal=29%	63036/6484/51206/2150/5359/83706/2811/3170/5627/4780/196527/2243/3848/60/2157/5329/7099/7035/2152/857/1607/3315/5265/634/6406/2048/6521/5023/7980/3611/79001/7450/8529/6714/4846/3674/340205/239/50848/947/3690/89780/2812/2192/1432/7391/2815/2039/10398/10630/5196/6403/6915/2768/953/1465/388552/1361/5294/3083/2207/5054/3818/7094/2161/7001/10855/7057/5154/3705/6469/2159/710/7454/9002/2623/348/2776/648…
BP	GO:0007596	blood coagulation	213	-0.305237131375769	-1.72615889186556	9.58681889533847e-06	0.000331279397173205	0.000273075683307415	4759	tags=38%, list=23%, signal=29%	63036/6484/51206/2150/5359/83706/2811/3170/5627/4780/196527/2243/3848/60/2157/5329/7099/7035/2152/857/1607/3315/5265/634/2048/6521/5023/7980/3611/79001/7450/8529/6714/4846/3674/340205/239/50848/947/3690/89780/2812/2192/1432/7391/2815/2039/10398/10630/5196/6403/6915/2768/953/1465/388552/1361/5294/3083/2207/5054/3818/7094/2161/7001/10855/7057/5154/3705/6469/2159/710/7454/9002/2623/348/2776/64805/36…
BP	GO:0006473	protein acetylation	192	0.379852128053421	1.81718222159604	9.59460911211525e-06	0.000331279397173205	0.000273075683307415	4391	tags=41%, list=22%, signal=32%	6885/6879/8473/9474/8520/9643/55677/22976/57634/79612/26009/23774/85459/55683/79829/54386/79960/23741/9913/51126/86/10933/26122/10626/54934/3065/9329/117143/5187/8888/7862/51176/79969/122830/5562/6880/84140/2308/55167/9575/406/1111/23181/10664/648/27154/23137/8089/4674/2625/54556/23411/4297/1810/64769/29117/26036/284058/10269/80018/1387/11315/51230/8202/51562/93624/8464/1386/80155/6598/114799/967…
BP	GO:1990173	protein localization to nucleoplasm	13	0.797339849462313	2.21761553849839	9.87710143741185e-06	0.000339588140098135	0.000279924632173572	2758	tags=77%, list=14%, signal=67%	908/10694/1736/6950/51574/10576/10575/10574/84897/7203
BP	GO:0031124	mRNA 3'-end processing	56	0.528665288880374	2.08889067300066	9.9205918338688e-06	0.000339644228438867	0.000279970866144359	3964	tags=46%, list=19%, signal=38%	9646/170506/91746/81608/1479/64895/11052/7884/79882/22828/22916/58490/123169/51692/580/55339/25888/1478/51585/55197/351/1477/11051/23248/64852/79869
BP	GO:0050779	RNA destabilization	78	0.481582028193783	2.04352947581448	1.01097254409794e-05	0.00034466517742902	0.000284109665864587	3862	tags=40%, list=19%, signal=32%	57472/11340/170506/9698/57721/5436/3184/56339/10236/9924/23404/4292/1797/9337/115024/23435/342977/27327/51441/5393/51010/79066/5073/57690/29883/197135/129563/5976/167227/23112/201626
CC	GO:0001650	fibrillar center	131	0.408887133267039	1.85850657706856	1.01873383977491e-05	0.00034585800736124	0.000285092923053503	3627	tags=35%, list=18%, signal=29%	27244/56924/11340/51602/1736/8731/8615/92140/9221/9879/10892/9937/9825/9013/8204/7334/54433/123169/64425/9682/1022/1875/55339/5783/1936/2091/27125/10528/79980/31/7013/9743/6239/55145/3815/84280/23160/55786/54496/84268/23411/5356/84245/55127/8446/5195
BP	GO:0061013	regulation of mRNA catabolic process	149	0.411188718359933	1.8948848855473	1.05047295058255e-05	0.000355147396709449	0.000292750224912347	4051	tags=38%, list=20%, signal=30%	57472/4869/11340/170506/3192/60493/9698/7188/57721/5436/3184/56339/10236/90806/79882/10949/8087/9924/23404/26135/4292/10605/9337/115024/23435/55795/10492/342977/27327/51441/5393/51010/79066/5073/3183/22868/8148/79048/57690/5578/29883/197135/129563/7186/79072/23367/5976/4670/167227/50804/79899/79675/23112/201626/10922/9513
CC	GO:0097060	synaptic membrane	375	-0.254808942313834	-1.53541098455076	1.08606860840509e-05	0.000365658119858874	0.000301414279877961	6588	tags=41%, list=32%, signal=28%	1814/55879/1272/2893/6900/22829/1007/51107/1135/2563/6326/102/10497/23767/2897/399694/22986/28988/59283/81832/2555/2902/1785/2913/2567/88/2895/3737/490/5064/2904/2562/9162/1144/320/84631/23017/59284/11336/2319/2557/5582/492/794/3746/5028/6809/286/148/339453/9378/2693/2890/5138/22866/2741/8825/254263/22895/3745/64130/84628/146395/2906/2905/2900/50944/1607/374291/2743/2891/2048/10675/2561/1740/5023…
BP	GO:0006937	regulation of muscle contraction	155	-0.339647642339694	-1.81642766437603	1.09861002393143e-05	0.000368352137776017	0.0003036349757312	4880	tags=38%, list=24%, signal=29%	255743/6781/7137/148/1613/6752/51738/7138/6717/2693/80763/3759/1264/9732/857/94103/27302/7125/80149/60675/5350/5023/7168/30845/845/4636/3270/7140/5724/6869/5743/2017/1193/6546/10398/3778/7135/3784/134/6915/5566/5294/775/6865/808/4607/2281/59341/4842/7136/390594/387/80005/1482/5020/3673/8877/4878/1113
BP	GO:0018393	internal peptidyl-lysine acetylation	153	0.394115363509907	1.82468238162047	1.2383719541239e-05	0.000413504116697997	0.000340854034936247	4391	tags=42%, list=22%, signal=33%	6885/6879/8473/9474/8520/9643/55677/22976/57634/26009/23774/55683/79829/79960/23741/9913/86/10933/26122/10626/54934/9329/117143/5187/8888/7862/51176/79969/6880/55167/9575/1111/10664/648/27154/23137/8089/4674/2625/54556/23411/4297/1810/64769/29117/26036/284058/10269/1387/11315/51230/8202/51562/93624/8464/1386/6598/9678/6883/2648/4089/2033/23338/54107
BP	GO:0006936	muscle contraction	329	-0.269132808963179	-1.59943332437425	1.26643166145136e-05	0.000421140430369523	0.000347148696154528	5936	tags=39%, list=29%, signal=28%	8811/6327/151/444/5592/88/1824/59/84676/490/1241/6909/1144/51086/800/4625/10021/150/183/2316/2257/56203/2775/7273/9722/255743/6781/7137/148/1613/2668/6752/51738/7138/79784/6717/6641/2693/23676/7111/2741/80763/3759/1264/3757/781/8557/9732/1908/342667/857/1909/22953/94103/27302/7125/1180/80149/60675/5350/5348/5023/7168/4624/30845/845/4636/3270/323/7140/5724/226/6869/5743/776/3352/2017/1193/6546/103…
BP	GO:0045786	negative regulation of cell cycle	343	0.326833158699264	1.66131929812776	1.28776309516318e-05	0.00042573193386335	0.000350933501260684	4247	tags=33%, list=21%, signal=26%	26272/54908/9735/4869/1407/51696/6118/55031/91603/79027/4436/5934/864/9183/5311/694/3550/54465/64848/4088/90806/641/3275/5885/8883/9656/7159/3248/79960/261726/3843/10950/56890/545/10527/80198/54888/472/27085/10403/27250/55055/79035/25896/7756/153090/2619/55795/7175/8658/2074/9184/51322/1021/60561/5925/11162/4591/7157/5810/440275/546/7976/7013/26271/51654/27339/9575/8914/1111/11200/5567/23087/6419…
MF	GO:0004536	deoxyribonuclease activity	54	0.532831584294467	2.09529499621797	1.29073275487286e-05	0.00042573193386335	0.000350933501260684	3656	tags=46%, list=18%, signal=38%	83940/10111/2073/5932/80198/92667/9937/84083/2237/1776/64789/5810/1677/7515/5889/6419/122618/5896/8930/55345/9941/1773/6188/23405/64421
BP	GO:0002183	cytoplasmic translational initiation	31	0.617840272694426	2.18045721671109	1.36987501319553e-05	0.000450006714861074	0.000370943355373722	3283	tags=55%, list=16%, signal=46%	1974/54505/7458/4690/56339/8667/8669/1983/3646/8661/8891/51441/28985/10480/23521/8894/1975
BP	GO:1903405	protein localization to nuclear body	12	0.791844751615186	2.16027004656829	1.38613272711503e-05	0.00045168999790407	0.000372330896135654	2758	tags=75%, list=14%, signal=65%	908/10694/1736/6950/51574/10576/10575/10574/7203
BP	GO:1904867	protein localization to Cajal body	12	0.791844751615186	2.16027004656829	1.38613272711503e-05	0.00045168999790407	0.000372330896135654	2758	tags=75%, list=14%, signal=65%	908/10694/1736/6950/51574/10576/10575/10574/7203
BP	GO:1901616	organic hydroxy compound catabolic process	74	-0.420175697210658	-1.993216097452	1.43641950854961e-05	0.000466204315694861	0.000384295139255756	4500	tags=42%, list=22%, signal=33%	6783/445329/66002/8821/1576/57016/8074/8871/3632/100289017/27284/8529/4051/2184/51763/220074/6718/6822/1734/4504/2710/1579/6799/348/1056/221/222/6531/1593/8578/55586
CC	GO:0032040	small-subunit processome	29	0.628583925615608	2.1519208897944	1.50326189703326e-05	0.000485932864630607	0.000400557505787642	4661	tags=66%, list=23%, signal=51%	57050/55813/10885/51602/51096/25879/25983/11103/134430/2091/79954/10528/9277/5822/55127/6201/7520/27340/10436
BP	GO:0043543	protein acylation	232	0.350279023608431	1.71073373323595	1.50918267053134e-05	0.000485932864630607	0.000400557505787642	4391	tags=38%, list=22%, signal=30%	6885/6879/8473/9474/8520/9643/55677/22976/57634/79612/26009/23774/85459/55683/79829/54386/1743/79960/23741/9913/51126/86/10933/26122/10626/54934/3065/9425/9329/117143/5187/8888/7862/51176/79969/122830/5562/6880/84140/2308/55167/9575/406/1111/23390/64429/23181/51201/5495/10664/648/27154/23137/8089/4674/4836/2625/54556/23411/4297/1810/64769/29117/26036/284058/79844/10269/80018/1387/11315/51230/8202…
CC	GO:0099240	intrinsic component of synaptic membrane	159	-0.325319338696965	-1.75324837077673	1.52347034973453e-05	0.000488594403863478	0.000402751429257883	6588	tags=46%, list=32%, signal=31%	1814/1272/6900/22829/1007/51107/2563/6326/23767/22986/81832/2555/2913/2567/2895/3737/490/1144/84631/59284/2319/2557/492/3746/5028/148/2693/2890/2741/254263/84628/146395/2900/2048/10675/2561/5023/78999/1630/729993/1948/3359/9123/2239/80863/4985/6546/6536/6529/27092/64084/53826/134/3351/57622/5100/22854/10368/5024/9152/1134/64101/4988/3752/4916/2554/1056/2903/6531/6533/5789/27020/729956
MF	GO:0019783	ubiquitin-like protein-specific protease activity	101	0.430279132130813	1.89095261863106	1.63567761166146e-05	0.000522515281142561	0.000430712620990339	3014	tags=33%, list=15%, signal=28%	55031/51029/84196/51633/10600/8667/23358/220213/55325/9097/10213/10987/7398/205564/23252/27005/9736/57695/26054/9101/85015/57337/1540/161725/51138/64854/389856/55230/79868/79184/159195/84640/59343
CC	GO:0016591	RNA polymerase II, holoenzyme	71	0.482089012113216	2.00398423321155	1.70917878916031e-05	0.000543853988048891	0.000448302250828673	4704	tags=54%, list=23%, signal=41%	9646/6879/6874/5431/5436/2961/23168/2963/902/2071/58490/4331/123169/4646/2960/6882/1022/5828/6873/64210/51616/6880/79871/6908/5440/55197/6877/80349/2965/23248/8464/6878/2958/6883/2648/5430/27097/129685
BP	GO:1901796	regulation of signal transduction by p53 class mediator	86	0.460833634064263	1.98006763867989	1.72235948430539e-05	0.000545023217204819	0.000449266053749779	4826	tags=49%, list=24%, signal=37%	4869/1655/56950/149628/23212/6125/84154/545/80196/472/8550/55170/3190/6135/7157/51616/6880/55003/8445/1111/11200/8805/3622/83787/3090/6446/23411/10614/5716/51499/10269/6201/161742/6209/9349/2033/112858/6224/6167/596/4839/7874
CC	GO:0070603	SWI/SNF superfamily-type complex	70	0.49070108989936	2.03334189614352	1.72628748855852e-05	0.000545023217204819	0.000449266053749779	4429	tags=41%, list=22%, signal=33%	51773/5931/10042/5928/9112/57634/7528/9437/55193/86/6605/3065/64431/81611/55274/2186/1107/5925/57504/6597/54556/6760/54617/6598/51377/6595/6601/54107/6594
BP	GO:0006284	base-excision repair	41	0.572818090441959	2.13384822142784	1.80286710797354e-05	0.00056699471760067	0.000467377299227412	3519	tags=49%, list=17%, signal=40%	7486/6118/55031/2073/6996/7507/10038/55170/2237/6117/2074/7374/5111/7515/5428/8930/6188/6119/3146/3978
BP	GO:0062125	regulation of mitochondrial gene expression	26	0.649740213982024	2.15686200256609	1.88858338799386e-05	0.000589570698773787	0.00048598682199819	5200	tags=69%, list=26%, signal=52%	51335/8846/54931/64863/55005/708/22868/10128/5562/92170/51654/79072/285367/115416/10102/51204/84881/23107
CC	GO:0035770	ribonucleoprotein granule	236	0.347748060863244	1.70195406756851	1.88918390043363e-05	0.000589570698773787	0.00048598682199819	5255	tags=40%, list=26%, signal=30%	170506/3192/60493/113251/9698/23215/5436/4691/64848/53339/6191/9931/1653/8087/5395/9908/23741/55629/9924/7072/54888/6128/3190/113802/9337/6194/23435/7415/220988/342977/27327/51441/55794/1977/580/11201/22868/57532/55308/57690/6175/55239/9575/406/29883/197135/29760/2553/84324/8826/129563/340554/79072/23367/11269/6606/11022/5976/167227/5685/285367/5687/79675/5701/23112/6311/1965/84206/10922/9513/996…
BP	GO:0044770	cell cycle phase transition	469	0.299729041577481	1.55791434451587	1.93660380279313e-05	0.000602053764592471	0.000496276691387279	4264	tags=30%, list=21%, signal=25%	26272/54908/9735/4869/1407/6118/55031/91603/79027/4436/5243/3398/801/5934/4678/9183/5311/3550/54465/8452/641/22976/894/29945/6198/51433/3275/5885/375337/55294/8883/9656/9525/9510/5932/79960/8454/261726/85417/545/8556/80198/54888/472/27085/301/10403/5471/10657/252983/55055/79035/25896/7756/2071/4863/5962/6194/4331/55795/7175/57695/2074/9184/8881/8453/51322/1977/55781/8882/6873/1021/60561/5925/7157…
CC	GO:0035861	site of double-strand break	63	0.499482408869935	2.01571316377498	1.95702839643416e-05	0.000606081236972013	0.000499596562110993	4276	tags=52%, list=21%, signal=42%	10096/6118/10111/56916/23376/5932/79677/56852/79035/7415/10094/7157/58493/51341/27339/8914/142/55693/55183/6419/23137/10109/6119/9025/55100/135458/51444/4683/5429/1386/165918/3364/25900
BP	GO:0032212	positive regulation of telomere maintenance via telomerase	34	0.594954600785519	2.14377056487139	2.03554216568189e-05	0.000627999586781096	0.000517663995226844	2758	tags=47%, list=14%, signal=41%	26272/908/10694/1736/6950/10576/10575/545/472/8550/3178/10574/8658/5073/79618/7203
MF	GO:0003743	translation initiation factor activity	48	0.542318647658431	2.08122924049951	2.08822924924916e-05	0.000641814095773017	0.000529051381568147	4915	tags=60%, list=24%, signal=46%	1974/54505/7458/219402/84285/8667/1982/8669/10987/1983/3646/1967/8661/8891/1977/9669/28985/10480/1964/4528/8894/1975/1965/10209/8892/51386/8890/8893/83939
BP	GO:0043967	histone H4 acetylation	67	0.500698018689713	2.06370633130734	2.28070122054398e-05	0.000698324894471466	0.000575633587103732	4325	tags=46%, list=21%, signal=37%	6879/8473/9474/8520/9643/55677/57634/26009/55683/79829/79960/86/10933/10626/54934/5187/51176/55167/8089/54556/23411/4297/64769/284058/10269/51230/1386/6598/2648/2033/23338
BP	GO:0071459	protein localization to chromosome, centromeric region	23	0.658914962362895	2.13485119340331	2.35883326179847e-05	0.000719532822790706	0.000593115415333102	3752	tags=65%, list=18%, signal=53%	54908/9735/79003/9183/3550/27085/10403/55055/9184/91272/5925/10664/23137/283489/55166
BP	GO:1904851	positive regulation of establishment of protein localization to telomere	10	0.83886657617976	2.18458299136339	2.52589988479747e-05	0.000767608676600999	0.000632744642933299	2758	tags=80%, list=14%, signal=69%	908/10694/1736/6950/10576/10575/10574/7203
BP	GO:0061014	positive regulation of mRNA catabolic process	77	0.475345331731205	2.01151376692594	2.56363579684309e-05	0.000776169434909882	0.000639801329659898	3862	tags=40%, list=19%, signal=33%	57472/11340/170506/9698/57721/5436/3184/56339/10236/9924/23404/4292/9337/115024/23435/342977/27327/51441/5393/51010/79066/5073/57690/29883/197135/129563/5976/167227/79899/23112/201626
BP	GO:0042255	ribosome assembly	53	0.517901037555637	2.02799853366607	2.67850624842538e-05	0.000805595979386219	0.000664057814695852	5437	tags=62%, list=27%, signal=46%	4869/54505/23212/6125/84154/55299/6128/130916/6135/23195/55794/6169/708/6147/22868/6234/6175/6223/29777/51001/5822/6209/6208/6152/22907/6122/7520/4839/6232/83939/140801/51065/51119
BP	GO:0034728	nucleosome organization	90	0.44439804726766	1.92165412636769	2.68068664572688e-05	0.000805595979386219	0.000664057814695852	4785	tags=43%, list=23%, signal=33%	51773/4869/5928/8520/23270/4678/64754/196528/257218/25842/266812/8208/6605/23198/7259/64431/81611/11339/2186/132660/8888/29072/546/6597/10664/4674/85453/54617/9025/387103/254048/6598/401541/11198/79711/6601/54107/23234/50511
BP	GO:0000070	mitotic sister chromatid segregation	159	0.384995584516482	1.79418023443674	2.70120001918011e-05	0.000808765201314663	0.000666670224193839	4118	tags=35%, list=20%, signal=28%	54908/9735/9126/23310/79003/3192/10464/9183/3619/3550/8452/29945/51433/5885/23212/9525/27436/51115/5901/472/10403/55055/7756/83540/55795/7175/8658/1060/9184/8881/23636/55781/91272/5925/79980/546/29127/26271/10270/8766/51434/23137/51451/129563/283489/23126/54617/324/8697/10592/8243/246184/10051/9319/81929
BP	GO:0010498	proteasomal protein catabolic process	469	0.297272384719434	1.54514527503044	2.74726132040846e-05	0.000819532292418906	0.000675545604871338	3997	tags=29%, list=20%, signal=24%	26272/55768/57531/26263/89890/79982/9147/25831/84447/9861/8473/4189/10425/9112/9325/23197/197131/11160/9709/8452/210/8667/23376/5718/29945/26235/5707/122773/51433/9373/3093/122809/55294/9097/5706/10213/8454/23588/10513/57092/80196/5601/9354/51283/7993/11146/23291/29979/11059/5713/9572/23198/143471/6135/5689/153090/387921/5684/6047/91304/55270/7110/201595/7415/55070/11101/54994/8881/27248/8453/513…
BP	GO:0071897	DNA biosynthetic process	166	0.386039191780076	1.80765525555341	2.85765285279474e-05	0.000844641920362493	0.000696243628554063	6271	tags=48%, list=31%, signal=33%	26272/11232/7486/201973/10111/3192/27000/908/10694/5981/3184/3320/1736/6950/54386/10576/5984/4931/10575/26277/545/472/8550/5980/3178/54433/3181/7415/10574/83932/8658/6117/5394/5985/5111/5073/11201/3183/7157/5422/7013/79618/7203/5428/22890/23411/51455/55651/92345/167227/3978/9894/25898/5429/7084/5983/54107/80119/7520/5245/80169/23293/79075/1499/63922/28984/56897/3326/10721/7014/1843/10715/25849/80…
CC	GO:0000313	organellar ribosome	83	0.447526735936316	1.90777003394288	2.86266364431459e-05	0.000844641920362493	0.000696243628554063	6354	tags=55%, list=31%, signal=38%	54148/10240/11222/7818/29074/64965/51318/28973/130916/64968/54948/56945/51023/64983/64969/64981/55173/51258/92170/51642/60488/26589/54460/124995/9801/54534/51263/57129/64960/9553/28977/64976/740/23107/64949/10884/51650/28957/29088/29093/55052/4701/28998/79590/51021/219927
CC	GO:0005761	mitochondrial ribosome	83	0.447526735936316	1.90777003394288	2.86266364431459e-05	0.000844641920362493	0.000696243628554063	6354	tags=55%, list=31%, signal=38%	54148/10240/11222/7818/29074/64965/51318/28973/130916/64968/54948/56945/51023/64983/64969/64981/55173/51258/92170/51642/60488/26589/54460/124995/9801/54534/51263/57129/64960/9553/28977/64976/740/23107/64949/10884/51650/28957/29088/29093/55052/4701/28998/79590/51021/219927
BP	GO:0032210	regulation of telomere maintenance via telomerase	50	0.542509260350862	2.10494951469273	3.12155967634358e-05	0.000917693304849703	0.000756460342619646	5052	tags=56%, list=25%, signal=42%	26272/3192/908/10694/1736/6950/10576/10575/26277/545/472/8550/3178/10574/8658/5394/5073/3183/7013/79618/7203/92345/167227/80119/7520/80169/23293/1499
BP	GO:0000469	cleavage involved in rRNA processing	27	0.629353872398074	2.11797654716937	3.1463273432358e-05	0.000921635381336291	0.000759709820973599	3625	tags=63%, list=18%, signal=52%	11340/9790/23212/23404/28987/88745/5394/5393/51010/10799/55720/79707/10171/29777/55651/6227/65095
BP	GO:0050878	regulation of body fluid levels	373	-0.249711195444272	-1.50353800715904	3.22129784382512e-05	0.000940201823913562	0.000775014255950958	4759	tags=33%, list=23%, signal=26%	63036/6484/51206/8862/2150/5359/388698/83706/2811/1080/3170/5627/6776/2629/388697/66002/4780/196527/2243/7392/3848/60/2157/5329/7099/7035/2152/26154/65125/7376/857/5618/1607/3315/5265/4987/634/2048/6521/5023/525/133/10391/59344/7980/3611/79001/7450/8529/9148/6714/4846/538/3674/3925/2131/340205/239/50848/57822/947/3690/89780/2812/2192/7421/1432/7391/2815/51763/2039/10398/10630/5196/134/6403/6915/5…
BP	GO:0090501	RNA phosphodiester bond hydrolysis	139	0.405561761530091	1.85692260386587	3.36210482900932e-05	0.000976437824546546	0.000804883818373539	5964	tags=53%, list=29%, signal=38%	57472/29102/11340/81608/9790/1479/11052/146857/246243/90806/23212/9924/23404/22916/9337/2237/28987/88745/5394/51692/5393/51010/55520/5073/51367/10799/51110/10556/10940/55720/79707/10171/29883/1478/11102/51585/29777/7257/129563/340554/9941/55651/23357/23405/167227/11051/6227/65095/201626/64852/5511/79869/60528/2081/27044/23351/27340/23283/25996/255967/23293/340152/80153/22894/6038/161424/51728/105…
CC	GO:0000502	proteasome complex	59	0.504904633466494	2.0107108386501	3.36951677191315e-05	0.000976437824546546	0.000804883818373539	4855	tags=53%, list=24%, signal=40%	9861/197131/5718/5707/9097/5706/10213/80227/29979/5713/23198/143471/5689/5684/7415/5711/7337/5717/5686/5716/5693/5685/5687/5701/5692/5682/51377/5695/5705/5694/5710
CC	GO:1905369	endopeptidase complex	65	0.492419199065199	2.00459942903713	3.53360852359148e-05	0.00102034518008617	0.000841076926724116	4971	tags=52%, list=24%, signal=40%	9861/197131/5718/5707/9097/5706/10213/80227/29979/5713/23198/143471/5689/5684/7415/5711/7337/128869/5717/5686/5716/5693/5685/5687/5701/5692/5682/51377/10026/5695/5705/5694/5710/51604
BP	GO:0050684	regulation of mRNA processing	133	0.40278497015662	1.83452981097604	3.59597937948802e-05	0.00103467293209808	0.00085288738250343	6262	tags=54%, list=31%, signal=38%	22938/9646/4869/10181/170506/3192/91746/1655/84081/9939/11052/55677/4691/79882/9584/51574/8087/7072/6432/10657/4116/3178/3190/22916/57703/6429/123169/708/580/58517/79066/6434/10179/51341/10521/27339/6733/79811/10284/55234/11051/7536/6428/79869/9513/6651/494115/904/6294/29890/10150/56254/5936/9667/6427/4154/1660/22827/54033/6433/4928/202559/3312/22849/10768/10659/10772/54623/83989/9589/29896/55225
BP	GO:0007599	hemostasis	218	-0.296717704255743	-1.68971125111202	3.67859812912398e-05	0.00105012831864792	0.000865627354499548	4759	tags=38%, list=23%, signal=29%	63036/6484/51206/2150/5359/83706/2811/3170/5627/4780/196527/2243/3848/60/2157/5329/7099/7035/2152/857/1607/3315/5265/634/2048/6521/5023/7980/3611/79001/7450/8529/6714/4846/3674/340205/239/50848/947/3690/89780/2812/2192/1432/7391/2815/2039/10398/10630/5196/6403/6915/2768/953/1465/388552/1361/5294/3083/2207/5054/3818/7094/2161/7001/10855/7057/5154/3705/6469/2159/4778/710/7454/9002/2623/348/2776/648…
MF	GO:0001098	basal transcription machinery binding	55	0.515514826353401	2.03595960258708	3.68852071499453e-05	0.00105012831864792	0.000865627354499548	4269	tags=55%, list=21%, signal=43%	9646/2073/6879/3192/51602/64754/56950/23168/6925/22828/9221/284695/58490/123169/51322/2091/7157/23160/6908/51585/55197/54680/26610/8202/8725/23248/8721/55250/2072/84298
MF	GO:0001099	basal RNA polymerase II transcription machinery binding	55	0.515514826353401	2.03595960258708	3.68852071499453e-05	0.00105012831864792	0.000865627354499548	4269	tags=55%, list=21%, signal=43%	9646/2073/6879/3192/51602/64754/56950/23168/6925/22828/9221/284695/58490/123169/51322/2091/7157/23160/6908/51585/55197/54680/26610/8202/8725/23248/8721/55250/2072/84298
CC	GO:0022627	cytosolic small ribosomal subunit	39	0.572323734904884	2.09670461895514	3.76450529825918e-05	0.00106801384580682	0.000880370506630065	6049	tags=74%, list=30%, signal=52%	54505/6191/6228/6194/6202/6230/6189/6234/6205/6217/6223/6207/6188/6187/6201/6227/6222/6209/6233/6208/6224/6232/83939/6204/6210/51065/6218/6235/6203
BP	GO:0030193	regulation of blood coagulation	66	-0.439959184061824	-2.02369918820154	3.79519179563669e-05	0.00107296816131694	0.00088445437995509	4746	tags=45%, list=23%, signal=35%	6484/2150/2811/3170/5627/4780/196527/2243/3848/7035/2152/857/634/2048/4846/239/947/7391/2039/6915/1361/5054/3818/2161/7001/10855/7057/5154/710/348
BP	GO:0046697	decidualization	26	-0.599984588375723	-2.23637979507782	3.94409697055532e-05	0.00111119454232937	0.000915964625398703	4861	tags=58%, list=24%, signal=44%	6781/51738/2706/2693/10370/5743/7421/682/5467/3976/2057/5595/9191/1508/3726
MF	GO:0004520	endodeoxyribonuclease activity	35	0.572968996274437	2.06709184672826	4.06244574905433e-05	0.00114057732899055	0.00094018504059338	3656	tags=54%, list=18%, signal=45%	10111/2073/5932/80198/84083/2237/1776/1677/7515/5889/6419/5896/8930/55345/9941/1773/6188/23405/64421
BP	GO:0000288	nuclear-transcribed mRNA catabolic process, deadenylation-dependent decay	48	0.533286989555347	2.04656889640938	4.28019029580358e-05	0.00119756772621208	0.000987162582197312	5924	tags=58%, list=29%, signal=41%	57472/11340/170506/5436/9924/23404/4292/9337/115024/342977/27327/5393/51010/5073/57690/29883/197135/167227/23112/201626/55802/255967/22894/22849/28960/23016/56915/154197
BP	GO:2001251	negative regulation of chromosome organization	79	0.458270218678144	1.94880688496291	4.37144080444738e-05	0.00121889589990674	0.00100474352944325	5003	tags=48%, list=25%, signal=36%	54908/9735/10111/3192/9183/3550/5885/54386/26277/472/10403/55055/3178/7756/4331/55795/7175/8658/5394/9184/3183/546/7515/7013/26271/142/6419/51451/324/167227/4683/9319/2072/80119/80169/84464/23293/701
BP	GO:0000154	rRNA modification	30	0.594717030223213	2.07592894361479	4.3906049164844e-05	0.00122004685932721	0.00100569227250692	5030	tags=67%, list=25%, signal=50%	29063/1736/64216/27292/54433/51504/79066/2091/51106/55006/29081/55651/92345/117246/285367/27079/196074/10436/4839/84881
BP	GO:0017004	cytochrome complex assembly	34	0.581660612194042	2.09586899155048	4.54970515114739e-05	0.00125994223878532	0.00103857828382937	6089	tags=71%, list=30%, signal=50%	54902/29090/493753/90639/1355/7386/116228/84275/79072/6341/100303755/90624/728568/6834/617/51204/51287/84987/55245/388753/51241/55744/5018/389203
MF	GO:0004519	endonuclease activity	116	0.407982011353662	1.81841891353465	4.59739918181147e-05	0.00126510581128406	0.00104283464900158	5147	tags=47%, list=25%, signal=35%	10111/2073/29102/146857/246243/8846/5395/5932/80198/84083/2237/28987/7247/51692/57109/1776/55520/51367/10799/51110/1677/10556/10940/7515/10171/5889/55728/6419/11102/5896/8930/7257/340554/81887/55345/9941/1773/197342/6188/23405/64421/5511/60528/2081/27044/2072/4968/23351/84464/23293/340152/80153/22894/6038
BP	GO:0007346	regulation of mitotic cell cycle	414	0.301005463966212	1.54887388142518	4.59953431511951e-05	0.00126510581128406	0.00104283464900158	4330	tags=30%, list=21%, signal=24%	54908/9735/51696/6118/55031/91603/79027/4436/3192/3398/5934/9183/5311/694/3550/64848/8452/4088/90806/641/894/29945/6198/51433/3275/5885/5727/8883/9656/9525/9510/79960/85417/10950/8556/26013/80198/472/27085/301/10403/55023/55055/79035/7756/2071/5962/2619/440/55795/7175/51754/9184/8881/51322/23636/1977/55781/150465/60561/5925/1540/8729/7157/7976/5048/3741/26271/55145/5889/5578/1111/11200/57504/2308…
BP	GO:0048193	Golgi vesicle transport	280	0.335155208263807	1.66853210524561	4.65473014669957e-05	0.00127596217602433	0.00105178361849677	5816	tags=41%, list=29%, signal=30%	2803/23230/9276/1315/83548/6642/23760/23256/57120/10972/9183/54520/8452/9581/10484/8615/56681/9265/10427/9527/51124/9632/9135/22796/6643/374868/60684/60412/55297/2619/6399/662/7415/340371/582/9648/23499/54832/9321/64145/100128553/23299/55973/60561/10959/10564/6845/583/114879/2060/8729/7405/11196/51290/81555/53407/400/3638/378/10282/10597/150684/6293/2181/10802/3998/26286/10067/1314/9570/51542/557…
CC	GO:1904724	tertiary granule lumen	54	-0.481027742172477	-2.10986763573497	4.78028610119652e-05	0.00130169525096965	0.00107299555345033	3668	tags=46%, list=18%, signal=38%	124583/5473/25797/226/1509/4057/820/6709/1265/10562/4317/4318/6947/2495/5646/8993/2919/978/7130/5768/1471/116844/3240/1520/126014
BP	GO:2000278	regulation of DNA biosynthetic process	102	0.422128004998642	1.85464775066431	4.78068997768001e-05	0.00130169525096965	0.00107299555345033	2758	tags=30%, list=14%, signal=26%	26272/11232/3192/27000/908/10694/3184/3320/1736/6950/10576/5984/4931/10575/26277/545/472/8550/3178/3181/10574/8658/5394/5985/5111/5073/3183/7157/7013/79618/7203
BP	GO:0019439	aromatic compound catabolic process	425	0.306117064165218	1.57694286954292	4.95906221690752e-05	0.00134129112084072	0.00110563467714307	4107	tags=30%, list=20%, signal=24%	65109/57472/4869/29102/11340/170506/3192/1655/60493/55596/9698/22875/9775/5150/7188/9939/57721/5436/3184/146857/56339/246243/1736/10236/90806/79882/1787/10949/5445/51808/53343/8087/9652/4907/6996/55629/9924/23404/80198/26135/100/54888/472/4292/3646/4116/1797/10605/22916/81602/9337/2237/55270/27115/115024/23435/3251/55795/7415/10492/342977/27327/51441/2107/5394/7374/57109/5151/1776/64577/8882/5393…
BP	GO:0052547	regulation of peptidase activity	425	-0.240785573674063	-1.45864116112611	4.95917348104779e-05	0.00134129112084072	0.00110563467714307	4920	tags=32%, list=24%, signal=24%	286204/6280/8837/8915/22900/3297/114548/842/9232/5696/145264/177/12/637/8743/668/885/835/5978/5627/9705/939/5271/666/8996/27429/7429/26998/1294/5366/572/5329/9447/7035/2152/84630/57119/5720/857/9806/25824/10010/5265/341676/6406/6692/8740/83464/6423/5023/117166/1469/7980/11047/414899/10816/2168/79594/317/6714/55122/5973/6774/27290/5743/866/581/1509/239/1032/89780/23786/2192/5447/1611/4057/128488/1…
MF	GO:0031625	ubiquitin protein ligase binding	284	0.326931322333338	1.62910064222803	5.09272732528086e-05	0.00137283686104083	0.0011316380284957	5671	tags=39%, list=28%, signal=28%	57763/10059/6118/4792/7852/10152/10670/5243/26043/7188/23197/3320/11160/8452/4088/3313/3329/5707/257218/6950/149628/3093/55294/8883/10576/8454/6125/80196/71/79677/6596/56852/11146/292/7185/6135/5684/4738/27101/152137/7334/64112/7415/55070/9682/8453/51701/3716/7251/5187/5925/4591/7157/10128/3725/26191/3301/2308/8065/11200/5567/11124/5898/811/819/7186/7189/9529/5576/324/9025/79139/10067/79899/29882…
BP	GO:0006475	internal protein amino acid acetylation	155	0.388002072136244	1.80068147673885	5.3523524586549e-05	0.00143804595528231	0.00118539029356198	4391	tags=41%, list=22%, signal=33%	6885/6879/8473/9474/8520/9643/55677/22976/57634/26009/23774/55683/79829/79960/23741/9913/86/10933/26122/10626/54934/9329/117143/5187/8888/7862/51176/79969/6880/55167/9575/1111/10664/648/27154/23137/8089/4674/2625/54556/23411/4297/1810/64769/29117/26036/284058/10269/1387/11315/51230/8202/51562/93624/8464/1386/6598/9678/6883/2648/4089/2033/23338/54107
BP	GO:0006367	transcription initiation from RNA polymerase II promoter	73	0.470105481623286	1.96561146850145	5.89133002790268e-05	0.00157763207413869	0.00130045200615924	4159	tags=45%, list=20%, signal=36%	6879/170506/29079/6874/5436/22976/2961/9439/5706/2963/902/9441/2071/9443/2074/2960/6882/1022/6873/7157/6880/6908/6877/1810/26036/23493/3146/9440/5469/6878/2958/6883/10923
BP	GO:0030705	cytoskeleton-dependent intracellular transport	185	0.354279157718949	1.68466105395054	6.12329629204617e-05	0.00163435612215996	0.00134720999444811	5862	tags=44%, list=29%, signal=32%	57539/22920/5108/80208/80173/3192/5813/6421/79809/4641/80179/51361/55930/9638/23291/4643/6647/1781/79443/23162/4646/26115/29911/55860/23299/6845/89941/10125/10128/5048/8100/8976/28981/1778/6103/26258/150737/351/56912/636/3800/10947/282991/4976/26146/5195/4640/22994/23224/112752/63915/23557/79659/51668/117178/5870/54874/11020/55330/51168/51566/57728/166379/9371/4642/55704/55686/6683/23011/10376/23…
BP	GO:2001020	regulation of response to DNA damage stimulus	195	0.363204779729461	1.73471829651103	6.2001209655912e-05	0.00164706738425004	0.00135768796745388	5296	tags=41%, list=26%, signal=31%	26272/4869/1407/6118/55031/57007/1655/9774/54465/196528/56950/22976/149628/8087/54386/545/472/7398/7913/3190/7334/2074/6787/5111/64210/7157/51616/64110/29072/6880/7515/26271/8914/1111/142/55693/11200/55183/6419/79621/79184/9984/3622/2139/3090/54780/441161/23411/25/6188/22891/5716/51499/10269/9025/3146/79000/51720/161742/8451/5893/5429/165918/9320/9513/55063/7178/2072/4968/2521/7336/596/57332/1011…
BP	GO:1904874	positive regulation of telomerase RNA localization to Cajal body	15	0.742471818402472	2.16023129896018	6.21689642402404e-05	0.00164706738425004	0.00135768796745388	3688	tags=73%, list=18%, signal=60%	908/10694/1736/6950/10576/10575/10574/7203/55651/92345/55164
BP	GO:0032205	negative regulation of telomere maintenance	30	0.587977795561144	2.05240486143482	6.26615302693521e-05	0.00164706738425004	0.00135768796745388	4848	tags=63%, list=24%, signal=48%	10111/3192/54386/26277/472/3178/8658/5394/3183/7515/7013/142/167227/4683/2072/80119/80169/84464/23293
CC	GO:0016605	PML body	99	0.429307193513238	1.88248698186949	6.28739802193332e-05	0.00164706738425004	0.00135768796745388	3684	tags=37%, list=18%, signal=31%	6118/5598/7750/9994/641/6049/54778/545/7704/79677/3646/10626/6304/23515/6047/6117/1107/5925/7157/546/204851/79618/55145/406/11200/23137/59343/84268/23411/6672/26036/51567/55743/11315/4683/58476/11073
BP	GO:0061844	antimicrobial humoral immune response mediated by antimicrobial peptide	66	-0.43029364726686	-1.97924020274539	6.30129944544819e-05	0.00164706738425004	0.00135768796745388	6843	tags=58%, list=34%, signal=38%	3605/5319/6278/64127/1670/5650/130120/6283/5197/4589/85569/10563/2597/6374/5225/114771/1672/6280/5967/117285/354/283/60343/6406/1668/5473/5968/5196/4057/820/1669/1991/3853/112744/1673/8993/2919/57115
MF	GO:0000217	DNA secondary structure binding	35	0.56649269718043	2.04372739744524	6.30357865475716e-05	0.00164706738425004	0.00135768796745388	4123	tags=49%, list=20%, signal=39%	7486/2073/57697/4436/3184/641/7528/5932/56852/4208/132660/5889/4297/25/3146/3149/2956
BP	GO:0034504	protein localization to nucleus	277	0.322015785464191	1.60108020105548	6.31805124906587e-05	0.00164706738425004	0.00135768796745388	5623	tags=38%, list=28%, signal=28%	9631/26272/7486/4869/4792/3842/3192/57122/908/84455/10694/2534/53371/4088/1736/26953/6950/51574/149628/23212/10576/84220/5901/129401/4931/10575/9913/3843/7507/55705/9221/585/84154/10527/7704/4927/9972/3839/6135/23515/10049/23435/7175/10574/23636/580/7037/2737/8882/9451/7514/84897/7157/79902/55746/51341/23633/51684/142/1408/55035/7203/811/11331/84268/26060/29107/7016/5356/6672/11315/25885/5903/105…
BP	GO:1901988	negative regulation of cell cycle phase transition	218	0.344537533035608	1.66781918678505	6.34423215231475e-05	0.00164706738425004	0.00135768796745388	4482	tags=35%, list=22%, signal=28%	26272/54908/9735/1407/6118/55031/91603/79027/4436/5934/9183/5311/3550/54465/641/3275/5885/8883/9656/79960/261726/545/80198/54888/472/10403/55055/79035/25896/7756/55795/7175/2074/9184/51322/60561/5925/7157/5810/440275/26271/27339/9575/8914/1111/11200/6419/79621/79184/9984/51603/51451/23026/29117/197342/55743/324/51499/1739/135458/4683/51720/5781/83695/11073/25988/54962/8451/1386/57099/9319/65975/3…
MF	GO:0015267	channel activity	453	-0.235853068668283	-1.42461226466831	6.36447024481809e-05	0.00164706738425004	0.00135768796745388	6572	tags=42%, list=32%, signal=29%	55879/783/3749/2893/349149/117532/65010/10060/1135/353174/2705/89832/777/57165/343450/2563/6326/6331/1262/3780/2897/170850/59283/338567/359/255022/133060/441027/285175/84876/1179/6327/2555/2902/2567/54102/2895/3737/7439/10786/2904/2562/1144/4508/7225/366/3739/10021/59284/84694/2557/56479/55799/364/3746/57156/9311/10804/123041/9132/6509/1261/27133/2706/219770/2890/1080/2741/3759/114780/10242/3757/…
BP	GO:0006986	response to unfolded protein	130	0.393899002200426	1.79048938088893	6.38919708144151e-05	0.00164706738425004	0.00135768796745388	4388	tags=38%, list=22%, signal=30%	3308/121506/89890/4690/4189/23197/7494/3320/468/9709/3313/23376/3329/84919/23071/84899/79956/8720/10987/6782/8440/51283/51182/153090/201595/7415/3336/27248/9451/10959/5771/23456/23471/3301/51009/54870/51768/10808/27230/79139/5770/7873/1965/26608/2081/2033/5295/595/3337
MF	GO:0008276	protein methyltransferase activity	72	0.45956448311955	1.91416694159528	6.40398069163186e-05	0.00164706738425004	0.00135768796745388	3520	tags=36%, list=17%, signal=30%	79918/55251/64754/56950/3275/80335/79609/55170/83852/90826/8726/51504/2091/29072/9869/54093/29104/6419/25940/51451/79723/54496/4297/80854/9739/23512
BP	GO:0043038	amino acid activation	25	0.61830565722963	2.03370312719801	6.4145094087135e-05	0.00164706738425004	0.00135768796745388	3244	tags=48%, list=16%, signal=40%	55699/57505/55157/57038/57470/51067/23438/10352/23395/79731/124454/132949
MF	GO:0004842	ubiquitin-protein transferase activity	409	0.296796277885112	1.52648795533758	6.51462653726691e-05	0.00166236731487865	0.00137029979615985	3970	tags=28%, list=19%, signal=23%	8925/51320/26272/54941/57531/26263/9666/23609/25831/84447/84851/5193/10425/197131/151525/8452/29945/257218/89122/3093/55148/26273/6049/55632/54778/8454/23759/7267/80196/6596/10892/55128/9354/51283/4850/23014/6045/56852/222484/92912/23291/11059/54836/57448/387921/140825/51592/6047/64400/7334/64219/9443/29116/115426/8453/10206/580/83892/51136/90933/4591/55958/57542/330/10739/7337/80263/55167/8065/2…
CC	GO:0099699	integral component of synaptic membrane	146	-0.325676975868236	-1.73156096207864	6.51507032451824e-05	0.00166236731487865	0.00137029979615985	6588	tags=46%, list=32%, signal=31%	1814/22829/1007/51107/2563/6326/23767/22986/81832/2555/2913/2567/2895/3737/490/1144/84631/59284/2557/492/3746/5028/148/2693/2890/2741/254263/146395/2900/2048/10675/2561/5023/78999/1630/729993/1948/3359/9123/80863/4985/6546/6536/6529/27092/64084/53826/134/3351/57622/5100/10368/5024/9152/1134/64101/4988/3752/4916/2554/1056/2903/6531/6533/5789/27020/729956
MF	GO:0005549	odorant binding	101	-0.365386300264	-1.81774313651649	6.55335162142122e-05	0.00166689326195021	0.00137403056269627	7326	tags=50%, list=36%, signal=32%	390275/390181/392392/219436/402135/391109/81797/150681/283159/338675/403277/219482/219954/390148/391107/26341/79310/401994/26493/219417/392138/283160/219477/283162/390142/338674/26476/219469/26339/389090/344561/219447/403274/128360/390191/390144/441608/284532/390157/219981/81448/81341/282775/26338/127066/79295/390168/128368/219956/219965
BP	GO:0010948	negative regulation of cell cycle process	260	0.329803981251182	1.62977372434899	6.60769925451271e-05	0.00167546474222238	0.0013810960876044	4604	tags=35%, list=23%, signal=28%	26272/54908/9735/4869/1407/6118/55031/91603/79027/4436/5934/9183/5311/3550/54465/641/3275/5885/8883/9656/79960/261726/56890/545/80198/54888/472/27085/10403/55055/79035/25896/7756/153090/55795/7175/8658/2074/9184/51322/60561/5925/4591/7157/5810/440275/546/7013/26271/27339/9575/8914/1111/11200/6419/79621/79184/9984/51603/51451/23026/9738/29117/4682/197342/55743/324/51499/1739/135458/4683/51720/5781…
CC	GO:0099055	integral component of postsynaptic membrane	114	-0.353420753605412	-1.81075212011063	7.0182951722319e-05	0.00177403261767881	0.00146234620509466	6588	tags=47%, list=32%, signal=32%	1814/22829/1007/2563/23767/22986/81832/2555/2913/2895/1144/84631/59284/2557/3746/148/2890/2741/254263/146395/2900/2048/10675/2561/5023/78999/1630/729993/3359/9123/80863/4985/6546/6536/6529/27092/64084/53826/134/57622/5100/10368/1134/64101/4988/3752/4916/2554/1056/2903/6531/6533/27020/729956
MF	GO:0016796	exonuclease activity, active with either ribo- or deoxyribonucleic acids and producing 5'-phosphomonoesters	57	0.494394365009872	1.96425253720009	7.09289099734878e-05	0.00178732042088472	0.00147329942455554	5964	tags=54%, list=29%, signal=39%	83940/57472/90806/9924/23404/92667/9937/9337/2237/5394/51692/5393/51010/5073/64789/5810/29883/122618/129563/23357/167227/64421/201626/25996/255967/64858/22894/23016/56915/154197/90459
BP	GO:1904869	regulation of protein localization to Cajal body	11	0.793009275186093	2.13446967486439	7.25686739827918e-05	0.0018173525330135	0.00149805508280266	2758	tags=82%, list=14%, signal=71%	908/10694/1736/6950/51574/10576/10575/10574/7203
BP	GO:1904871	positive regulation of protein localization to Cajal body	11	0.793009275186093	2.13446967486439	7.25686739827918e-05	0.0018173525330135	0.00149805508280266	2758	tags=82%, list=14%, signal=71%	908/10694/1736/6950/51574/10576/10575/10574/7203
BP	GO:0044786	cell cycle DNA replication	40	0.552730675427587	2.04345308280609	7.5214195615059e-05	0.00187780917914027	0.00154788987510311	3705	tags=48%, list=18%, signal=39%	7486/91603/641/4172/58525/2237/5111/8882/546/5422/7013/26271/51053/54617/5976/10269/3978/54962/64785
BP	GO:0070129	regulation of mitochondrial translation	23	0.640324552630508	2.0746192049526	7.57661212737706e-05	0.00188578622090606	0.00155446540062492	5200	tags=70%, list=26%, signal=52%	51335/8846/54931/55005/708/22868/10128/92170/51654/79072/285367/115416/10102/51204/84881/23107
BP	GO:0034976	response to endoplasmic reticulum stress	242	0.336396023766553	1.64963747416562	7.74808447405848e-05	0.00192256750527555	0.00158478444384895	5114	tags=38%, list=25%, signal=29%	55768/121506/79982/84216/4690/84447/4189/23197/7494/468/11160/9709/192683/23376/84919/23071/84899/3093/79956/9097/8720/5706/10987/8440/9354/51283/7993/3708/29979/153090/91304/23435/201595/7415/27248/488/10206/54431/54557/9451/9131/81542/10959/51136/55139/10952/5771/7157/2923/440275/3725/51009/5034/54870/6400/811/51608/7186/23411/27230/337867/84900/11315/79139/5770/4976/160418/9601/7873/57003/1123…
BP	GO:0019731	antibacterial humoral response	43	-0.491810379607873	-2.09591694826948	7.87230649417256e-05	0.00194743581993037	0.00160528355147537	6916	tags=63%, list=34%, signal=42%	2244/5319/6407/1755/64127/1670/5650/3133/5225/1672/3105/354/283/2243/6406/1668/4057/128488/820/1669/1511/1991/140686/164237/5266/6590/8398
MF	GO:0022803	passive transmembrane transporter activity	454	-0.23582268963186	-1.42437948668557	7.92704719049743e-05	0.00195501704874456	0.00161153280590052	6572	tags=42%, list=32%, signal=29%	55879/783/3749/2893/349149/117532/65010/10060/1135/353174/2705/89832/777/57165/343450/2563/6326/6331/1262/3780/2897/170850/59283/338567/359/255022/133060/441027/285175/84876/1179/6327/2555/2902/2567/54102/2895/3737/7439/10786/2904/2562/1144/4508/7225/366/3739/10021/59284/84694/2557/56479/55799/364/3746/57156/9311/10804/123041/9132/6509/1261/27133/2706/219770/2890/1080/2741/3759/114780/10242/3757/…
CC	GO:0005844	polysome	65	0.479398537290072	1.9515933496445	7.97499314224417e-05	0.0019600560364163	0.00161568647501903	6047	tags=65%, list=30%, signal=46%	8667/6191/8087/85451/6143/6128/6228/4736/6135/6194/51389/6169/6234/57532/440275/6130/811/129563/23367/4733/25873/6188/6173/6227/5687/6311/5682/1965/6152/9513/6132/2521/6156/55364/6142/6141/140801/1660/6171/4628/6235/6160
BP	GO:0042073	intraciliary transport	35	0.562988024236314	2.03108364025185	7.99579181727627e-05	0.0019600560364163	0.00161568647501903	4852	tags=54%, list=24%, signal=41%	57539/5108/80173/79809/8100/28981/6103/150737/56912/26146/22994/112752/79659/51668/117178/11020/57728/166379/9371
MF	GO:0016874	ligase activity	126	0.395402633444525	1.78134974507436	8.11795435839239e-05	0.0019840084838553	0.00163543062755946	6828	tags=54%, list=33%, signal=36%	55699/57505/8883/10054/55157/57038/57470/8802/51067/8833/57494/56922/51703/23438/55236/8803/440/10352/3141/23395/1503/64087/150465/5198/31/5095/79731/523/8801/23181/124454/8945/2181/132949/5096/3978/10055/11001/2730/65985/4522/23093/2618/10056/2729/25809/56474/79876/10998/116285/10606/8634/83737/158135/5188/79587/54529/7345/79717/790/445/2937/25902/10999/57176/32/80222/9039
BP	GO:0006360	transcription by RNA polymerase I	46	0.52992923622424	2.02657413025073	8.31264828675263e-05	0.00202549033629762	0.00166962437850565	3968	tags=54%, list=19%, signal=44%	7270/468/4691/84128/25926/9013/11137/2071/64425/2074/55646/9015/9451/54700/23160/6597/64768/5440/10269/2965/55127/25885/56919/2064/6598
BP	GO:0002526	acute inflammatory response	108	-0.358363488624159	-1.81302136891245	8.35039754593637e-05	0.00202859657747688	0.00167218487257736	6194	tags=51%, list=30%, signal=36%	5733/3077/130120/3133/2056/2683/171389/56998/7124/7292/3579/5008/5005/114548/4153/5359/12/8792/9180/3383/196527/27102/2157/54210/241/2152/3929/5265/3570/101/3553/2867/3630/6774/1051/5743/2131/6291/134/25807/1991/5294/2865/3818/2161/2213/197/57817/4988/3934/325/2529/3240/3250/7036
BP	GO:0034620	cellular response to unfolded protein	90	0.431548137314903	1.86608889012061	8.58848517098017e-05	0.0020802080202189	0.00171472850829247	4330	tags=40%, list=21%, signal=32%	4690/4189/7494/468/9709/3313/23376/3329/84919/84899/79956/8720/10987/6782/8440/51283/51182/153090/7415/27248/9451/10959/5771/23456/51009/54870/51768/27230/79139/5770/1965/26608/2081/2033/5295/595
BP	GO:0003012	muscle system process	414	-0.235726679728513	-1.41994733040636	8.69245721981854e-05	0.00209500513576778	0.00172692586337694	5819	tags=37%, list=29%, signal=27%	444/5592/88/1824/59/9150/84676/490/1241/6909/1144/7919/51086/140628/800/4625/10021/150/183/2316/2257/56203/2775/7273/9722/5028/8837/255743/6781/7137/7132/148/1613/3479/2668/6752/5058/51738/7138/79784/6717/6641/2693/23676/2660/7111/2741/80763/3759/1264/8996/3757/28999/8678/781/8557/9732/1908/342667/857/1909/22953/94103/27302/816/7125/5999/1180/80149/60675/5350/5348/5023/7168/4624/30845/845/4636/35…
MF	GO:0044389	ubiquitin-like protein ligase binding	300	0.314849516562356	1.57357932467216	8.70121679509173e-05	0.00209500513576778	0.00172692586337694	5671	tags=38%, list=28%, signal=28%	57763/10059/6118/4792/7852/10152/10670/5243/9325/26043/7188/23197/3320/11160/8452/4088/3313/3329/5707/257218/6950/149628/3093/55294/8883/10576/8454/6125/80196/71/79677/6596/56852/11146/292/7185/6135/5684/4738/27101/152137/7334/64112/7415/55070/9682/8453/51701/3716/7251/5187/5925/4591/7157/10128/3725/26191/3301/2308/8065/11200/5567/11124/5898/811/8027/819/7186/7189/9529/5576/324/9025/79139/10067/7…
BP	GO:0015874	norepinephrine transport	25	-0.604937315790577	-2.2361025658149	8.80243802312429e-05	0.00211310597987073	0.00174184650261388	5899	tags=64%, list=29%, signal=46%	151/6582/150/183/5028/2693/60/3745/11255/222962/6580/2865/64805/6531/5020/6581
BP	GO:0051054	positive regulation of DNA metabolic process	182	0.358001083012315	1.69530200926629	9.45665946961748e-05	0.00226346120756567	0.00186578525911969	5261	tags=41%, list=26%, signal=30%	26272/11232/7486/9760/10111/170506/4436/908/10694/3184/3320/196528/1736/22976/6950/10576/5984/4931/10575/545/472/4292/26354/8550/79035/3178/7334/3181/10574/8658/2074/5985/5111/7037/30009/51010/5073/64210/546/7515/79618/8914/142/55693/55183/6419/7203/79184/56941/2139/441161/23411/6188/92345/9025/3146/4683/51720/165918/55063/5983/2521/7336/7520/84464/7874/57332/79075/1499/63922/28984/1660/3565/10635
MF	GO:0070063	RNA polymerase binding	57	0.489476631886753	1.94471414750957	9.58449217120686e-05	0.00228629206579987	0.0018846048786493	3951	tags=47%, list=19%, signal=38%	9646/2073/3192/905/64754/64848/56950/57661/10915/23168/22828/8106/284695/58490/123169/51322/54700/79871/23160/51585/55197/26610/8202/8725/23248/55250/2064
BP	GO:0016073	snRNA metabolic process	35	0.560944624518101	2.02371169704971	9.60840022723387e-05	0.00228629206579987	0.0018846048786493	3299	tags=51%, list=16%, signal=43%	11340/55596/1736/51574/23404/25896/64863/55174/5394/5393/51010/79066/57117/10179/55756/26512/55656/55651
BP	GO:0006099	tricarboxylic acid cycle	30	0.579382514481873	2.02240203342724	9.68130159466357e-05	0.00229690295728363	0.00189335150300069	5125	tags=63%, list=25%, signal=47%	3658/5160/48/1737/1743/8802/8803/4190/6391/8801/5162/2271/6389/23530/3419/6392/3417/1431/50
MF	GO:0008083	growth factor activity	155	-0.318317630164658	-1.70235525707381	0.000103243806790602	0.00244233308541966	0.00201323046907314	5780	tags=39%, list=28%, signal=28%	83729/9048/2251/1437/9210/353500/183/2257/6387/3586/5008/8909/2249/5967/3479/2668/3558/146433/2660/6320/2661/7044/8074/27302/7425/3578/10675/5473/10718/3589/8200/7040/29937/654/9573/3626/3567/1435/2246/10637/151449/7039/4803/3976/649/3481/5154/2919/7031/3068/145957/5623/2689/3714/7076/4192/27006/1890/1442/2250
BP	GO:0043966	histone H3 acetylation	59	0.485943298051815	1.93520001916758	0.000103898934592752	0.00245068591652789	0.00202011576010511	4577	tags=53%, list=22%, signal=41%	6885/23774/79960/9913/10626/117143/5187/8888/7862/51176/6880/1111/27154/4674/2625/23411/4297/1810/64769/26036/51562/8464/6598/9678/6883/2648/4089/2033/23338/54107/27097
MF	GO:0061134	peptidase regulator activity	219	-0.286004014340586	-1.62547874427779	0.000105225904267762	0.00247479126732933	0.00203998595184549	4347	tags=30%, list=21%, signal=24%	5627/939/5271/8996/7429/26998/1294/572/7035/57119/5720/857/9806/25824/10010/5265/6692/8740/83464/6423/117166/1469/7980/11047/10816/317/5973/27290/866/23786/2192/4057/128488/221476/4803/65018/9491/4504/89766/5054/26952/5045/140902/2719/197/58484/140686/5268/3933/84651/710/164237/347365/5266/5267/29108/1471/6195/7076/27344/55851/6590/551/1473/112401
BP	GO:0042391	regulation of membrane potential	413	-0.230768115838533	-1.39274433412911	0.000108088334691466	0.00253476516672416	0.00208942281298928	5859	tags=36%, list=29%, signal=26%	2555/2902/7533/80024/2567/88/1824/2895/3737/2904/2562/2859/64208/1144/2030/3791/54434/6648/10021/2316/2257/2557/1634/9722/3746/706/594857/148/123041/665/51738/9378/79784/6717/637/27133/2932/2890/885/138429/1080/54112/2741/2629/3759/666/4915/10242/3757/254263/348980/63895/3745/781/5366/572/3766/2906/2905/857/22953/2900/50944/10089/23593/6569/5999/2743/120892/598/1180/5350/5348/2561/83795/5023/3084…
BP	GO:0090257	regulation of muscle system process	222	-0.277760562796025	-1.58463964701848	0.000110045319777017	0.00257322110856113	0.00212112228685929	5413	tags=38%, list=27%, signal=28%	7919/51086/140628/4625/10021/150/183/255743/6781/7137/7132/148/1613/3479/6752/5058/51738/7138/6717/2693/2660/80763/3759/1264/8996/8678/9732/857/94103/27302/816/7125/5999/80149/60675/5350/5023/7168/30845/845/4636/3270/7140/4851/4846/5724/6869/5743/2017/1193/6546/10398/3778/7135/3784/134/221476/6915/9314/5566/5294/53632/775/4000/199/6865/2931/808/57817/7133/4607/2281/59341/4842/7136/390594/4656/387…
MF	GO:0017171	serine hydrolase activity	185	-0.287178728157777	-1.58322415694429	0.000111076688127722	0.00258529378212991	0.00213107386734474	6238	tags=44%, list=31%, signal=31%	5650/3426/43849/389208/57628/1515/5328/29952/23436/341350/5949/4322/154754/3817/51279/136242/3816/13/5644/4312/8909/203074/716/10699/63036/339105/717/354/27429/26085/5476/4314/2152/344805/28983/55554/101/146547/5046/4327/5653/3249/260429/10003/4057/8492/25807/6768/1511/1991/57414/1804/3083/23430/51032/4317/164656/4318/3818/5045/649/1215/49/2161/5646/440387/2159/5651/7113/25823/43/1636/566/3240/15…
MF	GO:0019787	ubiquitin-like protein transferase activity	433	0.291156434989439	1.50534146081267	0.000111198857525676	0.00258529378212991	0.00213107386734474	5683	tags=36%, list=28%, signal=26%	8925/51320/26272/54941/57531/26263/9666/23609/25831/84447/84851/5193/10425/197131/151525/8452/23376/29945/10401/257218/89122/3093/55148/26273/6049/55632/54778/8454/23759/7267/80196/6596/10892/55128/9354/51283/4850/23014/6045/56852/222484/92912/23291/11059/54836/57448/387921/140825/51592/6047/64400/7334/64219/9443/29116/115426/8453/10206/580/83892/51136/90933/4591/55958/57542/330/10739/7337/80263/…
CC	GO:0030532	small nuclear ribonucleoprotein complex	42	0.532626762129569	1.98904199303944	0.000122188882953531	0.00283268741795701	0.00233500199183981	5010	tags=57%, list=25%, signal=43%	51631/27336/51747/55015/9129/51574/96764/55660/9343/10291/10713/9416/51634/55692/10614/10569/8559/10992/10465/26121/10946/23450/50628/24148
BP	GO:0051053	negative regulation of DNA metabolic process	100	0.412366386510595	1.81529865371305	0.000123251633461812	0.00284629766880462	0.00234622100691262	4969	tags=42%, list=24%, signal=32%	10111/4436/3192/27000/641/54386/26277/472/4292/3001/3178/84083/8658/359787/2074/5394/3183/7157/64110/7515/7013/142/55183/9984/2625/4297/6188/167227/81931/4683/79000/9320/2956/10923/2072/4968/80119/7520/80169/84464/23293/92797
MF	GO:0070034	telomerase RNA binding	19	0.674919686562231	2.08132300547492	0.000123534319813804	0.00284629766880462	0.00234622100691262	3491	tags=53%, list=17%, signal=44%	170506/3192/1736/54433/5394/5073/3183/55651/92345/167227
MF	GO:0022836	gated channel activity	333	-0.248484220508709	-1.48155710718185	0.000123828330920389	0.00284629766880462	0.00234622100691262	6572	tags=42%, list=32%, signal=29%	55879/783/3749/2893/117532/10060/1135/353174/89832/777/343450/2563/6326/6331/1262/3780/2897/170850/59283/338567/255022/441027/1179/6327/2555/2902/2567/54102/2895/3737/7439/10786/2904/2562/1144/3739/10021/59284/2557/56479/55799/3746/57156/9311/9132/1261/27133/2890/1080/2741/3759/10242/3757/338440/196527/23413/348980/63895/3745/781/27035/1187/3766/2906/2905/3790/22953/2900/1186/10089/2743/2891/1180…
MF	GO:0030594	neurotransmitter receptor activity	107	-0.354364835314927	-1.79434664995961	0.000135254150952139	0.0031001474034623	0.00255547093413586	6588	tags=44%, list=32%, signal=30%	1814/55879/2893/1135/353174/89832/2563/3355/2897/2555/2902/2567/2895/2904/2562/1144/26538/2557/706/2890/2741/2906/2905/11255/2900/2743/2891/2561/390442/3274/2560/200909/3359/3352/3358/134/3351/8416/1138/1134/2568/3269/2911/2554/2903/126541/116443
CC	GO:0042788	polysomal ribosome	32	0.572724595088466	2.01967780138874	0.000140717345101974	0.00321628320607723	0.00265120240408582	6357	tags=75%, list=31%, signal=52%	8667/6143/6128/6228/4736/6135/6169/6234/57532/6130/23367/25873/6173/6227/6152/6132/6156/6142/6141/1660/6171/6235/6160/6170
CC	GO:1990391	DNA repair complex	35	0.549629042812238	1.98288863884365	0.000147100955797329	0.00335274481836946	0.00276368856634012	4588	tags=51%, list=23%, signal=40%	2073/4436/5383/5395/7507/472/4292/2071/5387/5378/5379/2547/7515/125150/64421/2956/2072/7520
BP	GO:0045229	external encapsulating structure organization	293	-0.251849886272696	-1.48193976132177	0.000151238739117129	0.00342903965832757	0.00282657888107798	5937	tags=40%, list=29%, signal=29%	79625/9719/54507/2683/22798/9313/171019/7101/7124/57589/4322/1842/79709/59350/2294/340267/858/7051/183/2670/1285/5644/4312/7075/6624/8837/255743/7132/64386/1277/602/6939/56999/4324/196264/151887/388697/22795/4314/27035/84628/857/3913/9806/83716/55612/1289/6692/6423/81031/256764/101/10211/7040/4016/7490/2296/1545/4851/4327/538/81577/1284/2131/2295/3249/89780/1288/2192/1307/79148/2006/10630/11095/1…
BP	GO:0052548	regulation of endopeptidase activity	399	-0.237405567349766	-1.42649373260393	0.000151293591037869	0.00342903965832757	0.00282657888107798	4920	tags=32%, list=24%, signal=24%	286204/6280/8837/8915/22900/3297/114548/842/9232/5696/145264/177/12/637/8743/668/885/835/5978/5627/9705/939/5271/666/8996/27429/7429/26998/1294/5366/572/5329/9447/7035/2152/84630/57119/5720/9806/25824/5265/341676/6406/6692/8740/83464/6423/5023/117166/1469/7980/11047/414899/10816/2168/79594/317/6714/55122/5973/6774/27290/5743/866/581/1509/239/1032/89780/23786/5447/1611/4057/128488/10018/4803/9314/…
MF	GO:0004812	aminoacyl-tRNA ligase activity	21	0.651282341249996	2.05880023338543	0.00015315678618701	0.00344242150449142	0.00283760962073849	3180	tags=52%, list=16%, signal=44%	55699/57505/55157/57038/57470/51067/23438/10352/23395/79731/124454
BP	GO:0006418	tRNA aminoacylation for protein translation	21	0.651282341249996	2.05880023338543	0.00015315678618701	0.00344242150449142	0.00283760962073849	3180	tags=52%, list=16%, signal=44%	55699/57505/55157/57038/57470/51067/23438/10352/23395/79731/124454
MF	GO:0016875	ligase activity, forming carbon-oxygen bonds	21	0.651282341249996	2.05880023338543	0.00015315678618701	0.00344242150449142	0.00283760962073849	3180	tags=52%, list=16%, signal=44%	55699/57505/55157/57038/57470/51067/23438/10352/23395/79731/124454
BP	GO:0030212	hyaluronan metabolic process	30	-0.538699776840016	-2.06088017714549	0.000154787340136194	0.00346945988360518	0.00285989752609879	3333	tags=37%, list=16%, signal=31%	57214/7040/3553/3036/207/1213/6677/347365/23553/160/8372
MF	GO:0061135	endopeptidase regulator activity	187	-0.286270760243784	-1.57578205598713	0.000157732063304149	0.00352572441225858	0.0029062767296928	4347	tags=28%, list=21%, signal=23%	5627/939/5271/8996/7429/26998/1294/7035/57119/5720/9806/25824/5265/6692/8740/83464/6423/117166/1469/7980/11047/10816/5973/27290/866/4057/128488/4803/9491/4504/5054/26952/5045/197/58484/140686/5268/3933/84651/710/164237/347365/5266/5267/1471/6195/7076/27344/55851/6590/551/1473/112401
BP	GO:0031497	chromatin assembly	74	0.443190443168019	1.85790994688901	0.000161216845179073	0.00358592587822886	0.00295590117539097	4602	tags=41%, list=23%, signal=32%	51773/4869/5928/8520/23270/4678/64754/257218/25842/266812/8208/7259/11339/132660/7157/546/10664/4674/23378/85453/23411/3146/387103/254048/401541/201161/79711/146059/5253/23234
BP	GO:0017038	protein import	197	0.349305401545811	1.66989882804616	0.000161309211924271	0.00358592587822886	0.00295590117539097	6633	tags=48%, list=33%, signal=33%	9631/3308/4792/3842/29090/57122/5193/84455/53371/3320/4088/134266/10440/3329/26953/131118/5189/84220/5901/129401/3843/55705/9221/10527/4927/9972/3839/5194/23435/7175/8504/9804/23636/2737/5828/8882/9131/7157/79902/55746/23633/51684/1408/9141/11331/5191/84268/26060/29107/83752/5195/5903/5469/6396/1894/9349/79711/7341/5295/51569/3458/100652748/8841/10073/3841/1434/55670/10526/5569/10628/6608/30000/3…
CC	GO:0098936	intrinsic component of postsynaptic membrane	119	-0.342550252818599	-1.7530633729297	0.000165019921906955	0.0036583924763744	0.0030156358464101	6588	tags=47%, list=32%, signal=32%	1814/1272/6900/22829/1007/2563/23767/22986/81832/2555/2913/2895/1144/84631/59284/2557/3746/148/2890/2741/254263/146395/2900/2048/10675/2561/5023/78999/1630/729993/3359/9123/80863/4985/6546/6536/6529/27092/64084/53826/134/57622/5100/10368/1134/64101/4988/3752/4916/2554/1056/2903/6531/6533/27020/729956
BP	GO:0043628	ncRNA 3'-end processing	39	0.545938020766309	2.00004071121423	0.000165513670768525	0.00365934039404854	0.00301641722088975	4025	tags=54%, list=20%, signal=43%	11340/1736/51574/54931/23404/26024/25896/51095/5394/5393/51010/55520/5073/2091/6741/57117/26512/55656/6227/64852/60528
BP	GO:1900046	regulation of hemostasis	68	-0.422936756761023	-1.95975549377042	0.000167371849782476	0.00369036736177992	0.00304199294484511	4746	tags=44%, list=23%, signal=34%	6484/2150/2811/3170/5627/4780/196527/2243/3848/7035/2152/857/634/2048/4846/239/947/7391/2039/6915/1361/5054/3818/2161/7001/10855/7057/5154/710/348
BP	GO:0006941	striated muscle contraction	167	-0.306843934362109	-1.66054649886363	0.000168547480417281	0.00370621749622173	0.00305505831000257	5262	tags=37%, list=26%, signal=28%	4625/10021/2316/2257/56203/7273/9722/6781/7137/148/7138/79784/6717/23676/3759/3757/781/8557/342667/857/27302/7125/80149/5350/7168/4624/30845/845/3270/7140/226/776/1193/6546/7135/3784/134/4090/5566/5606/5294/124093/775/808/3753/1134/4607/2281/59341/4842/7136/390594/3752/4635/2934/246329/10008/1482/1837/4878/1113/4632
BP	GO:0045005	DNA-dependent DNA replication maintenance of fidelity	44	0.520256218615234	1.95563032901688	0.000174451063813176	0.00382566468048678	0.00315351937260006	4487	tags=50%, list=22%, signal=39%	7486/201973/57697/91603/54465/641/545/254394/84083/253714/5111/546/8914/6419/9984/441161/55345/197342/22891/54962/64710/259282
CC	GO:0005635	nuclear envelope	436	0.287768934528491	1.48625928096003	0.000176959800162777	0.00387022053509641	0.00319024704279836	4825	tags=33%, list=24%, signal=26%	9631/55749/5108/23279/4864/256979/79982/27000/23560/57122/25972/10885/9112/53371/5621/4925/4088/27346/894/10927/51096/55627/663/53343/9782/92140/6049/84220/5901/129401/23588/7767/3843/55705/4641/286205/10527/79073/222236/4927/9972/3708/6240/11335/23291/3839/1070/23333/55613/10966/27101/55326/662/23155/55795/7175/8658/4646/29057/23636/163087/23299/8888/55151/7514/8498/79902/348995/6434/3710/55746/…
MF	GO:0030414	peptidase inhibitor activity	180	-0.29269465642076	-1.6129770635715	0.000179153089049757	0.00390765635631647	0.00322110562485046	4347	tags=28%, list=21%, signal=22%	5627/939/5271/8996/7429/26998/1294/7035/57119/9806/25824/5265/6692/8740/117166/1469/7980/10816/5973/27290/866/4057/128488/221476/4803/9491/4504/89766/5054/26952/5045/140902/2719/197/140686/5268/3933/84651/710/164237/347365/5266/5267/1471/6195/7076/27344/6590/551/1473/112401
BP	GO:0098742	cell-cell adhesion via plasma-membrane adhesion molecules	257	-0.26732658621129	-1.55976632527123	0.000184293543946702	0.00400900218655104	0.00330464562787454	5789	tags=37%, list=28%, signal=27%	49861/1824/9076/5792/2895/56126/23418/56137/28513/140628/1830/56146/60437/84631/53841/6376/1003/3897/9708/23363/3586/286204/57575/152330/27032/284021/55714/5979/5097/65217/6092/1005/3383/56141/53827/56131/1600/83872/84628/56134/65125/9080/56113/4359/137970/634/78999/84665/5365/23022/4680/3556/57526/7122/56098/29930/56143/9620/57126/2239/54825/1088/10686/1432/90952/682/56107/64084/6403/9314/1014/5…
BP	GO:0051304	chromosome separation	93	0.418883993571498	1.82781106133718	0.000186678922715725	0.00404489096448438	0.00333422897244967	3411	tags=34%, list=17%, signal=29%	7155/54908/9735/57697/9183/56916/3550/8452/29945/51433/5885/80198/472/4292/10403/55055/7756/55795/7175/9184/8881/1459/55781/5925/26271/51434/51451/129563/197342/55743/324/8697
BP	GO:0019226	transmission of nerve impulse	69	-0.393560830624603	-1.83039830986282	0.000186940363776392	0.00404489096448438	0.00333422897244967	5704	tags=49%, list=28%, signal=36%	3737/2859/552/59284/183/2257/51738/79784/2693/54112/2741/2629/4915/10242/1180/5023/146183/27092/8506/6328/10368/5024/3060/149461/1134/4099/2281/57731/23114/3673/8911/1890/58524/551
BP	GO:0034508	centromere complex assembly	27	0.5885719536566	1.98073238099957	0.000189419107701363	0.0040876240422576	0.00336945411627788	4155	tags=52%, list=20%, signal=41%	9735/79003/4678/6047/79172/1060/11339/26054/5925/64946/23126/387103/401541/201161
BP	GO:0000054	ribosomal subunit export from nucleus	14	0.725550368595433	2.077495926942	0.00019161018484398	0.00411302920588374	0.00339039575187594	2234	tags=64%, list=11%, signal=57%	4869/84946/23212/5901/4927/55341/6059/55781/7514
BP	GO:0033750	ribosome localization	14	0.725550368595433	2.077495926942	0.00019161018484398	0.00411302920588374	0.00339039575187594	2234	tags=64%, list=11%, signal=57%	4869/84946/23212/5901/4927/55341/6059/55781/7514
BP	GO:0006888	endoplasmic reticulum to Golgi vesicle-mediated transport	122	0.389130389251031	1.74304989358062	0.000192309348803021	0.00411714526698605	0.00339378864683904	4047	tags=36%, list=20%, signal=29%	9276/1315/83548/23256/57120/10972/9183/8452/10484/8615/56681/10427/9527/51124/9632/60684/2619/6399/7415/340371/9321/100128553/55973/60561/10959/6845/8729/11196/51290/81555/53407/3638/378/10282/10597/10802/3998/1314/11236/10483/9117/22872/50999/6396
BP	GO:0051298	centrosome duplication	70	0.455710144466569	1.88834821913996	0.000195760354845935	0.00417999873478926	0.0034455991542689	4089	tags=41%, list=20%, signal=33%	4869/55835/5311/55125/22995/85459/9525/56890/9793/9851/10403/55722/9662/79959/80817/23636/153241/25914/4591/7514/163786/23411/9738/4682/26973/899/7840/22994/2648
BP	GO:0043062	extracellular structure organization	291	-0.248500344976307	-1.4564280912875	0.000196511710982353	0.00418502893152443	0.0034497455769633	5937	tags=40%, list=29%, signal=29%	79625/9719/54507/2683/22798/9313/171019/7101/7124/57589/4322/1842/79709/59350/2294/340267/858/183/2670/1285/5644/4312/7075/6624/8837/255743/7132/64386/1277/602/6939/56999/4324/196264/151887/22795/4314/27035/84628/857/3913/9806/83716/55612/1289/6692/6423/81031/256764/101/10211/7040/4016/7490/2296/1545/4851/4327/538/81577/1284/2131/2295/3249/89780/1288/2192/1307/79148/2006/10630/11095/150356/1298/6…
MF	GO:0005184	neuropeptide hormone activity	28	-0.546764850535651	-2.05896365089465	0.000201415673515649	0.00427823763064392	0.00352657809181162	4509	tags=61%, list=22%, signal=47%	5697/4852/885/80763/181/7425/5539/1325/4922/3060/51052/2922/347148/2691/5020/4878/551
MF	GO:0051539	4 iron, 4 sulfur cluster binding	40	0.535006943561253	1.97792819676087	0.000203117805532371	0.00430312760858919	0.00354709505662412	6164	tags=62%, list=30%, signal=44%	3658/80224/48/55253/5471/5980/6059/2110/4723/64789/5422/51654/11019/27247/4682/55316/4719/4595/50/57019/122961/5558/4337/55140/1763
BP	GO:0050818	regulation of coagulation	70	-0.407591231839659	-1.90244066526353	0.00021685331365671	0.00458215569533996	0.00377709965727724	4746	tags=43%, list=23%, signal=33%	6484/2150/2811/3170/5627/4780/196527/2243/3848/7035/2152/857/634/2048/4846/239/947/7391/2039/6915/1361/5054/3818/2161/7001/10855/7057/5154/710/348
BP	GO:0007188	adenylate cyclase-modulating G protein-coupled receptor signaling pathway	207	-0.27256258954832	-1.53539723513677	0.000218137957526132	0.00459732827887541	0.00378960651297619	5936	tags=39%, list=29%, signal=28%	8811/2357/151/4160/2913/2828/5064/108/56246/112/9170/59350/9340/150/2316/2775/2914/5028/111/148/57561/6752/2847/5737/3375/2827/2641/5138/112609/146/10163/27201/11255/1909/2830/5744/4987/2696/2695/5350/2781/133/8549/2358/83550/1394/776/3352/4985/122876/5196/134/3351/9283/23432/155/1325/109/6915/2768/2865/2931/5739/4988/2642/6014/196883/2911/79924/139760/2776/3640/64805/1395/799/2769/8484/2691/2767…
BP	GO:0007098	centrosome cycle	125	0.382621695271871	1.72377709543926	0.000222875044545193	0.00468499510735673	0.00386187082912506	4154	tags=37%, list=20%, signal=29%	5108/4869/55835/5311/55125/22995/85459/9525/84612/56890/585/9793/9851/10403/55722/9662/23177/79959/1070/54801/80817/23636/153241/25914/79884/1107/55142/4591/7514/51175/79441/7405/163786/1111/79648/23411/9738/4659/4682/26973/899/7840/22994/6566/2648/117178
BP	GO:0006333	chromatin assembly or disassembly	99	0.409893045661352	1.79735707687958	0.000227250863482599	0.00476463438319847	0.00392751798332227	4707	tags=40%, list=23%, signal=31%	51773/4869/5928/8520/23270/4678/64754/196528/257218/25842/266812/8208/6605/7259/11339/1107/132660/7157/546/6597/10664/79723/4674/23378/85453/23411/9031/3146/387103/254048/6598/401541/201161/11198/79711/6601/146059/5253/23234/9874
BP	GO:0046831	regulation of RNA export from nucleus	12	0.735210296694479	2.00576284510062	0.000229996041105332	0.00480209925408014	0.00395840051119251	2335	tags=67%, list=11%, signal=59%	11052/55677/54888/9972/10657/22916/7175/29072
BP	GO:0035967	cellular response to topologically incorrect protein	109	0.39698719658474	1.75197467953803	0.000230221420980672	0.00480209925408014	0.00395840051119251	4330	tags=36%, list=21%, signal=28%	55768/79982/4690/4189/7494/468/9709/8452/3313/23376/3329/84919/84899/79956/8720/10987/6782/8440/51283/51182/153090/7415/27248/9451/10959/5771/23456/51009/54870/51768/27230/79139/5770/1965/26608/2081/2033/5295/595
CC	GO:0009295	nucleoid	41	0.531162870374565	1.97867519400928	0.000233678712667612	0.00484928152067775	0.00399729314925294	5791	tags=61%, list=28%, signal=44%	11232/60493/80298/3313/54931/64216/292/55794/7417/51106/22868/10128/7019/5428/7978/6742/60528/3032/22907/5442/10845/3030/7416/3028/1629
CC	GO:0042645	mitochondrial nucleoid	41	0.531162870374565	1.97867519400928	0.000233678712667612	0.00484928152067775	0.00399729314925294	5791	tags=61%, list=28%, signal=44%	11232/60493/80298/3313/54931/64216/292/55794/7417/51106/22868/10128/7019/5428/7978/6742/60528/3032/22907/5442/10845/3030/7416/3028/1629
CC	GO:0034451	centriolar satellite	103	0.40554922284922	1.78132326456309	0.000236284710827675	0.00489085240728509	0.00403156029161935	5563	tags=45%, list=27%, signal=33%	65109/5108/55791/80184/8481/9847/10464/9727/27241/9584/23259/9270/4750/79829/1743/585/5420/9851/55722/23177/64770/54801/57489/51441/1107/129880/163786/79101/5116/8766/285331/22891/197358/11051/22994/112752/117178/10615/51364/79598/90417/26005/5076/26524/57600/3799
BP	GO:0000460	maturation of 5.8S rRNA	34	0.552476115078809	1.99070993271875	0.000237745369435479	0.00490856470127093	0.00404616064655962	6024	tags=71%, list=30%, signal=50%	11340/23212/23404/51018/55759/10412/5394/84549/5393/51010/10799/79707/10171/29777/81887/117246/6227/65095/80135/27340/161424/23016/90459/10200
MF	GO:0017116	single-stranded DNA helicase activity	23	0.617443884724846	2.00048699674002	0.000248790427524665	0.00512356733232268	0.00422338866281519	6164	tags=78%, list=30%, signal=55%	113510/4172/4176/84515/5984/254394/5985/5983/4175/80119/92797/79075/63922/1660/56897/10721/5888/1763
BP	GO:0030518	intracellular steroid hormone receptor signaling pathway	110	0.392150489927745	1.73554443503724	0.000256620569384218	0.00527144126578112	0.0043452820729309	5547	tags=45%, list=27%, signal=33%	1407/6879/1655/55818/9325/23376/3275/55325/6049/55128/3065/7110/5187/9612/7337/3301/51341/10521/9575/406/2100/142/1408/6597/79039/811/23081/11331/23411/11315/4306/5469/2908/56937/2033/51569/6294/55809/5536/133522/5245/79876/9420/9667/1601/158800/81606/9611/167465
BP	GO:0006706	steroid catabolic process	26	-0.558693340898055	-2.08247098914898	0.000258321916707634	0.00529298998021651	0.00436304481329161	4927	tags=58%, list=24%, signal=44%	1591/6783/6715/1544/1576/8074/51170/6718/4504/51171/1588/348/1056/1593/8578
BP	GO:0030198	extracellular matrix organization	290	-0.249275205547302	-1.46234642481972	0.000262044816819047	0.00535574721327392	0.00441477599381738	5937	tags=40%, list=29%, signal=29%	79625/9719/54507/2683/22798/9313/171019/7101/7124/57589/4322/1842/79709/59350/2294/340267/858/183/2670/1285/5644/4312/7075/6624/8837/255743/7132/64386/1277/602/6939/56999/4324/196264/151887/22795/4314/27035/84628/857/3913/9806/83716/55612/1289/6692/6423/81031/256764/101/10211/7040/4016/7490/2296/1545/4851/4327/538/81577/1284/2131/2295/3249/89780/1288/2192/1307/79148/2006/10630/11095/150356/1298/6…
BP	GO:0031638	zymogen activation	57	-0.432916467801761	-1.9321308636872	0.00026447907062888	0.00539191753538374	0.00444459141702169	2666	tags=33%, list=13%, signal=29%	3249/8492/1361/3083/578/1514/5054/3818/5045/2161/5646/7123/7057/58484/2903/29108/3240/3250/2678
MF	GO:0140296	general transcription initiation factor binding	46	0.511298150744443	1.95532447412519	0.00026632315713133	0.00541590500492133	0.00446436443849748	4837	tags=50%, list=24%, signal=38%	9044/6879/3192/51602/6925/9221/64425/6882/2091/7157/6908/23066/55814/1810/54680/8721/2958/6883/2072/5705/57521/9014/55290
BP	GO:0033260	nuclear DNA replication	36	0.547513955022292	1.98536538279428	0.00026750551345956	0.00542634934052718	0.00447297376979485	3705	tags=47%, list=18%, signal=39%	7486/91603/641/4172/58525/2237/5111/546/5422/7013/51053/54617/5976/10269/3978/54962/64785
CC	GO:0005814	centriole	129	0.375204316297747	1.70400453955052	0.000273559716906418	0.00552623558307982	0.00455531062554508	6341	tags=49%, list=31%, signal=34%	5108/80184/55835/8481/51134/80705/55125/22995/85459/79841/121441/5901/9657/56890/51174/585/56647/9851/9662/134359/79959/1070/29105/57489/80817/153241/95681/25914/22832/85444/163786/8100/5116/132320/9738/4682/9859/10198/899/84131/7840/22994/25776/9814/2733/145508/54806/80210/55704/8924/3064/26005/90060/9857/10841/4957/11127/23617/152185/10769/9696/9786/219844
BP	GO:0043161	proteasome-mediated ubiquitin-dependent protein catabolic process	395	0.292445818220184	1.50297474806782	0.00027379180483092	0.00552623558307982	0.00455531062554508	3879	tags=28%, list=19%, signal=23%	26272/57531/26263/89890/79982/9147/25831/84447/9861/8473/4189/10425/9112/9325/23197/197131/11160/9709/8452/8667/23376/5718/29945/26235/5707/122773/51433/9373/3093/122809/55294/9097/5706/10213/8454/23588/10513/57092/80196/5601/9354/51283/7993/11146/23291/29979/11059/5713/6135/387921/6047/201595/7415/55070/54994/8881/27248/8453/51322/10206/54431/25852/54557/30009/83892/55139/10952/7514/6880/57542/8…
BP	GO:0042476	odontogenesis	126	-0.318732446100137	-1.66606131750434	0.000282299773446131	0.00568382223757296	0.00468521029248195	5039	tags=38%, list=25%, signal=29%	340419/2775/2249/123041/1277/760/1080/1747/5083/3694/632/363/1745/6569/79641/7475/133/256764/3911/2296/7291/7286/51066/6714/1435/7020/581/3371/947/682/10018/2736/5054/249/4038/159296/6469/387/362/3714/56975/84957/29887/752014/58524/358/3912/6382
BP	GO:0030968	endoplasmic reticulum unfolded protein response	70	0.451094114839387	1.86922055338173	0.00028488536405146	0.00572168278196422	0.00471641897650593	4576	tags=44%, list=22%, signal=34%	4690/4189/7494/468/9709/23376/84919/84899/79956/8720/10987/8440/51283/153090/7415/27248/9451/10959/5771/51009/54870/27230/79139/5770/1965/26608/2081/2033/5295/595/54956
BP	GO:0006298	mismatch repair	33	0.563653362897539	2.01746395575775	0.000287519816638337	0.00576033528939127	0.00474828048062376	4295	tags=61%, list=21%, signal=48%	6118/4436/4439/5383/5395/6996/254394/4292/5387/5378/5379/6117/5111/29072/25/6119/3146/3978/2956/4595
BP	GO:0045930	negative regulation of mitotic cell cycle	206	0.33453291934047	1.61208982776456	0.0002899275729141	0.00579426681434732	0.00477625044930307	4431	tags=33%, list=22%, signal=26%	54908/9735/51696/6118/55031/91603/79027/4436/5934/9183/5311/694/3550/64848/4088/90806/641/3275/5885/8883/9656/79960/10950/80198/472/27085/10403/55055/79035/7756/2619/55795/7175/9184/51322/60561/5925/7157/7976/26271/1111/11200/23087/6419/79184/51451/23026/29117/25/197342/55743/324/51499/1739/135458/4683/51720/11073/54962/1386/23513/57099/9319/65975/3364/10263/595/90381
BP	GO:0006691	leukotriene metabolic process	32	-0.529344614462481	-2.08343416818495	0.000293654454212921	0.00585425537612439	0.00482569939674045	5576	tags=56%, list=27%, signal=41%	10394/4056/2686/9261/66002/241/4258/8529/4051/239/89845/92086/2679/124975/1579/91227/5322/2678
MF	GO:0101005	deubiquitinase activity	90	0.413540744810159	1.78822180603996	0.000295699556784784	0.00585425537612439	0.00482569939674045	2846	tags=30%, list=14%, signal=26%	55031/51029/84196/51633/10600/8667/23358/220213/9097/10213/10987/7398/23252/27005/9736/57695/9101/85015/1540/161725/64854/389856/55230/79868/79184/159195/84640
MF	GO:0051536	iron-sulfur cluster binding	62	0.460829754154978	1.85514585901829	0.000295815221125339	0.00585425537612439	0.00482569939674045	6164	tags=53%, list=30%, signal=37%	3658/80224/48/23479/55253/5471/5980/6059/2110/4723/7386/64789/5422/51654/11019/10539/2395/27247/4682/6188/55316/55847/4719/4595/50/57019/122961/4729/5558/4337/55140/2230/1763
MF	GO:0051540	metal cluster binding	62	0.460829754154978	1.85514585901829	0.000295815221125339	0.00585425537612439	0.00482569939674045	6164	tags=53%, list=30%, signal=37%	3658/80224/48/23479/55253/5471/5980/6059/2110/4723/7386/64789/5422/51654/11019/10539/2395/27247/4682/6188/55316/55847/4719/4595/50/57019/122961/4729/5558/4337/55140/2230/1763
BP	GO:0070646	protein modification by small protein removal	129	0.373098061729563	1.69443890506889	0.000299641310351418	0.00591554645302046	0.00487622201555362	6519	tags=50%, list=32%, signal=34%	55031/51029/84196/51633/10600/23358/220213/9097/10213/10987/7398/9825/205564/23252/27005/9736/10713/57695/7415/26054/9101/85015/57337/1540/54532/161725/51138/64854/389856/55230/79184/159195/84640/59343/9318/11315/51720/8464/51377/9929/2648/9960/90268/3094/57646/51035/7874/7347/10208/56943/83737/64708/7375/57558/7345/84101/11274/10920/80124/114803/10869/29761/8975/8295/392197
BP	GO:0070828	heterochromatin organization	43	0.509675313352447	1.91038759955081	0.000313331038709106	0.00617079623321768	0.00508662600908957	6239	tags=60%, list=31%, signal=42%	1786/83852/3065/7175/22893/9869/57343/23378/23411/80854/54737/51535/55051/201161/80312/54107/5253/22880/4017/50809/2145/55729/8932/6839/83989/57379
BP	GO:0006541	glutamine metabolic process	21	0.636935349475626	2.01344726103743	0.000315111935118662	0.00619084319988578	0.00510315084935384	2374	tags=48%, list=12%, signal=42%	23409/2673/8833/2744/5471/440/56954/1503/92292/5198
BP	GO:0031570	DNA integrity checkpoint signaling	116	0.381627162892331	1.70095257048091	0.000326242724427371	0.00638866394062471	0.00526621572574101	4482	tags=40%, list=22%, signal=31%	26272/1407/6118/91603/4436/54465/641/8883/9656/261726/545/80198/472/25896/2074/51322/60561/7157/5810/440275/27339/9575/8914/1111/11200/6419/79621/79184/9984/197342/51499/135458/4683/51720/5781/83695/11073/25988/54962/8451/1386/65975/3364/595/90381/57646
BP	GO:0098781	ncRNA transcription	45	0.513367201110947	1.95104539639303	0.000326825825920024	0.00638866394062471	0.00526621572574101	2903	tags=42%, list=14%, signal=36%	23379/79664/2976/4691/10927/375337/51574/84365/2971/25926/11137/84172/9329/64425/1022/7157/79871/6597/64768
BP	GO:0051570	regulation of histone H3-K9 methylation	23	0.611426258887745	1.98099019300419	0.00032754303664036	0.00638866394062471	0.00526621572574101	3968	tags=52%, list=19%, signal=42%	55818/1786/10782/9682/546/55693/55183/1789/57343/23411/80854/6598
BP	GO:0045727	positive regulation of translation	124	0.377572435735883	1.70094996578898	0.000329151662513909	0.00640464409985098	0.0052793882711432	5691	tags=44%, list=28%, signal=32%	65109/7555/4869/54505/170506/4690/113251/9775/10600/57721/29063/5436/3184/56339/6191/51335/6198/1982/8087/54931/6125/8440/3646/10657/10605/55005/51441/708/22868/440275/65110/51654/29081/79072/23367/27230/285367/2064/9513/22927/51334/55364/8893/127933/84881/56648/23107/1660/51065/6352/1994/6154/6659/8664/22849
MF	GO:0005216	ion channel activity	407	-0.230811588221807	-1.39415449841606	0.000330657673485811	0.00641855589154035	0.00529085584822171	6572	tags=41%, list=32%, signal=28%	55879/783/3749/2893/117532/65010/10060/1135/353174/89832/777/343450/2563/6326/6331/1262/3780/2897/170850/59283/338567/255022/133060/441027/285175/84876/1179/6327/2555/2902/2567/54102/2895/3737/7439/10786/2904/2562/1144/4508/7225/3739/10021/59284/2557/56479/55799/3746/57156/9311/123041/9132/6509/1261/27133/2890/1080/2741/3759/114780/10242/3757/338440/196527/342372/23413/348980/63895/3745/23507/781…
BP	GO:0035637	multicellular organismal signaling	155	-0.306650263767866	-1.63995845388226	0.000331950345584774	0.00642826993812614	0.00529886319770293	5762	tags=42%, list=28%, signal=30%	1824/3737/490/2859/51086/552/10021/59284/183/2316/2257/492/10699/51738/79784/6717/2693/54112/2741/2629/3759/4915/10242/3757/781/857/1180/5350/5023/30845/845/3270/776/6546/146183/27092/3784/9096/8506/5566/6328/10368/5024/775/3060/149461/808/482/3753/1134/4099/2281/57731/10345/478/3752/6910/23114/10008/1482/3673/8911/1890/58524/551
BP	GO:2000232	regulation of rRNA processing	14	0.712851522017138	2.04113483722973	0.000332988958309329	0.00643302954219499	0.00530278656916661	3688	tags=71%, list=18%, signal=59%	92342/84128/27292/51441/55781/51504/23160/83732/55127/55164
BP	GO:0007005	mitochondrion organization	464	0.281403622056424	1.4603751434238	0.000343099652743822	0.00661261420988924	0.00545081933625264	6506	tags=44%, list=32%, signal=30%	57539/23230/11232/3308/10059/56270/2055/54902/201973/5599/29090/8934/493753/80224/9474/801/10425/90639/3320/23409/10939/134266/3313/10440/3329/23259/131118/55294/57835/55863/92667/80179/130916/292/9638/55170/3002/137682/56947/26520/80821/10531/10000/55102/23408/10651/64112/79133/10730/9804/4285/115209/54832/7037/1459/7417/26515/55186/9131/4358/7386/7157/291/89941/5562/4698/3725/116228/7019/79017/…
BP	GO:0031167	rRNA methylation	19	0.650129768747968	2.00487564843683	0.00034392432233254	0.00661280083271619	0.00545097317061851	4682	tags=68%, list=23%, signal=53%	29063/64216/27292/51504/79066/2091/51106/55006/29081/117246/196074/10436/4839
BP	GO:0042445	hormone metabolic process	210	-0.274819181401582	-1.55626914784194	0.000344863662209908	0.0066151861824378	0.00545293942934367	5537	tags=37%, list=27%, signal=27%	10720/216/2099/1889/2516/2488/125/3293/8854/64377/7276/8528/158835/706/10699/10202/1577/6783/54361/5978/6715/6447/1544/1576/10404/57016/1551/27284/51170/1958/133/90527/1589/5046/654/1545/1583/5653/7173/3249/15/3991/6121/2304/5447/84649/1586/4311/6718/25825/3169/1511/6822/1734/2865/1381/1514/1592/5045/7366/1215/3972/151056/10948/2834/147015/6469/131/220/1588/126/1559/1636/57104/1508/27344/1382/130
BP	GO:0016078	tRNA catabolic process	13	0.723874960784931	2.01329001936765	0.000346681611402317	0.00663437404461887	0.00546875610439505	4025	tags=85%, list=20%, signal=68%	11340/146857/1787/23404/54888/5394/5393/51010/10940/23405/60528
BP	GO:0035459	vesicle cargo loading	23	0.609647878819306	1.97522833141614	0.000356180405612652	0.00680011249680249	0.00560537534925768	4047	tags=52%, list=20%, signal=42%	10972/10484/56681/10427/9632/100128553/10959/3638/10802/10483/22872/6396
CC	GO:0035580	specific granule lumen	61	-0.423268699424938	-1.90717151706894	0.00037086126463817	0.00706377535510354	0.00582271429580166	4919	tags=49%, list=24%, signal=37%	5005/8836/84766/1774/79792/56729/124583/57554/25797/1509/4057/820/1669/1991/6709/671/1265/10562/4317/6947/10855/8993/2919/3934/5768/116844/3240/6590/126014/8566
BP	GO:0031023	microtubule organizing center organization	137	0.372027937378741	1.70228287394549	0.000381559531959779	0.00725052468927786	0.00597665294237011	4154	tags=36%, list=20%, signal=29%	5108/4869/55835/5311/55125/22995/85459/9525/84612/56890/585/9793/9851/10403/55722/9662/23177/23291/79959/1070/54801/80817/23636/153241/9648/25914/79884/1107/55142/4591/7514/51175/79441/7405/163786/5048/1111/79648/23411/9738/4659/23122/4682/26973/899/7840/22994/6566/2648/117178
MF	GO:0003714	transcription corepressor activity	178	0.342365863660359	1.61877999045023	0.000403148231195517	0.00764286156056174	0.00630005868425065	4687	tags=33%, list=23%, signal=26%	22938/55749/3192/9112/9994/10915/5932/23741/286205/84458/1428/163126/9139/3065/8204/4863/51460/9425/10766/57727/23309/126272/708/7251/5925/9612/10443/51616/29883/51684/57504/1789/6597/79039/10284/23411/51053/29117/26036/55758/84215/51567/1387/9318/57713/8725/5195/10765/1822/7536/5469/4665/166968/595/3337/8841/55809/54856/5245
MF	GO:0051082	unfolded protein binding	113	0.39282171083594	1.74532930249911	0.00041279176970741	0.00780744153707675	0.00643572299035918	3824	tags=35%, list=19%, signal=28%	55664/4869/84447/908/10694/3320/10939/134266/3313/3329/3324/6950/10576/6782/10575/8208/51182/4666/10049/51726/10294/10574/9804/3336/27248/26515/5478/3301/134492/7203/811/9093/84317/3998/51103/55164/5202/342538/11140
BP	GO:0046112	nucleobase biosynthetic process	18	0.638660999038201	1.9652466127059	0.000438746203736802	0.00827903883051258	0.00682446359496607	6214	tags=78%, list=30%, signal=54%	7372/100/8833/5471/3251/1503/6470/2618/56474/51727/10606/1723/353/790
BP	GO:0000184	nuclear-transcribed mRNA catabolic process, nonsense-mediated decay	36	0.534298138062677	1.93744290473453	0.000441767267463764	0.00831670442738046	0.00685551158252474	5924	tags=58%, list=29%, signal=41%	65109/9775/9939/55629/3646/4116/22916/2107/5394/5073/23708/79048/65110/5976/167227/55181/55802/23293/56006/51594/154197
BP	GO:0043039	tRNA aminoacylation	24	0.610459709767869	1.98561620080151	0.000453971621057721	0.00852092000873361	0.0070238477661084	3180	tags=46%, list=16%, signal=39%	55699/57505/55157/57038/57470/51067/23438/10352/23395/79731/124454
MF	GO:0005254	chloride channel activity	73	-0.389090140771312	-1.8458870809021	0.000454715105223275	0.00852092000873361	0.0070238477661084	5938	tags=48%, list=29%, signal=34%	1179/2555/2567/54102/7439/2562/2557/6509/1080/2741/338440/196527/1187/1186/2743/1180/1183/5348/2561/22802/55129/2560/9629/1193/144453/94015/115111/116369/54831/57348/2568/8542/2554/80727/50636
MF	GO:0001653	peptide receptor activity	151	-0.302767191402245	-1.61181285834259	0.000459090737391469	0.00856398374758517	0.00705934547593583	6369	tags=44%, list=31%, signal=31%	79627/4882/9034/114815/187/2832/22986/2840/8811/2357/4160/171389/10888/2859/1241/3579/552/59350/9340/84109/3062/6752/2847/2150/729230/2811/56413/2854/6751/53831/1909/4987/887/2696/51289/8549/2358/3577/1394/6869/2833/4985/1230/51763/9283/124274/10800/2826/6865/387129/2834/4988/2837/2642/57085/2829/3061/9002/4829/6753/57105/1395/799/8484/11054/623/10887
CC	GO:0005832	chaperonin-containing T-complex	10	0.77913334090735	2.02902522627817	0.000459291829859927	0.00856398374758517	0.00705934547593583	2758	tags=70%, list=14%, signal=61%	908/10694/6950/10576/10575/10574/7203
BP	GO:0016226	iron-sulfur cluster assembly	22	0.618590806640122	1.97393925421051	0.000461235013272704	0.00856398374758517	0.00705934547593583	4029	tags=59%, list=20%, signal=47%	80224/3313/200205/9391/23479/64210/57128/10539/2395/27247/4682/22/150274
BP	GO:0031163	metallo-sulfur cluster assembly	22	0.618590806640122	1.97393925421051	0.000461235013272704	0.00856398374758517	0.00705934547593583	4029	tags=59%, list=20%, signal=47%	80224/3313/200205/9391/23479/64210/57128/10539/2395/27247/4682/22/150274
BP	GO:0046822	regulation of nucleocytoplasmic transport	105	0.391943083976995	1.72584881966976	0.000464540686501137	0.0086056692471923	0.00709370709451628	5553	tags=43%, list=27%, signal=31%	84455/53371/11052/55677/4088/5901/3843/9221/54888/9972/10657/22916/51277/23435/7175/23636/580/2737/55781/8882/7514/29072/51684/5501/6672/4659/11315/5781/55051/1894/7341/5295/51569/5905/3458/8841/64328/5569/127933/6608/5936/1660/51496/3326/9531
BP	GO:0007099	centriole replication	39	0.525407045719795	1.92482560552088	0.000471762022522755	0.00871953770102422	0.00718756957465432	2532	tags=44%, list=12%, signal=38%	4869/55835/55125/22995/85459/9525/56890/9851/55722/9662/79959/80817/23636/153241/25914/4591/163786
BP	GO:0006289	nucleotide-excision repair	58	0.460956826513091	1.83467645264401	0.000478956804430401	0.00882214630810149	0.00727215049254399	5189	tags=50%, list=25%, signal=37%	6118/2073/10463/54778/7507/2071/4331/6117/2074/3150/85015/64210/7157/23411/150684/6119/2965/3146/135458/8451/5893/2072/3364/4968/84464/7874/29935/730394/404672
BP	GO:0051656	establishment of organelle localization	371	0.28875495315919	1.47685189714945	0.000479488109671279	0.00882214630810149	0.00727215049254399	5485	tags=34%, list=27%, signal=25%	22920/5729/5108/54908/4869/10096/84946/80208/51134/79003/3192/10972/10464/55717/9183/3619/8452/23212/10253/9525/56681/27436/55773/51115/5901/9527/4641/585/80179/3993/4927/4292/55930/10403/9638/23291/60412/4643/55341/83540/434/79443/1060/4646/26115/23636/153241/6059/55860/129880/9321/55781/23299/150465/91272/8723/10959/6845/7514/583/8729/89941/10125/10128/7013/5048/3815/8976/1778/8766/79648/8673/2…
BP	GO:0032386	regulation of intracellular transport	320	0.298907060441628	1.50471374948239	0.000482213643072704	0.00883569793203239	0.00728332118108192	5563	tags=37%, list=27%, signal=27%	5108/23379/80184/5599/23256/8934/9847/84455/10425/2534/53371/5621/11052/55677/4088/79809/7905/9270/55294/23209/56681/5901/10427/3843/4641/9221/54888/9972/9638/10657/3002/22916/56947/51277/5962/2619/23435/7175/27248/23636/9648/975/580/2737/1459/55781/8882/55754/64801/60561/7514/29072/5562/81555/53407/51009/392/51308/51684/3638/5501/5116/51201/1778/9141/9495/4836/8898/6672/4659/337867/11315/3998/97…
BP	GO:0000245	spliceosomal complex assembly	51	0.485038546391067	1.88664179775108	0.000482402536836375	0.00883569793203239	0.00728332118108192	5766	tags=59%, list=28%, signal=42%	51631/51747/10181/91746/55015/6426/23064/1653/9169/10291/10713/8487/9416/55692/8233/27339/6733/6606/10569/7536/6430/494115/10946/51340/79833/24148/22827/6433/10659/10772
BP	GO:0050830	defense response to Gram-positive bacterium	85	-0.35950189851575	-1.747328390185	0.000486332694779196	0.0088819720789812	0.00732146525042441	6920	tags=59%, list=34%, signal=39%	54/3605/114609/503841/6868/245939/5319/1755/64127/1670/130120/4615/3133/353143/171389/7124/414325/115361/5919/114771/1672/4153/79792/3105/283/254773/503618/653808/114770/3929/1668/5320/2220/353144/245928/388646/820/1669/1511/3853/728/112744/1673/163351/8993/57115/6992/4049/29108/1113
BP	GO:2000573	positive regulation of DNA biosynthetic process	66	0.447637848113158	1.82552587676147	0.000487118261664608	0.0088819720789812	0.00732146525042441	2758	tags=33%, list=14%, signal=29%	26272/11232/908/10694/3320/1736/6950/10576/5984/4931/10575/545/472/8550/3178/10574/8658/5985/5111/5073/79618/7203
BP	GO:0071428	rRNA-containing ribonucleoprotein complex export from nucleus	15	0.696886938421771	2.02760150473374	0.00048980067761162	0.00890026225101388	0.00733654195386041	5711	tags=87%, list=28%, signal=62%	4869/84946/23212/5901/4927/55341/6059/55781/7514/6209/161424/55153/7248
BP	GO:0120254	olefinic compound metabolic process	148	-0.302063995748909	-1.60498427962221	0.000490829319846364	0.00890026225101388	0.00733654195386041	5283	tags=39%, list=26%, signal=29%	2488/125/2879/3293/8854/7276/158835/2166/64834/1553/1577/54361/5978/6715/66002/1544/1576/8605/57016/1551/10728/1555/1958/133/59344/8529/654/1545/1583/4051/5743/239/247/3991/6121/5742/11343/84649/1586/199974/1572/158833/3972/151056/8399/10948/147015/131/5595/220/1579/126/1559/57104/2876/130/10005
BP	GO:1903522	regulation of blood circulation	241	-0.264861192299792	-1.53038536209077	0.000492301071892442	0.00890026225101388	0.00733654195386041	5408	tags=35%, list=27%, signal=26%	51086/552/1889/4625/10021/150/183/2316/2775/492/9722/6781/7137/7068/10699/148/51738/8862/177/6717/3558/80763/3759/146/10242/3383/3757/2243/781/9732/1908/857/27302/5999/80149/5350/57413/5348/5023/133/7168/4624/30845/845/3270/3274/5743/776/1193/6546/3784/134/9096/1674/6915/5566/6720/3768/5294/27129/207/775/2931/808/482/3753/2281/4842/3269/57731/10345/478/3752/6910/4635/1636/387/80005/10008/1482/502…
CC	GO:0035097	histone methyltransferase complex	60	0.46114408308197	1.83643367644831	0.000492508966071633	0.00890026225101388	0.00733654195386041	5743	tags=50%, list=28%, signal=36%	5931/6879/5928/6874/22976/54881/80335/121536/6045/23054/8726/6880/29915/81887/4297/9739/284058/11108/51230/23512/7403/26121/6878/23468/58508/27043/2145/84661/8607/1876
MF	GO:0008528	G protein-coupled peptide receptor activity	145	-0.303461544842346	-1.6142181597627	0.000504004532920256	0.00907766043636801	0.0074827723898502	6247	tags=44%, list=31%, signal=31%	9034/114815/187/2832/22986/2840/8811/2357/4160/171389/10888/2859/1241/3579/552/59350/9340/84109/3062/6752/2847/2150/729230/2811/56413/2854/6751/53831/1909/4987/887/2696/51289/8549/2358/3577/1394/6869/2833/4985/1230/51763/9283/124274/10800/2826/6865/387129/2834/4988/2837/2642/57085/2829/3061/9002/4829/6753/57105/1395/799/8484/623/10887
BP	GO:0006323	DNA packaging	118	0.376041289748414	1.6847074690373	0.000504563083165143	0.00907766043636801	0.0074827723898502	4602	tags=35%, list=23%, signal=27%	51773/4869/23310/5928/8520/23270/4678/3619/64754/257218/25842/266812/8208/23198/7259/11339/9131/132660/7157/1677/546/10270/10664/23137/79648/4674/23378/85453/23411/10592/9025/3146/387103/10051/254048/401541/201161/79711/146059/5253/23234
BP	GO:0007586	digestion	131	-0.310850619200951	-1.62726496127589	0.00050735487000581	0.00910769339652023	0.00750752874712836	3926	tags=33%, list=19%, signal=27%	7099/4588/65125/7376/339221/6518/4987/887/2168/29881/3274/50848/9414/1582/80168/7033/7421/3784/8435/389015/6718/115111/6662/100507055/643847/4585/9245/5646/57817/7031/118471/440387/1208/4583/79924/1056/362/5020/29887/1890/6779/358/65266
CC	GO:0008023	transcription elongation factor complex	42	0.505050265043358	1.88606029060658	0.0005140188223834	0.00920695082741481	0.00758934726948792	4374	tags=45%, list=21%, signal=36%	9646/8458/23379/79664/905/3899/85403/23168/123169/6749/2074/4300/5828/27125/80349/26610/55250/11198/904
BP	GO:0003018	vascular process in circulatory system	258	-0.254076482905395	-1.48336226863697	0.000524785587044013	0.00937909747417427	0.00773124882930131	5725	tags=38%, list=28%, signal=27%	59/2828/56998/490/6582/3579/2030/112/552/1889/6648/150/183/1003/6510/5028/148/8862/6509/177/2150/11309/5138/146/10242/3383/2243/9732/1908/857/1909/222962/6580/634/387700/81031/5023/133/28232/7040/2296/3630/83483/6714/7122/654/11156/3274/4846/5743/2131/3352/9414/3792/6546/6536/6529/5795/3778/134/3351/6515/155/5467/6915/5029/114134/57419/8714/207/6865/8884/9376/482/6573/92745/2837/59341/4842/3269/3…
BP	GO:0043928	exonucleolytic catabolism of deadenylated mRNA	13	0.714916801649242	1.98837498105739	0.000529255557821855	0.00943819691465172	0.00777996486847904	5821	tags=100%, list=29%, signal=71%	57472/11340/23404/9337/115024/5393/51010/29883/167227/22894/28960/23016/56915
BP	GO:0050829	defense response to Gram-negative bacterium	78	-0.376925716034563	-1.79352475226506	0.000533258008584611	0.00948871816152529	0.00782160984890724	5758	tags=49%, list=28%, signal=35%	353143/85569/414325/5587/5919/1672/2150/6556/117285/79792/920/503618/54210/7099/3929/338322/1668/3570/646627/2220/58985/353144/245928/4057/6403/820/1669/1511/1991/5544/671/5054/112744/1673/566/29108/1113/358
MF	GO:0017056	structural constituent of nuclear pore	25	0.57506399410244	1.89147459589031	0.000535167222975476	0.00950185305738076	0.00783243702588085	2419	tags=52%, list=12%, signal=46%	9631/65109/23279/57122/53371/129401/4927/9972/7175/23636/79902/55746/65110
MF	GO:0008408	3'-5' exonuclease activity	51	0.482706085722624	1.87756928625393	0.000541471373786741	0.00959279198014326	0.00790739854985279	5964	tags=53%, list=29%, signal=38%	7486/83940/57472/10111/90806/9924/23404/9337/5394/57109/5393/51010/5073/64789/5810/29883/5428/129563/23357/201626/25996/255967/22894/23016/56915/154197/90459
BP	GO:1902099	regulation of metaphase/anaphase transition of cell cycle	63	0.448786707234073	1.81112539187444	0.000550636380925552	0.00973390761400856	0.00802372105125778	3411	tags=38%, list=17%, signal=32%	54908/9735/9183/3550/8452/29945/51433/5885/472/10403/55055/7756/55795/7175/9184/8881/55781/5925/26271/51434/51451/55743/324/8697
BP	GO:0000209	protein polyubiquitination	228	0.32494887907684	1.58295987904951	0.000556478220263565	0.00981579191134472	0.00809121879074301	4125	tags=31%, list=20%, signal=25%	26272/54941/57531/26263/89890/9666/25831/84447/10425/7188/8452/29945/26249/51433/257218/9373/3093/6049/54778/8454/23759/7267/80196/55128/9354/51283/7185/92912/23291/865/11059/387921/642/6047/64400/7334/8658/8881/580/5478/23219/57542/4012/26191/81545/7337/27339/23321/51434/54467/80829/7186/148203/8945/25897/7189/54765/55743/8697/9025/90379/29882/246184/10393/329/10193/165918/9320/7324/55585
BP	GO:0090329	regulation of DNA-dependent DNA replication	45	0.506152768863481	1.92362704011014	0.000563516764105097	0.0099159098044539	0.00817374659749881	5238	tags=53%, list=26%, signal=40%	11232/91603/641/58525/5984/64863/84083/5985/5111/546/26271/8914/51053/6742/54617/10269/4683/54962/5983/90381/79075/63922/50485/56897
BP	GO:0008544	epidermis development	315	-0.239729284061835	-1.42204402419918	0.000564598265917883	0.0099159098044539	0.00817374659749881	4349	tags=29%, list=21%, signal=23%	60529/4097/6705/388697/54845/1294/10413/5351/388533/6700/26154/8456/5744/23596/55612/112802/474/79987/8549/117531/23022/6701/1638/3911/337968/2296/4904/4851/9573/5453/538/161497/2131/643418/247/8754/353135/3918/57822/353144/7421/2304/84518/353132/6704/3784/5467/6699/220074/6768/353131/9314/5017/6662/2736/3280/26239/353133/3881/3866/448835/3909/6654/10555/125981/10855/23764/3891/5154/4038/2125/646…
CC	GO:0042734	presynaptic membrane	143	-0.306324323697957	-1.61335343533912	0.000570269080297889	0.00999387325601959	0.00823801235924244	5181	tags=33%, list=25%, signal=25%	11336/2319/492/3746/5028/6809/148/9378/5138/2741/84628/2900/2048/5023/9381/112755/26059/50618/6616/55361/1948/3359/2239/4985/6536/6529/23025/53826/134/3351/8506/6453/5100/22854/5024/322/9152/4988/57706/3748/2903/1759/6531/8676/5789/27020/1212
BP	GO:0061512	protein localization to cilium	60	0.458347212768374	1.82529558095716	0.00057844893350751	0.0101153763932757	0.00833816815677568	6279	tags=57%, list=31%, signal=39%	57539/8934/9727/84455/27241/79809/57560/585/9135/339829/7289/54585/582/56623/378/285331/317662/79600/79659/221322/57728/84100/26088/84314/55704/2622/51364/92482/27130/8701/403/55812/79867/9696
BP	GO:0035966	response to topologically incorrect protein	151	0.363017990723509	1.68067265459603	0.000587260819709658	0.01024738557231	0.00844698415039087	4388	tags=34%, list=22%, signal=27%	55768/3308/121506/89890/79982/4690/4189/23197/7494/3320/468/9709/8452/3313/23376/3329/84919/23071/84899/79956/8720/10987/6782/8440/51283/51182/153090/201595/7415/3336/27248/9451/10959/5771/23456/23471/3301/51009/54870/51768/10808/27230/79139/5770/7873/1965/26608/2081/2033/5295/595/3337
BP	GO:0071806	protein transmembrane transport	58	0.456331072061519	1.81626526469782	0.000589734381006536	0.0102565751493992	0.00845455917637906	4699	tags=45%, list=23%, signal=35%	29090/10972/9847/5193/134266/10440/3329/11231/131118/5189/9697/6729/5194/9804/5828/9131/10952/23471/5191/83752/29928/5195/29927/100652748/9179/55670
BP	GO:0034501	protein localization to kinetochore	17	0.65497527653284	1.97067887955536	0.000591579636420858	0.0102565751493992	0.00845455917637906	3752	tags=65%, list=18%, signal=53%	54908/9735/79003/9183/3550/27085/10403/55055/9184/283489/55166
BP	GO:1903083	protein localization to condensed chromosome	17	0.65497527653284	1.97067887955536	0.000591579636420858	0.0102565751493992	0.00845455917637906	3752	tags=65%, list=18%, signal=53%	54908/9735/79003/9183/3550/27085/10403/55055/9184/283489/55166
MF	GO:0003727	single-stranded RNA binding	82	0.410072120493863	1.74756969116962	0.000622298224810869	0.010766157347794	0.00887461097620528	4867	tags=43%, list=24%, signal=33%	7555/7458/3192/113251/9775/5436/79882/9987/1653/8087/9716/7072/301/10657/3178/3185/5394/55342/10450/6741/3183/51663/51110/10179/3609/3187/129563/1975/3146/494115/5937/54596/23217/255967/57332
BP	GO:0030071	regulation of mitotic metaphase/anaphase transition	60	0.457583113130564	1.82225267450228	0.000624724363180405	0.0107851350698847	0.00889025443146315	4078	tags=42%, list=20%, signal=33%	54908/9735/9183/3550/8452/29945/51433/5885/472/10403/55055/7756/55795/7175/9184/8881/55781/5925/26271/51434/51451/324/8697/246184/9319
MF	GO:0000400	four-way junction DNA binding	17	0.653482277573756	1.96618676875167	0.000628785426831789	0.0108283152958301	0.00892584816233207	4123	tags=59%, list=20%, signal=47%	7486/57697/4436/641/7528/5889/25/3146/3149/2956
BP	GO:0003073	regulation of systemic arterial blood pressure	95	-0.335040807325496	-1.6552253909417	0.000629894604342099	0.0108283152958301	0.00892584816233207	5398	tags=43%, list=26%, signal=32%	3817/552/5919/1889/6648/183/3816/2013/7137/10699/148/8862/2150/80763/354/146/66002/27035/65125/1908/22953/6518/81285/133/7168/10391/8529/4846/134/9283/155/4311/1511/56670/2931/1215/1579/1636/387/4878/551
MF	GO:0004252	serine-type endopeptidase activity	164	-0.285868995439435	-1.54312478338087	0.000634311165789692	0.0108811856220244	0.00896942950356672	5145	tags=35%, list=25%, signal=27%	136242/3816/5644/4312/203074/716/10699/63036/339105/717/354/27429/26085/4314/2152/344805/28983/55554/101/146547/5046/4327/5653/3249/260429/4057/8492/25807/6768/1511/1991/57414/3083/23430/51032/4317/164656/4318/3818/5045/649/1215/49/2161/5646/440387/2159/5651/7113/25823/566/3240/1520/5657/3250/9028/360200/1200
BP	GO:0031396	regulation of protein ubiquitination	194	0.326874467639787	1.56055637394628	0.000638713780451864	0.0109335941236001	0.00901263015987374	3970	tags=32%, list=19%, signal=26%	9646/26272/4869/1407/57697/23560/8473/9474/9112/2534/3320/9709/8452/22976/23376/9373/55294/10253/54778/8864/6125/5601/10892/27085/11146/29979/6135/7334/83932/23142/55208/84259/5478/330/26191/7337/3301/26271/10625/648/819/59343/85453/150684/8945/7189/25/54765/6188/6187/9529/55743/5716/11315/79139/55100/23077/6201/6209/25898/329/54602/9320
BP	GO:0006356	regulation of transcription by RNA polymerase I	29	0.556057283037442	1.90363010336082	0.000642012545419246	0.0109506460657596	0.00902668618266501	3968	tags=55%, list=19%, signal=44%	468/4691/84128/25926/11137/55646/9451/23160/6597/64768/5440/10269/55127/56919/2064/6598
MF	GO:0043047	single-stranded telomeric DNA binding	11	0.744489435905351	2.00387331387008	0.000642409111079811	0.0109506460657596	0.00902668618266501	2543	tags=73%, list=12%, signal=64%	6118/10111/54386/79035/3178/3181/6117/7013
BP	GO:1903313	positive regulation of mRNA metabolic process	107	0.386961430709216	1.70717708068103	0.000646236304463755	0.0109703076385352	0.00904289334032827	3862	tags=36%, list=19%, signal=29%	22938/57472/11340/170506/9698/57721/5436/3184/4691/56339/10236/9924/23404/4292/22916/9337/115024/23435/123169/342977/27327/51441/5393/51010/79066/5073/6434/57690/27339/29883/197135/129563/5976/167227/11051/79899/23112/201626
MF	GO:0016251	RNA polymerase II general transcription initiation factor activity	33	0.547196098175178	1.95855906744653	0.000646266582600419	0.0109703076385352	0.00904289334032827	4043	tags=48%, list=20%, signal=39%	6879/6874/2961/2963/902/2960/6882/6873/51616/6880/6908/6877/1810/6878/2958/6883
BP	GO:0051205	protein insertion into membrane	52	0.478021939435151	1.86170144643221	0.000657778261603831	0.0111424067111764	0.00918475568449784	4352	tags=44%, list=21%, signal=35%	3308/5599/56851/3320/9697/3002/26520/64112/9694/26515/23065/23471/9141/819/51608/4836/51234/29928/57003/93380/55750/617/285093
BP	GO:0000077	DNA damage checkpoint signaling	108	0.381736785145007	1.68742784599024	0.0006642676646314	0.0112187392861827	0.00924767710447243	4482	tags=40%, list=22%, signal=31%	26272/1407/6118/91603/4436/54465/641/9656/261726/545/80198/472/25896/2074/51322/60561/7157/5810/440275/27339/9575/1111/11200/79621/79184/9984/197342/51499/135458/4683/51720/5781/83695/11073/25988/54962/8451/1386/65975/3364/595/90381/57646
BP	GO:0031532	actin cytoskeleton reorganization	106	-0.318307950324282	-1.60964940839356	0.000665049740775681	0.0112187392861827	0.00924767710447243	4894	tags=38%, list=24%, signal=29%	5754/1613/80115/5058/27032/221981/54828/396/2242/9024/3645/10411/29085/6464/3055/4739/10788/90550/50848/2017/90952/2039/2885/79778/80731/26037/85360/4289/149461/57091/26499/59341/29780/1020/4916/2934/116985/387/7827/4192
CC	GO:0045211	postsynaptic membrane	270	-0.251391705865249	-1.45990807322835	0.000684722384019081	0.0115266336596075	0.00950147636614379	4413	tags=27%, list=22%, signal=22%	22866/2741/8825/254263/22895/3745/64130/146395/2906/2905/2900/50944/1607/2743/2891/2048/10675/2561/1740/5023/78999/10160/1630/729993/2560/3359/9123/80863/4985/3690/6546/6536/26052/6529/27092/3778/1742/64084/53826/134/57622/409/5100/5913/23109/4900/10368/80758/322/1138/775/408/1134/64101/2568/4988/440829/8082/22997/3748/2911/3752/4916/2554/1056/2903/6531/9568/4593/23237/6533/27020/729956/116443
BP	GO:0000466	maturation of 5.8S rRNA from tricistronic rRNA transcript (SSU-rRNA, 5.8S rRNA, LSU-rRNA)	24	0.59862278693464	1.94711474793046	0.000686400972284203	0.0115271406848258	0.00950189431020891	5964	tags=75%, list=29%, signal=53%	11340/23212/23404/55759/5394/5393/51010/10799/79707/10171/29777/117246/6227/65095/27340/161424/23016/90459
BP	GO:0019233	sensory perception of pain	95	-0.333939134683377	-1.64978272100457	0.000687593799785026	0.0115271406848258	0.00950189431020891	5080	tags=39%, list=25%, signal=29%	2047/6387/3586/5028/9311/4692/3375/885/729230/80763/2906/84197/4987/60675/2695/3231/59344/5724/5743/4985/134/11343/4311/8989/409/5024/55273/26952/4988/5595/1020/2911/2903/5020/83862/3673/623
MF	GO:0061629	RNA polymerase II-specific DNA-binding transcription factor binding	293	0.297320430666954	1.48544085898996	0.000691829086218804	0.0115742292898544	0.00954070974245096	3993	tags=29%, list=20%, signal=24%	22938/55791/4869/1407/4792/6879/1655/29079/6874/79918/10463/3398/55818/9112/9325/468/4088/5579/3275/10915/7159/92140/6049/5481/25879/5932/585/55128/79738/84458/6605/23054/3065/8204/7110/115426/10766/6882/582/5111/129880/5393/64210/5925/5771/51176/583/9612/7157/3725/3301/51341/406/142/1408/11124/10270/6597/6908/79039/8805/811/23081/11331/2969/23411/23493/6929/2965/1387/2627/11315/9326/8202/5687/94…
MF	GO:0008649	rRNA methyltransferase activity	17	0.649523389051012	1.9542753298351	0.00069575591176024	0.0115921221109293	0.0095554589070022	4682	tags=71%, list=23%, signal=54%	29063/64216/27292/79066/2091/51106/55006/29081/117246/196074/10436/4839
MF	GO:0140102	catalytic activity, acting on a rRNA	17	0.649523389051012	1.9542753298351	0.00069575591176024	0.0115921221109293	0.0095554589070022	4682	tags=71%, list=23%, signal=54%	29063/64216/27292/79066/2091/51106/55006/29081/117246/196074/10436/4839
CC	GO:0097542	ciliary tip	44	0.493736462320324	1.85594321741155	0.000704712983651589	0.0117098648960468	0.00965251502270035	5069	tags=57%, list=25%, signal=43%	57539/22920/80173/79809/57560/2737/1540/8100/51684/28981/25876/150737/56912/23059/26146/112752/79659/51668/8655/11020/25989/57728/80210/9371/6608
BP	GO:0006354	DNA-templated transcription, elongation	83	0.403642985287348	1.72069717830675	0.000705709136574669	0.0117098648960468	0.00965251502270035	4374	tags=40%, list=21%, signal=31%	9646/27336/3192/905/85403/9792/51574/10915/23168/22828/2963/284695/2071/123169/55795/64425/2074/3150/29072/55038/1111/23160/9984/10614/80349/9025/26610/83637/55250/165918/11198/10102/904
BP	GO:0031589	cell-substrate adhesion	348	-0.231671160711954	-1.38291250931621	0.000708222594652285	0.0117275880265482	0.00966712431024837	5203	tags=34%, list=26%, signal=26%	6376/402/7399/916/2316/92552/2047/3897/960/81848/2013/3232/255743/7059/1613/1277/54828/83706/56999/2932/54361/117285/151887/5170/22795/3693/2243/3694/4287/84628/9341/3913/9806/8499/2523/5881/3679/55612/25992/10675/2042/395/6366/4739/10391/3611/26073/3911/7450/4680/6714/4851/3678/340706/26033/285613/1435/161497/3674/7791/27185/8754/947/3690/2017/683/2192/146183/1307/2039/5795/8174/10630/10018/8516…
MF	GO:0030021	extracellular matrix structural constituent conferring compression resistance	22	-0.572757851929419	-2.05316453829729	0.000713498805210207	0.0117908947158363	0.00971930841098865	5723	tags=59%, list=28%, signal=43%	1462/10394/1634/633/266/7286/3339/150356/2331/127435/176/1404/6779
MF	GO:0004843	thiol-dependent deubiquitinase	89	0.402439254936201	1.73506864795747	0.000716064857296274	0.0118092484798821	0.00973443753371957	2846	tags=29%, list=14%, signal=25%	55031/51029/84196/51633/10600/23358/220213/9097/10213/10987/7398/23252/27005/9736/57695/9101/85015/1540/161725/64854/389856/55230/79868/79184/159195/84640
CC	GO:0098793	presynapse	484	-0.213225155293051	-1.31382595786558	0.000719193685772645	0.0118367901954548	0.0097571403424776	4516	tags=27%, list=22%, signal=22%	2890/885/127833/5138/114088/2741/8825/1173/28964/4915/22895/23413/60/27445/547/64130/3766/84628/10814/9341/8871/11255/2900/8499/339302/222962/5173/120892/1644/598/6580/2048/79641/1183/8943/534/5023/525/79772/10211/85439/9381/3611/1861/112755/11021/26059/55530/50618/6616/1488/8224/55361/1948/9001/3359/27185/22987/2239/80863/4985/89780/6546/6536/26052/6529/23025/1742/53826/134/3351/8492/1201/8506/4…
BP	GO:0010638	positive regulation of organelle organization	470	0.277921137898406	1.44390588423829	0.000726132268588379	0.011926796006733	0.00983133269680495	3763	tags=26%, list=18%, signal=22%	57539/26272/57472/10059/10096/55835/10111/5599/170506/4690/9847/10152/908/10694/1786/6421/10142/3184/11034/8452/4088/1736/29945/23259/51466/51433/5885/6950/85459/9270/9525/10576/9908/9924/10575/8440/4641/585/545/25782/382/5601/8396/9793/472/301/26354/8550/9662/292/55023/79035/83852/3002/3178/56947/80821/2237/8477/3181/7175/961/64112/10574/79443/8658/7043/8881/23636/153241/100506658/8829/9788/1009…
CC	GO:0030990	intraciliary transport particle	24	0.596491296356557	1.94018173964838	0.000729981591872175	0.0119657992655572	0.00986348332749771	4791	tags=58%, list=24%, signal=45%	57539/80173/79809/57560/8100/28981/150737/56912/23059/26146/112752/51668/11020/57728
MF	GO:0001217	DNA-binding transcription repressor activity	305	0.29932010416673	1.49858128756954	0.000734077393756265	0.012008677364795	0.00989882801342807	4784	tags=32%, list=23%, signal=25%	9880/7633/90594/57711/7556/339559/4775/57541/58492/57659/4088/7730/7528/148254/7627/5814/221937/11278/79862/59348/7767/26152/146198/9975/7704/121536/84527/23316/6304/342908/9572/8187/162972/3394/10009/7541/7753/7693/6935/79923/84924/23528/7733/80110/7690/30009/7639/7539/51176/219749/7597/3725/100293516/60468/148156/51341/55145/51385/1390/10664/155054/3090/64376/2625/22890/7678/23493/641339/6929/7…
CC	GO:0097525	spliceosomal snRNP complex	35	0.513393988932011	1.85216396625474	0.000738694811879503	0.0120598987999805	0.00994105016347	5010	tags=54%, list=25%, signal=41%	51631/27336/51747/55015/9129/55660/9343/10291/10713/9416/51634/55692/8559/10992/10465/26121/10946/23450/24148
MF	GO:0008236	serine-type peptidase activity	181	-0.280321163262858	-1.54919794469819	0.000746865444531759	0.0121688076645195	0.0100308244230708	6238	tags=43%, list=31%, signal=30%	5650/3426/43849/389208/57628/1515/5328/29952/23436/341350/5949/4322/154754/3817/51279/136242/3816/5644/4312/8909/203074/716/10699/63036/339105/717/354/27429/26085/5476/4314/2152/344805/28983/55554/101/146547/5046/4327/5653/3249/260429/10003/4057/8492/25807/6768/1511/1991/57414/1804/3083/23430/51032/4317/164656/4318/3818/5045/649/1215/49/2161/5646/440387/2159/5651/7113/25823/1636/566/3240/1520/565…
BP	GO:0071280	cellular response to copper ion	28	-0.514758263269848	-1.93843578648472	0.000762387518952903	0.0123752417643771	0.0102009893453617	4182	tags=71%, list=21%, signal=57%	4502/359/23621/3297/4780/1544/8678/4499/1616/538/645745/4501/4490/84560/4489/4494/4504/84557/4493/358
BP	GO:0030574	collagen catabolic process	40	-0.461599196230527	-1.91746752503616	0.000762585763148698	0.0123752417643771	0.0102009893453617	5064	tags=50%, list=25%, signal=38%	9313/4322/4312/64386/4324/4314/9902/4327/5653/79148/1514/4317/164656/4318/5045/4326/1471/1508/1520/5657
MF	GO:0140223	general transcription initiation factor activity	38	0.524046868002852	1.92370402341642	0.000768541358971012	0.0124469951830156	0.0102601361380435	4043	tags=47%, list=20%, signal=38%	6879/6874/2961/2963/902/9013/2960/6882/54700/6873/51616/6880/6908/6877/1810/6878/2958/6883
BP	GO:0008608	attachment of spindle microtubules to kinetochore	31	0.551352332218959	1.94581063240581	0.000778942670596183	0.0125903203769272	0.0103782799936426	4118	tags=52%, list=20%, signal=41%	79003/3192/27436/51115/10403/7756/83540/1060/9184/91272/5925/29127/283489/324/1894/81929
BP	GO:0008535	respiratory chain complex IV assembly	24	0.594896547831667	1.93499456929699	0.000795638838754741	0.012834619359157	0.0105796571757824	6494	tags=79%, list=32%, signal=54%	29090/493753/90639/1355/116228/79072/6341/100303755/6834/617/51204/51287/84987/388753/51241/55744/5018/389203/1352
BP	GO:0007200	phospholipase C-activating G protein-coupled receptor signaling pathway	101	-0.33222260995741	-1.65275865189622	0.000805166914884033	0.0129527482356445	0.0106770315490166	6015	tags=48%, list=30%, signal=34%	2840/8811/2357/88/2828/2843/2850/2859/1241/3814/3579/2099/5031/2856/150/183/51764/5028/3062/148/2150/146/2854/4987/887/2358/6869/4985/3358/80045/124274/5029/728/3060/2922/7052/4988/3269/9002/2911/7201/4829/27202/64805/2769/2767/1113/719
MF	GO:0001227	DNA-binding transcription repressor activity, RNA polymerase II-specific	302	0.299897172076773	1.50231212941557	0.000806154530318026	0.0129527482356445	0.0106770315490166	4784	tags=32%, list=23%, signal=25%	9880/7633/90594/57711/7556/339559/4775/57541/58492/57659/7730/7528/148254/7627/5814/221937/11278/79862/59348/7767/26152/146198/9975/7704/121536/84527/23316/6304/342908/9572/8187/162972/3394/10009/7541/7753/7693/6935/79923/84924/23528/7733/80110/7690/30009/7639/7539/51176/219749/7597/3725/100293516/60468/148156/51341/55145/51385/1390/10664/155054/3090/64376/2625/22890/7678/23493/641339/6929/79175/…
BP	GO:0042113	B cell activation	246	0.307998259508369	1.50984106197916	0.000807974514688268	0.0129563344114241	0.0106799876561873	5386	tags=36%, list=26%, signal=27%	139818/55619/4436/84447/3398/4189/7494/56262/22976/5579/3329/7528/27242/100/10892/472/4292/292/4208/1380/55846/3394/9452/55795/7374/3575/975/7037/30009/1503/51010/5771/51176/7157/5336/55024/10125/51341/3815/29760/55183/22806/9984/115352/56941/3635/10451/5896/648/11331/7535/25/1235/6929/9025/8660/374403/4683/23228/64421/28514/200081/1880/165918/9466/115650/2956/57181/2033/55012/5295/3476/931/6482/…
BP	GO:0043489	RNA stabilization	53	0.460651523045807	1.80382070226608	0.000812444033931753	0.0130023094503397	0.0107178851689035	3423	tags=40%, list=17%, signal=33%	170506/3192/7188/3184/1736/90806/1787/10949/51808/54888/10605/23435/10492/79066/5073/51538/3183/8148/7186/23367/92345
CC	GO:0005721	pericentric heterochromatin	20	0.625594646307288	1.93960031263411	0.000823347946776137	0.0131508764569716	0.0108403498835797	3091	tags=50%, list=15%, signal=42%	23310/1786/3619/11335/1060/115426/9682/546/55693/9031
MF	GO:0019825	oxygen binding	35	-0.475289510238157	-1.91346599061799	0.000829978607308425	0.0132307395278989	0.0109061815134686	5875	tags=54%, list=29%, signal=39%	3046/55662/6648/875/6999/1577/1576/3042/1551/3050/58157/112398/3049/1582/1586/1572/1592/1588/114757
CC	GO:0071011	precatalytic spliceosome	34	0.527827608491785	1.90189518480431	0.000837795185064839	0.0133291571208159	0.0109873077521197	5415	tags=62%, list=27%, signal=45%	84950/55119/10283/9129/3550/4236/11193/57703/9343/10291/51634/7737/8449/55234/10992/26121/79753/10946/23450/24148/84811
BP	GO:0010466	negative regulation of peptidase activity	243	-0.257355456774583	-1.48387289229238	0.00084237813828149	0.0133670844148065	0.0110185714582568	4347	tags=28%, list=21%, signal=22%	5627/939/5271/8996/7429/26998/1294/5329/7035/57119/9806/25824/5265/6692/8740/6423/117166/1469/7980/10816/2168/6714/5973/27290/5743/866/1032/5447/4057/128488/221476/4803/9314/409/96459/207/9491/4504/5054/26952/4318/5045/140902/2719/197/7057/140686/5268/3933/84651/710/164237/347365/5266/5267/1471/6195/7076/1378/27344/2876/6590/83596/551/358/1473/112401
MF	GO:0071855	neuropeptide receptor binding	35	-0.474642589414144	-1.91086155486104	0.000843473899480027	0.0133670844148065	0.0110185714582568	5584	tags=54%, list=27%, signal=39%	5697/3814/56246/4852/2775/8862/112609/181/1908/50944/5539/887/5367/4922/3060/51052/347148/2691/4878
CC	GO:0036464	cytoplasmic ribonucleoprotein granule	219	0.322258928137683	1.56063848763969	0.000847046426783433	0.0133975335417559	0.011043670864434	5255	tags=37%, list=26%, signal=28%	170506/3192/113251/9698/23215/5436/4691/53339/6191/9931/1653/8087/5395/9908/23741/55629/9924/7072/54888/6128/3190/113802/9337/6194/23435/7415/342977/27327/51441/1977/580/11201/57532/55308/57690/6175/55239/9575/406/29883/197135/29760/2553/84324/8826/129563/340554/23367/11269/6606/11022/5976/167227/5685/5687/5701/23112/6311/1965/84206/9513/9960/22927/79752/5879/23351/27097/57521/55802/255967/340152…
BP	GO:0070897	transcription preinitiation complex assembly	34	0.527078255009499	1.89919507636597	0.00085141757328407	0.0134322352445664	0.0110722756955457	5775	tags=65%, list=28%, signal=46%	6879/5706/9013/64425/6882/54700/7157/6880/6597/6908/55814/1810/3146/6878/6598/2958/6883/9014/55290/7343/55729/7067
MF	GO:0004601	peroxidase activity	47	-0.437408953507855	-1.86829293751792	0.000852551288014752	0.0134322352445664	0.0110722756955457	4048	tags=40%, list=20%, signal=32%	3042/241/25824/4258/2878/3050/3049/7173/5743/1193/5742/4353/7001/2954/9588/2877/2880/114757/2876
BP	GO:0009303	rRNA transcription	28	0.546262371170296	1.85654436728549	0.000858619652572196	0.0135016276375403	0.011129476279975	4994	tags=61%, list=24%, signal=46%	2976/4691/10927/84365/2971/25926/11137/84172/9329/64425/7157/6597/64768/6598/9330/9014/112495
CC	GO:0000314	organellar small ribosomal subunit	28	0.545063625590682	1.85247027309358	0.00087281139249015	0.0136717985302415	0.0112697492133355	6841	tags=71%, list=34%, signal=48%	10240/7818/64965/28973/64968/56945/51023/64969/55173/60488/54460/64960/28977/23107/64949/51650/28957/51021/51373/64951
CC	GO:0005763	mitochondrial small ribosomal subunit	28	0.545063625590682	1.85247027309358	0.00087281139249015	0.0136717985302415	0.0112697492133355	6841	tags=71%, list=34%, signal=48%	10240/7818/64965/28973/64968/56945/51023/64969/55173/60488/54460/64960/28977/23107/64949/51650/28957/51021/51373/64951
MF	GO:0003725	double-stranded RNA binding	74	0.419638509019247	1.75917728376863	0.000878867831421293	0.0137325496944351	0.0113198267787243	5399	tags=46%, list=26%, signal=34%	54847/7458/29102/23567/170506/3192/1665/23180/3329/79693/1653/92140/55342/79706/7037/51663/9188/3609/1975/23405/4622/3146/56919/8575/22907/9208/3608/7098/23217/4154/1660/10376/104/3326
BP	GO:1900102	negative regulation of endoplasmic reticulum unfolded protein response	13	0.700372413000844	1.94792314325398	0.000880074666145706	0.0137325496944351	0.0113198267787243	1228	tags=46%, list=6%, signal=43%	4690/4189/23376/84919/8440/51283
BP	GO:0099111	microtubule-based transport	176	0.335098674415318	1.58112321171517	0.000889604755806682	0.0138546122622177	0.0114204437183466	5862	tags=43%, list=29%, signal=31%	57539/22920/5108/80208/8481/80173/3192/5813/6421/79809/79925/339829/9638/23291/6647/1781/79443/23162/27148/55860/23299/6845/89941/10125/10128/5048/8100/28981/1778/6103/26258/150737/351/56912/636/3800/10947/282991/4976/26146/5195/22994/112752/63915/23557/200162/79659/51668/117178/5870/11020/55330/25809/80217/51566/57728/166379/9371/55686/26256/6683/23011/23353/3064/9531/8701/3799/9368/3312/7014/39…
MF	GO:0047485	protein N-terminus binding	108	0.376996114902312	1.66647220512073	0.000891669245607528	0.0138601614154396	0.0114250179201255	6269	tags=49%, list=31%, signal=34%	4869/6118/2073/23256/801/85365/10401/10971/382/472/10933/3646/9638/6605/3065/2071/60412/7804/4331/2074/6882/1459/9612/7157/142/6597/5501/11331/7189/8202/6227/4683/5195/5604/329/6343/805/2072/51164/11235/27043/2967/112942/3397/9368/6839/25836/7248/10456/4923/23424/6895/2035
BP	GO:0006406	mRNA export from nucleus	57	0.451541927345829	1.79399774595641	0.000908957457604048	0.0140749633797695	0.0116020805255446	4106	tags=44%, list=20%, signal=35%	9631/23279/91746/57122/55677/54888/4927/8106/3181/55795/7175/10212/8888/79902/29072/55746/55308/9984/84324/11269/57187/5976/84248/6428/2733
BP	GO:0071427	mRNA-containing ribonucleoprotein complex export from nucleus	57	0.451541927345829	1.79399774595641	0.000908957457604048	0.0140749633797695	0.0116020805255446	4106	tags=44%, list=20%, signal=35%	9631/23279/91746/57122/55677/54888/4927/8106/3181/55795/7175/10212/8888/79902/29072/55746/55308/9984/84324/11269/57187/5976/84248/6428/2733
BP	GO:0060048	cardiac muscle contraction	127	-0.30196167658677	-1.58309909977955	0.000912746938848264	0.0140966857866706	0.0116199864416933	5262	tags=38%, list=26%, signal=28%	4625/10021/2316/2257/7273/9722/6781/7137/148/6717/3759/3757/781/8557/857/27302/80149/5350/7168/4624/30845/845/3270/776/1193/6546/7135/3784/134/4090/5566/5606/5294/775/808/3753/4607/2281/4842/7136/3752/4635/2934/10008/1482/4878/1113/4632
BP	GO:0000963	mitochondrial RNA processing	19	0.627563885006864	1.93528678637761	0.000913834942542361	0.0140966857866706	0.0116199864416933	5552	tags=74%, list=27%, signal=54%	60493/54931/25821/51095/54802/22868/55006/51654/79072/79675/60528/10922/84881/3028
MF	GO:0008409	5'-3' exonuclease activity	16	0.658510810186265	1.94971293230702	0.000916806763493718	0.0141156927495029	0.0116356540002778	3656	tags=56%, list=18%, signal=46%	9937/1797/2237/51692/64789/122618/9941/167227/64421
MF	GO:0019864	IgG binding	10	-0.747607578880521	-2.0561112461339	0.000926382181799113	0.0142361079983296	0.0117349130445605	4222	tags=80%, list=21%, signal=63%	2217/9103/2212/2207/2213/7369/2210/2209
CC	GO:0071005	U2-type precatalytic spliceosome	32	0.525754791912121	1.85404170050467	0.000932225574600493	0.0142988247869724	0.0117866108865019	5415	tags=62%, list=27%, signal=46%	84950/10283/9129/3550/4236/11193/57703/9343/10291/51634/7737/8449/55234/10992/26121/79753/10946/23450/24148/84811
BP	GO:0000027	ribosomal large subunit assembly	24	0.589489002967386	1.91740567928956	0.000941623838544442	0.0144157279734898	0.0118829749158121	5087	tags=71%, list=25%, signal=53%	23212/6125/84154/55299/6128/6135/23195/55794/6169/6147/22868/6175/6152/22907/6122/4839/140801
MF	GO:0000993	RNA polymerase II complex binding	35	0.508343515529932	1.83394344741438	0.000959607195452466	0.0146633762408688	0.0120871129346912	3822	tags=54%, list=19%, signal=44%	9646/2073/3192/64754/56950/23168/22828/284695/58490/123169/51322/23160/51585/55197/26610/8202/8725/23248/55250
BP	GO:0072672	neutrophil extravasation	11	-0.707603427637383	-1.99694243990426	0.000970166414272206	0.0147490260275051	0.0121577145906059	3313	tags=64%, list=16%, signal=53%	101/57126/5294/5293/2529/4192/5657
MF	GO:0051880	G-quadruplex DNA binding	10	0.765181692976989	1.99269223407701	0.000970458105935692	0.0147490260275051	0.0121577145906059	585	tags=50%, list=3%, signal=49%	7486/7555/10111/170506/641
CC	GO:0043596	nuclear replication fork	28	0.542541386118565	1.84389811119477	0.000972153701811876	0.0147490260275051	0.0121577145906059	5068	tags=64%, list=25%, signal=48%	6118/11169/56916/54465/4172/84083/253714/6117/5111/5422/8914/9031/6119/83637/54962/5557/29935/50485
CC	GO:0097431	mitotic spindle pole	35	0.507882145061315	1.83227896793958	0.000973414256726289	0.0147490260275051	0.0121577145906059	4419	tags=46%, list=22%, signal=36%	9126/3550/11104/51115/79677/56647/10274/8658/84140/23005/8874/55177/11064/8243/9585/2009
CC	GO:0000151	ubiquitin ligase complex	287	0.296830514404317	1.47745431063562	0.000974300955230803	0.0147490260275051	0.0121577145906059	5244	tags=35%, list=26%, signal=27%	10238/26272/89890/55031/80012/84447/10425/197131/8452/29945/26249/26235/122773/51433/55294/84108/54800/25879/55975/8454/23588/10513/9354/7993/23014/6045/56852/11146/23291/11059/27101/7334/9443/55070/23142/54876/54994/8881/8453/55208/580/25852/84259/83892/55958/57542/81545/51009/8445/8065/79184/6400/648/51434/54467/283807/7186/150684/5356/130507/26224/8945/25897/26259/8697/8816/9025/26094/80067/51…
BP	GO:0019755	one-carbon compound transport	13	-0.664837818257497	-2.0077933087759	0.000979077744504074	0.0147937370929349	0.012194570202056	5407	tags=77%, list=27%, signal=57%	366/364/760/7380/89872/363/6563/6005/362/358
BP	GO:0006887	exocytosis	337	-0.228463806131307	-1.37217427436242	0.000995255638348544	0.0150102309471377	0.0123730274429009	4786	tags=31%, list=23%, signal=24%	286/148/5058/29091/2624/2150/2932/284021/729230/127833/1080/2242/9024/8825/5978/54536/84106/28964/5170/3598/2243/23413/3745/27445/56900/64130/27243/10814/9341/23233/26154/8499/339302/3055/120892/634/6688/10675/5023/11314/9381/112755/26059/4851/6616/1488/27072/5899/6386/55361/5724/57126/11031/9001/57829/1230/152579/2039/23025/3351/5866/8492/5880/8941/6453/7447/6813/84258/5294/1138/27183/306/808/99…
BP	GO:0006953	acute-phase response	48	-0.425658721627562	-1.83532442713965	0.00100045067189317	0.015060587665568	0.0124145368015022	6194	tags=54%, list=30%, signal=38%	5733/3077/130120/2056/7124/5005/4153/5359/12/8792/2157/3929/5265/3570/3553/3630/6774/1051/5743/6291/197/57817/3934/325/3240/7036
BP	GO:0000291	nuclear-transcribed mRNA catabolic process, exonucleolytic	19	0.626080162717203	1.93071127110269	0.00100298769422608	0.0150708187980564	0.0124229703881336	5821	tags=84%, list=29%, signal=60%	57472/11340/5436/9652/23404/9337/115024/5393/51010/29883/129563/167227/22894/28960/23016/56915
BP	GO:0016556	mRNA modification	26	0.568347658677336	1.88667323165326	0.00101467357373039	0.0152182280540635	0.0125444807617139	4153	tags=50%, list=20%, signal=40%	57721/56339/1736/54517/54931/54888/79066/55006/142940/51605/83480/27079/55783
BP	GO:0045292	mRNA cis splicing, via spliceosome	22	0.598125656309345	1.90863443049245	0.00105841218198854	0.0158449380897694	0.0130610817719075	2436	tags=45%, list=12%, signal=40%	55015/8899/6426/11193/55660/22916/10291/9416/1207/84991
MF	GO:0030547	signaling receptor inhibitor activity	37	-0.469476470740757	-1.90615925893001	0.00108108704106228	0.0161545860979362	0.0133163265656872	5093	tags=49%, list=25%, signal=37%	4061/100462977/4062/10068/11006/117166/10816/3547/100463486/100288485/131/100462983/100463482/3557/58530/100462981/66004/130574
CC	GO:0044665	MLL1/2 complex	28	0.539856927258357	1.83477462541365	0.00109987978884131	0.016334046955557	0.0134642572753537	5743	tags=54%, list=28%, signal=39%	6879/6874/54881/6045/6880/29915/81887/4297/284058/51230/26121/6878/27043/8607/1876
CC	GO:0071339	MLL1 complex	28	0.539856927258357	1.83477462541365	0.00109987978884131	0.016334046955557	0.0134642572753537	5743	tags=54%, list=28%, signal=39%	6879/6874/54881/6045/6880/29915/81887/4297/284058/51230/26121/6878/27043/8607/1876
CC	GO:0101031	chaperone complex	28	0.539689376793787	1.83420518316822	0.00109987978884131	0.016334046955557	0.0134642572753537	5711	tags=61%, list=28%, signal=44%	908/10694/6950/10576/10575/51726/10574/7203/8624/11140/23234/5536/23753/3326/9531/3312/7248
CC	GO:0030667	secretory granule membrane	297	-0.232136202885842	-1.37059863785562	0.00110114908610915	0.016334046955557	0.0134642572753537	5265	tags=37%, list=26%, signal=28%	54918/858/11336/2319/5869/150372/960/5317/6809/7305/23317/64386/10326/23601/2204/53916/6717/81833/127833/6556/4179/10184/6678/196527/53831/53917/547/5329/945/653808/26154/857/94103/6518/8972/6836/634/100289017/121260/4973/5023/11314/51706/101/1534/10788/527/290/2358/3577/4680/3687/6616/5724/3674/29106/57126/11031/259215/202915/3690/148229/683/1088/441864/84443/682/391/5795/6515/6403/2212/9725/374…
BP	GO:0016074	sno(s)RNA metabolic process	15	0.672918890480475	1.95786616117663	0.00110467335286888	0.0163564226006899	0.013482701659871	2715	tags=67%, list=13%, signal=58%	1736/51574/23404/9221/5394/51010/5073/2091/140432/7737
MF	GO:0032404	mismatch repair complex binding	11	0.730913007609113	1.96733089829178	0.00110780475048134	0.0163729102830703	0.0134962925597899	2020	tags=73%, list=10%, signal=66%	7486/4436/5395/84515/545/254394/4292/5111
CC	GO:0000815	ESCRT III complex	10	-0.743119986021631	-2.04376922285071	0.00112151472457616	0.01654540086402	0.0136384776267119	3966	tags=70%, list=19%, signal=56%	27243/128866/92421/91782/51652/79643/5119
CC	GO:0031093	platelet alpha granule lumen	65	-0.380303388261712	-1.74105937803056	0.00114037334388191	0.0167628010257347	0.0138176819425189	4981	tags=45%, list=24%, signal=34%	51368/5005/3479/12/83706/5627/7044/6678/2243/2157/54863/5265/5473/3671/7040/7450/226/1/1191/5196/87/5054/197/3481/7057/5154/710/5768/7076
BP	GO:0007051	spindle organization	172	0.330471749998086	1.55873662795919	0.00114038281565265	0.0167628010257347	0.0138176819425189	3290	tags=27%, list=16%, signal=23%	9126/55835/3192/23015/10464/3619/55125/6905/9525/51115/5901/56647/9793/4292/10403/55722/10982/10274/7756/6047/54801/83540/7175/7415/8658/26054/27229/23636/153241/79884/1107/55142/64946/79441/7405/546/29127/26271/11200/440145/5116/1778/8766/4733/23122/6188/54617
MF	GO:0043014	alpha-tubulin binding	36	0.510281026435494	1.85035335828201	0.00114944412805435	0.0168654424141646	0.013902289882283	3290	tags=36%, list=16%, signal=30%	83988/2339/8481/10123/2534/6905/27436/585/9940/29072/29127/10808/54617
MF	GO:0031005	filamin binding	11	-0.702098945597324	-1.98140812595642	0.00115171611756041	0.0168682754113451	0.013904625139614	3562	tags=45%, list=17%, signal=38%	634/79778/27129/4988/10570
BP	GO:0010951	negative regulation of endopeptidase activity	235	-0.252991375401907	-1.45331573611483	0.00116227707695619	0.0169922814458063	0.0140068440909997	4347	tags=27%, list=21%, signal=22%	5627/939/5271/8996/7429/26998/1294/5329/7035/57119/9806/25824/5265/6692/8740/6423/117166/1469/7980/10816/2168/6714/5973/27290/5743/866/1032/5447/4057/128488/4803/9314/409/96459/207/9491/4504/5054/26952/4318/5045/197/7057/140686/5268/3933/84651/710/164237/347365/5266/5267/1471/6195/7076/1378/27344/2876/6590/83596/551/358/1473/112401
BP	GO:0060765	regulation of androgen receptor signaling pathway	28	0.537502520821233	1.82677286611294	0.00117083882057534	0.0170565243009157	0.0140597998790937	5952	tags=61%, list=29%, signal=43%	1655/3275/6049/55128/3065/9612/51341/6597/23081/23411/11315/2033/5245/9667/1601/9611/9063
BP	GO:0043144	sno(s)RNA processing	13	0.691249121827941	1.92254882854875	0.00117087552817476	0.0170565243009157	0.0140597998790937	2715	tags=69%, list=13%, signal=60%	1736/51574/23404/5394/51010/5073/2091/140432/7737
BP	GO:0007091	metaphase/anaphase transition of mitotic cell cycle	62	0.437405325379017	1.76084697390555	0.00118191624208081	0.0171865024878919	0.0141669417132267	4078	tags=40%, list=20%, signal=32%	54908/9735/9183/3550/8452/29945/51433/5885/472/10403/55055/7756/55795/7175/9184/8881/55781/5925/26271/51434/51451/324/8697/246184/9319
BP	GO:0007156	homophilic cell adhesion via plasma membrane adhesion molecules	156	-0.289760995023031	-1.55532110492949	0.00118554542191607	0.0172084356948605	0.0141850213931922	5545	tags=34%, list=27%, signal=25%	56126/56137/28513/1830/56146/60437/53841/1003/3897/9708/23363/57575/152330/55714/5979/5097/65217/6092/1005/56141/56131/83872/56134/56113/634/84665/5365/23022/4680/57526/56098/29930/56143/9620/54825/90952/682/56107/64084/1014/5100/64221/120114/54510/57549/56147/1010/56123/64405/56108/221935/27020/1004
BP	GO:0006301	postreplication repair	29	0.539234436579325	1.84603805678793	0.00119055954787589	0.0172503574490446	0.0142195777579012	3865	tags=48%, list=19%, signal=39%	201973/4436/56852/5980/7334/7415/83932/5111/55339/11201/22890/51455/25898/5429
BP	GO:0034724	DNA replication-independent nucleosome organization	18	0.607295047264311	1.86872932016609	0.00120248311302332	0.0173920641338168	0.0143363874662729	4198	tags=61%, list=21%, signal=49%	5928/8520/4678/25842/11339/546/387103/254048/401541/11198/79711
BP	GO:1901990	regulation of mitotic cell cycle phase transition	261	0.301879502784357	1.49154567345317	0.0012088456284911	0.017452977632699	0.0143865988451629	4698	tags=32%, list=23%, signal=25%	54908/9735/6118/55031/91603/79027/3398/5934/9183/5311/3550/8452/641/894/29945/51433/3275/5885/8883/9525/9510/79960/85417/8556/472/27085/301/10403/55055/79035/7756/2071/5962/55795/7175/9184/8881/51322/55781/60561/5925/7157/3741/26271/5889/1111/11200/57504/79621/79184/8766/51434/11331/51451/23026/26060/351/5356/8558/29117/54617/55743/324/51499/8697/1739/135458/4683/51720/11073/8451/246184/57099/818…
BP	GO:0031507	heterochromatin assembly	36	0.50815646865308	1.8426494021796	0.00121827231838123	0.0175434690272268	0.0144611914688063	6239	tags=61%, list=31%, signal=42%	1786/83852/3065/7175/22893/9869/57343/23378/23411/54737/51535/55051/80312/54107/5253/22880/2145/55729/8932/6839/83989/57379
CC	GO:0005604	basement membrane	93	-0.34250229144259	-1.68404866665633	0.00121970769247934	0.0175434690272268	0.0144611914688063	4340	tags=45%, list=21%, signal=36%	341640/375790/340267/7399/1285/255743/283/151887/22795/6678/1294/83872/84628/3913/1289/284217/3911/4016/340706/26033/285613/1284/667/3371/3918/1288/3898/2192/3339/64093/22854/977/3909/25975/10319/43/64856/64094/79812/7076/23671/3912
BP	GO:0042770	signal transduction in response to DNA damage	162	0.341838593582839	1.59784537757793	0.00122159970426216	0.0175434690272268	0.0144611914688063	4482	tags=36%, list=22%, signal=28%	26272/4869/1407/6118/91603/4436/1655/54465/641/56950/22976/149628/9656/261726/545/80198/472/25896/4646/2074/51322/60561/7157/5810/440275/546/10397/27339/9575/1111/11200/79621/79184/9984/3090/23411/6672/25/197342/5716/51499/10269/135458/4683/51720/5781/161742/83695/11073/25988/54962/8451/1386/65975/3364/595/90381/57646
MF	GO:0042054	histone methyltransferase activity	50	0.475020542123255	1.84309159803974	0.00124838168566277	0.0178687738907553	0.0147293423065863	3520	tags=38%, list=17%, signal=32%	64754/56950/3275/80335/55170/83852/8726/2091/29072/9869/54093/29104/6419/79723/54496/4297/80854/9739/23512
BP	GO:0048024	regulation of mRNA splicing, via spliceosome	98	0.385693226101478	1.68869962463746	0.0012486560014861	0.0178687738907553	0.0147293423065863	6262	tags=54%, list=31%, signal=38%	22938/4869/10181/3192/91746/1655/84081/9939/4691/9584/51574/8087/7072/6432/10657/4116/3178/3190/57703/6429/708/58517/79066/6434/10179/51341/10521/27339/6733/10284/55234/7536/6428/9513/6651/494115/29890/10150/5936/6427/4154/22827/54033/6433/4928/202559/3312/10659/10772/83989/9589/29896/55225
MF	GO:0030515	snoRNA binding	28	0.534754036581693	1.81743178167661	0.00125598972761904	0.0179420786089805	0.0147897678452398	4588	tags=54%, list=23%, signal=42%	9790/55813/10885/51602/1736/9221/54433/10528/9188/55720/55651/55127/283927/11164/7520
BP	GO:0045055	regulated exocytosis	224	-0.253862031739817	-1.44857591824292	0.00126011819450114	0.0179652412671456	0.0148088609695319	5284	tags=35%, list=26%, signal=26%	2294/9846/150/80223/5582/5028/6809/148/2624/2150/2932/284021/729230/127833/2242/5978/84106/28964/5170/3598/23413/3745/27445/10814/9341/26154/8499/339302/3055/120892/634/6688/10675/5023/11314/9381/112755/26059/4851/6616/1488/27072/55361/5724/57126/11031/57829/2039/23025/3351/5880/8941/6813/84258/5294/1138/306/808/9900/83849/2213/1020/3965/57617/6853/5293/8676/9545/8911/6854/8775/4878/201294/6844/1…
BP	GO:1902369	negative regulation of RNA catabolic process	63	0.436326482457426	1.76084086000732	0.00126387534194053	0.0179652412671456	0.0148088609695319	3423	tags=37%, list=17%, signal=30%	170506/3192/7188/3184/1736/90806/1787/10949/51808/54888/10605/23435/10492/79066/5073/51538/3183/8148/10128/79048/7186/23367/92345
BP	GO:0048665	neuron fate specification	29	-0.502588530907735	-1.9228770179086	0.00126425348330541	0.0179652412671456	0.0148088609695319	4208	tags=52%, list=21%, signal=41%	54845/5457/170825/54738/474/6495/63950/2138/3169/167826/2736/8022/4916/30012/58524
BP	GO:0098754	detoxification	127	-0.296769198841882	-1.55587641729721	0.00131886881699141	0.0187085691976718	0.0154215908413018	6261	tags=46%, list=31%, signal=32%	10327/84203/7296/4502/83667/5292/3046/10786/4056/216/6648/127700/2879/140809/6280/84817/5002/4780/119391/3042/2936/57016/241/25824/4258/2878/4499/3050/55937/2168/55244/3049/4846/538/7173/5743/645745/4501/1193/5742/10058/10587/4490/84560/4489/4494/4504/4353/7001/2954/9588/2877/2880/114757/348/1728/4493/2876/3240
BP	GO:0006378	mRNA polyadenylation	40	0.497816013415168	1.84043280481315	0.00133587069862221	0.018883719248468	0.0155659681258858	5968	tags=57%, list=29%, signal=41%	9646/91746/81608/1479/64895/11052/79882/22828/123169/51692/55339/1478/51585/351/11051/64852/79869/904/56254/22849/10768/54623/56903
BP	GO:0043631	RNA polyadenylation	40	0.497816013415168	1.84043280481315	0.00133587069862221	0.018883719248468	0.0155659681258858	5968	tags=57%, list=29%, signal=41%	9646/91746/81608/1479/64895/11052/79882/22828/123169/51692/55339/1478/51585/351/11051/64852/79869/904/56254/22849/10768/54623/56903
BP	GO:0002708	positive regulation of lymphocyte mediated immunity	101	0.373350141586944	1.64076613337938	0.00134386780775752	0.0189487690968467	0.0156195891235894	3361	tags=29%, list=16%, signal=24%	117157/22914/6885/4436/11126/22976/3329/259197/10892/4292/149233/4068/975/7037/3824/30009/51010/6375/10125/81545/55183/56941/2625/7186/22890/7189/10666/911/56253
MF	GO:0016018	cyclosporin A binding	14	0.677012951847412	1.93851689810696	0.0013451430859975	0.0189487690968467	0.0156195891235894	3793	tags=64%, list=19%, signal=52%	23398/4820/5481/51645/9360/10450/5478/644591/10465
MF	GO:0008234	cysteine-type peptidase activity	166	0.340342339124366	1.59367657767761	0.00135859775303498	0.0190941857409582	0.0157394569746959	6648	tags=45%, list=33%, signal=30%	55031/51029/84196/51633/10600/8667/23358/220213/55325/23473/9097/115201/10213/10987/10892/7398/79634/205564/23252/642/27005/9736/57695/824/26054/9101/85015/57337/1540/726/147968/2923/161725/51138/64854/389856/55230/79868/79184/159195/84640/59343/1521/1513/51377/9929/1075/9960/90268/10026/57646/1519/7874/7347/90507/840/10208/84938/6650/7375/57558/7345/440854/84101/11274/80124/836/114803/10869/2976…
BP	GO:0070131	positive regulation of mitochondrial translation	14	0.675950248150994	1.93547401825132	0.00136017246219791	0.0190941857409582	0.0157394569746959	5200	tags=71%, list=26%, signal=53%	51335/54931/55005/708/22868/51654/79072/285367/84881/23107
BP	GO:1903320	regulation of protein modification by small protein conjugation or removal	224	0.314752341522701	1.52977610885672	0.00136535051150675	0.0191337721077129	0.0157720882649102	3970	tags=31%, list=19%, signal=25%	9646/26272/4869/1407/57697/23560/8473/9474/9112/2534/3320/9709/8452/22976/23376/25950/10401/9373/55294/10253/10054/54778/8864/6125/5601/10892/27085/26354/11146/29979/6135/7334/7415/83932/23142/55208/84259/5478/330/26191/7337/3301/26271/10625/648/819/59343/85453/150684/8945/7189/25/54765/6188/6187/9529/55743/5716/11315/79139/55100/23077/6201/10055/6209/25898/329/54602/9320
BP	GO:0031297	replication fork processing	36	0.505578171812809	1.83330012213607	0.00136969447437737	0.0191615533880999	0.0157949885484461	3368	tags=44%, list=17%, signal=37%	7486/201973/57697/54465/641/545/84083/253714/5111/546/6419/9984/441161/55345/197342/22891
BP	GO:0045933	positive regulation of muscle contraction	42	-0.45000866122242	-1.8954819725678	0.00139454782909424	0.0194756645185381	0.0160539123218856	4880	tags=45%, list=24%, signal=34%	255743/148/51738/2693/80763/60675/5724/5743/2017/3784/6915/6865/59341/387/5020/3673/8877/4878/1113
MF	GO:0020037	heme binding	129	-0.29307879723122	-1.53162681929835	0.00141239102644753	0.0196909635542874	0.0162313846663911	4927	tags=37%, list=24%, signal=28%	3620/1591/875/6999/1553/1577/1537/66002/1544/51167/1576/27102/3042/23593/1551/3050/10424/1555/58157/120227/8529/1589/6714/1545/1583/3049/4051/4846/7173/5743/79689/1582/5742/10058/1586/199974/1572/4353/1592/54487/4842/1588/1579/114757/1559/1593/55652/11283
BP	GO:0065002	intracellular protein transmembrane transport	50	0.471600276179878	1.82982088053535	0.00142050570798208	0.0197447234114449	0.0162756992535736	5535	tags=52%, list=27%, signal=38%	29090/9847/5193/134266/10440/3329/11231/131118/5189/9697/6729/5194/9804/5828/9131/10952/23471/5191/83752/5195/29927/100652748/55670/23480/10452/131474
BP	GO:0006085	acetyl-CoA biosynthetic process	18	0.600353996843489	1.84737076555154	0.00142111393545524	0.0197447234114449	0.0162756992535736	4142	tags=56%, list=20%, signal=44%	5160/5163/1737/8050/23181/5162/23417/38/47/1738
CC	GO:0000242	pericentriolar material	20	0.614091142089256	1.90393472548533	0.00143157401190675	0.0198445763863079	0.0163580086865587	3941	tags=60%, list=19%, signal=48%	5108/27241/55125/22995/6950/4750/121441/585/8658/51175/387119/3932
MF	GO:0043175	RNA polymerase core enzyme binding	41	0.497303279360377	1.85254225709705	0.00143319223100523	0.0198445763863079	0.0163580086865587	3951	tags=54%, list=19%, signal=43%	9646/2073/3192/64754/56950/23168/22828/284695/58490/123169/51322/54700/79871/23160/51585/55197/26610/8202/8725/23248/55250/2064
MF	GO:0034212	peptide N-acetyltransferase activity	44	0.477782583618535	1.79597297978956	0.00144388769541571	0.0199586111764959	0.0164520082787975	4265	tags=45%, list=21%, signal=36%	8520/79612/79829/9913/51126/26122/9329/8888/79969/122830/6880/9575/80018/1387/8202/1386/80155/114799/2648/2033
MF	GO:0035173	histone kinase activity	14	0.674076340162208	1.93010838633564	0.00145034875304651	0.0200138261602371	0.0164975223359426	3091	tags=43%, list=15%, signal=36%	5579/7443/5562/5578/1111/9031
BP	GO:0051204	protein insertion into mitochondrial membrane	22	0.589605501182354	1.88144639524104	0.00146717268849939	0.0202116115356265	0.0166605580604505	4001	tags=50%, list=20%, signal=40%	3308/5599/3320/3002/26520/64112/26515/9141/4836/29928/55750
BP	GO:0001893	maternal placenta development	35	-0.458688875746622	-1.84663356777257	0.00147828754656206	0.0202249283497006	0.0166715351937518	4861	tags=46%, list=24%, signal=35%	6781/51738/2706/2693/10370/5743/7421/682/5467/3976/207/2057/5595/9191/1508/3726
BP	GO:0006625	protein targeting to peroxisome	18	0.598989693787829	1.84317261980148	0.00147941554463046	0.0202249283497006	0.0166715351937518	3627	tags=56%, list=18%, signal=46%	5193/26061/5189/5194/54469/8504/5828/5191/83752/5195
BP	GO:0072662	protein localization to peroxisome	18	0.598989693787829	1.84317261980148	0.00147941554463046	0.0202249283497006	0.0166715351937518	3627	tags=56%, list=18%, signal=46%	5193/26061/5189/5194/54469/8504/5828/5191/83752/5195
BP	GO:0072663	establishment of protein localization to peroxisome	18	0.598989693787829	1.84317261980148	0.00147941554463046	0.0202249283497006	0.0166715351937518	3627	tags=56%, list=18%, signal=46%	5193/26061/5189/5194/54469/8504/5828/5191/83752/5195
BP	GO:0006606	protein import into nucleus	147	0.339057899912656	1.55948174926023	0.00148194486298042	0.0202249283497006	0.0166715351937518	6633	tags=48%, list=33%, signal=32%	9631/4792/3842/57122/84455/53371/4088/26953/84220/5901/129401/3843/55705/9221/10527/4927/9972/3839/23435/7175/23636/2737/8882/7157/79902/55746/23633/51684/1408/11331/84268/26060/29107/5903/5469/6396/1894/9349/79711/7341/5295/51569/3458/8841/10073/3841/1434/10526/5569/10628/6608/30000/3838/3326/9531/4928/1994/729540/94026/55027/23742/3840/29098/29969/3837/144165/999/9670/9883/9688
BP	GO:0061647	histone H3-K9 modification	47	0.474928161968607	1.82303766697184	0.00148430101843755	0.0202249283497006	0.0166715351937518	4233	tags=45%, list=21%, signal=35%	55818/1786/10782/83852/9682/546/9869/1111/55693/55183/1789/57343/79723/4674/2625/23411/4297/80854/26036/6598/4089
BP	GO:0090503	RNA phosphodiester bond hydrolysis, exonucleolytic	40	0.496730678537298	1.8364203065013	0.0014855875396132	0.0202249283497006	0.0166715351937518	5964	tags=60%, list=29%, signal=43%	57472/11340/90806/9924/23404/9337/5394/51692/5393/51010/5073/29883/129563/23357/167227/201626/25996/255967/22894/28960/23016/56915/154197/90459
MF	GO:0043394	proteoglycan binding	34	-0.475133919900903	-1.88627704093528	0.00149086126166562	0.0202627274324202	0.0167026932145347	3573	tags=35%, list=18%, signal=29%	1289/6386/2220/3371/1514/10855/7057/348/566/1508/3673/1520
CC	GO:0060076	excitatory synapse	49	-0.416337651806518	-1.78591257643461	0.00149834912381646	0.0203304427937237	0.0167585114112477	6079	tags=43%, list=30%, signal=30%	81832/6712/2902/2895/492/794/2890/5534/50944/2891/23022/9123/6536/1742/5332/10368/64101/8927/57030/392617/729956
BP	GO:0006939	smooth muscle contraction	105	-0.314815932772157	-1.59142401948644	0.0015047233075767	0.020382846273251	0.0168017079278488	6249	tags=47%, list=31%, signal=33%	18/4762/5733/151/5592/59/490/6909/150/183/255743/7137/148/1613/2668/6752/51738/2693/80763/1264/9732/1908/857/1909/22953/94103/60675/5023/323/5724/6869/5743/3352/2017/6546/3778/134/6915/4638/5024/322/6865/2281/387/80005/5020/3673/8877/8398
BP	GO:0009124	nucleoside monophosphate biosynthetic process	40	0.49632267075297	1.83491189598283	0.00151284526879212	0.0204587108516321	0.0168642435752722	6320	tags=60%, list=31%, signal=41%	7372/100/8833/5471/3251/55312/5198/471/7371/1633/221823/7084/2618/158/1635/51727/10606/1723/132/353/139596/272/790/3615
BP	GO:0098869	cellular oxidant detoxification	87	-0.334831287270804	-1.62817732757495	0.00152349986817346	0.020568515691114	0.0169547563926337	4182	tags=36%, list=21%, signal=28%	4780/119391/3042/2936/241/25824/4258/2878/3050/55937/2168/3049/4846/538/7173/5743/1193/5742/10587/4504/4353/7001/2954/9588/2877/2880/114757/348/1728/2876/3240
BP	GO:0030195	negative regulation of blood coagulation	49	-0.416088788058252	-1.78484505612767	0.00152801844351639	0.0205952519114485	0.0169767952266186	6249	tags=49%, list=31%, signal=34%	18/5055/5328/5592/5580/7103/2811/5627/2243/3848/7035/634/4846/239/947/7391/1361/5054/3818/2161/7057/5154/710/348
BP	GO:0016486	peptide hormone processing	24	-0.521265363912718	-1.9022275926341	0.0015320963283962	0.0205994891160967	0.0169802879809658	5342	tags=50%, list=26%, signal=37%	1889/10699/6447/5046/4311/25825/1511/1514/5045/1215/1636/27344
BP	GO:0002200	somatic diversification of immune receptors	68	0.426955505632818	1.76184826727084	0.00153341033104787	0.0205994891160967	0.0169802879809658	6751	tags=60%, list=33%, signal=40%	4436/5383/22976/3329/7528/5395/4292/5379/7374/7037/30009/51010/8888/51176/55183/9984/56941/5896/1235/6929/9025/3146/4683/64421/165918/9466/2956/64919/56259/23075/959/3565/6932/10721/7158/5423/57379/3148/80762/5788/10538
BP	GO:0006959	humoral immune response	220	-0.254842604677215	-1.45365318497586	0.00154210202697292	0.0206820096642285	0.0170483101859694	6457	tags=42%, list=32%, signal=29%	722/1755/64127/1670/725/5650/3426/26525/130120/3133/5199/6283/3449/5197/4589/7124/85569/10563/2597/6374/5225/5919/51279/114771/1672/3441/6280/716/5967/3445/4153/602/717/1379/729230/6556/117285/3105/354/4179/283/732/124976/2243/3848/60343/54210/714/6406/3467/1668/5473/3553/4851/2220/57829/5968/683/5133/1191/5196/4057/128488/820/326/1669/1511/1991/3853/3440/7942/733/112744/1673/5646/8993/2213/2919/…
BP	GO:0008217	regulation of blood pressure	180	-0.270113356655554	-1.48853639549675	0.0015476521832042	0.0207003401224824	0.01706342009759	5398	tags=37%, list=26%, signal=28%	3817/552/5919/1889/10135/6648/183/3816/4852/2013/7137/10699/148/8862/2150/80763/354/146/66002/27035/65125/1908/1909/22953/6518/81285/4987/5023/133/7168/4624/10391/290/8529/5973/4846/5724/5743/2131/50848/947/5742/3784/134/9283/155/6915/4311/1511/56670/2865/2931/1215/2837/2642/4842/57085/1579/79924/1636/387/347148/5020/4878/551/1113/623
BP	GO:0044784	metaphase/anaphase transition of cell cycle	65	0.430638589691533	1.75309547770639	0.00154857116765428	0.0207003401224824	0.01706342009759	3411	tags=37%, list=17%, signal=31%	54908/9735/9183/3550/8452/29945/51433/5885/472/10403/55055/7756/55795/7175/9184/8881/55781/5925/26271/51434/51451/55743/324/8697
CC	GO:0033276	transcription factor TFTC complex	14	0.671858601004903	1.92375824957637	0.00155570255922859	0.020761464746021	0.0171138055078574	4577	tags=79%, list=22%, signal=61%	6879/6874/6873/51616/6880/6877/8464/6878/6883/2648/27097
BP	GO:0033045	regulation of sister chromatid segregation	72	0.404122713723814	1.68324221599315	0.00155918133168917	0.0207737230300918	0.017123910088243	3411	tags=35%, list=17%, signal=29%	54908/9735/3192/9183/3550/8452/29945/51433/5885/472/10403/55055/7756/55795/7175/9184/8881/55781/5925/26271/51434/51451/55743/324/8697
BP	GO:0033617	mitochondrial cytochrome c oxidase assembly	21	0.602231216560727	1.90374234134392	0.00158239319637169	0.0210484235989506	0.017350347488776	6089	tags=76%, list=30%, signal=53%	29090/493753/90639/116228/79072/6341/100303755/6834/617/51204/51287/84987/51241/55744/5018/389203
BP	GO:0010970	transport along microtubule	146	0.351256797488279	1.61233684303236	0.00158570979893841	0.0210580185083244	0.0173582566327068	5862	tags=45%, list=29%, signal=32%	57539/22920/5108/80208/80173/3192/5813/6421/79809/9638/23291/6647/1781/79443/23162/55860/23299/6845/89941/10125/10128/5048/8100/28981/1778/6103/26258/150737/351/56912/636/3800/10947/282991/4976/26146/5195/22994/112752/63915/23557/79659/51668/117178/5870/11020/55330/51566/57728/166379/9371/55686/6683/23011/23353/3064/9531/3799/3312/7014/3916/1176/403/7345/11127
BP	GO:0036297	interstrand cross-link repair	35	0.496514268670731	1.79126724696622	0.00159568656330126	0.0211244440308026	0.0174130116071922	5261	tags=57%, list=26%, signal=42%	57697/84515/7507/545/254394/9937/7415/375748/64789/2178/9025/64421/165918/2188/2956/64710/2072/84464/64858/10635
BP	GO:0021527	spinal cord association neuron differentiation	12	-0.67010375997887	-1.97879987777032	0.00159591868263273	0.0211244440308026	0.0174130116071922	5843	tags=75%, list=29%, signal=54%	429/64211/219409/170825/6886/89780/151449/8022/3975
BP	GO:0006506	GPI anchor biosynthetic process	30	0.524463499690617	1.83070082669169	0.00160779344162676	0.0212469641455367	0.0175140057056342	4971	tags=60%, list=24%, signal=45%	54872/9487/5283/9488/8813/5281/5277/55650/51227/128869/84720/93183/10026/54965/23556/80235/284098/51604
BP	GO:0033866	nucleoside bisphosphate biosynthetic process	57	0.439462402390635	1.74600521363672	0.00161660616911641	0.0212595501721402	0.0175243804462435	4958	tags=42%, list=24%, signal=32%	5160/1836/79071/5163/1737/51703/53354/31/8050/23181/8034/2181/5162/10861/23417/38/6785/47/1738/51000/5538/2639/79877/80025
BP	GO:0034030	ribonucleoside bisphosphate biosynthetic process	57	0.439462402390635	1.74600521363672	0.00161660616911641	0.0212595501721402	0.0175243804462435	4958	tags=42%, list=24%, signal=32%	5160/1836/79071/5163/1737/51703/53354/31/8050/23181/8034/2181/5162/10861/23417/38/6785/47/1738/51000/5538/2639/79877/80025
BP	GO:0034033	purine nucleoside bisphosphate biosynthetic process	57	0.439462402390635	1.74600521363672	0.00161660616911641	0.0212595501721402	0.0175243804462435	4958	tags=42%, list=24%, signal=32%	5160/1836/79071/5163/1737/51703/53354/31/8050/23181/8034/2181/5162/10861/23417/38/6785/47/1738/51000/5538/2639/79877/80025
BP	GO:0031061	negative regulation of histone methylation	20	0.611070354042801	1.89456904201299	0.00162501161291023	0.0213355084581774	0.0175869933374751	3968	tags=50%, list=19%, signal=40%	55818/1786/55170/22823/9682/4302/55693/1789/23411/6598
BP	GO:0019369	arachidonic acid metabolic process	56	-0.38976373283491	-1.73008363836951	0.00162954603019266	0.0213604789805868	0.0176075766955942	4876	tags=45%, list=24%, signal=34%	2879/2166/1553/66002/1544/8605/10728/1555/59344/8529/1545/4051/5743/239/247/5742/11343/199974/1572/158833/8399/5595/1579/1559/2876
MF	GO:0019865	immunoglobulin binding	21	-0.554585657302663	-1.95102261719596	0.00163283220933376	0.0213690331395711	0.0176146279424562	4713	tags=57%, list=23%, signal=44%	2204/2217/11027/9103/7450/2212/2207/2213/7369/3958/2210/2209
MF	GO:0004866	endopeptidase inhibitor activity	174	-0.276576541135925	-1.50781298939609	0.00164261180899115	0.0214406108428112	0.0176736298918338	4347	tags=27%, list=21%, signal=21%	5627/939/5271/8996/7429/26998/1294/7035/57119/9806/25824/5265/6692/8740/117166/1469/7980/10816/5973/27290/866/4057/128488/4803/9491/4504/5054/26952/5045/197/140686/5268/3933/84651/710/164237/347365/5266/5267/1471/6195/7076/27344/6590/551/1473/112401
CC	GO:0098800	inner mitochondrial membrane protein complex	115	0.362381155127676	1.61102611182672	0.00164566492823334	0.0214406108428112	0.0176736298918338	6766	tags=55%, list=33%, signal=37%	221154/29090/10939/134266/3313/10440/131118/7385/10651/26515/4723/7386/4698/6391/1327/91689/54927/4706/11331/4717/4724/4710/29928/51103/6389/10989/4715/55750/286097/617/4719/6392/4694/7388/100652748/4714/1345/5245/4702/7381/4718/55572/1337/4708/79135/55967/196294/4729/4716/4697/4711/29796/27089/4701/25813/4704/83943/54539/4709/4725/1350/84303/1347
BP	GO:0050775	positive regulation of dendrite morphogenesis	36	0.500200856002372	1.81380119144314	0.0016462288088577	0.0214406108428112	0.0176736298918338	5091	tags=53%, list=25%, signal=40%	10059/170506/84079/65981/23316/7804/80823/56965/7074/5048/29904/26259/4976/29882/51265/51188/26039/4076/23011
BP	GO:0051983	regulation of chromosome segregation	88	0.396527522256628	1.71029296990861	0.00167403846147874	0.021767865507113	0.0179433879626112	3411	tags=34%, list=17%, signal=29%	54908/9735/3192/9698/9183/3550/8452/29945/51433/5885/79677/472/56852/10403/55055/7756/55795/7175/9184/8881/1459/55781/5925/26271/51434/23137/51451/55743/324/8697
MF	GO:0005178	integrin binding	136	-0.300783161580901	-1.58275364896434	0.00168111215673131	0.0218037544816226	0.0179729714692254	5403	tags=39%, list=27%, signal=29%	3791/8482/60437/7103/6376/2670/1285/6387/2013/255743/3479/83706/3383/3693/3694/3913/55612/1289/6423/3611/3553/3911/7450/3687/6714/4185/2246/57126/667/8754/50848/84978/3690/2192/1307/8174/11095/7106/8425/87/10085/3386/977/3909/7094/3481/7057/7148/25975/3673/85329/11117/3912
BP	GO:0018206	peptidyl-methionine modification	12	0.684256391493735	1.86675302665285	0.00168217282542467	0.0218037544816226	0.0179729714692254	3931	tags=67%, list=19%, signal=54%	23173/79612/51126/10988/254042/122830/80018/80155
BP	GO:0003015	heart process	236	-0.250845471215243	-1.44595848645871	0.00168995644138704	0.0218697074408523	0.0180273369068635	5262	tags=34%, list=26%, signal=26%	4625/10021/183/2316/2257/2775/7273/492/9722/6781/7137/7068/10699/148/8862/6717/3558/80763/3759/146/3757/781/10413/8557/1908/857/27302/5999/80149/5350/57413/5348/133/7168/4624/30845/845/3270/6714/11277/776/2131/1193/6546/7135/3784/134/9096/4090/1674/5566/6720/3768/5606/5294/27129/775/25937/2931/808/482/3753/4607/2281/4842/7136/57731/10345/478/3752/6910/4635/1636/2934/10008/1482/5020/2876/4878/1113…
MF	GO:0005261	cation channel activity	312	-0.228615997856235	-1.35372234468028	0.001697750705976	0.0219355879431358	0.0180816426177866	4323	tags=26%, list=21%, signal=21%	3759/114780/10242/3757/196527/342372/23413/348980/63895/3745/781/3766/2906/2905/3790/22953/2900/10089/2891/83795/5023/3787/53828/527/117531/3786/55129/6616/90550/200909/776/3359/80228/9629/9033/56659/27092/3778/3772/3784/3351/8416/9725/8514/57419/8989/3768/6328/10368/5024/3785/1138/775/92736/29850/57192/3753/1134/55515/60598/4988/3777/389816/2281/23416/59341/610/1020/3748/140738/3752/2903/93129/1…
BP	GO:0006505	GPI anchor metabolic process	31	0.532767940705688	1.88022334005179	0.00170412169105353	0.0219828988890435	0.0181206413270089	4971	tags=61%, list=24%, signal=46%	54872/9487/5283/9488/8813/5281/5277/55650/51227/128869/2822/84720/93183/10026/54965/23556/80235/284098/51604
MF	GO:0031491	nucleosome binding	54	0.45656649932932	1.79539188306975	0.0017101004030364	0.022009229523518	0.0181423458340274	6052	tags=52%, list=30%, signal=37%	5928/7443/26013/86/10038/6605/3065/8726/6047/64431/6749/3150/4302/3183/6597/8028/9324/165918/6598/11198/6601/6594/50809/2145/8932/3151/56848/79366
CC	GO:0071007	U2-type catalytic step 2 spliceosome	20	0.607854076386314	1.88459726046904	0.0017144593495664	0.022009229523518	0.0181423458340274	3153	tags=45%, list=15%, signal=38%	22938/10286/9716/51645/57703/9343/10450/27339/5356
BP	GO:0061003	positive regulation of dendritic spine morphogenesis	19	0.610751723371031	1.88344130093525	0.00171723805191578	0.022009229523518	0.0181423458340274	3590	tags=53%, list=18%, signal=43%	10059/170506/65981/23316/7804/80823/7074/5048/29904/4976
BP	GO:0031397	negative regulation of protein ubiquitination	76	0.403857076338967	1.70012900251185	0.00171795398794501	0.022009229523518	0.0181423458340274	4610	tags=41%, list=23%, signal=32%	1407/23560/8473/9474/2534/23376/9373/10253/8864/6125/11146/6135/5478/3301/26271/10625/819/59343/25/54765/6188/9529/11315/6201/6209/9320/9349/6224/6167/51035/2729
BP	GO:0006940	regulation of smooth muscle contraction	59	-0.389785582390088	-1.74381880359302	0.00172091985364273	0.022009229523518	0.0181423458340274	5899	tags=51%, list=29%, signal=36%	151/5592/490/150/255743/7137/148/1613/51738/2693/80763/1264/9732/857/94103/60675/5023/5724/6869/5743/2017/3778/134/6915/6865/387/80005/5020/3673/8877
BP	GO:0007030	Golgi organization	141	0.348774798467176	1.59892797040248	0.0017224378540096	0.022009229523518	0.0181423458340274	5539	tags=40%, list=27%, signal=30%	57531/83548/8934/23015/10972/9183/10142/7443/8615/64225/51361/22796/653641/60684/8674/9648/9321/64145/10959/6845/8729/11196/9712/81555/53407/400/10282/93643/101059918/2804/9659/23122/8874/9529/26259/3998/5604/50999/79659/55204/65243/27314/8675/8548/11235/51332/146456/25839/83452/115560/3064/653720/55300/51112/26003/9950/2801
MF	GO:0140297	DNA-binding transcription factor binding	386	0.274450497705025	1.40387312427424	0.00173777515322256	0.0221362568665582	0.0182470552690101	4689	tags=31%, list=23%, signal=25%	22938/11218/55791/4869/1407/4792/6879/1655/29079/6874/5813/79918/10463/3398/55818/9112/9325/468/4088/5579/3275/5814/10915/7159/92140/6049/5481/25879/5932/6996/585/55128/79738/84458/6605/4208/23054/3065/8204/51523/7110/115426/10766/6882/8545/582/1977/55646/5111/129880/4801/5393/64210/5925/5771/51176/583/9612/7157/6880/3725/3301/51341/406/29883/142/1408/11124/10270/6597/6908/79039/8805/1390/64784/8…
BP	GO:1905818	regulation of chromosome separation	72	0.402559684508077	1.67673192426389	0.00173957858359746	0.0221362568665582	0.0182470552690101	3411	tags=35%, list=17%, signal=29%	54908/9735/9183/3550/8452/29945/51433/5885/472/10403/55055/7756/55795/7175/9184/8881/1459/55781/5925/26271/51434/51451/55743/324/8697
BP	GO:2000243	positive regulation of reproductive process	78	-0.356333093365208	-1.69553892402256	0.00174056345586198	0.0221362568665582	0.0182470552690101	5481	tags=42%, list=27%, signal=31%	57647/346673/2516/55124/136242/1672/5028/63978/7320/54361/2741/10184/10370/56729/7490/6714/5724/6869/57829/5017/6662/27161/79846/85360/6865/151056/8399/10361/6469/1761/338879/5020/8372
BP	GO:0002705	positive regulation of leukocyte mediated immunity	122	0.363213885392308	1.6269608896355	0.00175207843613349	0.0222478316600738	0.0183390270705744	3649	tags=30%, list=18%, signal=24%	117157/22914/6885/170506/4436/11126/22976/3329/259197/1653/10892/4292/149233/4068/975/7037/3824/30009/51010/5336/6375/10125/9188/81545/3815/55183/56941/2625/7186/22890/7189/10666/911/56253/26228/567
BP	GO:0072331	signal transduction by p53 class mediator	155	0.345599233097309	1.60389385032706	0.0017554615911206	0.0222559614849259	0.0183457285361518	4826	tags=38%, list=24%, signal=29%	22938/54541/4869/4436/1655/56950/22976/149628/23212/7159/6125/84154/545/80196/79073/472/8550/55170/3190/6135/4646/7157/51616/6880/546/204851/55003/10397/8445/1111/11200/8805/3622/133746/83787/3090/23378/6446/23411/6672/10614/5716/51499/10269/6201/4683/161742/6209/9349/2033/112858/6224/6167/3094/57646/596/4839/64065/7874
BP	GO:1900047	negative regulation of hemostasis	50	-0.415069763686597	-1.78931794535755	0.00177110530852196	0.0224192643889972	0.0184803401434412	6249	tags=48%, list=31%, signal=33%	18/5055/5328/5592/5580/7103/2811/5627/2243/3848/7035/634/4846/239/947/7391/1361/5054/3818/2161/7057/5154/710/348
BP	GO:0044782	cilium organization	316	0.286980360706484	1.44063744957585	0.00178970866354875	0.0226194643240414	0.0186453662046053	5373	tags=35%, list=26%, signal=27%	57539/22920/5108/10096/80184/55835/8481/51134/80173/10464/9474/55717/5311/27241/79809/3983/4750/57560/79770/9657/79925/65062/585/8556/138639/339829/79738/9662/63917/283232/29105/84071/7419/57489/25814/27148/582/153241/95681/25914/129880/583/1540/79969/8729/92344/22832/84140/8100/28981/5116/378/285331/6103/25876/150737/317662/54970/4952/132320/7016/84223/9738/8558/56912/25981/79600/55761/23059/261…
MF	GO:0016209	antioxidant activity	76	-0.352788934894747	-1.68369530310032	0.00179734241272654	0.0226806163870344	0.018695774233387	5504	tags=50%, list=27%, signal=37%	84203/7296/83667/3046/4056/6648/2879/140809/6280/84817/119391/3042/2936/241/25824/4258/2878/3050/55937/2168/3049/7173/5743/1193/5742/10587/4504/4353/7001/2954/9588/2877/2880/114757/348/1728/2876/3240
CC	GO:0005767	secondary lysosome	17	-0.601358664348259	-1.99201523646708	0.00180296771562129	0.0227162733611043	0.0187251665005846	3582	tags=65%, list=18%, signal=53%	120892/8031/101/1201/2495/653361/9842/84557/5322/4689/2512
BP	GO:0051383	kinetochore organization	21	0.596924816723079	1.8869680231531	0.00181900629943917	0.0228828172304642	0.0188624496558735	3916	tags=57%, list=19%, signal=46%	9735/79003/10403/6047/83540/1060/26054/64946/23126/10592/387103/10051
BP	GO:0061687	detoxification of inorganic compound	18	-0.600018800637474	-1.99962168454048	0.0018557279916043	0.0232812349731863	0.019190867898191	3679	tags=61%, list=18%, signal=50%	4499/538/645745/4501/10058/4490/84560/4489/4494/4504/4493
BP	GO:0098534	centriole assembly	43	0.47565644530238	1.782876570527	0.00185641595115252	0.0232812349731863	0.019190867898191	2532	tags=40%, list=12%, signal=35%	4869/55835/55125/22995/85459/9525/56890/9851/55722/9662/79959/80817/23636/153241/25914/4591/163786
BP	GO:0006334	nucleosome assembly	53	0.442430659521306	1.73247138679797	0.00187186979747785	0.0234388140999001	0.0193207613599322	4198	tags=38%, list=21%, signal=30%	51773/4869/5928/8520/23270/4678/64754/257218/25842/266812/8208/7259/11339/546/4674/85453/387103/254048/401541/79711
BP	GO:1904062	regulation of cation transmembrane transport	325	-0.229214124878583	-1.36524799751008	0.00188181980965351	0.0235270969730795	0.0193935334855866	4576	tags=30%, list=22%, signal=23%	51719/54997/84766/729230/57158/65268/3759/5170/53827/3757/254263/196527/781/823/146395/65125/1908/342667/857/50944/486/5999/4987/2048/5350/5348/5023/3787/57214/30845/53828/845/117531/3270/7291/1394/729993/538/581/776/9001/80863/3792/1193/6546/6536/57520/27092/1742/3784/53826/8514/57338/5566/65018/10368/1804/5294/2280/207/775/124935/4318/387129/8501/808/482/3753/57817/23542/4988/389816/2281/440829…
BP	GO:0140448	signaling receptor ligand precursor processing	25	-0.516665976533194	-1.90981459671616	0.00191104752418715	0.0238557532480838	0.0196644469128504	5342	tags=48%, list=26%, signal=35%	1889/10699/6447/5046/4311/25825/1511/1514/5045/1215/1636/27344
BP	GO:0060047	heart contraction	226	-0.254417900016822	-1.45032198889631	0.00191419939609415	0.0238583930874162	0.0196666229489567	5408	tags=35%, list=27%, signal=26%	51086/552/4625/10021/183/2316/2257/2775/7273/492/9722/6781/7137/7068/10699/148/8862/6717/3558/80763/3759/146/3757/781/8557/1908/857/27302/5999/80149/5350/57413/5348/133/7168/4624/30845/845/3270/776/2131/1193/6546/7135/3784/134/9096/4090/1674/5566/6720/3768/5606/5294/27129/775/2931/808/482/3753/4607/2281/4842/7136/57731/10345/478/3752/6910/4635/1636/2934/10008/1482/5020/2876/4878/1113/4632
BP	GO:0090308	regulation of DNA methylation-dependent heterochromatin assembly	12	0.678721603991886	1.85165330460509	0.00195995559267846	0.024391226501523	0.020105840871616	6239	tags=83%, list=31%, signal=58%	1786/83852/9869/57343/54737/51535/80312/22880/55729/57379
BP	GO:0000729	DNA double-strand break processing	16	0.637684143467225	1.88804952327737	0.00205239837391052	0.0254981587778595	0.0210182920844439	6490	tags=81%, list=32%, signal=55%	56916/641/5932/7334/6419/55100/51444/5893/7336/84464/92797/1763/55218
BP	GO:0097237	cellular response to toxic substance	107	-0.310337277897655	-1.57141059004447	0.00205621889192583	0.0254981587778595	0.0210182920844439	4182	tags=47%, list=21%, signal=37%	10327/84203/7296/83667/5292/3046/25841/4056/216/6648/2879/140809/6280/84817/4780/119391/3042/2936/57016/241/25824/4258/2878/3050/55937/2168/3049/4846/538/7173/5743/4985/1193/5742/10058/10587/65018/4504/4353/7001/2954/9588/2877/2880/51024/114757/348/1728/2876/3240
MF	GO:0016896	exoribonuclease activity, producing 5'-phosphomonoesters	37	0.499905951004796	1.82973489937316	0.00206105083240555	0.0254981587778595	0.0210182920844439	5964	tags=59%, list=29%, signal=42%	57472/90806/9924/23404/9337/5394/51692/5393/51010/5073/29883/129563/23357/167227/201626/25996/255967/22894/23016/56915/154197/90459
CC	GO:0031227	intrinsic component of endoplasmic reticulum membrane	158	0.33259465285931	1.54777469388555	0.00206147302911952	0.0254981587778595	0.0210182920844439	7085	tags=49%, list=35%, signal=32%	6319/54872/56851/51141/84447/3895/5311/51669/57488/79071/28972/51283/7993/9697/662/9694/9451/2923/23065/23471/84912/8879/51009/3638/128869/811/819/23344/22845/51234/23204/10269/23141/79139/567/84888/118813/57003/11001/1717/6785/22908/26608/93380/2081/51000/29927/10026/113419/57142/54499/3135/51604/10998/57171/7466/83850/128486/821/1798/6238/93210/3290/23457/3122/202018/94005/6721/10134/3123/3134/…
BP	GO:1901361	organic cyclic compound catabolic process	453	0.275055946960219	1.42375929830329	0.00207093322806636	0.0255535672222067	0.021063965612379	4107	tags=28%, list=20%, signal=23%	65109/57472/4869/29102/11340/170506/3192/1655/60493/55596/9698/22875/9775/5150/7188/9939/57721/5436/3184/146857/56339/246243/1736/10236/90806/79882/1787/10949/51808/53343/8087/9652/4907/6996/55629/9924/23404/80198/26135/100/54888/472/4292/3646/4116/1797/10605/22916/81602/9337/2237/55270/27115/115024/23435/3251/55795/7415/10492/342977/27327/51441/2107/5394/7374/57109/5151/1776/64577/8882/5393/9131…
BP	GO:0001832	blastocyst growth	20	0.604143538007234	1.87309306771006	0.00207225132267833	0.0255535672222067	0.021063965612379	5437	tags=65%, list=27%, signal=48%	9646/91603/23168/84296/8882/79728/1111/130399/9318/4683/57167/129685/51119
BP	GO:0051170	import into nucleus	151	0.346641884278601	1.60485582183836	0.0020970537229231	0.0257961804199291	0.0212639531917841	6633	tags=48%, list=33%, signal=33%	9631/4792/3842/57122/84455/53371/4088/26953/84220/5901/129401/3843/55705/9221/10527/4927/9972/3839/3178/23435/7175/23636/2737/8882/7157/79902/55746/60468/23633/51684/1408/11331/84268/26060/29107/5903/5469/6396/1894/9349/79711/7341/5295/51569/3458/5571/8841/10073/3841/1434/10526/5569/10628/6608/30000/3838/3326/9531/4928/1994/729540/94026/55027/23742/3840/29098/29969/3837/144165/999/9670/9883/9688
BP	GO:0097193	intrinsic apoptotic signaling pathway	271	0.297709388426156	1.4777103374024	0.00209828433290032	0.0257961804199291	0.0212639531917841	4146	tags=31%, list=20%, signal=25%	22938/54541/10059/55031/57007/84216/4436/5598/4690/1655/84447/9774/6421/7494/468/9709/8452/90441/3093/55294/5163/7159/8454/8440/79073/472/3708/4292/29979/3190/3065/6135/153090/6647/64112/2074/8453/54431/7417/5478/9451/9131/5771/1540/7157/51616/6880/204851/3301/5034/8445/8065/142/11200/54870/10625/10550/3622/133746/83787/3090/23378/7186/23411/25/6188/9529/51499/11315/6201/8725/5770/4976/4683/664/8…
MF	GO:0098847	sequence-specific single stranded DNA binding	13	0.668224408558748	1.85851093811889	0.00210722036720363	0.0258668472912106	0.0213222043366699	2543	tags=62%, list=12%, signal=54%	6118/10111/54386/79035/3178/3181/6117/7013
BP	GO:0002274	myeloid leukocyte activation	212	-0.252887143248142	-1.4304883050698	0.00213819661807832	0.0262008614543661	0.021597534304716	5714	tags=40%, list=28%, signal=29%	5580/7124/10537/10394/3579/1437/8530/10135/2294/9846/6376/10062/26762/3586/7305/10202/2624/177/2150/5359/284021/729230/6556/2242/84106/5170/3598/81501/3694/945/10814/7099/84630/3929/120892/80149/6688/5320/11006/11314/11027/4055/2358/3430/90865/55361/5724/11277/1435/57126/8754/1191/116071/64109/5880/338339/6813/671/5294/728/56670/2207/199/306/4317/8291/2213/8399/57817/7057/23210/146722/1050/3965/3…
BP	GO:0140014	mitotic nuclear division	274	0.29457953983555	1.46204089693848	0.00214088872864736	0.0262008614543661	0.021597534304716	4118	tags=28%, list=20%, signal=22%	54908/9735/9126/23310/79003/3192/10464/9183/10600/3619/3550/8452/55125/29945/51433/5885/23212/9525/27436/51115/5901/8556/26013/56647/472/27085/10403/55023/55055/10274/7756/83540/55795/7175/8658/1060/9184/8881/23636/79884/55781/91272/5925/79980/546/29127/55844/26271/1111/11200/440145/10270/8766/51434/23137/11331/51451/129563/283489/23126/4733/23122/3643/54617/324/8697/10592/23141/8243/246184/10051…
BP	GO:0031056	regulation of histone modification	145	0.343323456333478	1.57468395973051	0.00216171138166313	0.0264013673403055	0.0217628125631204	4297	tags=34%, list=21%, signal=27%	22938/9646/5599/6879/8473/9474/55818/1786/55677/22976/23168/23741/94104/55170/10782/7334/22823/9682/4302/7157/4524/546/1111/55693/55183/10270/1789/817/10664/57343/3622/4674/2625/23411/4297/80854/29117/26036/80349/10269/11315/55100/93624/6598/9320/2648/4089/5927/80312
BP	GO:1904064	positive regulation of cation transmembrane transport	143	-0.289133943834488	-1.52281489085559	0.0021661297014798	0.0264013673403055	0.0217628125631204	5203	tags=37%, list=26%, signal=28%	5031/6376/183/2316/9722/3746/6717/54997/84766/729230/57158/65268/3759/5170/3757/196527/781/65125/1908/342667/486/2048/5348/5023/57214/30845/581/9001/6536/27092/3784/65018/10368/387129/808/482/3753/389816/4842/10345/1020/9002/3934/3460/246329/799/10008/23237/3779/1520/4878/623/65266
BP	GO:0007062	sister chromatid cohesion	48	0.46139342778668	1.77066655817586	0.00216703360224839	0.0264013673403055	0.0217628125631204	5052	tags=46%, list=25%, signal=35%	9126/6421/5885/55294/64940/10274/2237/8658/91272/5925/546/5889/10664/23137/11331/23126/8243/114799/286053/79075/701/1499
BP	GO:0006836	neurotransmitter transport	204	-0.256633775608582	-1.44083035735157	0.00219204628352857	0.0266126860746707	0.0219370039202493	5120	tags=35%, list=25%, signal=27%	2670/5582/2914/5028/6809/148/2668/9378/55288/2932/127833/8825/28964/22895/23413/27445/64130/3766/10814/11255/8499/339302/222962/120892/1644/6580/10675/1103/5023/79772/10211/9381/1861/112755/26059/6616/1488/8224/22987/3690/25953/6536/6529/23025/3351/6535/6813/9152/1138/6865/3060/808/9900/3382/4842/6572/388662/57030/1020/57617/348932/55117/6853/6531/8676/6533/6854/8775/6581/6844/116443/80331
BP	GO:0002562	somatic diversification of immune receptors via germline recombination within a single locus	58	0.427031721209055	1.69964950809128	0.00219802881054243	0.0266126860746707	0.0219370039202493	6751	tags=59%, list=33%, signal=39%	4436/22976/3329/7528/4292/7374/7037/30009/51010/51176/55183/9984/56941/5896/1235/6929/9025/3146/4683/64421/165918/9466/2956/64919/23075/959/3565/6932/7158/5423/3148/80762/5788/10538
BP	GO:0016444	somatic cell DNA recombination	58	0.427031721209055	1.69964950809128	0.00219802881054243	0.0266126860746707	0.0219370039202493	6751	tags=59%, list=33%, signal=39%	4436/22976/3329/7528/4292/7374/7037/30009/51010/51176/55183/9984/56941/5896/1235/6929/9025/3146/4683/64421/165918/9466/2956/64919/23075/959/3565/6932/7158/5423/3148/80762/5788/10538
BP	GO:0006707	cholesterol catabolic process	11	-0.681938799653732	-1.9245137562332	0.00220077795860291	0.0266126860746707	0.0219370039202493	1994	tags=55%, list=10%, signal=49%	6718/4504/348/1056/1593/8578
BP	GO:0016127	sterol catabolic process	11	-0.681938799653732	-1.9245137562332	0.00220077795860291	0.0266126860746707	0.0219370039202493	1994	tags=55%, list=10%, signal=49%	6718/4504/348/1056/1593/8578
MF	GO:0050681	androgen receptor binding	28	0.5179221636634	1.76022645232109	0.00221062230169636	0.0266919484463754	0.0220023403900042	3477	tags=46%, list=17%, signal=39%	22938/1655/55818/5579/3275/6049/55128/7110/51341/6597/811/23081/11315
CC	GO:0070382	exocytic vesicle	214	-0.251639007240005	-1.41963454883281	0.00224049432581394	0.0269668606397436	0.0222289522339466	3582	tags=26%, list=18%, signal=21%	120892/1644/598/79641/1183/534/525/79772/85439/9381/1861/112755/11021/55530/6616/8224/55361/9001/27185/22987/80863/4985/6536/23025/1742/5866/1201/4311/4803/9114/84258/4504/3060/808/9900/83849/8677/3382/23546/117177/388662/8927/57030/2903/1759/203190/6853/6449/8676/9545/6854/201294/6844/1212/80331
BP	GO:0000387	spliceosomal snRNP assembly	27	0.53058696475782	1.78559439589822	0.00224336097261855	0.0269668606397436	0.0222289522339466	5770	tags=59%, list=28%, signal=43%	11218/9129/11171/96764/8487/1207/27339/54496/6606/26121/50628/54960/79833/24148/10772/7375
BP	GO:0090151	establishment of protein localization to mitochondrial membrane	27	0.530580623414386	1.78557305525465	0.00224336097261855	0.0269668606397436	0.0222289522339466	4245	tags=48%, list=21%, signal=38%	3308/5599/801/3320/3002/26520/64112/26515/9141/4836/29928/55750/617
BP	GO:0002237	response to molecule of bacterial origin	334	-0.222364561334329	-1.33204802232733	0.00226109613317877	0.0271398432316753	0.0223715428686046	4998	tags=33%, list=25%, signal=26%	1634/3586/706/6280/8915/22900/3297/114548/10804/842/4360/5737/2686/8792/2706/2693/9261/6556/28964/9516/3383/6678/1544/338/57048/50943/7099/7035/23118/10068/4258/3929/84639/3055/80149/6688/80380/1668/5473/11027/133/245937/1267/7040/3553/4016/7867/941/6714/55122/654/4851/1051/4846/5724/5743/117854/8754/2326/245928/1432/5196/4057/5467/6403/820/6915/1669/1511/1991/671/3654/207/728/10318/5054/4353/479…
BP	GO:0022600	digestive system process	102	-0.31452453100264	-1.57895254859663	0.00231080393257638	0.027574213419318	0.0227295969365939	3926	tags=35%, list=19%, signal=29%	7099/4588/65125/7376/339221/6518/4987/887/2168/29881/3274/50848/9414/1582/80168/7033/7421/3784/8435/389015/115111/6662/4585/9245/57817/7031/118471/4583/1056/362/5020/29887/1890/6779/358/65266
BP	GO:0006999	nuclear pore organization	14	0.661946789856654	1.89537738426309	0.00231087812732761	0.027574213419318	0.0227295969365939	6633	tags=93%, list=33%, signal=63%	57122/53371/129401/9972/7175/55746/23165/81929/55706/57142/4928/124491/9688
BP	GO:0031445	regulation of heterochromatin assembly	15	0.655298944642929	1.90660070228535	0.00231087812732761	0.027574213419318	0.0227295969365939	6239	tags=80%, list=31%, signal=56%	1786/83852/7175/9869/57343/54737/51535/80312/5253/22880/55729/57379
BP	GO:0120261	regulation of heterochromatin organization	15	0.655298944642929	1.90660070228535	0.00231087812732761	0.027574213419318	0.0227295969365939	6239	tags=80%, list=31%, signal=56%	1786/83852/7175/9869/57343/54737/51535/80312/5253/22880/55729/57379
BP	GO:0051310	metaphase plate congression	63	0.424400191816208	1.7127110748265	0.00232964577358009	0.027752577653032	0.0228766236923012	3752	tags=37%, list=18%, signal=30%	54908/79003/3192/10464/9183/3619/8452/23212/9525/27436/51115/4292/10403/83540/1060/23636/150465/91272/1778/8766/283489/8697/55166
BP	GO:0043574	peroxisomal transport	22	0.574485035551445	1.83319659855734	0.00233266674382152	0.027752577653032	0.0228766236923012	4699	tags=55%, list=23%, signal=42%	5193/26061/5189/5194/54469/8504/5828/5191/83752/5195/5825/55670
BP	GO:0006264	mitochondrial DNA replication	12	0.67234300012103	1.83425152622236	0.0023611987565659	0.0280281917568487	0.0231038141254254	3267	tags=58%, list=16%, signal=49%	11232/201973/92667/64863/5428/9093/6742
BP	GO:0008156	negative regulation of DNA replication	30	0.512169439547446	1.78778698029288	0.00236274133124038	0.0280281917568487	0.0231038141254254	4327	tags=43%, list=21%, signal=34%	91603/7270/23560/641/545/84083/7157/7013/26271/8914/51053/54962/146059
BP	GO:0006605	protein targeting	297	0.285902003111263	1.42885833269792	0.0023707809850727	0.0280825064421604	0.0231485860609326	4515	tags=30%, list=22%, signal=24%	23230/3308/79158/29090/9847/5193/10425/23431/2534/53371/5621/3320/23409/26061/9709/134266/10440/3329/23303/11231/131118/9270/55294/5189/30849/28972/6727/4641/10971/6745/130916/252983/9697/56947/4666/6135/6729/26520/5194/10531/54469/6731/8504/9804/4285/9648/54832/1459/5828/26515/54557/9131/10717/10952/7529/5562/23471/64429/7532/51201/9141/11154/6726/5191/83752/9789/10755/10953/23204/79844/29928/39…
BP	GO:0006414	translational elongation	46	0.472350200526729	1.80637834520448	0.00237718956487764	0.0281173704510454	0.0231773246819588	3545	tags=48%, list=17%, signal=40%	9147/120526/9775/9325/10600/8846/92715/1936/85476/10767/6181/79048/1933/51611/1937/26046/6726/1915/90850/51091/29904/6176
BP	GO:0010998	regulation of translational initiation by eIF2 alpha phosphorylation	10	0.743291862966272	1.93568656513854	0.00239450828205464	0.028280990102753	0.0233121973863099	2408	tags=70%, list=12%, signal=62%	4869/4690/84919/8440/9451/10959/440275
BP	GO:1990266	neutrophil migration	114	-0.301005996105933	-1.54220497821518	0.00241989768046625	0.0285393165396848	0.0235251374872744	6174	tags=45%, list=30%, signal=31%	9353/6358/4615/6283/56833/7499/5197/10563/2813/6374/3579/51192/6376/6354/6280/6368/6346/414062/54210/1908/3929/5473/101/6366/3577/90550/57126/683/4354/682/391/5196/10344/5880/6360/5294/728/2207/6369/89766/7369/2919/6359/6363/27202/3958/5293/2529/4192/5657/719
BP	GO:0014061	regulation of norepinephrine secretion	16	-0.604998237541155	-1.95968212498405	0.00245214098483059	0.028877608056481	0.0238039933047339	5899	tags=62%, list=29%, signal=44%	151/150/183/5028/2693/3745/11255/2865/64805/5020
BP	GO:0036499	PERK-mediated unfolded protein response	18	0.587488726986722	1.80778258333025	0.00247543169680034	0.0290884213825578	0.0239777680506431	3930	tags=56%, list=19%, signal=45%	4690/468/84919/8440/9451/10959/5771/54870/5770/1965
MF	GO:0016407	acetyltransferase activity	86	0.381832524290191	1.64062292518568	0.0024772121241493	0.0290884213825578	0.0239777680506431	4265	tags=38%, list=21%, signal=30%	5051/8520/8443/79612/39/1737/79829/9913/51126/26122/6605/79888/64921/9329/8888/79969/122830/6880/9575/138050/10449/80018/1387/64841/8202/38/1386/3931/80155/114799/2648/10/2033
BP	GO:0010212	response to ionizing radiation	139	0.35130522601202	1.60850128615868	0.00249546381385579	0.0292325963630313	0.024096612390631	4604	tags=38%, list=23%, signal=30%	26272/7486/4436/9112/210/641/22976/894/545/79073/472/301/6240/79035/25896/10276/2074/2547/10206/1196/1936/7157/5810/5562/58493/9575/142/55693/11200/79184/1789/5428/25788/2625/85453/23411/54617/10269/9025/51720/64421/83695/11073/165918/1894/64710/3364/595/90381/57646/1410/7520/596
CC	GO:0001533	cornified envelope	44	-0.421847935948601	-1.80991182450698	0.00249911205403833	0.0292325963630313	0.024096612390631	5375	tags=48%, list=26%, signal=35%	1824/11187/1830/7051/7062/5317/388698/23254/6705/388697/3848/6700/6701/84518/6704/6699/2125/353134/5266/6698/6703
BP	GO:0006833	water transport	23	-0.53621978647981	-1.92210423716764	0.00250376208798265	0.0292325963630313	0.024096612390631	6147	tags=74%, list=30%, signal=52%	441432/6523/8692/359/366/364/1080/7380/4284/89872/363/6563/343/51763/362/551/358
BP	GO:0039702	viral budding via host ESCRT complex	21	-0.536335753445368	-1.88681977545567	0.00250390121670037	0.0292325963630313	0.024096612390631	4362	tags=62%, list=21%, signal=49%	55048/155382/79720/27243/128866/93343/92421/91782/51652/27183/79643/11267/5119
BP	GO:0000018	regulation of DNA recombination	85	0.385287144308978	1.64690918894661	0.00251722093369142	0.0293458773792703	0.0241899906422796	5738	tags=44%, list=28%, signal=31%	6118/10111/4436/56916/196528/641/22976/54386/4292/84083/2074/3575/7037/30009/51010/64210/64110/29072/8914/1111/142/55183/9984/56941/441161/22891/9466/2956/55063/2521/92797/3565/10635/3838/10721/7014/5888
BP	GO:0051567	histone H3-K9 methylation	36	0.490349188081765	1.77807760801125	0.00258691286964792	0.0301150803792298	0.0248240494959494	3141	tags=39%, list=15%, signal=33%	55818/1786/10782/83852/9682/546/9869/55693/55183/1789/57343/79723/23411/80854
CC	GO:0005849	mRNA cleavage factor complex	19	0.598515903256878	1.84570837596434	0.00261316963035951	0.0303771610039213	0.0250400841974126	4670	tags=58%, list=23%, signal=45%	81608/11052/22828/51692/55339/1478/51585/1477/11051/79869/23283
BP	GO:0006346	DNA methylation-dependent heterochromatin assembly	18	0.585885309526167	1.80284865008889	0.00262190528345886	0.0304351065378901	0.0250878490642234	6239	tags=72%, list=31%, signal=50%	1786/83852/3065/9869/57343/23411/54737/51535/80312/22880/55729/8932/57379
BP	GO:0032922	circadian regulation of gene expression	65	0.422881750738311	1.72151800272921	0.00264165982165639	0.0305928369631256	0.0252178672422843	4923	tags=45%, list=24%, signal=34%	1407/3192/8473/3398/9112/468/2673/8864/6095/9572/3065/8204/3399/5187/9575/406/1408/3400/5501/23411/4297/23077/10743/6097/5927/5500/8841/9500/8863
BP	GO:1901679	nucleotide transmembrane transport	19	0.598423561556685	1.8454236118527	0.00264303410292717	0.0305928369631256	0.0252178672422843	2794	tags=47%, list=14%, signal=41%	56262/292/10478/284439/55186/291/81034/84275/63910
BP	GO:0060627	regulation of vesicle-mediated transport	500	-0.201674503907937	-1.23190184043733	0.00265335556896877	0.0306471647433037	0.025262649971972	4800	tags=30%, list=24%, signal=24%	84251/23317/10326/148/29091/27032/2624/8862/2150/53916/5359/717/2932/3601/729230/127833/30844/1080/6556/2242/5978/1173/84106/28964/5170/3598/196527/2243/7249/23413/3745/55589/27445/27243/146395/10814/5534/7376/857/11252/51272/8499/3055/120892/634/6688/10675/2042/5023/11314/6366/79772/10211/85439/51479/2358/1861/3553/112755/6714/4851/6386/9094/5724/57126/11031/9001/79890/1175/3690/89780/29763/4478…
BP	GO:0050851	antigen receptor-mediated signaling pathway	159	0.330359600380652	1.53956224200283	0.00265528183565967	0.0306471647433037	0.025262649971972	4882	tags=33%, list=24%, signal=26%	5583/6885/7294/8631/8934/11126/2534/5621/23180/5579/919/59338/1399/27242/3702/100/10892/10657/1967/4208/4068/7334/8891/975/5771/5336/55024/26191/29760/115352/3635/10451/7535/2625/3937/7189/10666/25/6188/26228/23228/56244/7070/1236/3932/57181/8892/931/8890/596/5144/54900/8893
BP	GO:1902570	protein localization to nucleolus	14	0.65802639417698	1.88415196641609	0.00267336400246895	0.0308120390852743	0.0253985569253704	3497	tags=57%, list=17%, signal=47%	7486/4869/23212/5901/4931/84154/55035/25885
BP	GO:0051303	establishment of chromosome localization	74	0.402318362949182	1.6865690582051	0.0026818812068427	0.0308663604430095	0.0254433343609982	3058	tags=31%, list=15%, signal=27%	54908/10096/79003/3192/10464/9183/3619/8452/23212/9525/27436/51115/4292/10403/83540/1060/23636/150465/91272/7013/1778/8766/283489
BP	GO:0048285	organelle fission	451	0.268948543158339	1.39175980115315	0.00271431214150048	0.0311953664534488	0.0257145360773729	4216	tags=26%, list=21%, signal=21%	7155/54908/9735/10059/9126/10096/23310/10111/57697/79003/3192/10464/9183/10600/22887/3619/4439/3550/8452/55125/29945/256126/23259/51433/5885/10388/23212/4603/9525/27436/51115/5901/8556/26013/80198/80179/56647/472/27085/4292/10403/55023/55055/10274/7756/143471/56947/80821/83540/55795/7175/8658/1060/9184/8881/23636/79884/55781/91272/5925/79980/5810/546/29127/7013/55844/26271/29893/5889/113115/1111/…
CC	GO:0098889	intrinsic component of presynaptic membrane	74	-0.339507020781832	-1.61054259804333	0.00273054829635981	0.0313068063882788	0.0258063967140775	6550	tags=45%, list=32%, signal=30%	1272/1007/51107/6326/2913/3737/490/2319/492/3746/5028/148/2741/84628/2900/2048/5023/1948/3359/2239/4985/6536/6529/53826/134/3351/22854/5024/9152/4988/6531/5789/27020
BP	GO:0051225	spindle assembly	108	0.359978123891193	1.5912459418093	0.00273172528012095	0.0313068063882788	0.0258063967140775	3290	tags=29%, list=16%, signal=24%	9126/3192/23015/10464/3619/55125/9525/56647/4292/10982/10274/7756/6047/54801/7175/8658/26054/27229/79884/55142/79441/29127/26271/11200/440145/1778/8766/4733/23122/6188/54617
CC	GO:0030867	rough endoplasmic reticulum membrane	23	0.565248370625029	1.8313761676784	0.00274654631389882	0.0314008323215867	0.0258839028801892	6147	tags=65%, list=30%, signal=46%	51430/27346/11231/2796/10952/6234/6726/23204/57003/58477/29927/6155/23480/6235/55176
BP	GO:0032496	response to lipopolysaccharide	319	-0.225770069379891	-1.34164307414739	0.00274766957706761	0.0314008323215867	0.0258839028801892	4998	tags=34%, list=25%, signal=26%	1634/3586/706/6280/8915/22900/3297/114548/10804/842/4360/5737/2686/8792/2706/2693/9261/6556/28964/9516/3383/6678/1544/338/57048/50943/7099/7035/23118/10068/4258/3929/84639/3055/80149/6688/80380/1668/5473/11027/133/1267/7040/3553/4016/7867/941/6714/55122/654/4851/1051/4846/5724/5743/117854/8754/2326/245928/1432/5196/4057/5467/6403/820/6915/1669/1511/1991/671/3654/207/728/10318/5054/4353/4791/249/5…
BP	GO:0006997	nucleus organization	125	0.343151663726943	1.5459577580254	0.00278122017465966	0.0317395506289571	0.0261631105037938	5680	tags=41%, list=28%, signal=30%	9631/23760/256979/57122/55818/53371/5579/7443/9525/129401/9221/26135/9972/23198/84172/7110/23435/7175/8882/55746/5048/5578/1111/6733/79607/6223/23378/23411/2113/23165/10269/9025/23141/7536/81929/22927/55706/57142/5253/10436/50511/6683/23592/10208/23353/84942/51280/5339/4928/6839/23175
BP	GO:0022616	DNA strand elongation	21	0.581325365904387	1.83765584170417	0.00279504071109446	0.0318524723733434	0.0262561926054024	6164	tags=67%, list=30%, signal=47%	10111/4172/4176/5984/5111/5422/3978/4683/64710/5983/54107/64858/5425/1763
MF	GO:0032182	ubiquitin-like protein binding	106	0.354523916753385	1.56022741557133	0.00285827244862781	0.0325273809932202	0.0268125240106017	5183	tags=39%, list=25%, signal=29%	7852/26043/56916/10600/9994/23197/4088/9373/55294/10054/6996/54778/26135/6047/7334/83932/23142/9184/23636/55208/7251/84259/390595/51136/55728/51028/11124/8027/9025/58476/329/165918/22927/51035/4077/26088/7347/22954/27043/8924/10208
BP	GO:0090114	COPII-coated vesicle budding	29	0.515767204725638	1.76569933924573	0.00288004471272157	0.032729247617679	0.0269789239342958	4684	tags=48%, list=23%, signal=37%	10972/8452/10484/56681/10427/9632/10959/3638/10802/10483/22872/6396/5537/51128
BP	GO:0010959	regulation of metal ion transport	374	-0.218451295786404	-1.31355938521148	0.00292221634656508	0.0331242448056145	0.0273045225918652	5222	tags=33%, list=26%, signal=25%	150/6376/183/201140/2316/2257/6387/2775/9722/3746/706/6781/2847/6717/9455/51719/54997/84766/154215/2641/57158/65268/79570/3759/920/5170/3383/53827/3757/196527/781/945/57119/65125/1908/342667/857/22953/486/816/5999/128414/4987/6406/2645/5350/5348/5023/3787/11027/57214/150094/30845/53828/845/117531/3270/1394/538/5743/581/776/9001/4985/9454/3792/1230/1193/9914/29763/6546/6536/57520/51763/3784/53826/…
BP	GO:0051873	killing by host of symbiont cells	27	-0.494893571491554	-1.84476183273174	0.00293032493324778	0.0331242448056145	0.0273045225918652	6307	tags=59%, list=31%, signal=41%	1670/130120/4615/383/171389/2597/414325/2150/54210/5196/820/1511/1991/3853/8542/566
BP	GO:0051883	killing of cells in other organism involved in symbiotic interaction	27	-0.494893571491554	-1.84476183273174	0.00293032493324778	0.0331242448056145	0.0273045225918652	6307	tags=59%, list=31%, signal=41%	1670/130120/4615/383/171389/2597/414325/2150/54210/5196/820/1511/1991/3853/8542/566
BP	GO:0035150	regulation of tube size	138	-0.284603520966224	-1.49951781049165	0.0029311323355227	0.0331242448056145	0.0273045225918652	5394	tags=36%, list=26%, signal=27%	112/552/1889/6648/150/183/5028/148/8862/2150/146/10242/3383/2243/9732/1908/857/1909/5023/133/2296/3630/3274/4846/5743/2131/3352/3792/6546/3778/134/3351/155/5467/6915/5029/207/2837/4842/3269/348/1636/387/80005/2876/3779/8398/4878/551/342527
BP	GO:0007093	mitotic cell cycle checkpoint signaling	122	0.355413347393116	1.59201957611965	0.00294653823690943	0.0332520323425356	0.0274098586594283	4431	tags=34%, list=22%, signal=27%	54908/9735/6118/91603/4436/9183/3550/641/8883/9656/80198/472/10403/55055/79035/7756/55795/7175/9184/51322/60561/7157/1111/11200/6419/79184/51451/197342/55743/324/51499/135458/4683/51720/11073/54962/1386/9319/65975/3364/595/90381
BP	GO:1904357	negative regulation of telomere maintenance via telomere lengthening	22	0.566051037261697	1.80628349200068	0.00297817699638969	0.033562400206536	0.0276656968348831	5972	tags=68%, list=29%, signal=48%	3192/26277/3178/8658/5394/3183/7013/142/167227/2072/80119/80169/84464/7014/80351
MF	GO:0001664	G protein-coupled receptor binding	275	-0.236706727724579	-1.3804358410292	0.00299140628046793	0.0336647303186086	0.0277500481875951	5769	tags=37%, list=28%, signal=27%	5197/54102/5064/10563/6374/5697/55527/414325/4295/3814/54550/56246/552/51192/7479/150/6376/183/2316/4852/6387/2775/1672/5028/6354/29097/57561/51738/8862/6368/3558/9455/7480/729230/2641/54361/112609/9351/6346/414062/181/1908/50944/5173/23032/5539/60675/887/2695/7475/2781/5473/133/6366/5367/6774/6386/65055/79971/9454/10763/89780/122876/26052/1742/4040/5196/134/10344/283869/1325/2768/409/6360/4922/2…
BP	GO:0034374	low-density lipoprotein particle remodeling	16	-0.59451624955416	-1.92572935749187	0.00302349738715514	0.0339787504146493	0.0280088969208103	6850	tags=75%, list=34%, signal=50%	7941/50487/9619/4547/183/1071/338/5320/4353/8399/348/5322
CC	GO:0097504	Gemini of coiled bodies	12	0.666381408330801	1.81798741870882	0.00304022771852391	0.0341195127359655	0.0281249281844667	4996	tags=75%, list=25%, signal=57%	11218/4863/8487/8882/6606/22927/50628/54960/79833
BP	GO:0090068	positive regulation of cell cycle process	211	0.299823195608825	1.4482188141438	0.00307878166403571	0.034464576765883	0.0284093666269373	5261	tags=33%, list=26%, signal=25%	4869/55835/3192/6421/8452/894/29945/51433/5885/375337/85459/9525/9510/58525/8556/27085/301/10403/79848/252983/55023/5962/2237/55795/7175/8881/23636/153241/5925/5336/546/29127/3741/26271/5889/11200/57504/9984/1778/8766/51434/23137/11331/441161/351/5356/8558/10755/3643/54617/8697/79915/83695/8451/5469/9585/1894/201161/595/5902/57521/286053/9371/8929/10615/6683/28984/7564/10635
BP	GO:0000280	nuclear division	406	0.273880601959736	1.40796194948459	0.0030794698244103	0.034464576765883	0.0284093666269373	3512	tags=23%, list=17%, signal=20%	7155/54908/9735/9126/10096/23310/10111/57697/79003/3192/10464/9183/10600/22887/3619/4439/3550/8452/55125/29945/256126/51433/5885/10388/23212/4603/9525/27436/51115/5901/8556/26013/80198/56647/472/27085/4292/10403/55023/55055/10274/7756/143471/83540/55795/7175/8658/1060/9184/8881/23636/79884/55781/91272/5925/79980/5810/546/29127/7013/55844/26271/29893/5889/1111/11200/440145/10270/8766/25788/811/514…
MF	GO:0016853	isomerase activity	145	0.338828676306934	1.55406824624007	0.00309014665434587	0.0344956611467499	0.0284349896769001	5329	tags=36%, list=26%, signal=27%	7155/23398/55556/1736/53938/3329/4820/23071/54517/11104/5481/58478/10020/132789/5238/54495/51645/9360/3295/84693/10455/84056/10450/5478/2923/5034/3157/6120/142940/644591/2286/5372/83480/5730/84245/285367/9601/10465/169714/27079/1652/51477/10026/2287/10130/6916/84881/6683/26035/80142/2821/51303
BP	GO:0003044	regulation of systemic arterial blood pressure mediated by a chemical signal	47	-0.413200164378305	-1.76489059654186	0.00309075001894099	0.0344956611467499	0.0284349896769001	5370	tags=45%, list=26%, signal=33%	552/1889/6648/183/10699/148/2150/146/27035/1908/6518/81285/7168/4846/155/4311/1511/56670/1215/1636/387
BP	GO:0036315	cellular response to sterol	22	0.563671167579382	1.79868926632613	0.00309612082000153	0.0345081378207313	0.0284452742774576	5253	tags=64%, list=26%, signal=47%	51141/5727/23209/6095/7804/3638/3157/1605/54762/2822/6097/65985/6608/114881
MF	GO:0035591	signaling adaptor activity	79	0.388370422597215	1.65155605279463	0.0031322173183558	0.0348625669700123	0.0287374324465133	6184	tags=49%, list=30%, signal=35%	4690/10152/9908/1399/10681/8440/8835/10657/9825/153090/56990/11214/23162/23636/64210/55024/9456/29760/8826/8717/79844/26228/9231/5781/5604/5295/1398/10006/29775/57630/55824/10817/400581/8312/10818/79368/10019/2059/23098
BP	GO:0015669	gas transport	17	-0.580002131845696	-1.92127120189111	0.00315005753106002	0.0350131052150973	0.0288615220654007	4482	tags=59%, list=22%, signal=46%	760/3042/363/3050/58157/3049/6005/114757/362/358
BP	GO:0040015	negative regulation of multicellular organism growth	10	0.73503908734197	1.91419462139882	0.00315566669249564	0.0350274685949516	0.0288733618894338	3943	tags=70%, list=19%, signal=56%	5727/8835/51316/583/154/2395/10743
MF	GO:0001091	RNA polymerase II general transcription initiation factor binding	20	0.589776380013051	1.82854897785624	0.00320614606505097	0.0355075444639072	0.0292690914369792	4216	tags=55%, list=21%, signal=44%	6879/3192/51602/6925/9221/2091/7157/6908/54680/8721/2072
BP	GO:0030050	vesicle transport along actin filament	19	0.591084234618643	1.82279053371764	0.00321134241199595	0.0355075444639072	0.0292690914369792	4854	tags=53%, list=24%, signal=40%	4641/80179/55930/4643/4646/8976/4640/54874/51168/4642
BP	GO:0045861	negative regulation of proteolysis	325	-0.223019362640753	-1.32835067826883	0.00321204555539905	0.0355075444639072	0.0292690914369792	4347	tags=28%, list=21%, signal=22%	5627/939/5271/8996/7429/7850/26998/1294/5329/23429/7035/57119/7376/9806/25824/5265/4130/120892/6692/8740/6423/117166/1469/7980/79853/10816/11011/2168/3630/474383/6714/5973/6386/27290/5743/866/1032/56658/5447/7917/4057/128488/221476/1201/4803/9314/409/6737/96459/1361/377630/207/9491/4504/5054/26952/4318/9683/5045/140902/2719/197/7057/6469/1942/140686/5268/3933/84651/1020/710/79094/164237/347365/26…
MF	GO:0016922	nuclear receptor binding	141	0.340665558481062	1.56175185937184	0.00322954919650063	0.0355951753538653	0.0293413261287781	4657	tags=36%, list=23%, signal=28%	22938/55791/1407/6879/1655/29079/10463/55818/9325/4088/5579/3275/6049/5481/25879/55128/84458/6605/23054/8204/7110/10766/6882/5111/64210/51176/9612/51341/142/1408/6597/79039/8805/811/23081/11331/23411/2965/11315/9326/8202/9440/9324/221037/5469/9320/2033/2521/9282/55809/133522
MF	GO:0015932	nucleobase-containing compound transmembrane transporter activity	49	0.439029499009166	1.70141788937376	0.00323324607397589	0.0355951753538653	0.0293413261287781	3387	tags=35%, list=17%, signal=29%	23169/54847/23443/55508/56262/292/10478/220988/284439/55186/291/84912/81034/84275/63910/3177/114789
MF	GO:0004623	phospholipase A2 activity	25	-0.497308777505009	-1.83826225354925	0.00323847351528691	0.0355951753538653	0.0293413261287781	3988	tags=64%, list=20%, signal=52%	283748/7941/50487/5319/123745/84647/8605/391013/5320/23659/151056/8399/9588/729330/5322/8398
BP	GO:0099515	actin filament-based transport	21	0.573874910566653	1.81410384556265	0.00323985984204965	0.0355951753538653	0.0293413261287781	4854	tags=52%, list=24%, signal=40%	4641/80179/55930/4643/4646/8976/4640/23224/54874/51168/4642
CC	GO:0034702	ion channel complex	276	-0.231626818547495	-1.34968922530587	0.00324190714647603	0.0355951753538653	0.0293413261287781	6572	tags=41%, list=32%, signal=28%	55879/783/3749/2893/65010/10060/1135/89832/777/2563/6326/6331/3780/170850/59283/57628/375567/285175/84876/6327/2555/2902/2567/54102/2895/3737/7439/2904/2562/1144/7225/3739/10021/59284/2557/56479/55799/3746/9132/2890/1080/2741/3759/10242/3757/254263/196527/342372/348980/3745/23507/781/1187/2906/2905/3790/2900/2743/2891/1180/2561/3787/845/3786/729993/90550/2560/776/3359/9629/9033/1193/144453/27092/…
BP	GO:0009127	purine nucleoside monophosphate biosynthetic process	19	0.590203844812248	1.82007558022863	0.00327136577244235	0.0358700836183747	0.0295679347341376	6320	tags=74%, list=31%, signal=51%	100/8833/5471/3251/5198/471/1633/2618/158/10606/132/353/272/3615
BP	GO:0030521	androgen receptor signaling pathway	43	0.464174179956741	1.73983823463669	0.0032889627094578	0.0360143635958712	0.0296868656238296	5501	tags=51%, list=27%, signal=37%	1655/55818/3275/6049/55128/3065/7110/9612/7337/3301/51341/10521/6597/23081/23411/11315/56937/2033/5245/9667/1601/9611
MF	GO:0046906	tetrapyrrole binding	137	-0.291505371579807	-1.53488209877993	0.00329960696683752	0.0360822249715898	0.02974280418114	4927	tags=36%, list=24%, signal=28%	1591/875/6999/1553/1577/1537/6948/66002/1544/51167/1576/27102/3042/23593/1551/3050/10424/1555/58157/120227/8529/1589/6714/1545/1583/3049/4051/4846/7173/5743/79689/1582/5742/10058/1586/199974/25974/1572/4353/1592/6947/54487/4842/1588/1579/114757/1559/1593/55652/11283
BP	GO:0010273	detoxification of copper ion	15	-0.61283329384438	-1.93557002996455	0.00331397357002457	0.0360997361908951	0.0297572387889609	3679	tags=67%, list=18%, signal=55%	4499/538/645745/4501/4490/84560/4489/4494/4504/4493
BP	GO:1990169	stress response to copper ion	15	-0.61283329384438	-1.93557002996455	0.00331397357002457	0.0360997361908951	0.0297572387889609	3679	tags=67%, list=18%, signal=55%	4499/538/645745/4501/4490/84560/4489/4494/4504/4493
BP	GO:1901998	toxin transport	40	0.479975375102044	1.77447571398952	0.00331455551666464	0.0360997361908951	0.0297572387889609	2907	tags=38%, list=14%, signal=32%	9276/23256/8934/9325/10694/6950/10576/10575/10966/10574/8829/3301/7203/9364/55192
BP	GO:0071383	cellular response to steroid hormone stimulus	195	0.314539481787232	1.502285830153	0.00335646026088371	0.0365071294327217	0.0300930555914422	5547	tags=35%, list=27%, signal=26%	54541/4864/1407/6879/3192/1655/55818/9325/64754/23376/3275/55325/6049/55128/301/9572/3065/8644/7110/9101/1977/5187/9131/9612/54206/7337/3301/2308/51341/10521/9575/406/2100/142/1408/1789/6597/79039/811/23081/648/11331/23411/11315/8725/687/114907/4306/5469/2908/56937/2033/51569/6294/55809/5536/133522/5245/2950/79876/5106/9420/9667/1601/655/158800/81606/9611/167465
BP	GO:0007080	mitotic metaphase plate congression	50	0.454016261716102	1.76159446410895	0.00338867889342995	0.0367177015774224	0.0302666315300315	3411	tags=36%, list=17%, signal=30%	54908/79003/3192/10464/9183/8452/23212/9525/27436/51115/10403/83540/1060/23636/91272/8766/283489/8697
MF	GO:0004532	exoribonuclease activity	39	0.484247606559747	1.77403824351358	0.00338939591834969	0.0367177015774224	0.0302666315300315	5964	tags=59%, list=29%, signal=42%	57472/90806/9924/23404/9337/5394/51692/5393/51010/5073/29883/129563/23357/167227/201626/25996/255967/22894/28960/23016/56915/154197/90459
BP	GO:0006383	transcription by RNA polymerase III	39	0.484790307277876	1.77602642438572	0.00338939591834969	0.0367177015774224	0.0302666315300315	5348	tags=56%, list=26%, signal=42%	10621/23379/84265/170506/79664/2976/25850/2971/10622/9329/10625/6908/55814/5440/171568/7629/4665/57521/9330/55290/112495/51728
BP	GO:0006813	potassium ion transport	230	-0.238565873182775	-1.36698916507479	0.00339660337077492	0.0367467196672903	0.0302905513233738	5233	tags=33%, list=26%, signal=25%	3739/10021/150/2316/56479/9722/3746/123041/9132/27133/51719/65268/3759/10242/3757/196527/348980/3745/3766/3790/65125/1908/857/10089/486/5999/2645/5348/83795/3787/53828/845/3786/6616/776/479/3249/9033/3792/56659/285335/3778/3772/3784/134/8514/57419/389015/3768/1804/3785/29850/3060/482/3753/60598/3777/389816/23416/4842/610/478/3748/3752/64805/57468/10008/30818/3779/23415/4878/2273/6844/358/11060/65…
BP	GO:0016579	protein deubiquitination	111	0.363898307332371	1.61106003708146	0.00342199913138941	0.036972171707182	0.0304763928528254	6519	tags=50%, list=32%, signal=34%	55031/51029/84196/51633/10600/23358/220213/9097/10213/10987/7398/9825/23252/27005/9736/10713/57695/7415/9101/85015/1540/54532/161725/64854/389856/55230/79184/159195/84640/11315/51720/8464/51377/9929/2648/9960/90268/57646/51035/7874/7347/56943/83737/7375/57558/7345/84101/11274/80124/114803/10869/29761/8975/8295/392197
BP	GO:0009156	ribonucleoside monophosphate biosynthetic process	31	0.517773299101014	1.82730484971719	0.00348076480942096	0.0375570819995235	0.0309585380725935	6320	tags=68%, list=31%, signal=47%	7372/100/8833/5471/3251/55312/5198/471/7371/221823/2618/158/51727/10606/1723/132/353/139596/272/790/3615
MF	GO:0022839	ion gated channel activity	44	-0.415047006400254	-1.78073286745101	0.00352437797840072	0.0379771619080258	0.0313048125739263	6302	tags=50%, list=31%, signal=35%	343450/3780/338567/255022/1179/7439/57156/10242/338440/196527/22802/55129/9033/3778/94015/9725/29850/57348/55362/3779/80727/50636
BP	GO:0006084	acetyl-CoA metabolic process	35	0.479154930630762	1.72864021764991	0.00354178185548251	0.038114082195471	0.0314176768249838	4142	tags=43%, list=20%, signal=34%	5160/5163/1737/1743/31/8050/23181/3157/5162/4598/23417/38/47/283927/1738
BP	GO:0098787	mRNA cleavage involved in mRNA processing	14	0.649334394740552	1.85926383430596	0.00355175494436045	0.0381707809517096	0.0314644139650977	4670	tags=64%, list=23%, signal=50%	81608/11052/22916/1478/11051/64852/79869/2081/23283
CC	GO:0070822	Sin3-type complex	13	0.651921358855907	1.81316779319729	0.00361697915869762	0.0388203292244345	0.0319998406771995	2906	tags=54%, list=14%, signal=46%	79595/5928/10933/3065/23309/84312/3622
BP	GO:0008016	regulation of heart contraction	192	-0.252737867902499	-1.3924799901586	0.00368224450956293	0.0393935967232037	0.0324723886692574	5408	tags=34%, list=27%, signal=25%	51086/552/4625/10021/183/2316/2775/492/9722/6781/7137/7068/10699/148/8862/6717/3558/80763/3759/146/3757/781/1908/857/27302/5999/80149/5350/57413/5348/133/7168/4624/30845/845/3270/776/1193/6546/3784/134/9096/1674/5566/6720/3768/5294/27129/775/2931/808/482/3753/2281/4842/57731/10345/478/3752/6910/4635/10008/1482/5020/4878/1113
CC	GO:0005732	sno(s)RNA-containing ribonucleoprotein complex	22	0.559031314763779	1.78388337605397	0.00368584171698238	0.0393935967232037	0.0324723886692574	3423	tags=55%, list=17%, signal=45%	51602/1736/9221/54433/2091/10528/51367/10799/10556/10940/55651/92345
BP	GO:0140467	integrated stress response signaling	22	0.558601825969619	1.78251286620977	0.00368584171698238	0.0393935967232037	0.0324723886692574	3930	tags=55%, list=19%, signal=44%	4690/468/84919/8440/115209/9451/10959/5771/440275/54870/5770/1965
BP	GO:0099172	presynapse organization	52	-0.396122809080241	-1.73174509194553	0.00369124103700312	0.0393935967232037	0.0324723886692574	4044	tags=35%, list=20%, signal=28%	27445/84628/8499/78999/10160/3556/6386/1948/2239/89780/1981/728/4038/10082/8927/4916/1056/5789
BP	GO:0031330	negative regulation of cellular catabolic process	235	0.294889815238349	1.44329653616423	0.00369466688518093	0.0393935967232037	0.0324723886692574	3555	tags=26%, list=17%, signal=22%	8925/4864/23256/170506/3192/8473/10670/7188/3184/1736/210/90806/8667/1787/1982/10949/51808/221937/9097/66036/6125/54888/79031/9638/10605/6135/153090/55254/55613/23435/10492/9682/51322/340371/1459/79066/5073/51538/3183/3587/7157/8148/10128/6880/79048/26191/9860/9637/51684/819/8898/7186/23367/10755/2822/9529/9827/92345/11315/80317/6201
BP	GO:0018023	peptidyl-lysine trimethylation	41	0.474194454395039	1.76645781619972	0.00370352812195843	0.0394255324266433	0.0324987134697523	3377	tags=46%, list=17%, signal=39%	9646/8473/55677/23168/80335/79609/10782/11137/9682/29072/546/54093/55693/57343/79723/23411/4297/9739/80349
BP	GO:1903510	mucopolysaccharide metabolic process	84	-0.319711892525675	-1.54011423360859	0.00370737999032892	0.0394255324266433	0.0324987134697523	6147	tags=44%, list=30%, signal=31%	8692/5292/79625/3699/56548/8534/22856/960/1634/633/6484/8509/51363/54480/9806/23563/50515/29940/57214/7040/3553/6487/6483/2131/3425/3036/79586/166012/207/1213/6677/347365/23553/93010/4166/160/8372
CC	GO:0030176	integral component of endoplasmic reticulum membrane	151	0.337796817044464	1.56390561273481	0.00375418750158978	0.0398710437014391	0.0328659512057061	7085	tags=49%, list=35%, signal=32%	6319/54872/56851/51141/84447/3895/5311/51669/79071/28972/51283/7993/9697/662/9694/9451/2923/23065/23471/84912/8879/51009/3638/128869/811/819/23344/22845/51234/23204/10269/23141/79139/567/84888/118813/57003/11001/1717/6785/22908/26608/93380/2081/51000/29927/10026/113419/57142/54499/3135/51604/10998/57171/7466/128486/821/1798/6238/3290/23457/3122/202018/94005/6721/10134/3123/3134/259230/55161/3119/…
BP	GO:0043968	histone H2A acetylation	17	0.605401479787338	1.82152205222765	0.00377603360238978	0.0400506361435173	0.0330139903812655	3110	tags=47%, list=15%, signal=40%	9643/57634/79829/86/10933/8089/54556/64769
BP	GO:0044772	mitotic cell cycle phase transition	384	0.266576685077139	1.36328141338519	0.00378204699508897	0.0400620487182139	0.0330233978381136	4264	tags=28%, list=21%, signal=23%	54908/9735/6118/55031/91603/79027/5243/3398/801/5934/4678/9183/5311/3550/8452/641/894/29945/6198/51433/3275/5885/8883/9525/9510/5932/79960/8454/85417/8556/472/27085/301/10403/5471/10657/55055/79035/7756/2071/4863/5962/6194/4331/55795/7175/57695/9184/8881/8453/51322/1977/55781/8882/6873/1021/60561/5925/7157/55844/3741/8065/26271/5889/1111/10776/11200/57504/79621/79184/8766/51434/23137/11331/51451/…
BP	GO:0045814	negative regulation of gene expression, epigenetic	45	0.464128590490732	1.76391469468971	0.00381723002521947	0.0403820135914352	0.0332871468884163	6289	tags=56%, list=31%, signal=39%	58487/1786/83852/3065/7175/22893/9869/57343/648/23378/23411/54737/51535/55051/80312/54107/5253/22880/2145/55729/8932/6839/83989/57379/2146
MF	GO:0004659	prenyltransferase activity	17	0.604023381830057	1.8173756536754	0.00383644886140357	0.0405324818508184	0.0334111788176511	5245	tags=59%, list=26%, signal=44%	2339/5876/2224/375743/29914/57107/116150/5229/2222/79947
BP	GO:0051924	regulation of calcium ion transport	235	-0.240000508157058	-1.37868935107413	0.00386169198654811	0.0407461232494816	0.0335872847615176	6672	tags=45%, list=33%, signal=30%	5319/5027/1535/1814/6548/783/9104/117532/57165/84502/5987/5957/187/81671/2056/2539/84876/2902/80024/56704/490/7439/2859/5587/7225/5031/150/6376/183/201140/6387/2775/9722/706/6781/2847/6717/9455/84766/2641/57158/920/5170/3383/781/945/57119/342667/857/22953/816/5999/4987/6406/5350/5023/11027/57214/30845/845/117531/3270/1394/5743/581/776/9001/4985/9454/1230/1193/9914/29763/6546/51763/3603/57338/4638…
BP	GO:0042744	hydrogen peroxide catabolic process	29	-0.463958128879892	-1.77507915209231	0.003875234852016	0.0408039887425057	0.033634983650076	4048	tags=41%, list=20%, signal=33%	3042/25824/2878/3050/3049/7173/4504/4353/7001/9588/2876/3240
MF	GO:0043023	ribosomal large subunit binding	12	0.659673917005106	1.7996883865198	0.00387723383293959	0.0408039887425057	0.033634983650076	4122	tags=67%, list=20%, signal=53%	4869/9147/11052/26046/56919/29789/92399/115416
CC	GO:0072686	mitotic spindle	152	0.323801604973012	1.4996796226502	0.00388271824659423	0.0408087770114839	0.0336389306502041	4697	tags=31%, list=23%, signal=24%	9126/3192/5311/3550/8452/51335/85459/11104/27436/51115/9657/8556/79677/56647/10274/54801/7175/8658/8881/23636/79884/55142/79969/79441/29127/84140/79101/134492/23005/23122/8874/6188/55177/11064/9859/6990/221150/8243/9585/2648/1894/8655/5905/2009/8841/22919/2669
MF	GO:0022843	voltage-gated cation channel activity	141	-0.278542653826154	-1.46642198614719	0.00391317778891484	0.0410757109692821	0.0338589659845645	6563	tags=43%, list=32%, signal=30%	783/3749/117532/10060/777/343450/3780/170850/59283/338567/255022/2902/3737/2904/3739/10021/59284/56479/55799/3746/9132/27133/3759/3757/23413/348980/3745/781/3766/2906/2905/3790/3787/117531/3786/6616/776/27092/3778/3772/3784/3351/8514/3768/10368/3785/775/3753/4988/3777/389816/23416/610/1020/3748/3752/2903/10008/23415/8911/116443
MF	GO:0008395	steroid hydroxylase activity	36	-0.448274702404832	-1.81522623677121	0.00392114275555455	0.0411061399464724	0.0338840487811691	4612	tags=44%, list=23%, signal=34%	1553/1577/1544/1576/1551/1555/120227/1589/1545/1583/1582/1586/1572/1588/1559/1593
CC	GO:0031965	nuclear membrane	276	0.283775759518231	1.4095015724001	0.00393122286264468	0.0411586352354825	0.0339273209769023	6820	tags=45%, list=33%, signal=31%	9631/5108/256979/79982/27000/23560/57122/25972/10885/53371/5621/4088/27346/894/10927/51096/55627/53343/9782/92140/6049/129401/23588/7767/286205/79073/9972/3708/11335/23333/23155/7175/8658/4646/23636/163087/8888/55151/7514/79902/6434/3710/55746/10128/51649/26012/26031/5048/55183/8089/129787/3930/59343/22890/23411/23225/5356/25/23165/3177/5730/10269/3756/2627/51230/10280/221264/5903/1717/169714/232…
BP	GO:1903441	protein localization to ciliary membrane	12	0.657942544763139	1.79496494598913	0.00393926826137418	0.0411897199391625	0.033952944292962	5816	tags=75%, list=29%, signal=54%	8934/84455/57560/9135/54585/57728/26088/92482/403
BP	GO:0040029	regulation of gene expression, epigenetic	99	0.367873173729033	1.61310239145239	0.00395074182104475	0.0412565239845007	0.0340080112862133	4675	tags=38%, list=23%, signal=30%	55791/58487/3192/91746/9112/1786/56339/9792/6996/11146/83852/3065/7175/9425/22893/5394/8545/10365/55038/9869/1111/10664/57343/648/54496/23378/23411/54737/51535/5976/83637/55051/2033/80312/54107/5253/29890/22880
BP	GO:0016233	telomere capping	36	0.47712566913844	1.73012720143626	0.00408722112849352	0.0426268794814864	0.0351376039107669	4925	tags=47%, list=24%, signal=36%	10111/3184/54386/26277/472/8550/79035/9937/8658/7515/4683/64421/2072/80169/7874/23293/64858
BP	GO:0044743	protein transmembrane import into intracellular organelle	35	0.475897336419819	1.71688784277941	0.00409953203550706	0.0427003888781826	0.0351981981671669	5535	tags=51%, list=27%, signal=38%	29090/5193/134266/10440/3329/131118/5189/5194/9804/5828/9131/5191/83752/5195/100652748/55670/10452/131474
BP	GO:0043114	regulation of vascular permeability	46	-0.398900138045539	-1.70034692124905	0.00411100518813174	0.042764994995514	0.0352514533945871	6325	tags=52%, list=31%, signal=36%	284/9353/23576/2828/56998/3579/1003/5138/634/133/7040/83483/6714/7122/654/11156/9414/5795/6865/59341/3269/348/566/27134
MF	GO:0008171	O-methyltransferase activity	21	0.56796854188029	1.79543293671135	0.00413154207000161	0.0428699596387649	0.0353379764078606	4153	tags=48%, list=20%, signal=38%	24140/55251/54482/144233/113802/51805/51451/117246/152992/55783
BP	GO:0060271	cilium assembly	288	0.281981010243729	1.40517960103197	0.00413166236597413	0.0428699596387649	0.0353379764078606	5373	tags=35%, list=26%, signal=26%	57539/5108/10096/80184/55835/8481/51134/80173/10464/9474/55717/27241/3983/4750/57560/79770/9657/79925/65062/585/8556/138639/339829/79738/9662/63917/283232/29105/84071/7419/57489/25814/27148/582/153241/95681/129880/583/1540/79969/8729/92344/22832/84140/8100/28981/5116/378/285331/6103/25876/317662/54970/4952/132320/7016/84223/9738/8558/56912/25981/79600/23059/26146/150483/56171/9342/22994/112752/20…
BP	GO:0051573	negative regulation of histone H3-K9 methylation	11	0.689652644477798	1.85627419740135	0.00422819348527571	0.0438155324898175	0.036117418035144	3968	tags=64%, list=19%, signal=51%	55818/1786/9682/55693/1789/23411/6598
BP	GO:0034767	positive regulation of ion transmembrane transport	158	-0.266828383454185	-1.43654608107211	0.00424360874475079	0.0438868226779722	0.0361761829840348	4648	tags=35%, list=23%, signal=28%	6376/183/2316/9722/3746/6717/54997/84766/729230/57158/65268/1080/3759/5170/3757/196527/781/65125/1908/342667/486/6569/2048/5348/5023/57214/30845/5724/581/9001/3359/6536/27092/3784/65018/10368/387129/808/482/3753/389816/4842/10345/1020/9002/3934/3460/246329/799/10008/23237/3779/1520/4878/623/65266
CC	GO:0098878	neurotransmitter receptor complex	42	-0.415295555912022	-1.74926686384307	0.00424589053515013	0.0438868226779722	0.0361761829840348	6111	tags=64%, list=30%, signal=45%	402117/2898/2901/2899/2893/59283/375567/2902/2895/2904/59284/2890/254263/2906/2905/2900/2891/729993/3359/27092/1742/64840/10368/440829/2903/729956/116443
BP	GO:0060142	regulation of syncytium formation by plasma membrane fusion	25	-0.485866339997251	-1.79596619542489	0.00429284171591327	0.0443156713523159	0.0365296856340069	4882	tags=60%, list=24%, signal=46%	9518/10938/8837/7305/10411/81501/10211/51177/128506/8754/1432/92304/30846/4656/8521
BP	GO:1903034	regulation of response to wounding	153	-0.269427998737806	-1.43855852463439	0.00430758274592794	0.044411342313163	0.0366085478066289	5810	tags=44%, list=28%, signal=32%	18/5055/81565/130120/5328/5592/9076/5792/5580/7124/8428/29956/7103/150/83999/2316/3586/89790/6484/2150/2811/54361/3170/5627/28964/7429/4780/196527/2243/3848/7035/2152/857/55612/634/2048/146760/4846/538/239/947/7391/2039/6915/90102/4638/9314/199731/1361/5054/3818/149461/2161/7001/10855/7057/5154/2281/51330/710/64094/348/325/3640/4192/8578/58529
BP	GO:0006336	DNA replication-independent nucleosome assembly	17	0.597261636143818	1.79703102405315	0.00431977157209964	0.0444241147478029	0.0366190762045509	4198	tags=59%, list=21%, signal=47%	5928/8520/4678/25842/11339/546/387103/254048/401541/79711
MF	GO:0043024	ribosomal small subunit binding	17	0.597380000159785	1.79738715576487	0.00431977157209964	0.0444241147478029	0.0366190762045509	4167	tags=65%, list=20%, signal=52%	4869/54505/7458/219402/7374/6059/4528/23367/1975/55037/10209
BP	GO:1902100	negative regulation of metaphase/anaphase transition of cell cycle	42	0.462799063815345	1.72827735615006	0.00433919798085619	0.0445674081223634	0.0367371938312595	3350	tags=38%, list=16%, signal=32%	54908/9735/9183/3550/5885/472/10403/55055/7756/55795/7175/9184/26271/51451/55743/324
BP	GO:0090527	actin filament reorganization	10	-0.704231309470773	-1.9368154579849	0.00435496994855099	0.0446728522914573	0.0368241121206906	3264	tags=60%, list=16%, signal=50%	4739/90550/2039/57091/2934/116985
MF	GO:0098505	G-rich strand telomeric DNA binding	10	0.723483042890823	1.88410027877954	0.00436646487291812	0.0447342120945172	0.0368746913909114	2543	tags=70%, list=12%, signal=61%	6118/54386/79035/3178/3181/6117/7013
BP	GO:0006826	iron ion transport	53	-0.371729596801663	-1.62620224205122	0.00439726178938698	0.0449929157113316	0.037087942403617	4924	tags=49%, list=24%, signal=37%	9311/9843/387849/341208/6556/94033/10424/81894/538/79689/6536/4057/10058/2495/1213/57192/51310/57817/22853/57348/3934/53940/30061/7036/2512/55652
BP	GO:0043984	histone H4-K16 acetylation	20	0.577928301052474	1.79181506750119	0.00440467519672603	0.0450120082446285	0.0371036804984717	3505	tags=50%, list=17%, signal=41%	8473/9474/55683/54934/55167/23411/4297/284058/10269/51230
BP	GO:0050806	positive regulation of synaptic transmission	151	-0.275410926127639	-1.46617891457997	0.00446824615837561	0.045604212992528	0.0375918385836725	5194	tags=34%, list=25%, signal=25%	59284/2670/5582/794/594857/6809/7305/148/9378/177/2932/729230/4915/253980/56729/2906/2905/2048/2695/10211/112755/3630/6616/5743/9001/80863/27092/1742/64084/134/4311/409/10590/5913/4900/65018/10368/6865/2752/1020/348/2903/1395/5020/23237/23373/57616/27020/729956/6844/84885
BP	GO:0006379	mRNA cleavage	21	0.56250594206439	1.77816484718464	0.00448821605227055	0.045750483728798	0.0377124104682981	5147	tags=62%, list=25%, signal=46%	81608/1479/11052/22916/51692/1478/51585/11051/64852/79869/2081/23283/6038
BP	GO:0050000	chromosome localization	76	0.385729202840352	1.62381556071643	0.004527085430397	0.0460887969664256	0.0379912841903751	3058	tags=30%, list=15%, signal=26%	54908/10096/79003/3192/10464/9183/3619/8452/23212/9525/27436/51115/4292/10403/83540/1060/23636/150465/91272/7013/1778/8766/283489
BP	GO:0016458	gene silencing	155	0.33233137119588	1.54231893906358	0.00454291096761124	0.0461641713824314	0.0380534157938805	5628	tags=41%, list=28%, signal=30%	57472/29102/1655/29066/9698/1786/56339/4088/9931/8087/5901/144233/83852/22916/3065/113802/9337/3181/7175/27327/22893/9612/7157/9869/57690/10521/29883/22955/25904/57343/23378/23411/54737/51535/11022/23405/10269/3146/23112/8575/5604/23264/55051/51593/4613/27044/79753/80312/54107/5253/55571/57510/22880/161829/5936/1660/2145/55729/9611/8932/440822/1994/6839
BP	GO:0032891	negative regulation of organic acid transport	21	-0.516949935491756	-1.8186208078439	0.00454586799785096	0.0461641713824314	0.0380534157938805	3858	tags=52%, list=19%, signal=43%	11255/5999/8529/22925/134/3351/207/124935/8501/7057/51024
CC	GO:0031091	platelet alpha granule	89	-0.315840371320003	-1.54989672909984	0.00455204428278646	0.0461691091381617	0.0380574860168752	4981	tags=40%, list=24%, signal=31%	51368/5005/3479/12/83706/5627/10184/7044/6678/2243/2157/54863/5265/5473/51706/3671/7040/7450/226/3674/259215/340205/1/3690/1191/5196/6403/87/5054/197/3481/7057/5154/710/5768/7076
MF	GO:0045296	cadherin binding	307	0.277652661332976	1.39225455650387	0.00457743147856448	0.0463181734172688	0.0381803606363693	5596	tags=35%, list=27%, signal=26%	23042/56924/6642/54505/7458/4690/55854/10694/3895/57488/1982/8615/5901/1399/51474/1983/26135/9793/6128/27131/301/6643/3646/5756/26136/3190/153090/5962/9101/6138/26156/23499/23164/3655/1936/10893/10190/7529/6147/10528/2060/10397/471/1937/392/6130/421/9685/10598/8642/23348/8826/51400/1008/23367/10755/222256/5052/6187/51031/22837/11315/1739/5770/5781/23085/28969/79026/9689/29789/23513/6152/5797/2704…
BP	GO:0021516	dorsal spinal cord development	20	-0.528097272124053	-1.8298820022745	0.00458264780379625	0.0463181734172688	0.0381803606363693	6020	tags=65%, list=30%, signal=46%	5629/429/64211/219409/2668/340260/170825/6886/89780/151449/8022/644168/3975
BP	GO:0090110	COPII-coated vesicle cargo loading	15	0.638159134426467	1.856732204155	0.00458386655830254	0.0463181734172688	0.0381803606363693	4047	tags=60%, list=20%, signal=48%	10484/56681/10427/9632/3638/10802/10483/22872/6396
BP	GO:0031126	sno(s)RNA 3'-end processing	11	0.686347073521354	1.84737689798075	0.00459853988723109	0.0463509970745255	0.0382074173827608	2160	tags=64%, list=11%, signal=57%	1736/51574/23404/5394/51010/5073/2091
BP	GO:1902065	response to L-glutamate	11	0.685485626247803	1.84505822007946	0.00459853988723109	0.0463509970745255	0.0382074173827608	5239	tags=55%, list=26%, signal=41%	2534/23376/5111/9131/4976/53335
MF	GO:0005230	extracellular ligand-gated ion channel activity	73	-0.349721985561609	-1.65912015600268	0.00460665829592067	0.0463752176341195	0.0382273825418309	7179	tags=55%, list=35%, signal=36%	2898/9127/2901/2899/5027/55879/2893/1135/353174/89832/2563/2897/2555/2902/2567/2895/2904/2562/1144/2557/2890/2741/2906/2905/22953/2900/2743/2891/2561/5023/2560/200909/3359/5024/1138/1134/2568/2554/2903/116443
BP	GO:0043301	negative regulation of leukocyte degranulation	12	-0.623560754126683	-1.84135952928716	0.00461801272526598	0.0464319148114104	0.0382741183804083	5284	tags=67%, list=26%, signal=49%	2294/729230/3598/634/6688/11314/2213/3965
MF	GO:0000175	3'-5'-exoribonuclease activity	34	0.485380170614405	1.74894642576356	0.00465003106501478	0.0466959802741707	0.0384917891963313	5964	tags=59%, list=29%, signal=42%	57472/90806/9924/23404/9337/5394/5393/51010/5073/29883/129563/23357/201626/25996/255967/22894/23016/56915/154197/90459
BP	GO:0031453	positive regulation of heterochromatin assembly	10	0.721239974766901	1.87825886297978	0.00468517946915092	0.0469327731020871	0.0386869790084275	5461	tags=90%, list=27%, signal=66%	1786/83852/7175/9869/57343/54737/51535/22880/55729
BP	GO:0120263	positive regulation of heterochromatin organization	10	0.721239974766901	1.87825886297978	0.00468517946915092	0.0469327731020871	0.0386869790084275	5461	tags=90%, list=27%, signal=66%	1786/83852/7175/9869/57343/54737/51535/22880/55729
CC	GO:0005838	proteasome regulatory particle	19	0.581657273059576	1.79371959038133	0.004711932977591	0.0471425698892397	0.0388599158149305	4855	tags=53%, list=24%, signal=40%	9861/5718/5707/5706/10213/5713/5717/5701/5705/5710
BP	GO:0006690	icosanoid metabolic process	111	-0.295744198020921	-1.50932669471332	0.00474159382657155	0.04738090185813	0.0390563743505777	4876	tags=37%, list=24%, signal=28%	2166/7132/2686/1553/9261/66002/1544/8605/241/4258/10728/1555/525/59344/3553/8529/1545/4051/5743/239/247/5742/11343/199974/1572/158833/89845/8824/8399/92086/2679/5595/124975/1579/1559/91227/5322/2876/551/2678/11283
BP	GO:0033143	regulation of intracellular steroid hormone receptor signaling pathway	71	0.391929818096253	1.62920364550004	0.00475942992640409	0.0475006327464241	0.0391550692721844	5977	tags=49%, list=29%, signal=35%	1407/1655/23376/3275/55325/6049/55128/3065/5187/9612/51341/9575/406/142/1408/6597/811/23081/11331/23411/11315/5469/2033/51569/5536/5245/79876/9420/9667/1601/81606/9611/167465/9063/55823
BP	GO:0002687	positive regulation of leukocyte migration	129	-0.275009472884894	-1.43719671368549	0.00477573227344418	0.0476047809173539	0.0392409192622065	4672	tags=35%, list=23%, signal=27%	177/2150/146433/284340/2660/729230/3383/6346/196527/65125/1908/3929/6688/245937/3570/101/6366/2358/83483/90550/5724/1435/3674/1230/8174/6403/5880/63940/728/199/6369/5054/7057/59341/6363/5595/3965/387/3958/64805/29108/3673/4192/623/719
BP	GO:0031640	killing of cells of other organism	63	-0.366221058970734	-1.66687289843207	0.00478969655437317	0.047685396125379	0.039307370883419	6307	tags=51%, list=31%, signal=35%	1670/130120/4615/6283/383/353143/171389/4589/2597/414325/114771/2150/117285/54210/598/6406/1668/353144/5196/4057/820/1669/1511/1991/3853/1673/8993/57817/8542/57115/566/1113
BP	GO:0019370	leukotriene biosynthetic process	18	-0.558922696268456	-1.86266487358869	0.00481659396564173	0.0478944159769816	0.0394796672570789	5576	tags=61%, list=27%, signal=44%	10394/4056/2686/241/4258/92086/2679/124975/91227/5322/2678
CC	GO:1902562	H4 histone acetyltransferase complex	32	0.487750547524403	1.72002208722689	0.0048417517365882	0.0480856469898123	0.0396373001794517	3880	tags=44%, list=19%, signal=35%	9643/57634/55683/86/10933/26122/54934/55167/8089/54556/64769/284058/51230/1386
BP	GO:0050820	positive regulation of coagulation	24	-0.484380485290329	-1.7676254519129	0.0048529838180716	0.0481382771391601	0.0396806835414064	4746	tags=54%, list=23%, signal=42%	6484/4780/196527/2152/7391/2039/6915/1361/5054/2161/7001/10855/7057
BP	GO:0006898	receptor-mediated endocytosis	235	-0.237032294889195	-1.36163837040937	0.0048618269498639	0.0481406739504011	0.0396826592479339	3396	tags=25%, list=17%, signal=21%	11006/133/6366/10211/2358/1174/3577/50618/6616/6386/9094/11031/79890/1175/22925/3690/89780/2017/26052/8936/1191/27092/2885/3339/1742/4040/3351/1201/124930/6453/201176/409/10368/2348/2207/408/23166/1514/5054/4289/50632/1213/2213/88455/6363/43/348/1759/4037/81693/432/9260/23237/160/8578/7036/58191/1212
BP	GO:0050891	multicellular organismal water homeostasis	57	-0.366904701792758	-1.63751659059169	0.00486682629607945	0.0481406739504011	0.0396826592479339	6147	tags=47%, list=30%, signal=33%	8692/359/9076/56603/112/64834/388698/1080/2629/388697/66002/3848/26154/525/59344/8529/3925/2131/239/57822/51763/51599/5566/59341/1579/551/358
BP	GO:0043401	steroid hormone mediated signaling pathway	130	0.339704214477888	1.54414401983275	0.00487102456412119	0.0481406739504011	0.0396826592479339	5547	tags=39%, list=27%, signal=29%	1407/6879/1655/55818/9325/23376/3275/55325/6049/55128/9572/3065/7110/5187/9612/7337/3301/51341/10521/9575/406/2100/142/1408/6597/79039/811/23081/11331/23411/11315/4306/5469/2908/56937/2033/51569/6294/55809/5536/133522/5245/79876/9420/9667/1601/655/158800/81606/9611/167465
BP	GO:0051306	mitotic sister chromatid separation	67	0.413136793294944	1.70280884723681	0.00488119721044002	0.048182523315706	0.0397171559420359	3411	tags=36%, list=17%, signal=30%	54908/9735/9183/3550/8452/29945/51433/5885/472/10403/55055/7756/55795/7175/9184/8881/55781/5925/26271/51434/51451/129563/324/8697
BP	GO:0019373	epoxygenase P450 pathway	18	-0.558345807232545	-1.86074233412067	0.0049647955771581	0.0489481789952136	0.0403482907172252	4612	tags=50%, list=23%, signal=39%	1553/66002/1544/1555/8529/1545/1572/1579/1559
BP	GO:0010257	NADH dehydrogenase complex assembly	51	0.43573202518684	1.69485550674856	0.00498242249204785	0.048962407486003	0.0403600193513567	6433	tags=67%, list=32%, signal=46%	29090/80224/55863/137682/79133/4698/4706/4717/4724/4710/51103/4715/55471/617/4719/4694/4714/4702/29078/4718/55572/28976/4708/84233/55967/4716/4711/55744/5018/91942/4704/54539/4709/4725
BP	GO:0032981	mitochondrial respiratory chain complex I assembly	51	0.43573202518684	1.69485550674856	0.00498242249204785	0.048962407486003	0.0403600193513567	6433	tags=67%, list=32%, signal=46%	29090/80224/55863/137682/79133/4698/4706/4717/4724/4710/51103/4715/55471/617/4719/4694/4714/4702/29078/4718/55572/28976/4708/84233/55967/4716/4711/55744/5018/91942/4704/54539/4709/4725
CC	GO:0070993	translation preinitiation complex	17	0.592758045732042	1.78348069501838	0.00498434170365276	0.048962407486003	0.0403600193513567	7490	tags=88%, list=37%, signal=56%	54505/8667/8669/3646/8661/10480/1965/10209/51386/8664/8668/8663/27335/8665/8662
BP	GO:0097530	granulocyte migration	139	-0.282608098916367	-1.48941620699438	0.00500533478659053	0.0491091734684348	0.0404809994704973	6174	tags=44%, list=30%, signal=31%	9353/6358/4615/6283/56833/7499/5197/10563/2813/6374/3579/5919/51192/6376/6354/6280/6368/146433/284340/2660/6346/414062/54210/1908/3929/5473/11314/101/6366/3577/90550/1435/57126/683/4354/682/391/5196/10344/5880/6360/5294/728/2207/6369/89766/7369/7057/2919/59341/6359/6363/3269/5595/27202/3958/5293/2529/4192/5657/719
BP	GO:0002768	immune response-regulating cell surface receptor signaling pathway	230	0.289417983689651	1.41258660986195	0.00503070486445677	0.0492390099761185	0.0405880245175015	4882	tags=31%, list=24%, signal=24%	5583/6885/7294/8631/5599/8934/11126/2534/5621/23180/5579/5906/259197/7525/151888/919/59338/1399/27242/5601/3702/100/10892/10657/1967/4208/1380/4068/7334/961/8891/975/3824/5771/5336/55024/3821/26191/3815/29760/115352/3635/10451/7535/2625/3937/26060/7189/10666/25/2822/6188/1387/26228/23228/56244/7070/1236/3932/57181/8892/2033/1240/931/8890/596/3135/5144/54900/100132285/8893
BP	GO:0051321	meiotic cell cycle	236	0.292387152688098	1.43100583389876	0.00503070486445677	0.0492390099761185	0.0405880245175015	4785	tags=29%, list=23%, signal=23%	7155/9126/10096/23310/10111/57697/24149/9183/22887/3619/4439/56339/64848/10927/256126/5885/375337/10388/4603/5932/85417/80198/54888/472/4292/143471/5515/83540/1060/51441/6117/9184/27229/5810/546/10179/7013/26271/29893/5889/5567/25788/811/3622/441161/79703/197342/55743/11022/150365/10609/10592/135458/4683/8243/10051/9319/2956/55063/6196/2072/3364/132625/55706/57820/283677/114791/84464/50511
BP	GO:0009168	purine ribonucleoside monophosphate biosynthetic process	17	0.592586035997321	1.78296315494712	0.00504475723147869	0.0492880519666077	0.0406284501376212	6320	tags=76%, list=31%, signal=53%	100/8833/5471/3251/5198/471/2618/158/10606/132/353/272/3615
BP	GO:0010965	regulation of mitotic sister chromatid separation	65	0.40812489900961	1.66144403200285	0.0050478643313102	0.0492880519666077	0.0406284501376212	3411	tags=35%, list=17%, signal=30%	54908/9735/9183/3550/8452/29945/51433/5885/472/10403/55055/7756/55795/7175/9184/8881/55781/5925/26271/51434/51451/324/8697
MF	GO:0046332	SMAD binding	78	0.384584669344347	1.63193404600077	0.00505710201132841	0.0493189011056715	0.0406538792762914	2682	tags=27%, list=13%, signal=23%	22938/29102/1655/753/5813/4088/7528/5814/54778/10527/7048/163126/9392/657/51592/8498/3725/658/1290/51341/142
BP	GO:0045841	negative regulation of mitotic metaphase/anaphase transition	40	0.469532143823044	1.73586694103691	0.00506767583999517	0.0493626911953431	0.040689975721652	3350	tags=38%, list=16%, signal=31%	54908/9735/9183/3550/5885/472/10403/55055/7756/55795/7175/9184/26271/51451/324
