# Supplementary material for: Identification and immune characteristics of N6-methyladenosine related ferroptosis-related genes in intervertebral disc degeneration
Source: Sci Rep. 2025 Sep 29;15:33659. doi: 10.1038/s41598-025-18011-z (PMC12480624; doi:10.1038/s41598-025-18011-z)
Supplement: Supplementary file 1 — Supplementary Information. [file 41598_2025_18011_MOESM1_ESM.zip › 3. Tables/Supplementary Table 3 ZNF595.kegggsea.txt]

ID	Description	setSize	enrichmentScore	NES	pvalue	p.adjust	qvalues	rank	leading_edge	core_enrichment
hsa03010	Ribosome	130	0.559717320096518	2.53393574119879	1e-10	6.66e-09	5.51578947368421e-09	6357	tags=75%, list=31%, signal=52%	6191/11222/29074/64965/6125/6143/51318/6128/6228/4736/6135/6146/64968/6194/54948/6202/51023/64983/6230/6138/6169/6189/64969/6168/6147/64981/6166/6234/6181/6124/6205/6175/23521/55173/6217/6130/65008/6223/51187/6133/6207/54460/124995/6137/25873/6188/6187/6173/6176/6201/6227/9801/6129/6222/6209/6233/6208/6152/9349/9045/51263/6122/6224/6132/11224/6167/6159/6165/6155/6156/6136/6232/6142/6139/64960/200…
hsa03040	Spliceosome	104	0.542547665081691	2.37644340801536	1e-10	6.66e-09	5.51578947368421e-09	5766	tags=62%, list=28%, signal=44%	22938/10929/84950/55119/3192/1655/1665/9775/6426/10286/9129/9939/23350/10915/11325/9716/9879/6432/55660/51645/4116/3178/3190/22916/9343/6429/10291/10713/9416/220988/58517/10450/3183/6434/84991/27339/6100/9984/8449/144983/10285/5356/10569/8559/57187/10992/4670/6428/10465/26121/6430/10946/2521/51340/23450/56259/5093/24148/6427/22827/51503/3312/51729/10772
hsa04080	Neuroactive ligand-receptor interaction	357	-0.350047839311124	-2.08972057667415	1e-10	6.66e-09	5.51578947368421e-09	5936	tags=43%, list=29%, signal=31%	8811/2357/151/4160/2555/2902/2913/2567/10888/2895/85569/2904/2562/2859/1241/5697/4295/3814/1144/9170/552/59350/9340/5031/2488/150/183/2557/5644/4852/2914/84109/5028/706/594857/7068/3062/148/6752/2847/51738/8862/5737/2150/3375/2693/2890/885/2641/2741/64111/56413/80763/146/6751/9287/2906/2905/11255/1908/1909/22953/5618/2900/7425/5173/5539/2743/2891/4987/887/2696/51289/2695/2561/5023/133/9248/2358/5…
hsa04740	Olfactory transduction	395	-0.349355263324256	-2.10676931740894	1e-10	6.66e-09	5.51578947368421e-09	7553	tags=52%, list=37%, signal=33%	338751/81328/283111/119679/403278/158131/4994/26696/442184/26692/390054/390275/390181/122742/79345/81466/392392/8383/219436/391195/402135/143503/391109/143502/79324/390174/128367/56656/81797/282763/286362/150681/283159/7932/338675/390265/127064/8392/390066/5568/119692/23538/390648/391112/26496/340980/1262/403277/283694/283365/121129/91860/135941/219482/254973/125958/219983/219954/341568/390148/39…
hsa05168	Herpes simplex virus 1 infection	487	0.549746010165556	2.85770204617894	1e-10	6.66e-09	5.51578947368421e-09	4784	tags=55%, list=23%, signal=43%	152687/7770/57677/7633/84671/90594/55552/7574/147694/147923/57711/256051/255403/10929/7556/6885/388566/163255/4792/199704/163050/339559/163131/79898/163081/10780/7559/56242/284371/390927/7587/284349/51710/136051/163049/170960/220992/7582/7769/7565/7766/6426/57541/7637/7561/54205/117608/7188/6940/7738/440515/55900/58492/57335/79744/7748/728927/51276/91975/162655/284307/7625/7673/90317/92283/147929…
hsa03013	Nucleocytoplasmic transport	101	0.532078369765528	2.32181847846244	4.59548984529956e-10	2.55049686414126e-08	2.1123128762605e-08	5309	tags=59%, list=26%, signal=44%	9631/65109/23279/5411/3842/57122/9775/9939/53371/51808/5901/129401/3843/55705/10527/4927/9972/4116/3839/22916/7175/23636/10250/7514/79902/348995/55746/55308/65110/23633/9984/1915/59343/10284/29107/23225/11269/23165/57187/5976/5903/11260/6396/2733/81929/79711/7341/79023/55706/5905/57510/10073/64328/3841/1434/10526/6613/10482/30000/3838
hsa03008	Ribosome biogenesis in eukaryotes	66	0.579696913162155	2.36352470807574	1.10481834760428e-08	5.2557787107461e-07	4.3528181514635e-07	3494	tags=56%, list=17%, signal=47%	29102/23560/9790/55813/10885/51602/1736/29889/51096/102157402/84128/55131/5901/4931/26354/55341/23195/134430/28987/54433/1459/55781/2091/7514/10528/51367/10799/10556/10940/10171/23160/166378/83732/29107/5822/55651/55127
hsa03015	mRNA surveillance pathway	93	0.457447230202655	1.97046565770555	1.03549637982481e-05	0.000431025368102076	0.000356973751992236	4848	tags=47%, list=24%, signal=36%	65109/5411/8732/81608/9775/1479/64895/9939/11052/8731/80335/8106/4116/22916/5515/23435/5529/2107/51692/55339/10250/23708/10767/55308/65110/55844/5501/1478/51585/10284/29107/11269/1477/5976/11051/5521/79869/2733/55012/5516/2521/5500/23283/23293
hsa04978	Mineral absorption	60	-0.451292484833592	-2.00459851444833	3.44276483594367e-05	0.00127382298929916	0.00105497589124824	3730	tags=37%, list=18%, signal=30%	486/4499/6569/538/645745/4501/6546/7421/4490/10568/4489/4494/2495/482/478/142680/340024/55630/30061/4493/2512/475
hsa04512	ECM-receptor interaction	88	-0.377980878373054	-1.85725852295433	7.36398478542285e-05	0.00245220693354581	0.0020309094881903	5390	tags=45%, list=26%, signal=34%	341640/375790/1285/960/255743/7059/1277/51206/2811/3693/3694/1101/3913/3679/284217/3911/7450/3678/3674/1284/22987/3371/3918/3690/1288/2812/2815/3339/8516/1298/3909/9900/6385/7057/7148/3680/10319/3673/3912/6382
hsa03022	Basal transcription factors	42	0.542809144083165	2.01224481822304	0.000113602875857249	0.00297204695841837	0.0024614392385194	5495	tags=62%, list=27%, signal=45%	6879/6874/2961/2963/902/2071/4331/2960/6882/1022/6873/51616/8148/6880/6908/6877/2969/2965/6878/2958/6883/27097/129685/730394/404672/2967
hsa03018	RNA degradation	67	0.467336480813069	1.91724527739282	0.000115915820690367	0.00297204695841837	0.0024614392385194	6194	tags=54%, list=30%, signal=38%	57472/11340/170506/694/3313/3329/9652/9924/23404/10950/4850/9337/5394/10766/5393/51010/5073/51013/29883/25904/84186/80349/167227/2027/55802/255967/80153/22894/5214/8761/28960/23016/56915/154197/10200/2026
hsa03060	Protein export	22	0.649045751459526	2.0455140215709	0.000116025857235552	0.00297204695841837	0.0024614392385194	6418	tags=86%, list=31%, signal=59%	11231/28972/6727/23478/6729/6731/10952/6726/9789/90701/58477/60559/29927/23480/196294/5018/55176/83943/6730
hsa04110	Cell cycle	126	0.389597337840711	1.75191847105753	0.000129733724018605	0.00308580929272825	0.00255565681901312	4330	tags=37%, list=21%, signal=29%	23595/9126/5934/4088/894/29945/4172/51433/5885/4176/8454/85417/545/8556/10971/472/10274/902/3065/5000/7043/9184/8881/1022/1875/5111/1021/5925/7529/7157/1111/7532/11200/51434/4999/25/8697/1387/29882/8243/246184/10393/4089/2033/4175/595
hsa05017	Spinocerebellar ataxia	139	0.375619471631785	1.7135857264905	0.000161694695696806	0.00341328069839298	0.00282686752956839	4855	tags=40%, list=24%, signal=31%	5289/5599/9861/9698/54205/7494/10939/5718/5579/5707/5706/10213/30849/5601/3708/292/6095/5713/143471/5689/5684/10000/55102/7419/25814/115209/488/7417/342371/10528/291/3710/5578/6908/5717/3709/7186/6511/5686/8503/5693/5685/4976/5687/5701/5692/6311/5682/55626/2081/5295/5695/5705/4800/5694/5710
hsa00970	Aminoacyl-tRNA biosynthesis	25	0.628888714576456	2.05729933699177	0.000164001474997861	0.00341328069839298	0.00282686752956839	3222	tags=48%, list=16%, signal=40%	118672/55699/57505/55157/57038/51067/23438/10352/23395/79731/124454/51091
hsa00020	Citrate cycle (TCA cycle)	30	0.581167364023122	1.99311336957003	0.000224479950679968	0.00439716609273114	0.00364171808533447	5125	tags=67%, list=25%, signal=50%	5160/48/1737/1743/8802/8803/4190/6391/8801/5162/2271/6389/47/3419/1738/6392/3417/1431/5106/50
hsa03050	Proteasome	45	0.50503313393927	1.89646862580743	0.000426990516393071	0.00789932455327182	0.00654219387689969	5255	tags=56%, list=26%, signal=41%	9861/5718/5707/5706/10213/5713/23198/143471/5689/5684/5717/5686/5693/5685/5687/5701/5692/5682/3458/5695/5705/5694/5710/51371/5683
hsa05150	Staphylococcus aureus infection	90	-0.354160032313937	-1.73610007386631	0.000519584726313211	0.00832254018899666	0.00689269963495219	5528	tags=54%, list=27%, signal=40%	3117/5648/712/54474/629/3125/3857/3860/1670/3426/3872/2357/8688/414325/6404/3882/8687/1672/3586/716/353288/390792/3886/4153/2204/717/25984/3383/3118/714/1668/9103/2358/5724/3883/125115/6403/2212/820/1669/728/3881/3866/1673/2213/162605/3885/2209/719
hsa00563	Glycosylphosphatidylinositol (GPI)-anchor biosynthesis	26	0.602356764254916	1.98820154439278	0.000523510303430455	0.00832254018899666	0.00689269963495219	4971	tags=69%, list=24%, signal=52%	54872/9487/5283/9488/5281/5277/55650/51227/128869/2822/84720/93183/10026/54965/23556/80235/284098/51604
hsa05171	Coronavirus disease - COVID-19	221	0.324964768361176	1.58135234435025	0.000524844876783573	0.00832254018899666	0.00689269963495219	5458	tags=39%, list=27%, signal=29%	6885/4792/5599/5579/6191/6125/6143/5601/6128/6228/4736/6135/6146/6194/6202/6230/6138/6169/3716/6189/8829/6168/6147/6166/6234/5336/6181/6124/3725/6205/6175/23521/6217/5578/6130/6223/51187/6133/6207/29110/7189/6137/25873/6188/1147/6187/8503/6173/10747/6176/6201/6227/6129/6222/6209/6233/51135/6208/4142/6152/9349/9045/6122/5295/727/6224/6132/11224/6167/6159/6165/6155/6156/6136/7098/6232/6142/6139/200…
hsa04141	Protein processing in endoplasmic reticulum	163	0.343332252289854	1.59959725805425	0.000706583816002088	0.0104686406406889	0.00867009277022439	5706	tags=42%, list=28%, signal=30%	55768/5599/84447/7494/3320/468/9709/10484/11231/9373/56681/8720/3703/8454/10427/9632/5601/7993/6745/29979/51726/10294/201595/7415/824/1603/27248/54431/9451/10952/2923/23471/440275/3301/23193/51009/5034/6400/811/7186/10808/10802/3998/79139/9601/10905/10483/1965/22872/6396/2081/29927/3337/51035/10130/1410/596/51128/64215/26232/23480/51360/3326/7466/821/3312/6238/25956
hsa03420	Nucleotide excision repair	44	0.488393204699016	1.821504694681	0.000723059263471003	0.0104686406406889	0.00867009277022439	5495	tags=55%, list=27%, signal=40%	6118/2073/5981/5984/7507/902/2071/4331/6117/2074/5985/1022/5111/6119/2965/3978/8451/2072/5983/54107/29935/730394/404672/2967
hsa04060	Cytokine-cytokine receptor interaction	286	-0.243501791395395	-1.42088763538987	0.000795921716883053	0.0110434138217524	0.00914611797470877	6220	tags=42%, list=31%, signal=29%	26525/3953/9518/6358/8808/2056/94/84818/970/3449/27179/83729/5197/7124/10563/6374/7292/3579/1437/9210/9966/3455/3581/8741/353500/6376/56300/6387/3586/5008/6354/3441/4352/163702/7132/3445/64806/6368/3558/8743/8792/146433/284340/2660/3601/729230/269/9180/939/920/3598/2661/6346/7850/414062/8794/5618/27302/3578/84639/59067/3467/8740/5473/3589/132014/3570/4055/8200/943/6366/7040/3577/3553/3604/3556/90…
hsa04710	Circadian rhythm	32	0.551801002326423	1.91853511900328	0.000926709331540002	0.0123437682961128	0.0102230671521466	4923	tags=62%, list=24%, signal=47%	1407/5565/8454/8864/9975/23291/6095/9572/5187/5562/9575/406/1408/26224/8945/5564/1628/6097/5571/8863
hsa04950	Maturity onset diabetes of the young	26	-0.546846882156368	-2.00366521911316	0.00106514827908348	0.0136420914205692	0.0112983339724645	4624	tags=42%, list=23%, signal=33%	3375/3170/3087/2645/5078/3630/3280/50674/389692/3171/6928
hsa03030	DNA replication	36	0.517819828608804	1.84747731586897	0.00111788060258146	0.0137871940985046	0.0114185075195455	4396	tags=53%, list=22%, signal=41%	6118/5981/246243/4172/4176/5984/2237/6117/5985/5111/5422/79621/6742/6119/3978/5983/4175/54107/5557
hsa03440	Homologous recombination	37	0.518647754649122	1.87389887962074	0.00120813470892702	0.0139567963302127	0.0115589715141955	3803	tags=49%, list=19%, signal=40%	6118/10111/641/5932/80198/472/6117/580/79728/5889/79184/25788/6742/6119/4683/51720/11073/5893
hsa03460	Fanconi anemia pathway	47	0.480962801583318	1.8258521274191	0.00121545673746597	0.0139567963302127	0.0115589715141955	4878	tags=49%, list=24%, signal=37%	6118/57697/641/5395/545/80198/7398/4292/5980/6117/11201/79728/5889/51455/197342/6119/2178/9894/5429/2188/2072/84464/29935
hsa00280	Valine, leucine and isoleucine degradation	47	0.480472606088309	1.82399122573509	0.00127101988250564	0.0141083206958126	0.0116844634812799	5791	tags=53%, list=28%, signal=38%	549/5019/39/594/56922/84693/26275/64087/36/5095/11112/3157/10449/3033/5096/38/1738/3032/65985/224/27034/3030/3028/1892/1629
hsa04020	Calcium signaling pathway	238	-0.250618488943627	-1.42030322961898	0.00205267080169168	0.0220496573213978	0.0182614516143708	3942	tags=26%, list=19%, signal=21%	8074/2906/5534/2905/1909/22953/2065/816/7125/887/5350/5023/5136/845/3270/90550/3274/4846/5724/6869/2246/776/4485/80228/6546/3358/155/5332/109/6915/4803/4638/10800/5566/5024/775/6865/808/57192/5154/4842/3269/113026/10345/51806/196883/2911/7201/2264/4916/2903/2776/57105/93129/810/2769/8911/27006/8877/2767/2250/623
hsa04721	Synaptic vesicle cycle	76	-0.362572079685023	-1.71766755788664	0.00213173260765288	0.0221833424483877	0.0183721691843768	3938	tags=33%, list=19%, signal=27%	10814/339302/245972/534/525/527/112755/6616/1175/6536/26052/6529/23025/533/9114/9152/1213/6572/57030/1759/6531/160/8775/6844/1212
hsa03430	Mismatch repair	23	0.564139869330883	1.81153521700438	0.00246179226780752	0.0248417219751486	0.0205738301169241	4232	tags=61%, list=21%, signal=48%	6118/4436/5981/5395/5984/4292/6117/5985/5111/6742/6119/3978/2956/5983
hsa04610	Complement and coagulation cascades	86	-0.33456703509722	-1.63719977449631	0.00254307507932016	0.0249071765121651	0.0206280393430923	4814	tags=34%, list=24%, signal=26%	716/4153/717/1379/5627/4179/732/2243/2157/5329/7035/2152/5265/714/7450/3687/1191/1361/728/5054/3818/733/2161/2159/710/9002/1378/623/719
hsa00900	Terpenoid backbone biosynthesis	22	0.564059336460055	1.77767326745836	0.00296673519148862	0.0282263662504488	0.0233769810577449	5245	tags=55%, list=26%, signal=41%	2339/2224/39/51449/3156/3157/57107/10269/4598/38/116150/79947
hsa01200	Carbon metabolism	113	0.34988847929108	1.54545050482975	0.00315670221750388	0.0291994955119109	0.0241829234206437	4671	tags=35%, list=23%, signal=27%	5160/39/128/48/1737/1743/414328/8802/29968/84693/8803/2806/4190/26275/8277/9563/6391/6470/5095/8801/6120/2653/221823/5162/5096/2271/6389/38/8310/3419/1738/51179/6392/132158/2747/2027/3417/5230/1431/84076
hsa05014	Amyotrophic lateral sclerosis	334	0.280985516322595	1.42733769936303	0.00396804807243253	0.0348322706299727	0.02884796872152	6118	tags=41%, list=30%, signal=29%	9631/23279/5289/80208/57122/9861/54205/23064/53371/7494/468/84617/5718/5707/9782/5533/5706/3831/10213/30849/129401/7385/71/5532/5868/4927/9972/6432/29979/5713/3178/143471/5689/57679/5684/55102/6647/23435/3181/7175/7415/220988/23636/55860/4723/9451/7386/7157/79902/348995/3710/55746/4698/6391/1327/5717/4706/4717/144983/7186/29107/4724/4710/23225/29110/310/5686/23165/25981/3800/5693/79139/5685/10280…
hsa04120	Ubiquitin mediated proteolysis	138	0.337058166170092	1.53338988973862	0.00397485370552241	0.0348322706299727	0.02884796872152	4125	tags=33%, list=20%, signal=26%	8925/26272/84447/8452/29945/10401/51433/3093/55294/10054/8454/23759/9354/92912/23291/11059/55236/57448/7334/55070/8881/8453/4591/55958/330/7337/8065/27339/51434/8945/7189/26259/8697/7428/10055/29882/8451/6233/246184/25898/10393/329/9320/7324/55585
hsa04975	Fat digestion and absorption	39	-0.420081039896454	-1.6938420320845	0.005037672430367	0.0430139722900567	0.035624026363189	4053	tags=38%, list=20%, signal=31%	338/391013/5320/2168/29881/80168/84649/5407/10554/10555/8399/1208/1056/346606/5322
hsa00982	Drug metabolism - cytochrome P450	58	-0.356303700449946	-1.58462912655692	0.00560425718680815	0.0466554410801779	0.0386398784985194	4700	tags=38%, list=23%, signal=29%	221357/2939/1577/2949/316/119391/1544/1576/2948/4258/1555/7365/2326/2327/7366/131/126/1559/221/222/10941/130
hsa05166	Human T-cell leukemia virus 1 infection	222	0.295149741475925	1.43595787440992	0.00586712707464412	0.0476525198989389	0.0394656558037679	4330	tags=29%, list=21%, signal=23%	3560/4792/5599/2224/4775/468/4088/894/29945/51433/5533/5901/545/5532/5601/7048/472/292/10000/113/7419/7043/9184/8881/3716/7417/4801/8829/5925/7514/7157/291/8498/6513/3725/1111/11200/5567/6908/64784/811/51434/115/2113/1147/6929/8503/8697/3683/1387/1739/567/29882/5604/246184/10393/1386/3932/115650/2648/4089/2033/5295/595
