# Supplementary material for: Identification and immune characteristics of N6-methyladenosine related ferroptosis-related genes in intervertebral disc degeneration
Source: Sci Rep. 2025 Sep 29;15:33659. doi: 10.1038/s41598-025-18011-z (PMC12480624; doi:10.1038/s41598-025-18011-z)
Supplement: Supplementary file 1 — Supplementary Information. [file 41598_2025_18011_MOESM1_ESM.zip › 3. Tables/Supplementary Table 4 PLXDC1.gogsea.txt]

ONTOLOGY	ID	Description	setSize	enrichmentScore	NES	pvalue	p.adjust	qvalues	rank	leading_edge	core_enrichment
BP	GO:0002181	cytoplasmic translation	140	0.52976811045972	2.52873209475278	1e-10	2.08051282051282e-08	1.6753036437247e-08	4254	tags=52%, list=21%, signal=42%	8664/5936/6188/23708/6142/6187/1938/6169/6124/6146/6203/6209/6137/6158/1974/6122/6141/6136/6132/24140/6181/6191/1819/6138/6159/51611/6147/6234/6205/8666/1802/7555/51386/6125/6161/8665/25873/56339/85451/4736/170506/6130/8667/6143/6175/27335/1939/92715/1973/23521/3646/6217/6223/6128/6193/4733/8662/9045/55854/6228/6207/8668/64506/28985/6208/1975/6204/6233/6194/89978/8894/6176/8562
BP	GO:0002237	response to molecule of bacterial origin	334	-0.369315803554726	-2.20309236481592	1e-10	2.08051282051282e-08	1.6753036437247e-08	2920	tags=32%, list=14%, signal=28%	654/4846/9076/5914/7292/140885/7097/54209/6688/6374/6278/6648/1051/10288/51510/948/5196/26525/3586/7189/5737/342979/5724/29108/558/4049/23118/9536/4851/387/5142/3576/496/7096/6373/2213/19/117854/3627/8754/3606/1755/5197/10333/7099/10221/671/3663/2678/2919/1439/64127/55593/3454/7133/841/4283/85363/79577/1053/1991/2643/9516/6678/7855/22904/245937/728/10859/57817/133/5972/1267/1668/11213/4258/1432/9…
MF	GO:0003735	structural constituent of ribosome	159	0.497083677930433	2.41369451884897	1e-10	2.08051282051282e-08	1.6753036437247e-08	6062	tags=53%, list=30%, signal=38%	6188/140801/29074/6142/6187/740/6169/6124/6146/6203/6209/6137/6158/64432/6122/6141/28973/6136/6132/6181/124995/7818/6191/64968/51116/6138/6159/6147/6234/6205/285855/6125/6161/25873/4736/6130/6143/6175/23521/6217/51073/6223/128308/84545/64951/6128/6193/10240/79590/9045/6228/6207/64981/11222/60488/55052/6208/6204/6233/10884/6194/9801/6176/51253/54948/6227/6167/65993/64969/51258/6168/6202/6224/6201/…
MF	GO:0004984	olfactory receptor activity	360	-0.352073228670611	-2.1064431966997	1e-10	2.08051282051282e-08	1.6753036437247e-08	5903	tags=41%, list=29%, signal=30%	391194/128371/282763/81050/219869/390191/390151/121275/401994/283111/10798/81285/127069/138804/219958/390174/196335/26737/390148/219464/26707/143502/390063/219477/26740/26212/79295/26538/128360/138799/390323/219858/219873/121130/119694/254783/390882/81127/390167/125963/403257/391189/390265/219956/390054/284532/401993/26648/392138/23538/390144/392376/127062/286365/346517/134083/441308/26493/81327/…
CC	GO:0005759	mitochondrial matrix	448	0.409409155469442	2.23582575559253	1e-10	2.08051282051282e-08	1.6753036437247e-08	6226	tags=50%, list=31%, signal=35%	117145/90624/57546/23479/5163/6188/275/23409/3033/137872/29074/123688/740/5442/3329/55006/7923/29920/622/5018/2639/51805/10922/64949/7157/10131/28973/4942/594/80298/11232/80224/11238/124995/7818/23408/79922/5428/6472/64968/2395/55794/51116/11112/23107/134266/55066/1743/84795/51106/4714/35/84881/285367/9093/1629/8192/10531/4968/64745/5160/92170/2653/10469/92399/11315/55210/23395/25902/2109/292/101…
CC	GO:0005840	ribosome	213	0.475289949366028	2.39990443381107	1e-10	2.08051282051282e-08	1.6753036437247e-08	6062	tags=51%, list=30%, signal=36%	6188/140801/29074/6142/6187/1938/740/6169/6124/6146/6203/6209/6137/64949/6158/64432/6122/6141/28973/6136/6132/6181/124995/7818/6191/64968/51116/23107/6138/6159/6147/6234/6205/285855/9513/6125/6161/25873/92170/4869/4736/55037/6130/8667/6143/6175/23521/6217/51073/7536/6223/128308/23/84545/130916/55173/64951/6128/6193/51182/10240/79590/9045/6228/6207/64981/11222/60488/55052/64978/6208/6204/6233/1088…
CC	GO:0005882	intermediate filament	201	-0.431864073400852	-2.40519582067817	1e-10	2.08051282051282e-08	1.6753036437247e-08	5522	tags=51%, list=27%, signal=38%	5493/388818/162605/5317/386674/3859/144501/653240/3854/84616/337972/100131902/151531/5318/57830/83900/337960/337975/254950/386679/387266/85280/386676/4000/3888/3885/337976/51350/81850/4741/3887/1452/390792/319101/667/112802/85293/3851/284827/25984/100288287/83897/337985/2852/337880/337959/386678/386682/100132386/386685/3856/85285/337969/728255/387273/81870/196374/353333/54474/8689/3866/400673/353…
BP	GO:0006281	DNA repair	469	0.380064768756125	2.08489202402506	1e-10	2.08051282051282e-08	1.6753036437247e-08	5423	tags=43%, list=27%, signal=33%	4841/25788/472/25/91875/4176/9643/6188/252969/121642/3978/5379/6419/4436/4595/55775/3150/11200/10445/6118/80311/84309/10155/8208/7157/56941/7486/7832/11232/7515/8313/5536/84296/57109/25988/5428/7415/196528/2176/2178/56916/2071/10933/10463/6117/54929/2547/57646/9112/4174/4292/8607/2073/9656/4968/86/4172/4439/5981/5383/10038/7737/4221/80198/6749/4869/1653/79661/50485/27434/2237/26122/7517/11315/790…
BP	GO:0006364	rRNA processing	201	0.520590279607774	2.60697225287728	1e-10	2.08051282051282e-08	1.6753036437247e-08	5161	tags=53%, list=25%, signal=40%	10171/10360/27079/54606/55006/1736/6209/2091/4931/55759/88745/79066/57109/79922/55695/10528/10248/11340/79863/81887/51106/317781/84881/6234/285367/285855/54433/4839/51202/51096/51504/6125/55661/4736/25926/6130/54663/9790/84549/27292/79039/23016/65095/5822/23404/6217/6223/8568/9875/23076/23378/79707/130916/113510/6839/23560/55651/9775/8886/11137/50628/84365/79033/9045/9136/134430/705/10521/28987/1…
BP	GO:0006397	mRNA processing	412	0.368005650923089	1.99099634423012	1e-10	2.08051282051282e-08	1.6753036437247e-08	5159	tags=40%, list=25%, signal=31%	4841/84991/8227/5936/58509/11218/10594/58490/51631/9904/6427/57661/10949/10929/1665/10181/79066/9406/91746/6431/83759/8732/60625/10432/10657/9416/3312/285367/81608/55051/11129/51202/55234/9513/8106/6430/79882/29890/116461/55119/79810/56339/7737/23398/4869/1653/170506/7884/283989/64783/10713/26121/55015/1655/24148/55285/9238/1153/6829/10465/144983/7919/10450/4691/58155/4928/7536/580/708/11171/5393…
BP	GO:0006399	tRNA metabolic process	149	0.516118728039918	2.47730289563165	1e-10	2.08051282051282e-08	1.6753036437247e-08	6229	tags=64%, list=31%, signal=45%	83707/112858/8270/144233/55006/10056/24140/54859/55250/6894/10248/11340/5188/112487/64172/64118/84881/51504/116461/283459/1653/51654/57505/84705/283989/1787/51091/23395/55687/23016/55152/129450/23404/26024/11180/23536/54482/57470/55253/285605/152992/79979/11102/57038/60528/80324/93587/158234/134637/2193/146857/54901/138716/51367/3028/5394/118672/221078/23587/54888/23438/54522/4234/115708/54920/79…
BP	GO:0007606	sensory perception of chemical stimulus	455	-0.317765391319078	-1.93426476767309	1e-10	2.08051282051282e-08	1.6753036437247e-08	5915	tags=40%, list=29%, signal=29%	259292/1813/391194/128371/282763/81050/219869/50835/2774/390191/390151/121275/401994/283111/10798/81285/130507/127069/1469/138804/219958/390174/196335/26737/390148/219464/26707/143502/390063/219477/26740/3933/563/26212/79295/26538/128360/138799/390323/219858/219873/121130/119694/254783/390882/81127/390167/125963/5141/403257/391189/2535/2782/390265/219956/390054/284532/401993/26648/392138/23538/39…
BP	GO:0007608	sensory perception of smell	386	-0.346817227922211	-2.08826040791987	1e-10	2.08051282051282e-08	1.6753036437247e-08	5912	tags=41%, list=29%, signal=30%	1813/391194/128371/282763/81050/219869/390191/390151/121275/401994/283111/10798/81285/130507/127069/138804/219958/390174/196335/26737/390148/219464/26707/143502/390063/219477/26740/26212/79295/26538/128360/138799/390323/219858/219873/121130/119694/254783/390882/81127/390167/125963/5141/403257/391189/2535/390265/219956/390054/284532/401993/26648/392138/23538/390144/392376/127062/286365/346517/1340…
MF	GO:0008094	ATP-dependent activity, acting on DNA	106	0.545117801596609	2.49837058087818	1e-10	2.08051282051282e-08	1.6753036437247e-08	6544	tags=65%, list=32%, signal=44%	25788/1107/6594/4176/9044/4436/7486/6596/56916/2071/2547/63922/4174/8607/5928/7155/4172/4439/5981/1653/50485/170506/7517/10856/1763/4175/56897/57634/113510/1108/54617/89797/57697/1663/9126/84515/2186/5985/10721/79075/23132/8438/84083/257218/7153/165545/10847/9400/1654/5984/399687/254394/1022/6597/1660/375748/51750/2956/80205/641/57680/10111/3508/80119/83990/10146/79915/84181/3070
MF	GO:0008168	methyltransferase activity	183	0.457365975982413	2.26810246517758	1e-10	2.08051282051282e-08	1.6753036437247e-08	6284	tags=56%, list=31%, signal=39%	3275/275/2593/6419/144233/55006/51805/2091/55251/29104/24140/79066/57019/79922/55695/6894/51611/51603/51106/9739/4839/30827/80335/51504/84193/56339/64745/3276/2653/1787/114826/27292/27037/56950/2145/84274/1788/54482/5409/23378/113802/10322/6839/124512/51451/152992/645332/55471/10400/83852/79979/55170/85002/79918/79723/11108/4255/93587/158234/27232/54496/221078/64754/54888/4234/115708/64216/10436/…
BP	GO:0009593	detection of chemical stimulus	440	-0.329896510271656	-2.00134984821816	1e-10	2.08051282051282e-08	1.6753036437247e-08	6123	tags=41%, list=30%, signal=30%	283160/26184/338557/344561/3170/120065/259292/391194/128371/282763/3929/81050/219869/50835/390191/390151/121275/401994/283111/10798/81285/127069/1469/138804/219958/390174/196335/26737/390148/219464/26707/143502/390063/219477/26740/563/26212/79295/26538/128360/138799/390323/219858/219873/121130/119694/254783/390882/81127/390167/125963/403257/391189/390265/219956/390054/284532/401993/26648/392138/2…
BP	GO:0016072	rRNA metabolic process	211	0.491630260339238	2.47514821893154	1e-10	2.08051282051282e-08	1.6753036437247e-08	5161	tags=51%, list=25%, signal=39%	10171/10360/27079/54606/55006/1736/6209/2091/4931/55759/88745/79066/57109/79922/55695/10528/10248/11340/79863/81887/51106/317781/84881/6234/285367/285855/54433/4839/51202/51096/51504/6125/55661/4736/25926/6130/54663/9790/84549/27292/79039/23016/65095/5822/23404/6217/6223/8568/9875/23076/23378/79707/130916/113510/6839/23560/55651/9775/8886/11137/50628/84365/79033/9045/9136/134430/705/10521/28987/1…
MF	GO:0016741	transferase activity, transferring one-carbon groups	194	0.459563336029565	2.29147154273902	1e-10	2.08051282051282e-08	1.6753036437247e-08	6284	tags=56%, list=31%, signal=39%	3275/275/2593/6419/144233/55006/51805/6470/2091/55251/29104/24140/79066/57019/79922/55695/6472/6894/51611/51603/790/51106/10841/9739/4839/30827/80335/51504/84193/56339/64745/3276/2653/1787/114826/471/27292/27037/56950/2145/84274/1788/54482/5409/23378/113802/10322/6839/124512/51451/152992/645332/55471/10400/83852/79979/55170/85002/79918/79723/11108/4255/2628/93587/158234/27232/54496/221078/64754/5…
BP	GO:0022613	ribonucleoprotein complex biogenesis	381	0.475408868565361	2.55951717773789	1e-10	2.08051282051282e-08	1.6753036437247e-08	5727	tags=53%, list=28%, signal=39%	10171/472/8664/140801/10360/27079/54606/11218/10594/55006/51631/2971/1736/6169/6209/6122/2091/4931/55759/88745/10181/79066/91746/57109/79922/55695/6431/10528/55794/51116/10248/11340/79863/81887/9416/6147/51106/317781/84881/6234/285367/285855/6895/54433/4839/8607/8666/51202/51096/51504/51386/85865/6430/6125/55661/8665/64745/4869/1653/4736/25926/6130/54663/9790/8667/84549/10713/26121/5901/55015/108…
CC	GO:0022625	cytosolic large ribosomal subunit	55	0.664966910571983	2.69528192761968	1e-10	2.08051282051282e-08	1.6753036437247e-08	1988	tags=45%, list=10%, signal=41%	140801/6142/6169/6124/6146/6137/6158/6122/6141/6136/6132/6181/6138/6159/6147/285855/9513/6125/6161/25873/4736/6130/6143/6175/23521
CC	GO:0022626	cytosolic ribosome	96	0.548219150121377	2.47751206705406	1e-10	2.08051282051282e-08	1.6753036437247e-08	3937	tags=45%, list=19%, signal=36%	6188/140801/6142/6187/6169/6124/6146/6203/6209/6137/6158/6122/6141/6136/6132/6181/6191/6138/6159/6147/6234/6205/285855/9513/6125/6161/25873/4736/6130/6143/6175/23521/6217/6223/6128/6193/9045/6228/6207/6208/6204/6233/6194
MF	GO:0030545	signaling receptor regulator activity	499	-0.30192729746075	-1.84920132243257	1e-10	2.08051282051282e-08	1.6753036437247e-08	5410	tags=37%, list=27%, signal=28%	7252/6348/7076/414062/54361/64218/3148/10718/9370/83729/92304/347148/4693/10637/3976/113540/885/22943/551/3603/387837/64806/57152/5008/51378/79924/6346/7038/10500/11172/723961/3458/5967/4878/51384/3605/3445/10501/1908/100141515/9048/399968/1020/649/4295/4902/3626/9535/4969/9365/3623/3084/131/3574/130576/114336/344901/10509/84432/5697/80863/3375/7424/8614/89780/130574/2922/145957/100462977/2250/11…
CC	GO:0030667	secretory granule membrane	297	-0.35208523552094	-2.04823108009288	1e-10	2.08051282051282e-08	1.6753036437247e-08	4338	tags=39%, list=21%, signal=31%	84061/6556/196527/10788/51382/2040/57826/27074/5329/121260/158747/338661/401258/8618/6809/290/10857/8514/23317/11314/945/79895/5663/148229/762/11025/326624/3674/3577/5023/53917/3687/2683/3689/259215/154664/140885/7097/160364/10288/2204/3709/948/84519/22931/199675/6836/3579/51143/5724/23218/4311/11055/10326/387/101/3958/8773/23250/79930/64386/8372/1621/221/1755/5873/5795/5874/53831/719/441864/8778…
BP	GO:0032496	response to lipopolysaccharide	319	-0.364338030969034	-2.16198995032362	1e-10	2.08051282051282e-08	1.6753036437247e-08	3252	tags=33%, list=16%, signal=28%	5595/2706/84639/7128/129607/654/4846/9076/5914/7292/140885/7097/54209/6688/6374/6278/6648/1051/10288/51510/948/5196/26525/3586/7189/5737/342979/5724/29108/558/4049/23118/9536/4851/387/5142/3576/496/6373/19/117854/3627/8754/3606/5197/7099/10221/671/2678/2919/1439/64127/55593/3454/7133/841/4283/85363/79577/1053/1991/2643/9516/6678/22904/728/10859/57817/133/5972/1267/1668/11213/4258/1432/942/5473/15…
BP	GO:0034470	ncRNA processing	346	0.485700007861357	2.59284169793687	1e-10	2.08051282051282e-08	1.6753036437247e-08	5991	tags=56%, list=29%, signal=40%	10171/83707/112858/8270/10360/27079/54606/144233/55006/1736/6209/2091/24140/55174/4931/55759/54859/88745/79066/55250/57109/79922/55695/6894/10528/10248/11340/79863/81887/64172/64118/51106/317781/84881/6234/285367/285855/6895/54433/4839/92105/51202/51096/51504/116461/6125/55661/56339/7737/1653/4736/25926/51654/57505/84705/6130/54663/9790/283989/1787/84549/55756/55656/55687/27292/79039/23016/65095/…
BP	GO:0034660	ncRNA metabolic process	416	0.458401106938359	2.48068279251947	1e-10	2.08051282051282e-08	1.6753036437247e-08	6229	tags=55%, list=31%, signal=39%	10171/83707/112858/8270/10360/27079/54606/144233/55006/1736/6209/10056/2091/24140/55174/4931/55759/54859/88745/79066/55250/57109/79922/55695/6894/10528/10248/11340/5188/112487/79863/81887/129563/64172/64118/51106/317781/84881/6234/285367/285855/6895/54433/4839/92105/51202/51096/51504/116461/6125/55661/56339/7737/283459/1653/4736/25926/51654/57505/84705/6130/54663/9790/283989/1787/84549/51091/2339…
BP	GO:0042254	ribosome biogenesis	267	0.495552124365362	2.57704369357411	1e-10	2.08051282051282e-08	1.6753036437247e-08	6538	tags=59%, list=32%, signal=41%	10171/140801/10360/27079/54606/55006/2971/1736/6169/6209/6122/2091/4931/55759/88745/79066/57109/79922/55695/10528/55794/51116/10248/11340/79863/81887/6147/51106/317781/84881/6234/285367/285855/54433/4839/51202/51096/51504/85865/6125/55661/64745/4869/4736/25926/6130/54663/9790/84549/5901/6175/4927/27292/79039/23016/65095/5822/23404/6217/6223/708/8568/6059/9875/23076/23378/79707/130916/113510/6839/…
CC	GO:0042581	specific granule	158	-0.440876254789769	-2.35728523449265	1e-10	2.08051282051282e-08	1.6753036437247e-08	4389	tags=44%, list=22%, signal=35%	8993/196527/7077/51382/2040/1774/5329/6947/121260/158747/401258/6809/10857/8514/3837/945/79895/326624/5023/3689/8566/160364/2204/948/199675/10321/101/8773/23250/64386/221/3240/25797/5873/5795/53831/719/671/441864/2919/7133/10970/116844/6515/1991/54918/338339/22918/634/23191/1088/1536/126014/306/10855/56729/10562/3934/6590/4057/1669/820/80331/1084/6616/2358/1522/102/23601
BP	GO:0042742	defense response to bacterium	248	-0.400825243526406	-2.28723659762728	1e-10	2.08051282051282e-08	1.6753036437247e-08	5850	tags=48%, list=29%, signal=34%	3929/112744/6364/504180/4615/6992/2207/414325/5897/5199/9636/3148/5320/254773/140850/6406/57506/5861/4853/54210/284110/58985/5587/26057/353143/6693/8993/3605/4938/245938/338322/6556/3140/354/116842/58484/5544/117159/245911/6868/245913/29110/259240/283/81035/6338/245915/4671/100507436/10407/7097/54209/6278/1051/1672/948/3586/23166/358/400830/29108/4049/3906/140683/219972/245932/3240/114770/1755/14…
CC	GO:0044391	ribosomal subunit	172	0.515784268631931	2.53330466994973	1e-10	2.08051282051282e-08	1.6753036437247e-08	6062	tags=55%, list=30%, signal=39%	6188/140801/29074/6142/6187/740/6169/6124/6146/6203/6209/6137/64949/6158/6122/6141/28973/6136/6132/6181/124995/7818/6191/64968/51116/23107/6138/6159/6147/6234/6205/285855/9513/6125/6161/25873/4869/4736/6130/6143/6175/23521/6217/51073/6223/128308/84545/130916/55173/64951/6128/6193/10240/79590/9045/6228/6207/64981/11222/60488/55052/64978/6208/6204/6233/10884/6194/9801/6176/51253/54148/54948/6227/61…
CC	GO:0045111	intermediate filament cytoskeleton	240	-0.394021717447647	-2.23174744444118	1e-10	2.08051282051282e-08	1.6753036437247e-08	5310	tags=48%, list=26%, signal=36%	5204/5493/388818/162605/5317/386674/3859/144501/653240/3854/84616/337972/100131902/151531/5318/57830/83900/337960/337975/254950/91404/386679/387266/85280/386676/4000/55968/3888/3885/337976/29115/51350/81850/4741/3887/1452/390792/319101/667/112802/85293/3851/284827/25984/100288287/83897/337985/2852/337880/337959/386678/386682/27185/100132386/386685/3856/85285/111/337969/728255/387273/81870/196374/…
BP	GO:0050906	detection of stimulus involved in sensory perception	465	-0.303079133961571	-1.85498956853062	1e-10	2.08051282051282e-08	1.6753036437247e-08	5915	tags=38%, list=29%, signal=27%	259292/391194/128371/282763/81050/219869/50835/390191/390151/121275/401994/283111/10798/81285/127069/1469/138804/219958/390174/196335/26737/390148/219464/26707/143502/390063/219477/26740/563/26212/79295/26538/128360/138799/390323/219858/219873/121130/119694/254783/390882/81127/390167/125963/403257/391189/390265/219956/390054/284532/401993/26648/392138/23538/390144/392376/127062/286365/346517/1340…
BP	GO:0050907	detection of chemical stimulus involved in sensory perception	406	-0.323065109920879	-1.96372965627265	1e-10	2.08051282051282e-08	1.6753036437247e-08	5915	tags=39%, list=29%, signal=28%	259292/391194/128371/282763/81050/219869/50835/390191/390151/121275/401994/283111/10798/81285/127069/1469/138804/219958/390174/196335/26737/390148/219464/26707/143502/390063/219477/26740/563/26212/79295/26538/128360/138799/390323/219858/219873/121130/119694/254783/390882/81127/390167/125963/403257/391189/390265/219956/390054/284532/401993/26648/392138/23538/390144/392376/127062/286365/346517/1340…
BP	GO:0050911	detection of chemical stimulus involved in sensory perception of smell	362	-0.355113086023963	-2.12537502530307	1e-10	2.08051282051282e-08	1.6753036437247e-08	5903	tags=41%, list=29%, signal=30%	391194/128371/282763/81050/219869/390191/390151/121275/401994/283111/10798/81285/127069/138804/219958/390174/196335/26737/390148/219464/26707/143502/390063/219477/26740/26212/79295/26538/128360/138799/390323/219858/219873/121130/119694/254783/390882/81127/390167/125963/403257/391189/390265/219956/390054/284532/401993/26648/392138/23538/390144/392376/127062/286365/346517/134083/441308/26493/81327/…
BP	GO:0071219	cellular response to molecule of bacterial origin	198	-0.395393500469167	-2.17993855796816	1e-10	2.08051282051282e-08	1.6753036437247e-08	3252	tags=37%, list=16%, signal=32%	5595/84639/7128/129607/654/5914/7292/140885/7097/54209/6688/6374/1051/10288/51510/948/5196/26525/3586/7189/5724/29108/558/387/5142/3576/7096/6373/2213/19/3627/8754/3606/5197/10333/7099/10221/671/2919/64127/7133/4283/85363/79577/1053/9516/7855/22904/245937/10859/57817/1668/1432/942/5473/29126/3934/388325/4057/834/1669/820/1511/7124/4067/22900/114769/23643/6714/3553/440068/3383/8767/1437
CC	GO:0098687	chromosomal region	304	0.391079606586251	2.05605182122152	1e-10	2.08051282051282e-08	1.6753036437247e-08	5423	tags=42%, list=27%, signal=32%	472/4176/27085/1058/23279/4436/9735/11200/83540/5431/6118/7486/115426/7515/54908/4751/401541/26277/65057/79980/55746/348995/6117/2547/54069/9212/4174/54433/80335/699/25777/4172/51112/79902/23291/79172/4221/170506/2237/701/7517/1763/4175/56897/80169/25942/10635/201161/2145/1788/4928/283489/5905/493861/5813/5501/55655/7014/6839/79003/11243/23595/64769/55651/84321/10664/23028/3192/9894/8658/7158/918…
CC	GO:0098798	mitochondrial protein-containing complex	233	0.427051446595923	2.18524798758158	1e-10	2.08051282051282e-08	1.6753036437247e-08	6062	tags=45%, list=30%, signal=32%	5163/29074/11331/740/5442/84303/286097/4723/291/64949/617/28973/594/11232/124995/7818/5428/5245/64968/51116/6687/23107/134266/55572/54539/4714/1327/293/1629/26515/400916/10651/292/4718/221154/26520/4702/10452/51073/128308/4696/64087/84545/4508/130916/55173/4715/9512/55750/64951/10240/79590/4719/10440/4720/64981/11222/60488/56922/29090/6391/55052/25813/4722/100652748/64978/3028/10884/5162/10939/51…
MF	GO:0140097	catalytic activity, acting on DNA	216	0.481430535626346	2.43289027499089	1e-10	2.08051282051282e-08	1.6753036437247e-08	6572	tags=59%, list=32%, signal=40%	25788/1107/6594/4176/6188/252969/121642/3978/6419/9044/4436/4595/55775/54107/1736/7486/29104/6596/11232/7515/5428/1677/56916/2071/2547/63922/4174/8607/2073/5928/4968/7155/4172/4439/5981/80198/1653/79661/50485/170506/27434/2237/7517/10856/1763/4175/56897/1773/7374/57634/9941/1788/79068/113510/7014/122618/1108/54617/64789/89797/57697/1663/9126/5896/22909/9156/4255/84515/4350/116447/2186/5985/10721/…
MF	GO:0140098	catalytic activity, acting on RNA	333	0.418848188255842	2.22399192470824	1e-10	2.08051282051282e-08	1.6753036437247e-08	6448	tags=54%, list=32%, signal=37%	10171/25788/83707/340554/54606/11218/144233/5442/55006/5431/26015/10056/1974/2091/57696/24140/1665/79066/79922/55695/6894/55794/10248/5188/60625/112487/129563/9416/64118/51106/317781/80153/4839/5436/51202/11325/55661/11269/56339/283459/1653/55718/84172/57505/170506/2237/1787/51091/23395/1655/1797/55687/27292/64848/1973/10622/79039/23016/27037/9337/55152/129450/7919/23404/9941/54482/79068/57470/11…
BP	GO:0071826	ribonucleoprotein complex subunit organization	170	0.452090620279909	2.21883660249911	1.33613497611624e-10	2.7103497990518e-08	2.18247099914566e-08	5199	tags=51%, list=26%, signal=38%	472/8664/140801/11218/10594/51631/6169/6209/6122/10181/91746/6431/7415/55794/9416/6147/6234/6895/4839/8607/8666/51386/6430/6125/8665/1653/8667/10713/26121/55015/10856/6175/24148/27335/1939/23521/5822/3646/7919/7536/6223/11171/10946/11052/54960/6128/6607/6193/50628/55692/8662/1207/8668/28985/6426/55011/3692/55052/9733/54496/6208/1975/23212/79752/9129/92345/8894/29777/8562/55299/11051/8233/8683/102…
BP	GO:0008380	RNA splicing	352	0.364633611374338	1.95293519820885	1.68995509148706e-10	3.34446234446975e-08	2.69308119457257e-08	5714	tags=43%, list=28%, signal=32%	4841/83707/84991/8227/5936/58509/11218/10594/51631/9904/6427/10922/10929/1665/10181/79066/9406/91746/57396/6431/83759/60625/10432/10657/9416/3312/55051/11129/51202/55234/9513/6430/29890/116461/55119/56339/7737/23398/3276/4869/1653/283989/64783/10713/26121/55015/1655/24148/55285/1153/10465/144983/7919/10450/4691/58155/2521/4928/7536/708/11171/53938/10250/23076/51645/10946/83989/10212/3550/28960/10…
BP	GO:0009451	RNA modification	152	0.4729131836314	2.27720342476254	1.94501153533801e-10	3.7575770470792e-08	3.0257359899356e-08	5396	tags=51%, list=26%, signal=38%	27079/144233/55006/1736/2091/24140/54859/79066/55250/79922/55695/6894/140564/64172/64118/51106/84881/285367/54433/4839/51504/29890/56339/51654/57505/84705/1787/64783/55687/27292/27037/55152/129450/11180/54482/79068/113802/55253/285605/55651/152992/79979/57379/80324/104/113000/93587/158234/134637/23091/54901/3028/221078/23587/54888/54522/4234/115708/64216/92345/10436/54920/150962/55783/55798/9836/…
BP	GO:0033044	regulation of chromosome organization	173	0.450897540068455	2.21580123785246	2.17775254970351e-10	4.10936841588239e-08	3.3090110345189e-08	6365	tags=57%, list=31%, signal=40%	472/51433/6419/9735/8881/1736/10155/55795/10574/7515/8313/9787/54908/4751/3184/26277/65057/10575/54737/9212/84861/84101/699/51112/7203/9700/170506/2237/701/7517/80169/10576/26271/201161/57343/4216/3550/7014/8452/10694/6421/26272/51451/908/10664/3192/8658/83852/9184/5609/51434/79618/1663/4926/8260/55755/9319/11130/23293/1063/51535/8379/5394/25906/6950/92345/3183/9183/55869/22880/246184/2072/7153/4…
CC	GO:0005743	mitochondrial inner membrane	434	0.347329210888742	1.89084783079886	2.90492116816345e-10	5.35693871783596e-08	4.31359944755755e-08	4617	tags=34%, list=23%, signal=27%	117145/8034/284439/6188/23409/29074/25875/11331/740/3329/84303/55245/286097/622/4723/5018/291/51805/1468/64949/617/64432/10131/51004/28973/79944/124995/7818/5832/11194/5245/6472/64968/1723/51116/6687/23107/134266/51537/54902/55572/54539/4714/1327/118980/293/79085/84277/7351/93058/5250/3945/55186/26515/92170/10469/55037/400916/132001/83858/55210/10651/292/4718/221154/26520/666/4702/84274/10452/513…
BP	GO:0032259	methylation	320	0.375738441246848	1.97822041598369	3.35765730256375e-10	6.05422918955606e-08	4.87508277824871e-08	6284	tags=48%, list=31%, signal=34%	694/3275/2593/6419/144233/55006/10155/51805/2091/55251/7832/29104/24140/8473/79066/79922/55695/6894/6598/51611/51603/54737/51106/9739/54069/4839/9219/30827/80335/51504/84193/29890/4552/26053/56339/4221/64745/3276/84705/1787/64783/114826/27292/63925/27037/4302/55152/56950/2145/84274/11180/1788/54482/57343/5409/23378/113802/10322/10782/6839/124512/51451/152992/645332/55471/9463/10664/23028/10400/11…
CC	GO:0015934	large ribosomal subunit	109	0.515678343506049	2.36087447659367	3.5289081360001e-10	6.22468709032713e-08	5.01234160186559e-08	6055	tags=53%, list=30%, signal=38%	140801/29074/6142/740/6169/6124/6146/6137/6158/6122/6141/6136/6132/6181/124995/6138/6159/6147/285855/9513/6125/6161/25873/4869/4736/6130/6143/6175/23521/51073/128308/84545/130916/6128/79590/9045/64981/11222/55052/64978/10884/9801/6176/51253/54148/54948/6167/51258/6168/51642/51069/64983/26589/51318/64975/84769/65003/6129
CC	GO:0016607	nuclear speck	381	0.361066087300998	1.94391588767439	3.89790394866663e-10	6.72927502967682e-08	5.4186539326705e-08	4553	tags=37%, list=22%, signal=29%	79960/4841/8227/5936/58509/5300/10594/5093/51631/29107/9904/5994/64766/6427/7486/113246/10929/56731/1665/5324/91746/468/26235/57109/6015/8926/6431/83759/10432/84624/79595/10933/348995/81926/25776/55893/9739/30827/55051/55234/8106/6430/4968/79882/29890/11325/149628/56339/7737/4869/170506/367/64783/7704/26121/24148/995/9507/10465/57634/1408/51008/7919/10450/80764/2968/9425/580/79068/49855/10250/550…
CC	GO:0070820	tertiary granule	160	-0.419857302396804	-2.2448044973276	4.83278524364105e-10	8.16942072227155e-08	6.57831096650877e-08	4389	tags=42%, list=22%, signal=34%	8993/6556/196527/7077/2040/57826/6947/4318/8514/11314/945/79895/978/3687/3689/3417/140885/8417/160364/10288/2204/199675/51143/5724/23218/387/10321/101/3958/8773/23250/79930/1471/3240/2495/25797/53831/441864/8778/8972/2919/2357/116844/6515/338339/22918/84418/634/23114/23191/1088/1536/126014/5473/10562/1378/4057/5799/820/84443/6616/3920/2358/965/102/23601/7130/1520
BP	GO:0001510	RNA methylation	72	0.579795334247398	2.50022301284191	5.50679799457426e-10	9.11880794448481e-08	7.34279165463426e-08	5918	tags=67%, list=29%, signal=47%	144233/55006/2091/24140/79066/79922/55695/6894/51106/4839/51504/29890/56339/84705/1787/64783/27292/27037/55152/11180/54482/113802/152992/79979/93587/158234/23091/3028/221078/54888/4234/115708/64216/10436/55783/55798/9836/54931/51605/25821/96764/91893/80745/63892/64863/79828/55039/8731
BP	GO:0043414	macromolecule methylation	276	0.386798795724283	2.01595445182156	7.53351591905923e-10	1.22253896334493e-07	9.84432280202119e-08	6007	tags=47%, list=29%, signal=34%	694/3275/6419/144233/55006/10155/2091/55251/7832/29104/24140/8473/79066/79922/55695/6894/6598/54737/51106/9739/54069/4839/9219/30827/80335/51504/84193/29890/4552/26053/56339/4221/3276/84705/1787/64783/27292/63925/27037/4302/55152/56950/2145/11180/1788/54482/57343/113802/10322/10782/6839/51451/152992/55471/9463/10664/23028/11137/83852/79979/55170/55929/79918/79723/4152/11108/22938/4255/55011/93587…
BP	GO:0008033	tRNA processing	114	0.497830815476513	2.30791398977347	8.5211758831143e-10	1.35570237481548e-07	1.09166024162003e-07	5878	tags=61%, list=29%, signal=44%	83707/112858/8270/144233/55006/24140/54859/55250/6894/10248/64172/64118/84881/51504/116461/1653/51654/57505/84705/283989/1787/55687/55152/129450/26024/11180/23536/54482/55253/285605/152992/79979/11102/60528/80324/93587/158234/134637/54901/138716/51367/3028/221078/23587/54888/54522/4234/115708/54920/150962/51728/55798/9836/54931/10667/51605/25821/51095/54517/80746/80745/63892/142940/90353/113179/7…
MF	GO:0048018	receptor ligand activity	451	-0.295654882354144	-1.8023222955542	8.9514215735421e-10	1.3967660509177e-07	1.12472618840032e-07	5410	tags=37%, list=27%, signal=27%	7252/6348/7076/414062/54361/64218/3148/10718/9370/83729/92304/347148/4693/10637/3976/113540/885/22943/551/3603/64806/57152/5008/79924/6346/7038/10500/11172/723961/3458/5967/4878/51384/3605/3445/10501/1908/100141515/9048/649/4295/4902/3626/9535/4969/9365/3623/3084/3574/114336/344901/10509/84432/5697/3375/7424/8614/89780/2922/145957/2250/116173/1489/375704/9723/8200/54097/84639/8909/6368/183/80763/…
BP	GO:0019221	cytokine-mediated signaling pathway	440	-0.299707936053543	-1.81820787324064	9.97571877565023e-10	1.52722607821936e-07	1.22977728779466e-07	3800	tags=30%, list=19%, signal=25%	23765/3574/7032/10410/207/79168/6773/6672/6868/1438/29110/2131/3554/3659/5595/11025/84639/7128/133396/3577/103/6368/8651/1050/2309/3556/10990/8877/3718/9244/8737/6654/3856/54209/6688/6374/10288/837/8322/5196/26525/7189/3303/1958/342979/3579/79092/29108/558/4504/3263/133060/4851/3576/83666/7187/284/11277/6373/11024/6369/8638/84817/117854/54625/6387/1435/116379/3627/3606/5795/5197/3467/6776/81030/3…
BP	GO:0000375	RNA splicing, via transesterification reactions	252	0.396065192107389	2.0472335104615	1.14344863230249e-09	1.71813744490785e-07	1.38350597674494e-07	5613	tags=45%, list=28%, signal=33%	84991/5936/58509/11218/10594/51631/9904/6427/10929/10181/79066/91746/6431/83759/60625/10432/10657/9416/3312/55234/9513/6430/29890/56339/7737/23398/4869/1653/64783/10713/26121/55015/1655/24148/55285/1153/10465/7919/10450/4691/4928/7536/708/11171/53938/10250/51645/10946/83989/10212/3550/28960/3187/54960/6421/6607/10921/6429/27336/26528/23028/9775/50628/3192/55596/55692/83443/58517/1207/5411/10521/2…
BP	GO:0022618	ribonucleoprotein complex assembly	163	0.451477604719001	2.19677127032166	1.51923803489548e-09	2.24129043911671e-07	1.80476755647775e-07	5199	tags=50%, list=26%, signal=38%	472/8664/140801/11218/10594/51631/6169/6209/6122/10181/91746/6431/55794/9416/6147/6234/6895/4839/8607/8666/51386/6430/6125/8665/1653/8667/10713/26121/55015/10856/6175/24148/27335/1939/23521/5822/3646/7919/7536/6223/11171/10946/11052/54960/6128/6607/6193/50628/55692/8662/1207/8668/28985/6426/55011/3692/55052/9733/54496/6208/1975/23212/9129/92345/8894/29777/8562/55299/11051/8233/8683/10291/79869/51…
BP	GO:0006310	DNA recombination	263	0.391995378727936	2.03203894517227	1.58403287692844e-09	2.29515049346381e-07	1.84813760659677e-07	6016	tags=46%, list=30%, signal=33%	51176/4841/25788/472/80762/4176/6932/256006/4436/3329/10445/6118/80311/56941/7486/7515/6929/84296/196528/56916/10933/6117/2547/4174/4292/8607/2073/79703/3575/7155/86/4172/4439/64919/80198/57820/27434/2237/7517/79000/10856/4175/7374/10635/2521/3364/493861/10039/7528/959/113510/7014/6421/197342/23028/283899/54617/7158/253714/57697/63979/5896/22909/197370/3149/9156/9466/79677/84515/64110/375757/9319…
BP	GO:0000377	RNA splicing, via transesterification reactions with bulged adenosine as nucleophile	250	0.394992595034522	2.03953374633884	1.73546783420785e-09	2.42785965633836e-07	1.95499979073106e-07	5613	tags=45%, list=28%, signal=33%	84991/5936/58509/11218/10594/51631/9904/6427/10929/10181/79066/91746/6431/83759/60625/10432/10657/9416/3312/55234/9513/6430/29890/56339/7737/23398/4869/1653/64783/10713/26121/55015/1655/24148/55285/1153/10465/7919/10450/4691/4928/7536/708/11171/53938/10250/51645/10946/83989/10212/3550/28960/3187/54960/6421/6607/10921/6429/27336/26528/23028/9775/50628/3192/55596/55692/83443/58517/1207/5411/10521/2…
BP	GO:0000398	mRNA splicing, via spliceosome	250	0.394992595034522	2.03953374633884	1.73546783420785e-09	2.42785965633836e-07	1.95499979073106e-07	5613	tags=45%, list=28%, signal=33%	84991/5936/58509/11218/10594/51631/9904/6427/10929/10181/79066/91746/6431/83759/60625/10432/10657/9416/3312/55234/9513/6430/29890/56339/7737/23398/4869/1653/64783/10713/26121/55015/1655/24148/55285/1153/10465/7919/10450/4691/4928/7536/708/11171/53938/10250/51645/10946/83989/10212/3550/28960/3187/54960/6421/6607/10921/6429/27336/26528/23028/9775/50628/3192/55596/55692/83443/58517/1207/5411/10521/2…
BP	GO:0071103	DNA conformation change	203	0.419819841270096	2.1051543340839	1.86000173805348e-09	2.55797527162135e-07	2.05977355719857e-07	6474	tags=55%, list=32%, signal=38%	25788/1107/25/4176/8815/8208/7157/7486/29781/401541/1677/56916/148479/23270/2071/6117/2547/63922/79711/54069/4174/8607/3159/5928/7155/4172/4869/1653/170506/10856/1763/4175/56897/10592/201161/5813/23378/9131/113510/6839/1108/10664/23198/26993/89797/22933/57697/1663/25842/3149/8260/84515/3619/4678/116447/9733/5985/10721/79075/23132/9918/64754/85453/11339/8438/84083/23310/64061/257218/83743/23411/71…
BP	GO:0071216	cellular response to biotic stimulus	221	-0.374794141978606	-2.11337060388861	2.02646405504605e-09	2.74045489044061e-07	2.20671269994225e-07	3252	tags=35%, list=16%, signal=30%	5595/84639/7128/129607/654/5914/7292/140885/7097/54209/6688/6374/1051/10288/51510/948/5196/26525/3586/7189/5724/29108/558/387/5142/3576/7096/6373/2213/19/3627/8754/3606/5197/10333/7099/10221/671/2919/64127/7133/4283/85363/79577/1053/9516/7855/22904/245937/10859/64581/57817/1668/1432/942/5473/29126/3934/388325/4057/834/1669/820/1511/7124/4067/22900/114769/23643/6714/3553/440068/3383/8767/1437/637/…
MF	GO:0030546	signaling receptor activator activity	459	-0.295937803573049	-1.80976585639988	2.09046866665051e-09	2.7806660264266e-07	2.23909215080237e-07	5410	tags=37%, list=27%, signal=28%	7252/6348/7076/414062/54361/64218/3148/10718/9370/83729/92304/347148/4693/10637/3976/113540/885/22943/551/3603/64806/57152/5008/51378/79924/6346/7038/10500/11172/723961/3458/5967/4878/51384/3605/3445/10501/1908/100141515/9048/1020/649/4295/4902/3626/9535/4969/9365/3623/3084/3574/114336/344901/10509/84432/5697/3375/7424/8614/89780/2922/145957/2250/116173/1489/375704/9723/8200/6886/54097/84639/8909…
CC	GO:0019866	organelle inner membrane	489	0.329455592857884	1.81543316706056	2.19611190083964e-09	2.87407289732465e-07	2.31430671791369e-07	4617	tags=33%, list=23%, signal=26%	117145/8034/284439/6188/23409/29074/25875/11331/740/3329/84303/55245/286097/622/4723/5018/291/3756/51805/1468/64949/617/64432/10131/2010/51004/28973/79944/124995/7818/5832/11194/5245/6472/64968/1723/51116/6687/23107/134266/51537/54902/55572/54539/4714/1327/118980/293/79085/84277/7351/93058/5250/221496/3945/25777/55186/256979/23439/26515/92170/10469/55037/400916/132001/83858/55210/10651/292/4718/2…
BP	GO:0071222	cellular response to lipopolysaccharide	190	-0.381112425426165	-2.09795593709044	2.29424816181266e-09	2.95484596586475e-07	2.37934809362927e-07	3252	tags=36%, list=16%, signal=30%	5595/84639/7128/129607/654/5914/7292/140885/7097/6688/6374/1051/10288/51510/948/5196/26525/3586/7189/5724/29108/558/387/5142/3576/6373/19/3627/8754/3606/5197/7099/10221/671/2919/64127/7133/4283/85363/79577/1053/9516/22904/10859/57817/1668/1432/942/5473/29126/3934/388325/4057/834/1669/820/1511/7124/4067/22900/114769/23643/6714/3553/440068/3383/8767/1437
MF	GO:0140101	catalytic activity, acting on a tRNA	97	0.51709425181199	2.33989907029954	2.83507649292246e-09	3.59434541618326e-07	2.89429601835028e-07	6796	tags=69%, list=33%, signal=46%	83707/144233/55006/10056/24140/6894/10248/5188/112487/64118/283459/57505/1787/51091/23395/55687/55152/129450/54482/79068/57470/55253/285605/152992/79979/11102/57038/60528/80324/93587/158234/2193/54901/51367/118672/221078/54888/23438/4234/54920/79731/124454/150962/55699/55798/9836/54931/10667/55157/57176/51095/80746/80745/51067/79828/10557/10940/55039/80222/25973/127253/54802/81890/54938/51651/105…
MF	GO:0004386	helicase activity	149	0.458266553612707	2.19961996834978	3.205000114983e-09	4.00082629738032e-07	3.22160902246146e-07	5454	tags=52%, list=27%, signal=39%	25788/1107/6594/4176/9044/54606/11218/1974/7486/57696/6596/1665/55794/56916/60625/2071/9416/2547/317781/63922/4174/8607/51202/4172/11325/55661/11269/1653/50485/170506/1655/10856/1763/4175/56897/64848/1973/79039/57634/7919/10212/113510/1108/57062/9775/8886/89797/57697/9931/1663/10521/84515/9188/55760/5985/10721/79075/23132/57647/8438/8449/257218/165545/10847/90957/55345/9400/1654/5984/254394/6597/…
BP	GO:0140053	mitochondrial gene expression	101	0.499367501324702	2.26967608540994	3.98303970231168e-09	4.89672487038741e-07	3.94301872922625e-07	6860	tags=66%, list=34%, signal=44%	5442/55006/10922/28973/80298/6472/51335/64968/51116/5188/23107/51106/84881/285367/283459/92170/51654/57505/55037/400916/23395/10102/9238/708/84545/130916/64951/57038/60528/7284/80324/60488/84273/84340/3028/64216/84275/124454/9617/55699/10128/54931/54948/25821/65993/55157/51258/51095/51204/64863/79675/219402/51067/51069/28958/51021/84769/51081/80222/60493/64963/54802/7019/22868/54938/55005/54460
BP	GO:0006325	chromatin organization	321	0.360272017899722	1.89880134062081	5.63912226712682e-09	6.82922956350254e-07	5.49914091312745e-07	5138	tags=42%, list=25%, signal=32%	1107/6304/6594/8110/5934/10360/6601/3150/10927/3065/54107/10155/8208/26240/7157/51460/6596/401541/196528/2648/56916/148479/23270/5931/6598/54737/9739/79711/54069/9219/8607/55051/22893/3159/5928/85460/86/6749/4869/10856/84733/201161/2145/22955/8841/1788/57343/23378/8535/83989/6839/1108/124944/10664/283899/54617/3192/83852/5970/26013/23198/6602/23081/10320/22933/3151/91433/57379/11335/4017/55929/16…
CC	GO:0000228	nuclear chromosome	188	0.416024687286815	2.0601756746911	9.42751406980615e-09	1.12492425238834e-06	9.05829409153046e-07	6572	tags=56%, list=32%, signal=38%	120/10609/4176/29803/10445/6118/3065/54107/23594/23309/4751/22920/84296/56916/79595/6598/10933/6117/4174/4292/8607/5928/86/25777/4172/4439/57820/50485/10856/4175/23649/25942/10592/3725/57634/3364/7528/5558/3550/11052/6839/7329/23595/283899/54617/3192/84365/10524/5000/253714/256126/63979/55929/9126/11169/171482/10734/375757/3619/7283/5557/8295/56159/51659/9918/23435/23212/9031/135458/84083/83637/5…
MF	GO:0140657	ATP-dependent activity	484	0.323022609200445	1.77614753094784	1.12124104907822e-08	1.31851447423488e-06	1.06171520848643e-06	5488	tags=38%, list=27%, signal=29%	25788/1107/6594/25981/4176/5379/9044/4436/54606/11218/3329/10861/1974/7157/7486/55930/57696/6596/4931/5243/1665/11194/10396/21/7415/55794/56916/6687/60625/2071/9416/8701/3312/2547/317781/63922/4174/4292/476/8607/51202/8192/5928/7155/4172/11325/55661/4439/57519/5189/11269/5981/5383/79659/1653/50485/170506/5244/10999/84896/7517/1655/10856/1763/4175/56897/64848/1973/79039/4642/10513/57634/10998/5704…
BP	GO:0019730	antimicrobial humoral response	100	-0.467048407914486	-2.32043060144051	1.20864549732517e-08	1.40099279504235e-06	1.12812971457103e-06	4484	tags=41%, list=22%, signal=32%	5967/8993/3605/6556/354/116842/259240/283/5657/10407/6374/6278/1672/5196/26525/3576/6373/3627/1755/5197/140832/259239/2919/64127/4283/5319/566/1991/6283/140686/1673/5266/1668/5473/6590/4057/1669/820/1511/130120/6280
BP	GO:0006403	RNA localization	192	0.409418168944303	2.03820953673827	1.3304078052496e-08	1.52041252560496e-06	1.22429077052398e-06	4785	tags=43%, list=23%, signal=33%	472/23279/54847/8086/29074/29107/1736/55795/2091/10574/23225/129401/91746/10575/55746/10657/348995/8607/55051/8106/29890/59343/7203/11269/79902/4869/170506/7884/5901/10856/24148/4927/10576/144983/7919/23404/4928/7528/10212/11052/10482/10694/55651/84321/908/9775/3192/8658/57510/57122/26993/7048/6396/130132/8888/6432/51602/23511/9631/6426/23293/9908/9793/55011/636/5394/56648/54888/64901/6950/79023/…
CC	GO:0045095	keratin filament	91	-0.483154968043296	-2.36225535160901	1.39541661131132e-08	1.57255699780278e-06	1.26627937228207e-06	5264	tags=57%, list=26%, signal=43%	386674/144501/653240/3854/84616/57830/83900/386679/387266/85280/386676/3888/51350/81850/3887/1452/319101/112802/85293/3851/83897/2852/386678/386682/100132386/386685/3856/85285/728255/387273/81870/196374/353333/353323/81872/3855/83896/3891/83755/85290/387267/81851/386681/85294/440050/728318/440021/83895/3850/386680/730755/439915
MF	GO:0008757	S-adenosylmethionine-dependent methyltransferase activity	133	0.460906141133268	2.18459380296625	1.66386264667059e-08	1.84939472809386e-06	1.48919905521044e-06	6269	tags=56%, list=31%, signal=39%	3275/2593/6419/55006/51805/2091/55251/29104/24140/79066/79922/55695/6894/51611/51106/9739/4839/30827/80335/84193/56339/3276/1787/27292/56950/2145/84274/1788/5409/23378/10322/6839/51451/55471/10400/83852/79979/55170/79918/79723/93587/158234/27232/54496/221078/64754/54888/4234/115708/64216/10436/79813/55783/29072/55798/54931/150572/151194/91893/92342/1789/8726/80745/64863/10919/79828/79609/196483/8…
BP	GO:0032611	interleukin-1 beta production	92	-0.475589291540084	-2.32792157797812	2.38907631373059e-08	2.584662027948e-06	2.08126269183519e-06	3580	tags=43%, list=18%, signal=36%	3428/945/3965/7128/24145/8877/140885/54209/948/1958/4332/29108/5371/10333/7099/1903/353514/64127/6774/841/566/1992/260434/7855/7305/115362/64581/2150/834/3717/7124/22900/114769/51738/51311/4210/9447/440068/8767/11006
BP	GO:0032651	regulation of interleukin-1 beta production	92	-0.475589291540084	-2.32792157797812	2.38907631373059e-08	2.584662027948e-06	2.08126269183519e-06	3580	tags=43%, list=18%, signal=36%	3428/945/3965/7128/24145/8877/140885/54209/948/1958/4332/29108/5371/10333/7099/1903/353514/64127/6774/841/566/1992/260434/7855/7305/115362/64581/2150/834/3717/7124/22900/114769/51738/51311/4210/9447/440068/8767/11006
CC	GO:0034708	methyltransferase complex	79	0.519836495878497	2.29001053836614	3.49436983078834e-08	3.7306995798706e-06	3.00409328804754e-06	6085	tags=61%, list=30%, signal=43%	54881/55006/27043/10445/29104/6878/5931/81887/9739/8607/30827/80335/79084/5928/29890/56339/4221/3276/64783/26121/10856/2145/26168/124944/6879/1207/11108/1876/23091/4234/115708/83732/7403/3054/51605/6874/22976/125476/8726/3066/84148/23512/79447/8731/121536/6045/57680/11091
BP	GO:0010608	posttranscriptional regulation of gene expression	479	0.320158450018756	1.75517497333222	3.75313519095538e-08	3.95492713498856e-06	3.1846493684566e-06	5188	tags=38%, list=25%, signal=29%	8440/64410/8664/5936/6188/7188/1938/163255/144233/1736/5578/6169/6146/6203/6470/10922/1974/55795/7157/10131/7832/10949/10959/8313/57409/56623/3184/79066/23173/91746/468/6191/55695/6472/51335/3609/83759/11340/23107/8892/57669/129563/51611/10657/84881/400961/285367/6895/1019/4292/8864/55051/5436/1802/9513/7555/90850/79882/60678/208/6125/56339/92170/4869/1653/85451/51654/170506/55037/1787/8667/51091…
BP	GO:0007059	chromosome segregation	312	0.358623335435731	1.88754122238341	4.16068720965212e-08	4.32818154091248e-06	3.48520722136447e-06	5614	tags=43%, list=28%, signal=32%	472/10609/51433/6188/8815/256006/11331/9735/83540/8881/256364/152185/55795/8313/9787/54908/4751/29781/79980/56916/148479/56271/129563/348995/54069/9212/4292/84861/84101/699/7155/51112/9700/80198/57820/2237/701/7517/5901/292/26271/10592/9391/283489/3550/79003/8452/1778/11243/7329/6421/197342/51451/10664/54617/3192/8658/83852/9184/26993/51434/22933/256126/57697/1663/9126/4926/51115/64946/79677/8260…
BP	GO:0032612	interleukin-1 production	107	-0.440911080982963	-2.21422011328082	5.56259693709632e-08	5.64186394344994e-06	4.54303147217853e-06	3580	tags=41%, list=18%, signal=34%	3428/945/3965/7128/24145/8877/140885/54209/948/3586/1958/4332/29108/5371/10333/7099/1903/353514/64127/6774/841/566/116337/1992/260434/7855/634/7305/115362/64581/2150/834/3717/7850/7124/22900/114769/51738/51311/4210/9447/440068/8767/11006
BP	GO:0032652	regulation of interleukin-1 production	107	-0.440911080982963	-2.21422011328082	5.56259693709632e-08	5.64186394344994e-06	4.54303147217853e-06	3580	tags=41%, list=18%, signal=34%	3428/945/3965/7128/24145/8877/140885/54209/948/3586/1958/4332/29108/5371/10333/7099/1903/353514/64127/6774/841/566/116337/1992/260434/7855/634/7305/115362/64581/2150/834/3717/7850/7124/22900/114769/51738/51311/4210/9447/440068/8767/11006
CC	GO:0005681	spliceosomal complex	155	0.422763522239423	2.04575703376332	6.52851927415088e-08	6.53980313462472e-06	5.2660843579798e-06	4928	tags=45%, list=24%, signal=35%	84991/8227/58509/10594/51631/6427/1665/10181/60625/9416/3312/55234/55119/7737/23398/10713/26121/55015/1655/24148/55285/1153/10465/144983/7919/10450/4691/7536/53938/10250/51645/10946/3550/10081/3187/27336/55131/9775/3192/55596/55692/83443/8539/1207/5411/22938/6426/9343/55760/22913/10992/5935/9129/3183/8449/84950/25766/165545/3178/151903/54957/8233/55280/10291/51747/143884/51634/50804/27339/8487
BP	GO:0006909	phagocytosis	224	-0.34381844745117	-1.93823237419171	6.98051380341498e-08	6.90730353669624e-06	5.56200888033335e-06	3395	tags=32%, list=17%, signal=27%	51454/9886/8685/81035/5657/4688/23603/197/3984/3689/8877/5914/201294/140885/7097/54209/7052/5728/948/8547/114786/29108/8291/558/10326/722/11277/9936/2213/19/5582/389668/5873/5795/5359/3601/7099/7057/3688/55207/64127/5175/343702/566/1053/1991/64422/389610/22918/199/7305/64581/134/729230/306/8678/84162/2150/3690/3600/146722/717/7124/4067/2934/2358/1130/6714/3553/2209/1089
BP	GO:0090305	nucleic acid phosphodiester bond hydrolysis	238	0.371578389585307	1.91212326982491	9.24592953228715e-08	9.03873159337084e-06	7.27831130081248e-06	6025	tags=47%, list=30%, signal=34%	10171/28990/55728/340554/256006/6419/55775/7486/88745/5169/57109/5428/1677/10248/11340/2071/81887/129563/81608/80153/2073/79703/4968/116461/80198/1653/2237/9790/1797/1763/1773/23016/65095/9337/23404/9941/79707/29883/154197/9131/11052/28960/5167/122618/56164/197342/5395/10898/55651/54932/79033/64789/11102/57697/114034/60528/5896/22909/64852/55629/23644/9156/28987/7507/57472/55802/29102/23293/2081/…
MF	GO:0003678	DNA helicase activity	67	0.546132778230092	2.32845617589053	1.0944624148444e-07	1.05719857548184e-05	8.51294261771829e-06	6473	tags=64%, list=32%, signal=44%	25788/1107/4176/7486/56916/2071/2547/63922/4174/8607/4172/170506/10856/1763/4175/56897/113510/1108/89797/57697/1663/84515/5985/10721/79075/23132/8438/165545/9400/1654/5984/254394/1660/51750/80205/641/57680/10111/3508/80119/83990/10146/84181
BP	GO:0034502	protein localization to chromosome	81	0.509112100863317	2.24426319270256	1.34719487815606e-07	1.28601638133627e-05	1.03554657693061e-05	6406	tags=65%, list=31%, signal=45%	27085/1058/4436/9735/6118/1736/10574/54908/26277/7415/65057/10575/6117/9212/221496/51112/7203/701/10856/10576/283489/10039/3550/7014/79003/10694/908/10664/8658/9184/84515/55011/51535/25900/6950/9183/55869/23383/29072/54386/5885/7272/254394/113130/91272/54552/545/23514/55055/80351/5347/26354/100129583
BP	GO:0018205	peptidyl-lysine modification	348	0.333653383692428	1.78223971502989	1.37365821252006e-07	1.29099114850887e-05	1.03955243812443e-05	6117	tags=45%, list=30%, signal=32%	51176/79960/10609/10055/9643/23409/6419/53335/10445/3065/54107/10155/115426/29104/8473/54795/205564/23408/2648/7862/23181/6598/10933/79969/9739/9913/8607/30827/80335/51504/55257/84193/59343/86/26053/7737/4221/2653/26122/11315/10856/1725/25942/63925/54934/4302/56950/57634/2145/80764/11019/8464/26168/26009/57343/9575/8535/117143/10322/10782/6839/7329/10401/23326/64769/10664/23028/11137/83852/10524/…
BP	GO:0006302	double-strand break repair	223	0.373358058902112	1.89898876582551	1.38602499353416e-07	1.29099114850887e-05	1.03955243812443e-05	5116	tags=40%, list=25%, signal=31%	25788/472/4176/6419/4436/55775/11200/6118/80311/84309/7157/56941/7486/7515/5536/84296/7415/196528/56916/10933/6117/2547/9112/4174/4292/2073/4968/4172/10038/80198/1653/50485/27434/2237/7517/79000/1763/4175/10635/2521/3364/10039/7528/55611/113510/6421/197342/85456/23028/54617/7158/10524/253714/57697/63979/1663/22909/197370/79677/4255/10519/84515/322/64110/375757/9319/51659/10721/25900/5893/135458/8…
BP	GO:0032392	DNA geometric change	84	0.505300524200893	2.24434854023207	1.40013829268894e-07	1.29099114850887e-05	1.03955243812443e-05	6473	tags=60%, list=32%, signal=41%	25788/1107/4176/7486/56916/2071/6117/2547/63922/4174/8607/3159/4172/1653/170506/10856/1763/4175/56897/5813/113510/1108/89797/57697/1663/3149/84515/5985/10721/79075/23132/8438/84083/7153/165545/9400/1654/5984/254394/1660/51750/80205/641/57680/10111/3508/80119/83990/10146/84181
BP	GO:0032508	DNA duplex unwinding	78	0.514805093692422	2.26333299836347	1.4427815401935e-07	1.31536285585731e-05	1.0591774121799e-05	6473	tags=62%, list=32%, signal=42%	25788/1107/4176/7486/56916/2071/6117/2547/63922/4174/8607/3159/4172/1653/170506/10856/1763/4175/56897/5813/113510/1108/89797/57697/1663/84515/5985/10721/79075/23132/8438/7153/165545/9400/1654/5984/254394/1660/51750/80205/641/57680/10111/3508/80119/83990/10146/84181
CC	GO:0062023	collagen-containing extracellular matrix	413	-0.273870432835997	-1.66125956794572	2.12342023050882e-07	1.91438130559429e-05	1.54152858137641e-05	4043	tags=30%, list=20%, signal=25%	140689/350/4318/4969/157869/7148/1298/64175/3913/11117/51435/3574/25975/713/83546/667/8425/1215/151887/22798/7448/283/2239/79812/6383/348/266/3965/346007/256158/3617/1508/10319/54507/5657/340706/64094/183/197/9672/6422/3898/7052/6278/2162/64093/7041/90187/83872/1281/5196/8547/1464/64856/26033/4583/50964/161198/1294/3912/3263/3959/25890/7047/3909/284/1955/5858/3698/43/3958/10216/1514/1191/2817/846…
BP	GO:0032722	positive regulation of chemokine production	69	-0.502291298862274	-2.31070090138106	2.21880493312461e-07	1.97839376124979e-05	1.59307370964771e-05	5879	tags=62%, list=29%, signal=44%	727/3929/112744/4615/4035/9370/255231/57506/247/51284/3458/3605/4938/4155/23765/3574/6868/3965/2867/7292/7097/1958/2865/29108/5610/326/3606/27159/7099/3091/64127/566/90865/245937/199/8832/64581/10631/2150/7124/3570/3553/8767
CC	GO:0031983	vesicle lumen	317	-0.298173430740985	-1.76108769260936	2.41344733707882e-07	2.1285556188106e-05	1.71398943034877e-05	4556	tags=33%, list=22%, signal=26%	5036/6282/55832/10487/8993/2665/7077/3699/5627/1774/6947/350/9535/5267/2720/3310/29099/7424/83716/23621/3837/2922/1727/10577/978/5657/197/8566/6286/3671/201294/3417/2992/6278/2162/10490/2512/5196/4332/2157/29108/2153/2717/3959/10321/10092/2641/1191/10493/51719/1621/3240/25797/5873/6386/302/7057/671/2919/6694/10097/5154/3481/116844/566/1991/22915/1992/25801/6678/5552/6283/55313/6093/5611/23191/710…
BP	GO:0006959	humoral immune response	220	-0.334059418828224	-1.88284174517918	2.80599566972735e-07	2.44815579184599e-05	1.97134296796804e-05	2791	tags=27%, list=14%, signal=24%	10407/54209/6374/6278/1672/5196/26525/8547/4049/3263/4851/3576/722/6373/326/2213/1191/733/3627/716/1755/7942/5197/3467/5452/140832/259239/3448/2919/3426/64127/51279/4283/5319/566/732/7030/1991/3075/6283/325/140686/729230/1673/710/5266/1668/5473/6590/1378/4057/1669/820/717/1511/7124/130120/6280/3553/4179
CC	GO:0060205	cytoplasmic vesicle lumen	315	-0.300170999493552	-1.77590983606859	3.16767315662014e-07	2.73430850987402e-05	2.20176341356564e-05	4556	tags=34%, list=22%, signal=27%	5036/6282/55832/10487/8993/2665/7077/3699/5627/1774/6947/350/9535/5267/2720/3310/29099/7424/83716/23621/3837/2922/1727/10577/978/5657/197/8566/6286/3671/201294/3417/2992/6278/2162/10490/2512/5196/4332/2157/29108/2153/2717/3959/10321/10092/2641/1191/10493/51719/1621/3240/25797/5873/6386/302/7057/671/2919/6694/10097/5154/3481/116844/566/1991/22915/1992/25801/6678/5552/6283/55313/6093/5611/23191/710…
BP	GO:0002274	myeloid leukocyte activation	212	-0.339799414487455	-1.90793440708721	3.23142147485976e-07	2.75997408915917e-05	2.22243025977336e-05	5171	tags=43%, list=25%, signal=33%	3727/116449/867/10814/5321/4853/4055/64109/10394/84106/4495/3458/4878/10666/55904/6556/3460/8692/55361/7107/80149/3694/11314/3430/145581/945/3965/5663/133396/6338/1050/3689/8877/201294/7097/54209/6688/9846/3586/7189/56670/3579/8399/5724/29108/8291/3576/11277/7096/8773/2213/1191/5170/1435/8754/3606/5359/10135/10333/7099/7057/671/3598/55509/2294/566/90865/338339/22918/22904/6283/199/728/7305/8832/7…
BP	GO:0019731	antibacterial humoral response	43	-0.585592576466887	-2.46701197232005	3.48846177793034e-07	2.94847696522154e-05	2.37421954557167e-05	1581	tags=40%, list=8%, signal=37%	259240/283/1672/1755/140832/259239/64127/5319/1991/140686/5266/1668/6590/4057/1669/820/1511
BP	GO:0000819	sister chromatid segregation	186	0.393906999120914	1.95449021788981	3.65055144844906e-07	3.03504912251554e-05	2.44393055582346e-05	4962	tags=42%, list=24%, signal=32%	472/51433/11331/9735/83540/8881/256364/55795/8313/9787/54908/4751/29781/79980/148479/129563/9212/84861/84101/699/7155/9700/2237/701/7517/5901/26271/10592/283489/3550/79003/8452/6421/51451/10664/54617/3192/8658/9184/26993/51434/1663/9126/4926/51115/8260/10734/55755/27436/9319/11130/1063/3619/7283/23126/79075/8379/29127/3833/9918/23212/25906/10726/81930/3835/23310/9183/55869/246184/9525/23383/7153/…
BP	GO:0000070	mitotic sister chromatid segregation	159	0.403958945869737	1.96150776373359	3.66569896483267e-07	3.03504912251554e-05	2.44393055582346e-05	5415	tags=46%, list=27%, signal=34%	472/51433/9735/83540/8881/256364/55795/9787/54908/4751/29781/79980/148479/129563/9212/84861/84101/699/9700/701/7517/5901/26271/10592/283489/3550/79003/8452/51451/54617/3192/8658/9184/26993/51434/9126/4926/51115/8260/55755/27436/9319/11130/1063/3619/7283/23126/79075/8379/29127/3833/9918/23212/25906/10726/81930/3835/23310/9183/246184/9525/23383/10615/54892/5885/7272/7273/29945/113130/91272/24137/10…
MF	GO:0008173	RNA methyltransferase activity	58	0.561844398477996	2.30686968058191	3.91783962230322e-07	3.21104552478468e-05	2.58564917975929e-05	6796	tags=71%, list=33%, signal=47%	144233/55006/2091/24140/79066/79922/55695/6894/51106/4839/56339/1787/27292/27037/54482/113802/152992/79979/93587/158234/221078/54888/4234/115708/64216/10436/55783/55798/9836/54931/96764/91893/80745/64863/79828/55039/8731/127253/196074/29063/91801
MF	GO:0005126	cytokine receptor binding	252	-0.317969050596217	-1.81440621225951	4.16864369679758e-07	3.38243749558156e-05	2.72366015010764e-05	2951	tags=27%, list=14%, signal=23%	3556/9244/8737/7292/6374/1672/5196/26525/3586/3589/4803/7189/29108/4049/8744/58533/3576/1442/7187/6373/6369/2280/6387/1435/3627/3606/6386/5197/3467/8740/3448/29097/2919/6360/6774/841/4283/3594/116844/9180/9958/729230/1673/58191/10763/5473/8837/3690/8743/3717/7422/3600/146722/3557/503841/10673/7100/7124/3570/6355/6772/246778/3597/3567/51192/3553/1437/637
CC	GO:0034774	secretory granule lumen	312	-0.30335662452824	-1.78903162614364	4.40426268835571e-07	3.53823638151665e-05	2.84911500850692e-05	4556	tags=34%, list=22%, signal=27%	5036/6282/55832/10487/8993/2665/7077/3699/5627/1774/6947/350/9535/5267/2720/3310/29099/7424/83716/3837/2922/1727/10577/978/5657/197/8566/6286/3671/201294/3417/2992/6278/2162/10490/2512/5196/4332/2157/29108/2153/2717/3959/10321/10092/2641/1191/10493/51719/1621/3240/25797/5873/6386/302/7057/671/2919/6694/10097/5154/3481/116844/566/1991/22915/1992/25801/6678/5552/6283/55313/6093/5611/23191/710/12601…
BP	GO:0006400	tRNA modification	84	0.495435614190575	2.20053244402636	4.66698553606111e-07	3.71254123917646e-05	2.98947153997227e-05	5396	tags=56%, list=26%, signal=41%	144233/55006/24140/54859/55250/6894/64172/64118/84881/51504/51654/57505/84705/1787/55687/55152/129450/11180/54482/55253/285605/152992/79979/80324/93587/158234/134637/54901/3028/221078/23587/54888/54522/4234/115708/54920/150962/55798/9836/54931/51605/25821/54517/80745/63892/142940/90353
CC	GO:0000775	chromosome, centromeric region	184	0.390522977420279	1.93721437955997	4.9597713736838e-07	3.90714416757964e-05	3.14617280699595e-05	5423	tags=42%, list=27%, signal=31%	27085/1058/23279/9735/83540/115426/54908/4751/401541/79980/55746/348995/54069/9212/699/51112/79902/23291/79172/701/25942/201161/1788/4928/283489/5905/5501/6839/79003/11243/64769/10664/3192/7158/9184/57122/10320/11335/6396/9126/79723/64946/92822/11143/79677/10734/11130/1063/3619/9793/79075/8379/147841/9918/220134/11339/9031/79023/81930/79019/3835/23310/9183/7153/10615/57405/5885/11258/7272/23219/1…
BP	GO:0042274	ribosomal small subunit biogenesis	65	0.528532446766168	2.22510377016834	5.65176731680626e-07	4.40946538543904e-05	3.55065989224863e-05	6222	tags=57%, list=31%, signal=40%	10171/6169/6209/88745/6234/64745/4869/25926/9790/65095/5822/6217/6223/6193/705/28987/57050/90121/6208/9277/23212/57647/6194/83732/10436/29777/55813/6227/10885/26284/84946/6202/6201/6230/25879/51081/64963
BP	GO:0098813	nuclear chromosome segregation	250	0.357351034305849	1.84517254986051	5.91084755590788e-07	4.56767781606062e-05	3.6780582235108e-05	5415	tags=41%, list=27%, signal=31%	472/10609/51433/256006/11331/9735/83540/8881/256364/152185/55795/8313/9787/54908/4751/29781/79980/148479/129563/9212/4292/84861/84101/699/7155/51112/9700/80198/57820/2237/701/7517/5901/26271/10592/283489/3550/79003/8452/1778/6421/197342/51451/10664/54617/3192/8658/9184/26993/51434/22933/256126/57697/1663/9126/4926/51115/8260/898/10734/10096/55755/27436/9319/11130/1063/3619/7283/23126/56159/79075/…
BP	GO:0071706	tumor necrosis factor superfamily cytokine production	161	-0.360443154695649	-1.92263425612169	6.37580578214675e-07	4.82482128511562e-05	3.88511937998167e-05	2846	tags=32%, list=14%, signal=27%	945/3965/5663/7128/8737/5914/140885/7097/54209/948/5196/3586/5724/29108/558/943/284/101/11277/7096/1191/5795/7099/7057/671/353514/64135/64127/6774/566/90865/50856/7855/23586/7305/10859/8832/64581/947/729230/1536/11213/942/29126/27202/4057/3717/51738/23643/120892/8767
BP	GO:1903555	regulation of tumor necrosis factor superfamily cytokine production	161	-0.360443154695649	-1.92263425612169	6.37580578214675e-07	4.82482128511562e-05	3.88511937998167e-05	2846	tags=32%, list=14%, signal=27%	945/3965/5663/7128/8737/5914/140885/7097/54209/948/5196/3586/5724/29108/558/943/284/101/11277/7096/1191/5795/7099/7057/671/353514/64135/64127/6774/566/90865/50856/7855/23586/7305/10859/8832/64581/947/729230/1536/11213/942/29126/27202/4057/3717/51738/23643/120892/8767
CC	GO:0070603	SWI/SNF superfamily-type complex	70	0.513120978177562	2.20420807678578	6.42199530185466e-07	4.82482128511562e-05	3.88511937998167e-05	4577	tags=50%, list=22%, signal=39%	1107/6594/8110/6601/10445/3065/54107/55274/57504/5931/6598/9112/9219/8607/5928/86/10856/57634/7528/1108/124944/283899/54617/10524/6602/55929/9437/6760/2186/10042/8295/6603/8289/10847/83444
BP	GO:0032755	positive regulation of interleukin-6 production	88	-0.444101077691386	-2.1534318312823	6.80329751472551e-07	5.06439963619108e-05	4.07803647261238e-05	4605	tags=44%, list=23%, signal=34%	51284/3458/3605/338322/4155/8692/23765/3965/3556/7292/7097/10288/948/7189/5724/29108/7096/5452/10333/7099/353514/64135/64127/6774/90865/199/23586/7305/64581/8808/388325/2150/400709/7124/3570/51311/3553/55122/8767
BP	GO:0000723	telomere maintenance	124	0.433675176279598	2.02591004998959	7.36617527042959e-07	5.42649580560685e-05	4.36960931274104e-05	6451	tags=56%, list=32%, signal=38%	472/6118/1736/7486/10574/7515/4751/3184/26277/65057/10575/6117/2547/9212/54433/7203/5981/50485/170506/2237/7517/1763/80169/10576/3364/4216/10039/7014/10694/26272/55651/85456/908/3192/9894/8658/5609/79618/9156/79677/898/23293/5394/6950/92345/135458/328/3104/3183/55869/2072/4609/3178/54386/8550/7874/51750/5588/3326/54552/545/11284/641/84464/80351/10111/26354/80119/225689
MF	GO:0016887	ATP hydrolysis activity	256	0.356902296226203	1.8439965156451	7.42347836359823e-07	5.42649580560685e-05	4.36960931274104e-05	5267	tags=41%, list=26%, signal=31%	1107/4176/5379/54606/11218/3329/1974/7486/57696/4931/1665/10396/21/7415/55794/56916/60625/2071/9416/3312/317781/4174/4292/476/8607/51202/4172/11325/55661/5189/11269/5383/1653/170506/84896/1655/10856/1763/4175/56897/64848/1973/79039/7919/9361/6782/10212/113510/11127/10112/5395/1108/23200/24/51182/57062/9775/8886/3796/54617/51761/4643/89797/57697/63979/1663/374868/23400/489/10521/5387/84515/9188/55…
CC	GO:0035579	specific granule membrane	90	-0.443693095203362	-2.15354646177742	7.56743872449582e-07	5.48233909022849e-05	4.41457633110391e-05	4307	tags=47%, list=21%, signal=37%	196527/51382/2040/5329/121260/158747/401258/10857/8514/945/79895/326624/5023/3689/160364/2204/948/199675/101/8773/23250/64386/221/5795/53831/719/441864/7133/10970/6515/54918/338339/22918/634/1088/1536/80331/1084/6616/2358/102/23601
CC	GO:0000793	condensed chromosome	221	0.366207995273406	1.85872306908159	7.7532468076803e-07	5.52950486776876e-05	4.45255590911624e-05	5415	tags=42%, list=27%, signal=31%	120/10609/27085/1058/23279/6419/9735/83540/54908/4751/29781/22920/79980/55746/348995/9212/4292/699/25777/51112/79902/23291/79172/57820/701/25942/10592/201161/4928/3364/283489/5905/493861/5501/6839/79003/11243/7329/64769/10664/3192/84365/7158/9184/57122/26013/256126/11335/6396/9126/64946/197370/92822/79677/171482/10734/11130/1063/3619/7283/9793/56159/8379/147841/9918/23212/220134/9031/79023/135458…
CC	GO:1904949	ATPase complex	71	0.519352632239362	2.23381299642731	7.78970226055296e-07	5.52950486776876e-05	4.45255590911624e-05	4577	tags=51%, list=22%, signal=39%	1107/6594/8110/6601/10445/3065/54107/55274/57504/7415/5931/6598/9112/9219/8607/5928/86/10856/57634/7528/1108/124944/283899/54617/10524/6602/55929/9437/6760/2186/10042/8295/6603/8289/10847/83444
CC	GO:0070821	tertiary granule membrane	73	-0.475499339562649	-2.22716762586698	7.83698619415095e-07	5.52950486776876e-05	4.45255590911624e-05	4336	tags=49%, list=21%, signal=39%	6556/196527/2040/57826/8514/11314/945/79895/3687/3689/140885/160364/10288/2204/199675/5724/23218/101/8773/23250/53831/441864/8778/8972/6515/338339/22918/84418/634/1088/1536/84443/6616/2358/102/23601
BP	GO:0032200	telomere organization	125	0.425647590953853	1.99034393064853	1.04698177147117e-06	7.32345697734231e-05	5.89711057669833e-05	4357	tags=42%, list=21%, signal=34%	472/6118/1736/7486/10574/7515/4751/3184/26277/65057/10575/6117/2547/9212/54433/7203/5981/50485/170506/2237/7517/1763/80169/10576/3364/4216/10039/7014/10694/26272/55651/85456/908/3192/9894/8658/5609/79618/9156/79677/898/23293/5394/6950/92345/135458/328/3104/3183/55869/2072/4609/3178
BP	GO:0042273	ribosomal large subunit biogenesis	67	0.520264454967104	2.21816567610247	1.18696429686147e-06	8.23164812370428e-05	6.62841870501051e-05	4712	tags=52%, list=23%, signal=40%	140801/2971/6169/6122/4931/55759/55794/81887/6147/285855/4839/6125/4869/4736/6130/54663/84549/6175/9875/79707/6128/23560/55651/8886/84365/9045/51491/3692/55052/23212/51018/55299/10969/26156/26155
CC	GO:0000781	chromosome, telomeric region	131	0.425652334964482	2.01734811265291	1.26486845883272e-06	8.69757853810905e-05	7.00360260836279e-05	3132	tags=34%, list=15%, signal=29%	472/4176/4436/11200/5431/6118/7486/7515/26277/65057/6117/2547/4174/54433/80335/25777/4172/4221/170506/2237/7517/1763/4175/56897/80169/10635/2145/493861/5813/5501/55655/7014/23595/55651/84321/23028/9894/8658/7158/5000/79618/22933/11335/197370/79677
MF	GO:0019843	rRNA binding	61	0.529473472335637	2.19633730342186	1.29952712086538e-06	8.86080929302661e-05	7.13504187457885e-05	6498	tags=69%, list=32%, signal=47%	6188/29074/1938/2971/6203/6136/6132/6191/51335/64968/55794/23107/6147/84881/6205/6125/4869/55037/6143/6175/1153/130916/6193/6207/9188/84678/55052/6208/23212/10436/55299/54948/6167/51204/26284/84154/65003/51081/60493/64963/22868/6133
BP	GO:0032731	positive regulation of interleukin-1 beta production	58	-0.515784263219551	-2.28905442496158	1.32128225036184e-06	8.93407014952997e-05	7.19403414736486e-05	2538	tags=47%, list=12%, signal=41%	3428/3965/24145/948/1958/4332/29108/10333/7099/353514/64127/6774/841/566/260434/7855/7305/115362/64581/2150/834/3717/7124/22900/51311/9447/8767
BP	GO:0032602	chemokine production	92	-0.432460892713828	-2.11681604629937	1.3366643695955e-06	8.96338404537015e-05	7.21763874909027e-05	5879	tags=58%, list=29%, signal=41%	727/3929/112744/2532/4615/4035/9370/255231/57506/247/54210/51284/3458/3605/4938/4155/23765/3574/6868/3965/2867/7292/140885/7097/54209/3586/1958/347/2865/29108/5610/326/3606/27159/7099/3091/64127/566/1991/90865/245937/199/8832/64581/10631/2150/7124/3570/9314/4210/3553/8767/11006
BP	GO:0000154	rRNA modification	30	0.655382380430848	2.34315175236549	1.40432250769675e-06	9.33989576020612e-05	7.52081950411886e-05	4032	tags=63%, list=20%, signal=51%	27079/55006/1736/2091/79066/79922/55695/51106/84881/285367/54433/4839/51504/27292/55651/113000/64216/92345/10436
CC	GO:0015935	small ribosomal subunit	67	0.515059239413435	2.1959730577761	1.57740801834105e-06	0.000104057631388775	8.37909419755492e-05	6222	tags=58%, list=31%, signal=41%	6188/6187/6203/6209/64949/28973/7818/6191/64968/51116/23107/6234/6205/4869/6217/6223/55173/64951/6193/10240/6228/6207/60488/6208/6204/6233/6194/6227/65993/64969/83939/6202/6224/6201/51021/6230/64965/51081/64963
MF	GO:0003712	transcription coregulator activity	470	0.3024593505955	1.65822692696545	1.71709041850859e-06	0.000112358642385312	9.04752141568998e-05	5945	tags=41%, list=29%, signal=30%	694/3275/79960/4665/286205/2113/25/126272/8110/7089/8409/9282/84969/9049/9044/6601/283149/3065/10155/6427/7832/51460/55274/23309/1822/3337/8721/84851/4294/6878/57504/5245/64900/2648/9792/4863/10432/6598/26145/10463/9139/9112/5195/9913/8864/9219/8607/3159/79084/84193/86/57727/4869/9500/1653/440498/11315/10856/24148/25942/79039/84922/5585/2145/8841/2521/1788/4928/7536/9425/8464/708/126374/23076/200…
BP	GO:0006260	DNA replication	250	0.34902913897779	1.80220266493497	1.97999289763328e-06	0.000128525298971172	0.000103493186657767	6663	tags=50%, list=33%, signal=34%	6241/3399/4176/3978/6419/29803/6118/54107/8412/23594/8208/7157/7486/11232/58525/84296/5428/466/5931/9416/6117/63922/4174/9093/3159/5928/4172/5981/6749/11124/50485/2237/1763/4175/56897/80169/23649/25942/26271/3725/5813/5558/7014/197342/23595/23560/1877/54617/64318/5000/253714/57697/57379/345643/1663/9126/11143/898/11169/9188/4678/5557/57695/4784/116447/5985/51659/10721/79075/84268/4781/84083/5425/…
CC	GO:0120114	Sm-like protein family complex	52	0.557246874406435	2.23807573947939	2.03669265044436e-06	0.000131156540997663	0.000105611957237328	4928	tags=58%, list=24%, signal=44%	11218/10594/51631/9416/10713/26121/55015/24148/10465/7919/11171/10946/54960/6607/27336/50628/55692/83443/1207/9343/10992/9129/25766/54957/10291/51747/51634/96764/6606/8487
BP	GO:0010833	telomere maintenance via telomere lengthening	75	0.488559597622286	2.12164305415225	2.1216978427872e-06	0.000134513517022045	0.000108315114896389	6451	tags=64%, list=32%, signal=44%	472/1736/10574/4751/26277/65057/10575/6117/9212/54433/7203/5981/170506/80169/10576/4216/7014/10694/26272/55651/85456/908/3192/9894/8658/5609/79618/23293/5394/6950/92345/3104/3183/2072/3178/54386/8550/51750/5588/3326/54552/545/11284/84464/80351/10111/80119/225689
BP	GO:0051052	regulation of DNA metabolic process	316	0.330089764669561	1.7405662083973	2.12197808464651e-06	0.000134513517022045	0.000108315114896389	6016	tags=43%, list=30%, signal=31%	472/80762/28984/25849/6188/6419/4436/6118/1736/80311/84309/10155/7157/56941/7486/10574/11232/7515/8313/4931/4751/3184/26277/196528/65057/56916/10575/54737/54929/63922/54069/9212/4292/4968/3575/7203/4221/4869/170506/79000/56897/80169/10576/10635/7919/2521/4216/10039/9131/5558/55611/7014/10694/26272/908/57332/23028/3192/8658/7158/5609/79618/63979/1663/4152/11143/9466/4255/322/64110/81931/23293/3838…
BP	GO:0032543	mitochondrial translation	72	0.495090040763701	2.13495252588228	2.47139196435994e-06	0.000155448638750516	0.000125172826787288	6860	tags=65%, list=34%, signal=43%	28973/6472/51335/64968/51116/5188/23107/84881/285367/283459/92170/51654/57505/55037/23395/10102/708/84545/64951/57038/7284/60488/84273/84340/124454/9617/55699/10128/54931/54948/65993/55157/51258/51204/219402/51067/51069/28958/51021/84769/51081/80222/64963/22868/54938/55005/54460
MF	GO:0000049	tRNA binding	57	0.528676285824164	2.17049612754513	2.66080267263703e-06	0.000164917757425619	0.000132797701223463	6908	tags=72%, list=34%, signal=48%	1915/23107/112487/79693/84881/60678/57505/51091/55687/55152/129450/26024/57510/80324/93587/158234/2193/146857/3028/118672/221078/23587/54888/4234/54920/124454/55699/54931/10667/11260/55157/51095/83939/90353/51067/54974/9255/3508/54938/91801/9147
BP	GO:2001252	positive regulation of chromosome organization	73	0.487869172750048	2.11029026847169	2.66258642134041e-06	0.000164917757425619	0.000132797701223463	6451	tags=60%, list=32%, signal=41%	472/1736/10155/10574/4751/3184/65057/10575/54737/9212/7203/170506/2237/10576/57343/4216/7014/10694/6421/26272/908/8658/83852/5609/79618/1663/4926/51535/6950/92345/22880/3178/5885/8550/51750/5588/545/11284/1786/84464/80351/10111/26354/225689
BP	GO:0061844	antimicrobial humoral immune response mediated by antimicrobial peptide	66	-0.486256288227075	-2.20801113621129	2.87134132811971e-06	0.000175835444170047	0.000141589014693704	5185	tags=48%, list=25%, signal=36%	140850/5968/6406/5967/8993/3605/354/116842/283/10407/6374/6278/1672/5196/3576/6373/3627/5197/2919/64127/4283/5319/1991/6283/1673/1668/5473/4057/1669/820/130120/6280
BP	GO:0043270	positive regulation of ion transport	264	-0.302283219340999	-1.74451213379735	2.8821930089495e-06	0.000175835444170047	0.000141589014693704	5183	tags=38%, list=25%, signal=28%	5027/1141/27092/3753/2048/5321/5318/389816/885/551/65018/84766/59272/117/3458/6330/5028/4878/6857/287/783/57214/1908/196527/3460/6532/1020/10063/288/581/6569/207/552/85358/387129/482/6865/5663/2852/9001/5023/183/54209/1051/490/5024/5608/5020/8399/5724/4638/7200/10368/781/9536/3746/2641/3799/6262/342667/3958/6373/22953/65266/5170/6387/57158/3627/799/9446/3688/9002/353514/8529/3779/4283/5319/1579/1…
BP	GO:0032642	regulation of chemokine production	91	-0.430146142150594	-2.10308305507924	2.92526080368604e-06	0.000177131090754541	0.000142632315856082	5879	tags=57%, list=29%, signal=41%	727/3929/112744/2532/4615/4035/9370/255231/57506/247/51284/3458/3605/4938/4155/23765/3574/6868/3965/2867/7292/140885/7097/54209/3586/1958/347/2865/29108/5610/326/3606/27159/7099/3091/64127/566/1991/90865/245937/199/8832/64581/10631/2150/7124/3570/9314/4210/3553/8767/11006
BP	GO:0050830	defense response to Gram-positive bacterium	85	-0.435155807237451	-2.0865578977406	3.07802706801368e-06	0.000185000826887874	0.000148969310028545	2764	tags=48%, list=14%, signal=42%	3929/112744/4615/6992/414325/3148/5320/254773/353143/8993/3605/3140/6868/29110/283/7097/1672/948/29108/4049/219972/245932/114770/1755/115361/64127/5319/728/1673/1668/1669/503841/2634/820/1511/7124/245939/55576/130120/8767/163351
CC	GO:0035580	specific granule lumen	61	-0.486276377209811	-2.16007673625144	3.1035815509593e-06	0.000185165152238851	0.00014910163070282	5411	tags=51%, list=27%, signal=37%	5199/4758/6709/5806/84766/10394/8993/7077/1774/6947/3837/8566/10321/3240/25797/5873/671/2919/116844/1991/23191/126014/10855/56729/10562/3934/6590/4057/1669/820/1522
BP	GO:0071824	protein-DNA complex subunit organization	159	0.385293959906845	1.8708759922367	3.45240369483731e-06	0.000203713876476595	0.000164037729627833	6553	tags=50%, list=32%, signal=34%	7067/7343/1058/6601/9735/54107/8208/7157/9787/401541/6878/196528/6925/23270/6598/9013/2960/79711/54069/3159/5928/51112/79172/4869/201161/55290/6882/79003/10664/54617/23198/6602/6879/55929/64946/25842/8888/1063/4678/55011/23126/2186/9733/6603/5893/64754/85453/54700/11339/64425/6908/8289/64061/257218/83743/4609/6046/10847/29072/266812/23523/4676/6597/4674/254048/1060/79903/54623/51053/6944/9271/683…
BP	GO:0071280	cellular response to copper ion	28	-0.645886243837969	-2.41645642583871	3.46469250108087e-06	0.000203713876476595	0.000164037729627833	4050	tags=57%, list=20%, signal=46%	3297/84560/23621/84557/358/4504/4502/326343/538/8678/1544/645745/4490/4489/4499/4493
BP	GO:0001819	positive regulation of cytokine production	444	-0.258995075983495	-1.57123837052015	3.55117415152635e-06	0.000207296597593416	0.000166922665342855	2899	tags=25%, list=14%, signal=22%	3556/8877/2867/8737/5914/79679/7292/7097/54209/84282/1051/10288/948/672/5196/3586/7189/3303/1958/5724/4602/4332/2865/29108/4049/144811/943/5610/5142/9475/101/7096/326/5600/1191/117854/4192/338321/3606/27159/5795/5452/10333/7099/719/7057/3663/353514/51043/64135/150372/3091/64127/6774/841/3594/5319/566/116337/1991/90865/260434/7855/245937/199/728/23586/7305/115362/10859/8832/64581/947/22925/729230/…
BP	GO:0140694	non-membrane-bounded organelle assembly	340	0.324262998036667	1.72598648637605	3.88145312034276e-06	0.000224957932989008	0.000181144206902011	6258	tags=46%, list=31%, signal=33%	1058/6188/140801/8086/9735/11200/6169/6209/256364/71/152185/6122/128486/79884/9787/4751/23015/2648/55794/51116/10432/6147/6234/79441/9212/4292/80153/4839/85378/6125/51112/57519/79959/4869/153241/5601/80817/6175/26271/1153/9855/5822/116840/22974/8841/1906/9851/6223/708/163786/130916/29883/93323/55722/10769/27229/79003/1778/26580/6128/6193/3796/4733/54617/3192/9662/8658/550/55559/203068/55592/6722/…
BP	GO:0031123	RNA 3'-end processing	97	0.449212060545637	2.03272590858397	4.2090761983049e-06	0.000236341174960907	0.000190310402161611	5159	tags=44%, list=25%, signal=33%	58490/1736/2091/91746/11340/81608/79882/170506/7884/55656/6829/23016/23404/26024/580/8189/11052/10898/79033/114034/60528/64852/25888/64506/7936/29101/1478/3028/5394/56915/51728/64895/11051/54931/79869/6227/29894/80789/55197/26512/23283/51095/22916
BP	GO:0090670	RNA localization to Cajal body	19	0.725301732436238	2.29632816472805	4.22349893632382e-06	0.000236341174960907	0.000190310402161611	4018	tags=68%, list=20%, signal=55%	1736/10574/10575/8607/7203/10856/10576/10694/55651/908/5394/6950/92345
BP	GO:0090671	telomerase RNA localization to Cajal body	19	0.725301732436238	2.29632816472805	4.22349893632382e-06	0.000236341174960907	0.000190310402161611	4018	tags=68%, list=20%, signal=55%	1736/10574/10575/8607/7203/10856/10576/10694/55651/908/5394/6950/92345
BP	GO:0090672	telomerase RNA localization	19	0.725301732436238	2.29632816472805	4.22349893632382e-06	0.000236341174960907	0.000190310402161611	4018	tags=68%, list=20%, signal=55%	1736/10574/10575/8607/7203/10856/10576/10694/55651/908/5394/6950/92345
BP	GO:0090685	RNA localization to nucleus	19	0.725301732436238	2.29632816472805	4.22349893632382e-06	0.000236341174960907	0.000190310402161611	4018	tags=68%, list=20%, signal=55%	1736/10574/10575/8607/7203/10856/10576/10694/55651/908/5394/6950/92345
CC	GO:0042788	polysomal ribosome	32	0.6204247288742	2.24367126813227	4.26126665764612e-06	0.000236821353836579	0.000190697059437703	2981	tags=44%, list=15%, signal=37%	6142/1938/6169/6141/6132/6234/6161/25873/4736/6130/8667/6143/6128/6228
BP	GO:0009615	response to virus	335	-0.277918322915131	-1.66052561215061	4.87778265685899e-06	0.000269240329780638	0.000216801983180263	3838	tags=31%, list=19%, signal=26%	80149/3694/23765/581/10410/6773/3428/29110/24138/2131/439996/3965/10577/3659/53840/7128/103/10346/3687/100507436/91607/201294/7292/7097/84282/6041/200316/27297/8547/220001/665/8399/29108/5610/81622/377630/83666/7187/11277/3433/4600/5600/1191/8638/117854/6387/8372/3627/81570/8091/338321/5371/1755/5359/3467/5452/81030/9201/3448/3663/64135/282616/55509/3091/3454/4283/3594/6397/85363/566/23586/1984/1…
MF	GO:0003697	single-stranded DNA binding	112	0.432740466740614	1.99743827292081	5.31147414799214e-06	0.000290933302518218	0.000234269943921562	5148	tags=44%, list=25%, signal=33%	6594/4176/6419/4436/55775/5093/3329/6118/7157/56941/129401/57109/6117/4174/4292/2073/5436/7555/4172/50485/170506/4175/80169/10635/10592/1408/9361/5813/7014/5395/3192/1663/79677/84515/7508/5893/23635/8438/84083/2072/3178/10128/54386/64710/50804/254394/51444/1660/8939
BP	GO:0051304	chromosome separation	93	0.455908886805095	2.05152274159328	5.3425021044139e-06	0.000290933302518218	0.000234269943921562	4735	tags=47%, list=23%, signal=36%	472/51433/9735/8881/55795/9787/54908/29781/56916/129563/9212/4292/84861/84101/699/7155/9700/80198/701/7517/26271/3550/8452/197342/51451/9184/51434/57697/4926/55755/9319/11130/1063/56159/8379/25906/9183/246184/2072/7153/1459/5885/9400/7272
BP	GO:0045839	negative regulation of mitotic nuclear division	48	0.545674476060815	2.15798544492255	5.41729122541182e-06	0.000291401878541478	0.000234647258164181	4735	tags=54%, list=23%, signal=42%	472/27085/9735/55795/54908/9212/84861/84101/699/701/7517/26271/3550/51451/655/9184/55755/9319/11130/1063/8379/25906/9183/1111/5885/7272
BP	GO:0030488	tRNA methylation	39	0.595274782908378	2.23939460875472	5.42293365291634e-06	0.000291401878541478	0.000234647258164181	5878	tags=72%, list=29%, signal=51%	144233/55006/24140/6894/51504/84705/1787/55152/11180/54482/152992/79979/93587/158234/3028/221078/54888/4234/115708/55798/9836/54931/51605/25821/80745/63892/79828/55039
BP	GO:1904872	regulation of telomerase RNA localization to Cajal body	18	0.727657702135949	2.29579947062197	5.5853509669804e-06	0.000298154853592624	0.000240084996205314	4018	tags=72%, list=20%, signal=58%	1736/10574/10575/8607/7203/10856/10576/10694/55651/908/5394/6950/92345
MF	GO:0038187	pattern recognition receptor activity	26	-0.643384499060296	-2.37458289157514	5.73814002546662e-06	0.000304308942265596	0.000245040489426015	3338	tags=62%, list=16%, signal=52%	8685/81035/7097/948/5724/114770/1755/7099/64127/85363/338339/64581/22900/51311/23643/26253
BP	GO:0006261	DNA-dependent DNA replication	145	0.400703330726128	1.91789148475403	6.16471841566714e-06	0.000324808605355345	0.000261547554381722	6002	tags=50%, list=29%, signal=35%	4176/3978/6419/54107/23594/7486/11232/58525/84296/5428/9416/6117/63922/4174/9093/3159/4172/5981/50485/2237/1763/4175/56897/23649/26271/5813/5558/7014/197342/23595/54617/64318/5000/253714/57697/57379/1663/11143/898/11169/9188/5557/5985/10721/79075/84268/84083/5425/441161/55345/9400/5984/64710/5427/79733/254394/5980/51750/201973/64863/10293/64785/8914/5426/55218/30968/545/51053/92667/5001/11284/641
MF	GO:0042379	chemokine receptor binding	61	-0.475092249925931	-2.11039599029416	6.43123175434341e-06	0.000336664609385435	0.000271094434629607	3098	tags=39%, list=15%, signal=33%	6368/6374/1672/5196/3576/6373/6369/6387/3627/5197/29097/2919/6360/6774/4283/729230/1673/58191/10763/5473/503841/6355/6772/51192
BP	GO:2001251	negative regulation of chromosome organization	79	0.469294218183724	2.067359090321	6.63188132680982e-06	0.000344942853113685	0.000277760373788857	6365	tags=62%, list=31%, signal=43%	472/6419/9735/55795/7515/54908/26277/65057/9212/84861/84101/699/9700/701/7517/80169/26271/3550/7014/51451/3192/8658/9184/8260/55755/9319/11130/23293/1063/8379/5394/25906/3183/9183/2072/7153/3178/54386/5885/7272/51750/4085/54552/84464/55055/80351/10111/5347/80119
CC	GO:0005819	spindle	368	0.312203022053111	1.68131382940642	6.80842060263848e-06	0.000351869584521074	0.000283338026688415	4970	tags=36%, list=24%, signal=27%	51433/23384/11186/6188/252969/8409/8086/994/9735/8881/256364/152185/2010/79884/9787/54908/4751/22920/51335/2648/56271/79649/83473/57553/79969/79441/9212/84861/6196/85378/121441/9700/79902/4869/701/23035/90799/23331/79000/80817/292/26271/8874/201161/22974/8841/9391/57509/283489/5905/93323/3550/55700/10769/11127/27229/8452/10112/126695/1877/3796/60509/54617/3192/8658/57805/3315/55559/51434/22933/11…
BP	GO:0006284	base-excision repair	41	0.565593734801874	2.17095635027854	7.32746646764274e-06	0.000376297866572489	0.000303008556726572	5582	tags=63%, list=27%, signal=46%	6188/252969/3978/4595/6118/7486/7515/5428/6117/2073/4968/10038/79661/2237/1763/7374/55170/7507/4350/10721/328/27301/6996/55031/4913/5426
BP	GO:0052547	regulation of peptidase activity	425	-0.259274898481801	-1.56796854839682	7.4011850708849e-06	0.000377693180284026	0.000304132113439143	4436	tags=30%, list=22%, signal=24%	10018/2192/331/6195/1718/7077/3699/5627/27074/1942/4155/58484/5329/117584/144568/90199/3297/5696/140902/4318/5978/5267/7035/2876/842/55075/1365/581/207/3428/89780/259240/7448/3965/27344/2852/391253/5023/183/197/444/835/4671/239/2903/27166/10395/26952/4803/358/1294/29108/54475/4504/387/9475/10816/5858/3698/4217/112401/1471/84651/347365/5371/3053/302/140832/8740/6300/414899/259239/7057/6694/6774/34…
BP	GO:0010951	negative regulation of endopeptidase activity	235	-0.305160642917419	-1.72979748804466	7.88711216229691e-06	0.000399975175530482	0.000322074376259059	6966	tags=51%, list=34%, signal=34%	3273/10047/351/5273/6423/5062/3164/26998/12/409/684/2537/1474/1470/89932/6478/5076/57119/408187/6690/1457/56925/27290/6653/25824/727/5265/340267/83596/153218/2810/1469/831/6317/5045/6695/7076/718/8996/3933/128817/9491/5272/51377/7429/551/404203/59082/866/331/6195/1718/7077/3699/5627/27074/5329/117584/144568/90199/4318/5267/7035/2876/207/3428/259240/7448/27344/391253/183/197/4671/26952/4803/358/12…
BP	GO:0032640	tumor necrosis factor production	156	-0.3476483506052	-1.84944339072744	8.17685180195091e-06	0.000409410657783101	0.000329672165439813	3439	tags=31%, list=17%, signal=26%	945/3965/5663/7128/8737/5914/140885/7097/54209/948/5196/3586/5724/29108/558/943/284/11277/7096/1191/5795/7099/7057/671/353514/64135/64127/6774/566/90865/50856/7855/23586/7305/10859/8832/64581/947/729230/1536/11213/27202/4057/3717/51738/23643/120892/8767
BP	GO:0032680	regulation of tumor necrosis factor production	156	-0.3476483506052	-1.84944339072744	8.17685180195091e-06	0.000409410657783101	0.000329672165439813	3439	tags=31%, list=17%, signal=26%	945/3965/5663/7128/8737/5914/140885/7097/54209/948/5196/3586/5724/29108/558/943/284/11277/7096/1191/5795/7099/7057/671/353514/64135/64127/6774/566/90865/50856/7855/23586/7305/10859/8832/64581/947/729230/1536/11213/27202/4057/3717/51738/23643/120892/8767
BP	GO:0032635	interleukin-6 production	135	-0.36290579551689	-1.88688176439715	8.27499973828303e-06	0.000409410657783101	0.000329672165439813	2951	tags=31%, list=14%, signal=27%	3556/7292/140885/7097/54209/1051/10288/948/26525/3586/7189/5724/29108/7096/5452/10333/7099/671/353514/64135/64127/6774/90865/199/23586/7305/8832/64581/8808/11213/27202/388325/2150/400709/7124/3570/51738/51311/3553/55122/8767/11006
BP	GO:0032675	regulation of interleukin-6 production	135	-0.36290579551689	-1.88688176439715	8.27499973828303e-06	0.000409410657783101	0.000329672165439813	2951	tags=31%, list=14%, signal=27%	3556/7292/140885/7097/54209/1051/10288/948/26525/3586/7189/5724/29108/7096/5452/10333/7099/671/353514/64135/64127/6774/90865/199/23586/7305/8832/64581/8808/11213/27202/388325/2150/400709/7124/3570/51738/51311/3553/55122/8767/11006
MF	GO:0005125	cytokine activity	224	-0.308150461020131	-1.7371586780728	8.43845405380143e-06	0.000413456780910853	0.000332930249096904	5389	tags=37%, list=26%, signal=28%	6348/7076/414062/54361/9370/83729/92304/4693/10637/3976/113540/3603/64806/57152/5008/6346/3458/51384/3605/3445/100141515/649/3626/3623/3084/3574/89780/116173/1489/8200/54097/84639/6368/146225/654/9244/7292/6374/27302/151449/5196/26525/3586/3589/4049/8744/3576/7479/6373/6369/6387/1435/3627/3606/9518/5197/3467/10135/8740/7482/3448/7475/2919/282616/6360/7472/4283/90865/58191/5473/8743/7422/3600/3557…
BP	GO:0042255	ribosome assembly	53	0.529603368195789	2.1347341196083	8.45869184510742e-06	0.000413456780910853	0.000332930249096904	6611	tags=68%, list=32%, signal=46%	140801/6169/6209/6122/55794/51116/6147/6234/4839/6125/4869/6175/5822/6223/708/130916/6128/6193/3692/55052/6208/23212/57647/51001/29777/55299/1654/23195/83939/26284/84154/84769/51081/64963/22868/51154
BP	GO:0052548	regulation of endopeptidase activity	399	-0.262680407760945	-1.59290025395235	8.60812993264298e-06	0.000418241714212366	0.000336783249239931	4342	tags=30%, list=21%, signal=24%	6195/1718/7077/3699/5627/27074/1942/4155/58484/5329/117584/144568/90199/3297/5696/4318/5978/5267/7035/2876/842/55075/581/207/3428/89780/259240/7448/3965/27344/2852/391253/5023/183/197/444/835/4671/239/2903/27166/10395/26952/4803/358/1294/29108/54475/4504/387/9475/10816/5858/3698/4217/112401/1471/84651/347365/5371/3053/302/140832/8740/414899/259239/7057/6694/6774/340485/1473/841/23786/2168/1992/55…
BP	GO:0032204	regulation of telomere maintenance	74	0.476193767428856	2.05938272492076	9.07420822240752e-06	0.000438262651884611	0.000352904827296262	6451	tags=62%, list=32%, signal=43%	472/1736/10574/7515/4751/3184/26277/65057/10575/9212/7203/170506/80169/10576/4216/7014/10694/26272/908/3192/8658/5609/79618/23293/5394/6950/92345/3183/55869/2072/4609/3178/54386/8550/7874/51750/5588/54552/545/11284/84464/80351/10111/26354/80119/225689
CC	GO:0000779	condensed chromosome, centromeric region	132	0.398445852017326	1.88738862338469	9.71105513027705e-06	0.000466245569982651	0.000375437677942259	4818	tags=40%, list=24%, signal=31%	27085/1058/23279/9735/83540/54908/4751/79980/55746/348995/9212/699/51112/79902/23291/79172/701/25942/201161/4928/283489/5905/5501/79003/11243/64769/3192/7158/9184/57122/11335/6396/64946/92822/11130/1063/3619/9793/8379/147841/9918/220134/79023/81930/79019/3835/23310/9183/10615/57405/11258/7272/23219
BP	GO:1904358	positive regulation of telomere maintenance via telomere lengthening	37	0.581887443976924	2.18124283504194	1.02576293985188e-05	0.000489590617291655	0.000394235948461957	6451	tags=73%, list=32%, signal=50%	472/1736/10574/4751/65057/10575/9212/7203/170506/10576/4216/10694/26272/908/8658/5609/79618/6950/92345/3178/8550/51750/5588/545/11284/80351/225689
MF	GO:0004527	exonuclease activity	76	0.472606505939206	2.05564968016049	1.11476067549495e-05	0.000528957200056491	0.000425935334736666	6205	tags=54%, list=30%, signal=38%	55775/7486/5169/57109/5428/129563/1653/2237/1797/23016/9337/23404/9941/29883/154197/28960/5167/122618/54932/79033/64789/114034/22909/9156/57472/5394/9924/23357/56915/328/27301/22894/5168/246175/23646/5426/55218/92667/25996/5810/10111
BP	GO:0007004	telomere maintenance via telomerase	65	0.490090647123157	2.06326509055448	1.1250666293516e-05	0.000530743641311564	0.000427373841394455	6451	tags=66%, list=32%, signal=45%	472/1736/10574/4751/26277/65057/10575/6117/9212/54433/7203/5981/80169/10576/4216/7014/10694/26272/55651/85456/908/3192/9894/8658/5609/79618/23293/5394/6950/92345/3183/3178/54386/8550/5588/3326/54552/545/11284/80351/10111/80119/225689
CC	GO:0097060	synaptic membrane	375	-0.26296322565916	-1.57803894236682	1.15055627986464e-05	0.000539630847099522	0.00043453013867477	5912	tags=38%, list=29%, signal=27%	1813/2560/88/8082/10159/729993/2557/7779/794/9066/1136/2891/2554/148/1756/3092/2906/6529/775/4916/2900/78999/286/5789/1141/27092/2905/200959/2564/2048/3761/84687/50618/392862/1140/3751/1007/821/5028/6857/287/1008/6532/115207/440829/5138/4900/55361/288/5100/6547/3745/6809/1759/80863/254263/9892/145581/2239/2566/85358/23345/5663/146395/57451/3752/2852/3778/133396/5023/6900/388336/399694/2903/5913/2…
BP	GO:0002227	innate immune response in mucosa	15	-0.748890633133824	-2.33844237248899	1.17800745059538e-05	0.000547341131106043	0.000440738736268076	2615	tags=53%, list=13%, signal=47%	1672/64127/5319/1668/4057/1669/820/6036
MF	GO:0016874	ligase activity	126	0.407810687445808	1.91305945440207	1.18048678757157e-05	0.000547341131106043	0.000440738736268076	6226	tags=54%, list=31%, signal=38%	10055/3978/7345/445/440/10056/56474/5188/23181/790/8945/283459/57505/10999/23395/25902/55152/10998/84532/84514/5198/7317/57470/64087/3141/4508/2937/57571/81616/23093/10606/57038/6296/387787/31/56922/55191/2193/25809/83737/5095/8833/23438/89978/79731/124454/32/55699/8883/10667/1503/8803/55157/57176/158135/5096/54529/51067/91978/51493/197322/10054/65985/150465/79876/23305/80222/25973
BP	GO:1904874	positive regulation of telomerase RNA localization to Cajal body	15	0.764855512319745	2.27363451604852	1.20679238305815e-05	0.000556358715689424	0.000448000019236959	4018	tags=80%, list=20%, signal=64%	1736/10574/10575/8607/7203/10856/10576/10694/55651/908/6950/92345
MF	GO:0003713	transcription coactivator activity	256	0.337033071186157	1.74133877953687	1.2668746877847e-05	0.000580758260829666	0.000467647409282168	5336	tags=41%, list=26%, signal=30%	3275/79960/2113/25/9282/84969/9049/6601/283149/10155/8721/84851/6878/57504/64900/2648/9792/4863/10432/6598/10463/9112/9913/8864/9219/8607/3159/79084/84193/86/4869/9500/11315/24148/25942/84922/5585/2521/4928/8464/23076/2002/117143/6882/23082/27005/11243/23326/23028/55223/10524/57805/6602/5450/345643/10474/4591/245806/10521/84660/22938/322/57472/81550/6760/92140/1840/607/55835/29079/6603/7508/10206…
CC	GO:0031248	protein acetyltransferase complex	84	0.458772762097536	2.03769030428015	1.30766656652571e-05	0.000592760140826237	0.000477311754097331	5129	tags=51%, list=25%, signal=38%	79960/9643/10445/8473/6878/2648/7862/10933/9913/8607/55257/86/26122/10856/54934/6877/57634/8464/117143/23326/64769/10524/23774/6879/55929/10474/11143/8260/8295/79612/6873/55683/27154/3054/51147/80314/8089/1386/6874/56970/122830/1387/60
CC	GO:1902493	acetyltransferase complex	84	0.458772762097536	2.03769030428015	1.30766656652571e-05	0.000592760140826237	0.000477311754097331	5129	tags=51%, list=25%, signal=38%	79960/9643/10445/8473/6878/2648/7862/10933/9913/8607/55257/86/26122/10856/54934/6877/57634/8464/117143/23326/64769/10524/23774/6879/55929/10474/11143/8260/8295/79612/6873/55683/27154/3054/51147/80314/8089/1386/6874/56970/122830/1387/60
BP	GO:0034248	regulation of cellular amide metabolic process	416	0.295738431417143	1.60041768398665	1.33895476954325e-05	0.000603571055559662	0.000486017090909646	5188	tags=36%, list=25%, signal=27%	8440/64410/8664/5163/5936/6188/5300/1938/163255/6169/6146/6203/6470/1974/7157/10131/7832/10959/10972/57409/56623/3184/79066/23173/468/6191/55695/6472/51335/3609/83759/11340/23107/8892/129563/51611/10657/84881/400961/285367/6895/1019/4292/8864/5436/1802/9513/7555/90850/60678/208/6125/56339/92170/4869/1653/85451/51654/170506/55037/8667/51091/27335/10102/65094/92715/57690/1153/23016/23521/9337/3646/…
MF	GO:0008170	N-methyltransferase activity	79	0.458750014394126	2.02090922004775	1.39492144761023e-05	0.000623558658090509	0.000502111826312908	6482	tags=56%, list=32%, signal=38%	3275/6419/2091/29104/79066/51106/9739/30827/80335/84193/3276/27292/56950/2145/5409/10322/6839/55471/10400/83852/55170/79918/79723/27232/54496/64754/64216/79813/29072/150572/151194/91893/92342/51409/8726/10919/79609/196483/8731/11091/10196/121952/196074/54093
BP	GO:0010466	negative regulation of peptidase activity	243	-0.297862566858731	-1.68863393045047	1.39866497131467e-05	0.000623558658090509	0.000502111826312908	6882	tags=50%, list=34%, signal=34%	3273/10047/351/5273/6423/5062/3164/26998/12/409/684/2537/1474/1470/89932/6478/5076/57119/408187/6690/1457/56925/27290/6653/25824/727/5265/340267/83596/153218/2810/1469/831/6317/5045/6695/4035/7076/718/8996/3933/128817/9491/5272/51050/51377/7429/551/404203/59082/866/331/6195/1718/7077/3699/5627/27074/5329/117584/144568/90199/140902/4318/5267/7035/2876/207/3428/259240/7448/27344/391253/183/197/4671…
CC	GO:0030684	preribosome	66	0.492371351074643	2.08032158871582	1.41634687142083e-05	0.000627991175667138	0.000505681048657412	5076	tags=52%, list=25%, signal=39%	2091/55759/88745/10528/81887/51096/54663/9790/84549/65095/5822/8568/23076/9136/134430/705/28987/51602/22984/3692/57050/11103/9277/23212/84261/83732/10436/51018/55813/10969/26156/26155/23195/10885
MF	GO:0016853	isomerase activity	145	0.392423108628534	1.87825975166095	1.43112654929626e-05	0.000631095696792928	0.000508180920565326	5383	tags=46%, list=26%, signal=34%	55556/78987/27079/9049/5300/3329/1736/51477/83473/84881/4282/285367/7155/92126/23398/63826/51303/80142/51078/58478/169714/2582/10465/10020/10450/53938/51645/4820/5372/5373/10455/84650/2288/79174/5478/5034/1573/2821/5236/80324/132789/1652/113000/283209/10130/116447/84693/5481/23600/9601/5223/81888/10026/7153/150962/81567/5730/6916/8940/54517/2286/55033/1632/142940/64714/5479
BP	GO:0050727	regulation of inflammatory response	330	-0.272024153065029	-1.62716645082401	1.53267958448398e-05	0.000671716174735753	0.000540889988270412	3970	tags=30%, list=19%, signal=25%	9021/4318/9870/2876/23765/246/7941/7356/1215/3430/145581/348/10658/89790/3554/241/2852/7128/183/197/253260/1050/8877/2867/2828/8737/7292/140885/7097/54209/7052/1051/837/4814/3586/27293/56670/2865/29108/4049/144811/9536/90527/101/11277/405753/6369/2213/64838/23476/4192/116379/11343/114770/3606/81030/7099/353514/2678/313/653361/64127/2294/7133/1991/90865/22904/6283/325/9180/134/729230/57817/8808/42…
CC	GO:0000776	kinetochore	124	0.402317082365934	1.8794209699523	1.53979798497474e-05	0.000671716174735753	0.000540889988270412	5415	tags=44%, list=27%, signal=32%	27085/1058/23279/9735/83540/54908/4751/79980/55746/348995/9212/699/51112/79902/23291/79172/701/25942/201161/4928/283489/5905/5501/79003/11243/64769/3192/7158/9184/57122/6396/64946/92822/11130/1063/3619/9793/8379/147841/220134/79023/81930/79019/3835/9183/10615/57405/11258/7272/23219/91272/1060/51164/4085
BP	GO:0016570	histone modification	439	0.28989449188219	1.58092885699095	1.60410240753518e-05	0.000693219760651512	0.000558205447941042	6085	tags=42%, list=30%, signal=30%	51176/3275/79960/472/9643/6419/10445/3065/54107/5578/7157/2091/29104/5599/23309/8473/5536/6015/57504/5245/2648/56916/7862/10432/6598/10933/9112/9739/9913/9212/8864/9219/8607/30827/80335/51504/55257/84193/86/26053/10038/4221/3276/26122/11315/10856/7786/25942/63925/54934/4302/5585/56950/57634/2145/8841/80764/8464/26009/57343/3141/9575/117143/55611/10322/10782/6839/27005/6421/23326/64769/10664/57332…
MF	GO:0042393	histone binding	228	0.346653321093498	1.76927146605982	1.60617839539665e-05	0.000693219760651512	0.000558205447941042	6204	tags=49%, list=30%, signal=35%	51176/8110/10360/80012/6601/10927/8208/90378/115426/51460/100137047/55274/25988/148479/7862/256380/23270/5931/79710/55705/54737/30827/8028/5928/169981/6749/4869/84733/4302/5585/2145/22955/80764/9425/23378/8535/29057/57332/11137/54617/8658/7158/10524/26013/23198/55170/23774/6879/5896/25842/11143/8888/91133/139886/322/81550/4678/55011/727866/474343/83746/4300/2186/9733/54496/9918/85453/57713/6322/9…
BP	GO:0009156	ribonucleoside monophosphate biosynthetic process	31	0.620380706307014	2.245992367665	1.6936181854239e-05	0.000727090897170876	0.000585479703532507	3900	tags=48%, list=19%, signal=39%	3615/100/5471/1723/790/353/270/471/5198/7372/10606/158/221823/7371/8833
BP	GO:0030071	regulation of mitotic metaphase/anaphase transition	60	0.504458539628541	2.07903968940285	1.72223351085086e-05	0.00073548435300231	0.00059223841561503	4946	tags=52%, list=24%, signal=39%	472/51433/9735/8881/55795/9787/54908/9212/84861/84101/699/9700/701/7517/26271/3550/8452/51451/9184/51434/55755/9319/11130/1063/8379/25906/9183/246184/5885/7272/29945
BP	GO:1904356	regulation of telomere maintenance via telomere lengthening	56	0.511538620229072	2.08350294524688	1.74389654160876e-05	0.000740836467990235	0.000596548130822021	6451	tags=68%, list=32%, signal=47%	472/1736/10574/4751/26277/65057/10575/9212/7203/170506/80169/10576/4216/7014/10694/26272/908/3192/8658/5609/79618/23293/5394/6950/92345/3183/2072/3178/8550/51750/5588/54552/545/11284/84464/80351/80119/225689
CC	GO:0000123	histone acetyltransferase complex	74	0.467285076294911	2.02085554149717	1.78114200914678e-05	0.000745640302858843	0.000600416351185714	5129	tags=54%, list=25%, signal=41%	79960/9643/10445/8473/6878/2648/7862/10933/9913/8607/55257/86/26122/10856/54934/6877/57634/8464/117143/23326/64769/10524/23774/6879/55929/10474/11143/8295/6873/55683/27154/3054/51147/80314/8089/1386/6874/56970/1387/60
CC	GO:0009295	nucleoid	41	0.553074912942578	2.12290451706125	1.78277321610322e-05	0.000745640302858843	0.000600416351185714	4853	tags=59%, list=24%, signal=45%	5442/80298/11232/5428/6472/55794/51106/1629/55210/292/1763/9361/60528/37/7284/4350/116447/3028/64216/3032/10128/10845/54931/7416
CC	GO:0042645	mitochondrial nucleoid	41	0.553074912942578	2.12290451706125	1.78277321610322e-05	0.000745640302858843	0.000600416351185714	4853	tags=59%, list=24%, signal=45%	5442/80298/11232/5428/6472/55794/51106/1629/55210/292/1763/9361/60528/37/7284/4350/116447/3028/64216/3032/10128/10845/54931/7416
BP	GO:0000724	double-strand break repair via homologous recombination	126	0.403103923793636	1.89097980082355	1.81535810775398e-05	0.000755375163400809	0.000608255210517082	6016	tags=48%, list=30%, signal=34%	25788/4176/6118/80311/7486/7515/84296/196528/10933/6117/4174/2073/4172/80198/2237/7517/79000/4175/10635/2521/3364/7528/113510/6421/23028/54617/7158/253714/57697/63979/22909/197370/79677/84515/64110/375757/51659/10721/5893/135458/8438/2072/1111/29072/54386/441161/5885/7334/9400/64710/254394/51444/5980/10213/51750/8914/55218/23514/64210/641/84464
BP	GO:0000725	recombinational repair	127	0.402390708398897	1.8878719876179	2.02822266162705e-05	0.000839642789614383	0.000676110529576752	6016	tags=48%, list=30%, signal=34%	25788/4176/6118/80311/7486/7515/84296/196528/10933/6117/4174/2073/4172/80198/2237/7517/79000/4175/10635/2521/3364/7528/113510/6421/23028/54617/7158/253714/57697/63979/22909/197370/79677/84515/64110/375757/51659/10721/5893/135458/8438/2072/1111/29072/54386/441161/5885/7334/9400/64710/254394/51444/5980/10213/51750/8914/55218/23514/64210/641/84464
BP	GO:0046112	nucleobase biosynthetic process	18	0.704288233434792	2.22206753084404	2.07113254987416e-05	0.000850715021668472	0.000685026288480756	4693	tags=67%, list=23%, signal=51%	6470/100/5471/6472/56474/1723/790/353/7372/10606/8833/1503
BP	GO:0042060	wound healing	402	-0.250468007294805	-1.51921764765082	2.07593756828146e-05	0.000850715021668472	0.000685026288480756	3903	tags=28%, list=19%, signal=23%	7454/7391/57822/7035/2876/3084/3694/1365/246/3083/23332/667/2812/6868/89780/7448/859/348/2131/7168/2623/340205/26509/7128/3674/5023/64094/2815/2683/239/7094/4846/2828/9076/3680/4162/2162/221037/5728/948/1281/5196/3640/6382/2125/2157/7103/8291/558/6707/2153/4638/149461/387/1608/4217/90102/6385/3172/5873/3053/5359/5197/302/80274/2065/7099/7057/3688/9002/8529/55207/3091/3705/5154/5592/7039/22915/667…
BP	GO:0098742	cell-cell adhesion via plasma-membrane adhesion molecules	257	-0.294387071109347	-1.69693811920759	2.14316357877721e-05	0.000873850717497403	0.000703655981669938	5430	tags=36%, list=27%, signal=27%	55714/78999/79633/7122/9370/56113/5789/91179/1009/8763/1012/1001/1007/56103/9752/56133/29930/1008/1014/4155/266727/5100/56110/28316/1015/10205/1365/214/4099/64221/56141/120114/27032/145581/56126/2239/1004/57451/5979/1600/57526/64405/56143/6900/3556/3689/23418/56107/54510/9076/83872/7216/56108/3586/152404/49861/84665/5365/64403/149461/56123/56146/84628/9708/128434/23767/3688/5097/9074/5175/64101/1…
BP	GO:0140014	mitotic nuclear division	274	0.330059667716751	1.71810442494405	2.18779800269158e-05	0.000884046150969478	0.000711865710865892	4962	tags=36%, list=24%, signal=27%	472/51433/28984/27085/5300/8086/11331/9735/11200/83540/8881/256364/152185/55795/79884/9787/54908/4751/29781/79980/148479/129563/9212/84861/84101/699/9700/701/7517/5901/23113/995/26271/10592/22974/1906/283489/3550/79003/8452/7329/51451/655/57026/3796/4733/54617/3192/8658/9184/26013/26993/51434/22933/9126/4926/51115/9820/8260/55755/27436/9319/11130/1063/3619/7283/23126/56992/54443/79075/8379/5902/2…
BP	GO:0042116	macrophage activation	98	-0.39473335978311	-1.94740870817016	2.19379649070727e-05	0.000884046150969478	0.000711865710865892	3904	tags=39%, list=19%, signal=32%	7107/80149/3430/145581/133396/1050/3689/8877/7097/54209/3586/56670/8399/8291/11277/7096/2213/1191/10135/10333/7099/7057/671/566/90865/22918/22904/199/728/7305/8832/57817/3717/7124/9111/2358/120892/1437
BP	GO:0050832	defense response to fungus	46	-0.507598781242194	-2.1529051430031	2.20085435661615e-05	0.000884046150969478	0.000711865710865892	1053	tags=33%, list=5%, signal=31%	1991/338339/6283/64581/9958/57817/1668/4057/1669/503841/1511/4353/6280/6279/26253
MF	GO:0051536	iron-sulfur cluster binding	62	0.487293908729394	2.02667779484522	2.24236042718488e-05	0.000891887867949907	0.000718180143010142	6526	tags=61%, list=32%, signal=42%	23479/6188/4595/55316/4723/80224/57019/5471/2395/51654/1763/55847/11019/6059/5558/55253/64789/4719/1663/4720/54901/4682/4728/50/7386/5980/4729/9054/51750/24137/4913/2110/5426/83990/150209/317671/5422/7498
MF	GO:0051540	metal cluster binding	62	0.487293908729394	2.02667779484522	2.24236042718488e-05	0.000891887867949907	0.000718180143010142	6526	tags=61%, list=32%, signal=42%	23479/6188/4595/55316/4723/80224/57019/5471/2395/51654/1763/55847/11019/6059/5558/55253/64789/4719/1663/4720/54901/4682/4728/50/7386/5980/4729/9054/51750/24137/4913/2110/5426/83990/150209/317671/5422/7498
BP	GO:0009303	rRNA transcription	28	0.629544144212519	2.18808608197688	2.38343608319982e-05	0.000943375628247969	0.000759639936761042	4054	tags=64%, list=20%, signal=52%	10360/10927/2971/2976/7157/6598/84172/25926/2975/4691/11137/84365/1663/9329/64768/55011/9330/64425
BP	GO:0002183	cytoplasmic translational initiation	31	0.615014101402447	2.2265634048791	2.41209723867779e-05	0.000950085291001534	0.000765042798184622	5199	tags=71%, list=26%, signal=53%	8664/5936/1974/8666/51386/8665/56339/8667/27335/1939/1973/23521/3646/8662/8668/28985/1975/8894/8562/4690/7458/8669
BP	GO:0008015	blood circulation	487	-0.243933689743217	-1.49280605857872	2.45338076251445e-05	0.000961677850581751	0.000774377543499985	4814	tags=30%, list=24%, signal=24%	4204/551/27035/7082/59272/4987/7068/57085/79924/6330/5028/4878/287/783/6720/1816/1908/6532/5742/81033/354/5138/1193/478/6547/845/2876/80149/290/57413/207/7424/84525/1215/552/859/348/2131/7168/6474/1727/482/6865/3270/3752/2852/26509/3778/5023/3817/183/9759/80763/6338/2034/4881/654/4846/100506013/2828/57057/27302/6648/490/5608/56670/4090/3579/5020/1674/5724/57731/2865/6327/4311/2153/781/3274/387/51…
CC	GO:0098793	presynapse	484	-0.240751122608458	-1.4758334397929	2.48028584724035e-05	0.00096754996944751	0.000779105984505104	4131	tags=28%, list=20%, signal=23%	5138/90019/6449/85300/55361/222962/339302/2914/5100/284612/6547/8618/6809/5538/1759/85439/1500/80863/1488/9892/89780/2239/23621/645/84932/55784/5663/10228/4218/2030/2852/9001/133396/10882/5023/4915/1644/793/5867/27185/8877/2903/11255/132204/8417/490/5024/10490/53826/57010/6539/1258/4803/51560/10611/5020/9627/8506/1212/5872/4504/4311/2691/1183/5142/3746/51762/7162/83992/203190/8773/112755/8497/558…
BP	GO:0006417	regulation of translation	362	0.307506327613813	1.65230769825365	2.4951890877888e-05	0.000968273152011195	0.000779688317078148	5188	tags=37%, list=25%, signal=28%	8440/64410/8664/5936/6188/1938/163255/6169/6146/6203/6470/1974/10131/7832/10959/57409/56623/3184/79066/23173/468/6191/55695/6472/51335/3609/83759/11340/23107/8892/129563/51611/10657/84881/400961/285367/6895/1019/4292/8864/5436/1802/9513/7555/90850/60678/208/6125/56339/92170/4869/1653/85451/51654/170506/55037/8667/51091/27335/10102/65094/92715/57690/1153/23016/23521/9337/3646/65981/7919/23404/4691…
BP	GO:0033108	mitochondrial respiratory chain complex assembly	84	0.450486511912164	2.00088600146066	2.50600643236814e-05	0.000968273152011195	0.000779688317078148	4563	tags=40%, list=22%, signal=32%	90624/55245/5018/617/80224/90639/54902/55572/54539/4714/4718/4702/4696/9131/4715/131474/6834/55471/115209/4719/493753/4720/28976/29090/137682/25813/4722/51103/4728/84275/25915/644096/7386/126328
BP	GO:0098781	ncRNA transcription	45	0.541451861690202	2.10794805477478	2.53102202045275e-05	0.000973303918196853	0.000783739270688461	4054	tags=51%, list=20%, signal=41%	10360/10927/2971/2976/7157/6598/84172/25926/2975/4691/23379/11137/84365/84524/79664/1663/9329/64768/55011/80237/79871/9330/64425
BP	GO:1990000	amyloid fibril formation	32	-0.572368361955014	-2.23278889077913	2.57224572364953e-05	0.000982138280385284	0.000790853016404585	4105	tags=50%, list=20%, signal=40%	5203/3375/23621/348/6477/5663/9027/8737/54209/948/7411/1191/2280/51471/4193/2934
BP	GO:0034612	response to tumor necrosis factor	232	-0.294146334639183	-1.66518382209236	2.57820376783418e-05	0.000982138280385284	0.000790853016404585	3252	tags=28%, list=16%, signal=24%	5595/2852/7128/6368/9759/1050/2309/6422/8877/8737/9076/3856/837/672/7189/3303/79092/29108/3576/7187/4217/8531/6997/6369/84817/8372/8754/11173/4656/7057/2678/51667/6360/7133/841/2643/260434/84888/1984/58191/57817/2633/10631/1432/3934/5743/3987/2150/355/834/3717/2634/10673/820/7124/6355/22900/6772/114769/965/7132/2635/9447/102/3383/10010
CC	GO:0070382	exocytic vesicle	214	-0.297406774466508	-1.66921547093047	2.62151588655563e-05	0.000993971023528618	0.000800381166151049	4119	tags=32%, list=20%, signal=26%	90019/6449/55361/284612/117177/6809/5538/1759/85439/80863/9892/23621/55784/5663/10228/4218/9001/1644/5867/84258/27185/2903/201294/132204/8417/490/10490/4803/9627/1212/5872/4504/4311/1183/5142/51762/83992/203190/112755/388662/9114/5873/5874/2054/23546/525/9900/9545/55530/8676/3060/57030/9381/23025/143187/6853/83849/5799/3382/8301/80331/6616/102/9341/22987/120892/23312/79772/1861
BP	GO:0009127	purine nucleoside monophosphate biosynthetic process	19	0.691737467077529	2.19006264180875	2.76694208989853e-05	0.00103821285721262	0.000836006279558232	3900	tags=53%, list=19%, signal=43%	3615/100/5471/353/270/471/5198/10606/158/8833
CC	GO:0005766	primary lysosome	144	-0.341989632962448	-1.79577889942731	2.77658602434235e-05	0.00103821285721262	0.000836006279558232	4413	tags=36%, list=22%, signal=28%	10487/2665/84061/2040/401258/6809/2720/23317/1727/10577/5663/5657/326624/2683/154664/201294/6278/8417/2512/6836/4332/29108/2717/8773/10493/6386/302/719/671/9545/150372/10097/2357/10970/566/1991/25801/54918/4680/55313/5611/1088/8804/1668/56729/1669/1511/80331/4353/3920/6036/23593
CC	GO:0042582	azurophil granule	144	-0.341989632962448	-1.79577889942731	2.77658602434235e-05	0.00103821285721262	0.000836006279558232	4413	tags=36%, list=22%, signal=28%	10487/2665/84061/2040/401258/6809/2720/23317/1727/10577/5663/5657/326624/2683/154664/201294/6278/8417/2512/6836/4332/29108/2717/8773/10493/6386/302/719/671/9545/150372/10097/2357/10970/566/1991/25801/54918/4680/55313/5611/1088/8804/1668/56729/1669/1511/80331/4353/3920/6036/23593
BP	GO:1901889	negative regulation of cell junction assembly	30	-0.584386899581646	-2.22595786254506	2.79237976549823e-05	0.00103932887235104	0.00083690493502885	3046	tags=47%, list=15%, signal=40%	23603/7097/5728/10395/347/9475/90102/1636/7057/6093/395/7124/6714/3553
BP	GO:1902100	negative regulation of metaphase/anaphase transition of cell cycle	42	0.534309532433473	2.06288182494719	2.85733461236198e-05	0.00105864899747512	0.000852462193652045	4735	tags=55%, list=23%, signal=42%	472/9735/55795/54908/9212/84861/84101/699/701/7517/26271/3550/51451/9184/55755/9319/11130/1063/8379/25906/9183/5885/7272
MF	GO:0004518	nuclease activity	193	0.354058044751692	1.76132883857975	2.96589423342996e-05	0.00109387571863867	0.000880828014684198	6025	tags=46%, list=30%, signal=32%	10171/28990/6188/252969/55728/340554/6419/55775/7486/7515/5169/57109/5428/1677/10248/81887/129563/80153/2073/4968/116461/80198/1653/79661/2237/7517/1797/1763/1773/23016/9337/23404/9941/29883/154197/28960/5167/122618/197342/5395/54932/79033/64789/11102/57697/114034/60528/5896/22909/9156/28987/57472/29102/23293/2081/146857/51367/5394/122665/9924/23357/56915/328/84083/27301/1776/2072/22894/201164/51…
BP	GO:0051306	mitotic sister chromatid separation	67	0.47359040326589	2.01916922639342	2.99953397388277e-05	0.00110127686262827	0.000886787681633264	4946	tags=49%, list=24%, signal=37%	472/51433/9735/8881/55795/9787/54908/29781/129563/9212/84861/84101/699/9700/701/7517/26271/3550/8452/51451/9184/51434/55755/9319/11130/1063/8379/25906/9183/246184/5885/7272/29945
BP	GO:0007051	spindle organization	172	0.361975335813376	1.77786308034343	3.13797955358341e-05	0.0011469173917917	0.000923539074873979	5614	tags=45%, list=28%, signal=33%	1107/6188/8086/11200/83540/256364/152185/79884/9787/4751/23015/7415/5116/79441/9212/4292/85378/25777/57519/9700/153241/5310/79000/5901/26271/22974/8841/10039/93323/55722/10769/27229/1778/3796/4733/54617/3192/8658/55559/203068/55592/2770/9126/4926/51115/64946/80258/54801/114791/3619/7283/9793/10982/56992/55835/29127/3833/10726/79598/23354/9525/10615/57405/10636/55125/7272/7430/90990/56647/11076/24…
CC	GO:0030139	endocytic vesicle	329	-0.265354432982303	-1.58252432229304	3.16929513474281e-05	0.00115316864230059	0.000928572806294483	3542	tags=26%, list=17%, signal=22%	89780/552/348/8685/10228/4218/81035/4688/729238/53917/8877/4846/7097/8417/2893/9693/3117/948/8322/81693/59283/83547/23166/57449/6890/1212/5872/8291/9140/3263/10368/81622/4036/79971/51762/10981/3799/9362/101/219972/7096/8773/1514/19/9830/23380/23432/3240/9114/1755/3126/27333/10333/3118/80223/7475/6572/653361/64127/7039/538/1991/6678/7855/10435/1536/306/4193/8678/10254/388325/4057/8218/8301/253970/…
BP	GO:0009620	response to fungus	57	-0.463447793036701	-2.042510033295	3.19292745825671e-05	0.00115658095519174	0.000931320523186061	1406	tags=47%, list=7%, signal=44%	5806/64806/23406/3605/338322/5322/117159/6688/26525/245932/7099/1991/338339/6283/64581/9958/57817/1668/388325/4057/1669/503841/1511/4353/6280/6279/26253
BP	GO:0006473	protein acetylation	192	0.347444601402085	1.72968606130006	3.30108282517323e-05	0.00119044382415358	0.000958588121443286	6085	tags=45%, list=30%, signal=32%	2308/51176/79960/9643/10445/3065/54107/8473/26151/2648/7862/23181/6598/10933/79969/9913/8607/55257/86/26053/26122/11315/10856/25942/54934/57634/80764/8464/26009/9575/117143/23326/64769/10664/10524/23774/6879/55929/10474/9329/11143/8888/8260/322/84681/90070/55011/1487/8295/79075/79612/55683/8202/5563/23411/27154/1111/10847/3054/51147/80314/29117/56848/54386/5187/8089/6885/1386/26155/84140/1654/122…
BP	GO:0007091	metaphase/anaphase transition of mitotic cell cycle	62	0.479957482700062	1.99616526131912	3.33085629642211e-05	0.00119551852537391	0.000962674453121425	4946	tags=50%, list=24%, signal=38%	472/51433/9735/8881/55795/9787/54908/9212/84861/84101/699/9700/701/7517/26271/3550/8452/51451/9184/51434/55755/9319/11130/1063/8379/25906/9183/246184/5885/7272/29945
CC	GO:0030532	small nuclear ribonucleoprotein complex	42	0.531838041673731	2.0533398028433	3.34462293886959e-05	0.00119551852537391	0.000962674453121425	4774	tags=55%, list=23%, signal=42%	10594/51631/9416/10713/26121/55015/24148/10465/7919/10946/27336/50628/55692/83443/9343/10992/9129/25766/54957/10291/51747/51634/96764
BP	GO:0048285	organelle fission	451	0.284673307930918	1.55549481891192	3.41834666315186e-05	0.00121651161512343	0.000979578842944766	5459	tags=35%, list=27%, signal=26%	25788/472/10609/51433/28984/27085/256006/5300/8086/994/11331/9735/11200/83540/664/8881/256364/152185/55795/79884/9787/54908/4751/29781/23259/79980/1723/148479/51537/8800/129563/9212/4292/22887/84861/84101/79703/6196/699/7155/4439/9700/80198/57820/701/7517/5901/23113/995/26271/10635/10592/55737/22974/1906/283489/3550/79003/8452/5898/7329/197342/51451/65084/655/57026/3796/4733/54617/3192/8658/9184/…
BP	GO:1902099	regulation of metaphase/anaphase transition of cell cycle	63	0.482372203468754	2.0154469505465	3.64510996467765e-05	0.00129154682329233	0.00103999988741688	4946	tags=49%, list=24%, signal=37%	472/51433/9735/8881/55795/9787/54908/9212/84861/84101/699/9700/701/7517/26271/3550/8452/51451/9184/51434/55755/9319/11130/1063/8379/25906/9183/246184/5885/7272/29945
BP	GO:0051607	defense response to virus	244	-0.285652696250161	-1.61406386797939	3.76915657410353e-05	0.00132393664252277	0.00106608133312648	3624	tags=31%, list=18%, signal=26%	6773/3428/29110/24138/439996/3659/53840/7128/103/10346/3687/100507436/91607/201294/7097/84282/6041/200316/27297/8547/665/8399/29108/5610/81622/377630/83666/7187/11277/3433/4600/8638/117854/3627/81570/338321/5371/1755/5359/3467/81030/3448/3663/64135/282616/4283/3594/6397/85363/566/23586/10859/9958/4277/5611/51251/2633/1668/8678/25939/2150/10379/3600/84166/22900/6772/10875/64108/246778/51311/1130/1…
BP	GO:0140546	defense response to symbiont	244	-0.285652696250161	-1.61406386797939	3.76915657410353e-05	0.00132393664252277	0.00106608133312648	3624	tags=31%, list=18%, signal=26%	6773/3428/29110/24138/439996/3659/53840/7128/103/10346/3687/100507436/91607/201294/7097/84282/6041/200316/27297/8547/665/8399/29108/5610/81622/377630/83666/7187/11277/3433/4600/8638/117854/3627/81570/338321/5371/1755/5359/3467/81030/3448/3663/64135/282616/4283/3594/6397/85363/566/23586/10859/9958/4277/5611/51251/2633/1668/8678/25939/2150/10379/3600/84166/22900/6772/10875/64108/246778/51311/1130/1…
BP	GO:0043038	amino acid activation	25	0.643285469366269	2.16682248765947	3.80965410685879e-05	0.00133239368202811	0.00107289124506681	6661	tags=84%, list=33%, signal=57%	10056/5188/283459/57505/23395/55152/57470/57038/2193/23438/79731/124454/55699/10667/55157/57176/51067/80222/25973/132949/54938
BP	GO:0045841	negative regulation of mitotic metaphase/anaphase transition	40	0.556432748711324	2.12154273913353	3.83799472613753e-05	0.00133654460119656	0.00107623371425957	4735	tags=57%, list=23%, signal=44%	472/9735/55795/54908/9212/84861/84101/699/701/7517/26271/3550/51451/9184/55755/9319/11130/1063/8379/25906/9183/5885/7272
BP	GO:1903557	positive regulation of tumor necrosis factor superfamily cytokine production	102	-0.376591455433514	-1.87572949248191	3.87772792048089e-05	0.00134461044217017	0.00108272861909244	2846	tags=30%, list=14%, signal=26%	8737/7097/948/5196/5724/29108/943/101/7096/1191/5795/7099/7057/353514/64135/64127/6774/566/90865/7855/23586/7305/8832/64581/729230/1536/942/3717/23643/120892/8767
BP	GO:0043039	tRNA aminoacylation	24	0.642446745712332	2.1482993157551	3.94329091337415e-05	0.00135279759348278	0.00108932120736708	6661	tags=83%, list=33%, signal=56%	10056/5188/283459/57505/23395/55152/57470/57038/2193/23438/79731/124454/55699/10667/55157/57176/51067/80222/25973/54938
BP	GO:0000469	cleavage involved in rRNA processing	27	0.620516170746757	2.1263240725435	3.95038671971143e-05	0.00135279759348278	0.00108932120736708	4763	tags=56%, list=23%, signal=43%	10171/88745/11340/9790/23016/65095/23404/79707/55651/79033/28987/5394/23212/29777/6227
BP	GO:0043628	ncRNA 3'-end processing	39	0.563580971706445	2.12016404167151	3.95135604702267e-05	0.00135279759348278	0.00108932120736708	5090	tags=51%, list=25%, signal=39%	1736/2091/11340/55656/23016/23404/26024/79033/114034/60528/64852/3028/5394/56915/51728/54931/6227/80789/26512/51095
BP	GO:0032212	positive regulation of telomere maintenance via telomerase	34	0.580611385830407	2.13857322517944	4.09344265441775e-05	0.00139555435705654	0.00112375048898589	6451	tags=74%, list=32%, signal=50%	472/1736/10574/4751/65057/10575/9212/7203/10576/4216/10694/26272/908/8658/5609/79618/6950/92345/3178/8550/5588/545/11284/80351/225689
BP	GO:0002251	organ or tissue specific immune response	29	-0.591703624225208	-2.23457962871141	4.13990575982287e-05	0.00140548934456915	0.00113175049774149	2898	tags=45%, list=14%, signal=39%	2867/1672/2865/11277/282616/64127/5319/1668/4057/1669/820/3570/6036
BP	GO:0009168	purine ribonucleoside monophosphate biosynthetic process	17	0.70380001692128	2.16668374790208	4.2912432842243e-05	0.00145079783367483	0.00116823452040264	3900	tags=59%, list=19%, signal=48%	3615/100/5471/353/270/471/5198/10606/158/8833
BP	GO:0032103	positive regulation of response to external stimulus	393	-0.254619559031742	-1.54111759000883	4.60030392121354e-05	0.00154883261480194	0.00124717564703963	4612	tags=33%, list=23%, signal=26%	26057/6346/51284/3458/4878/10318/10666/3605/3902/338322/1908/196527/9048/354/5138/58484/5322/121260/158747/8692/350/7391/2033/6809/23765/90550/7941/23328/7424/6868/3428/3430/164/29110/3965/241/5595/64094/183/1050/654/2867/2828/8737/7292/7097/54209/6688/7052/6278/1051/4814/912/7189/56670/3579/4332/2865/29108/4049/3263/377630/3576/7162/83666/101/2281/6369/8638/117854/6387/1435/4192/3627/3606/5359/8…
BP	GO:0032206	positive regulation of telomere maintenance	49	0.518838708931865	2.06597471206586	4.65969918449855e-05	0.00156234707367856	0.00125805797469258	6451	tags=65%, list=32%, signal=45%	472/1736/10574/4751/3184/65057/10575/9212/7203/170506/10576/4216/7014/10694/26272/908/8658/5609/79618/6950/92345/3178/8550/51750/5588/545/11284/84464/80351/10111/26354/225689
BP	GO:0000470	maturation of LSU-rRNA	27	0.615398059793162	2.10878583093171	4.68963261225793e-05	0.00156591271670209	0.00126092915851354	6055	tags=74%, list=30%, signal=52%	55759/81887/285855/4839/4736/6130/84549/9875/79707/23560/55651/8886/84365/3692/51018/26156/84154/9326/54680/6129
BP	GO:0034767	positive regulation of ion transmembrane transport	158	-0.330370147436699	-1.76642915559389	4.94224133810164e-05	0.00164349779579331	0.00132340345062972	6143	tags=45%, list=30%, signal=32%	54413/6376/10369/1080/3359/88/126755/8811/65267/1756/9747/5027/27092/3753/2048/389816/65018/84766/59272/3458/4878/287/783/57214/1908/196527/3460/1020/10063/288/581/6569/85358/387129/482/5663/2852/9001/5023/183/54209/5724/10368/781/3746/3799/6262/342667/6373/65266/5170/57158/3627/799/9446/3688/9002/3779/4283/10008/729230/246329/9722/3934/3784/3759/4842/81671/7225/1520/5348
BP	GO:0034764	positive regulation of transmembrane transport	207	-0.294112857062598	-1.64549326612657	4.98923601059761e-05	0.00165235350979547	0.0013305343895931	6143	tags=42%, list=30%, signal=30%	54413/6376/10369/1080/5458/3359/88/126755/4780/8811/28999/65267/1756/9747/718/9370/5027/27092/3753/2048/389816/65018/84766/59272/2180/3458/4878/287/783/57214/1908/196527/3460/1020/10063/288/581/6569/207/85358/387129/482/5663/2852/9001/5023/183/760/54209/6041/5724/10368/781/3746/3799/6262/342667/6373/65266/5170/57158/3627/673/799/9446/3688/9002/3779/114882/4283/10008/23596/729230/246329/9722/1432/…
MF	GO:0051539	4 iron, 4 sulfur cluster binding	40	0.551244981304476	2.10176304374393	5.03859311978378e-05	0.00166191644609454	0.0013382348093495	5582	tags=62%, list=27%, signal=45%	4595/55316/4723/80224/57019/5471/51654/1763/11019/6059/5558/55253/64789/4719/1663/4720/54901/4682/4728/50/5980/51750/4913/2110/5426
BP	GO:0071897	DNA biosynthetic process	166	0.359264622023938	1.75520919286235	5.30094782631276e-05	0.00174000991714058	0.00140111847692638	5914	tags=45%, list=29%, signal=32%	472/28984/25849/3978/54107/1736/7157/7486/10574/11232/4931/4751/3184/5428/5245/26277/7415/65057/10575/6117/63922/9212/54433/7203/5981/4221/27434/56897/80169/10576/7919/4216/10039/7014/10694/26272/55651/85456/908/3192/9894/8658/5609/79618/23293/1063/5985/10721/79075/5394/6950/92345/5425/3183/27063/23411/2697/4609/3178/54386/124739/5984/8550/5427/5980/9104/201973/5588/3326/5426/54552/545/10715/2700…
MF	GO:0042162	telomeric DNA binding	34	0.576498528592777	2.12342428635041	5.31824574132197e-05	0.00174000991714058	0.00140111847692638	4555	tags=56%, list=22%, signal=43%	6118/7486/3184/26277/65057/6117/2547/80169/4691/5813/7014/9894/7158/79618/23293/328/3104/3178/54386
BP	GO:0032732	positive regulation of interleukin-1 production	68	-0.443357572075442	-2.03938138495463	5.75738381866342e-05	0.00187612097608976	0.00151071998995747	2538	tags=37%, list=12%, signal=32%	948/1958/4332/29108/10333/7099/353514/64127/6774/841/566/116337/260434/7855/7305/115362/64581/2150/834/3717/7124/22900/51311/9447/8767
BP	GO:0050829	defense response to Gram-negative bacterium	78	-0.40739359738472	-1.92639945200114	5.90498841644691e-05	0.00191652304044201	0.0015432531831952	2750	tags=44%, list=13%, signal=38%	54210/58985/5587/353143/3605/338322/6556/3140/5544/54209/6278/1672/358/400830/29108/219972/245932/1755/7099/671/566/1991/1673/1668/6403/4057/2150/834/1669/503841/820/1511/3570/245939
MF	GO:0047834	D-threo-aldose 1-dehydrogenase activity	17	0.696023020508365	2.14274187332091	6.1193512265621e-05	0.001978183898499	0.00159290472062365	1051	tags=41%, list=5%, signal=39%	8644/1645/231/340811/246181/22977/8574
BP	GO:0043543	protein acylation	232	0.331669900911042	1.69705728059105	6.23826064046099e-05	0.00200862090621827	0.00161741369237015	6085	tags=44%, list=30%, signal=31%	2308/51176/79960/9643/9397/55146/10445/3065/54107/8473/26151/79683/2648/7862/23181/6598/10933/1743/79969/9913/8607/55257/86/26053/26122/11315/10856/25942/54934/57634/80764/9425/8464/26009/79844/9575/117143/23326/64769/10664/51114/10524/23774/6879/55929/10474/9329/11143/8888/8260/4836/322/84681/90070/55011/1487/8295/79075/79612/55683/8202/5563/23411/27154/55625/1111/10847/3054/51147/80314/29117/56…
BP	GO:0000959	mitochondrial RNA metabolic process	44	0.525889465450909	2.03534232966942	6.42725138656277e-05	0.00205550424927066	0.00165516584398933	6661	tags=70%, list=33%, signal=48%	5442/55006/10922/80298/51106/84881/51654/57505/400916/9238/130916/60528/80324/3028/64216/84275/124454/10128/54931/25821/55157/51095/64863/79675/51067/80222/60493/54802/7019/22868/54938
BP	GO:0006278	RNA-dependent DNA biosynthetic process	66	0.478048077643785	2.01980422743098	6.4958003370443e-05	0.00205550424927066	0.00165516584398933	6451	tags=65%, list=32%, signal=45%	472/1736/10574/4751/26277/65057/10575/6117/9212/54433/7203/5981/80169/10576/4216/7014/10694/26272/55651/85456/908/3192/9894/8658/5609/79618/23293/5394/6950/92345/3183/3178/54386/8550/5588/3326/54552/545/11284/80351/10111/80119/225689
BP	GO:0007094	mitotic spindle assembly checkpoint signaling	38	0.548544443618958	2.05638644741476	6.5317595391898e-05	0.00205550424927066	0.00165516584398933	4157	tags=53%, list=20%, signal=42%	472/9735/55795/54908/9212/84861/84101/699/701/7517/3550/51451/9184/55755/9319/11130/1063/8379/25906/9183
BP	GO:0071173	spindle assembly checkpoint signaling	38	0.548544443618958	2.05638644741476	6.5317595391898e-05	0.00205550424927066	0.00165516584398933	4157	tags=53%, list=20%, signal=42%	472/9735/55795/54908/9212/84861/84101/699/701/7517/3550/51451/9184/55755/9319/11130/1063/8379/25906/9183
BP	GO:0071174	mitotic spindle checkpoint signaling	38	0.548544443618958	2.05638644741476	6.5317595391898e-05	0.00205550424927066	0.00165516584398933	4157	tags=53%, list=20%, signal=42%	472/9735/55795/54908/9212/84861/84101/699/701/7517/3550/51451/9184/55755/9319/11130/1063/8379/25906/9183
BP	GO:0006475	internal protein amino acid acetylation	155	0.359000403080417	1.73720664411936	6.55716934153553e-05	0.00205550424927066	0.00165516584398933	6616	tags=50%, list=32%, signal=34%	51176/79960/9643/10445/54107/8473/2648/7862/6598/10933/79969/9913/8607/55257/86/26053/26122/11315/10856/25942/54934/57634/80764/8464/26009/9575/117143/23326/64769/10664/10524/23774/6879/55929/10474/9329/11143/8888/8260/322/55011/1487/8295/55683/8202/23411/27154/1111/10847/3054/51147/80314/29117/56848/5187/8089/6885/1386/26155/1387/4674/22976/4137/4089/79903/9474/84148/3662/26036/51562/57326/11091…
BP	GO:0031424	keratinization	56	-0.451991882789602	-1.9884471218735	6.56119793641977e-05	0.00205550424927066	0.00165516584398933	5021	tags=54%, list=25%, signal=40%	388697/2810/5493/353141/1001/84518/353143/643414/6700/353134/353131/6706/340654/204219/84648/26239/2125/6707/337968/353133/6703/6705/6698/353135/643418/353132/6704/3872/6701/448835
CC	GO:0000313	organellar ribosome	83	0.436139259865803	1.92698486926889	6.6120829558767e-05	0.00205557245609132	0.00165522076657095	6222	tags=52%, list=31%, signal=36%	29074/740/64949/28973/124995/7818/64968/51116/23107/92170/51073/128308/84545/130916/55173/64951/10240/79590/64981/11222/60488/55052/64978/10884/9801/51253/54148/54948/65993/64969/51258/51642/51069/64983/26589/51021/51318/64975/64965/84769/65003/51081/64963
CC	GO:0005761	mitochondrial ribosome	83	0.436139259865803	1.92698486926889	6.6120829558767e-05	0.00205557245609132	0.00165522076657095	6222	tags=52%, list=31%, signal=36%	29074/740/64949/28973/124995/7818/64968/51116/23107/92170/51073/128308/84545/130916/55173/64951/10240/79590/64981/11222/60488/55052/64978/10884/9801/51253/54148/54948/65993/64969/51258/51642/51069/64983/26589/51021/51318/64975/64965/84769/65003/51081/64963
BP	GO:0050900	leukocyte migration	345	-0.255841189715293	-1.53276901591722	6.66479349191061e-05	0.00206405093104438	0.00166204793910362	3809	tags=28%, list=19%, signal=23%	11117/90550/7941/207/11314/7424/6868/2131/3965/4354/3554/5595/5657/3674/5979/3577/6368/2683/3689/2867/140885/6654/54209/6688/6374/6278/2650/4814/5196/3586/159296/8174/3579/2526/5724/347/29108/387/5142/3576/10164/101/3958/6373/326/6369/6387/1435/4192/1621/3627/5197/719/7057/3688/2919/6360/64127/4283/5175/5319/566/1991/245937/6283/199/728/134/947/6093/729230/1230/58191/2838/5473/4478/27202/56833/64…
MF	GO:0090079	translation regulator activity, nucleic acid binding	97	0.41479262866744	1.87697481220297	6.86853459084358e-05	0.00211906044373022	0.00170634357435926	4576	tags=47%, list=22%, signal=37%	8664/1937/23708/1938/163255/6470/1974/57409/6472/1915/84285/8892/400961/29904/8666/51386/60678/8665/1936/8667/27335/10102/1939/1973/3646/23/5813/8890/1982/8662/1964/66037/7284/8893/8668/64506/28985/3692/1975/1967/56648/8894/8562/9617/1917/51247
BP	GO:0031644	regulation of nervous system process	138	-0.333772131228672	-1.7457212521416	6.98827433328262e-05	0.00214783552803997	0.0017295143056892	3914	tags=31%, list=19%, signal=25%	6547/56853/4099/254263/552/85358/10810/183/80763/3687/388336/4846/400746/27091/54434/5728/5024/26952/3586/23467/5020/152404/5724/745/9475/1890/56288/22839/112755/11343/2911/7133/50944/3060/729956/5999/9378/134/3358/2332/51738/6714/120892
BP	GO:2000278	regulation of DNA biosynthetic process	102	0.405763346738192	1.8474335532098	7.13620202897662e-05	0.00218502427407986	0.001759460019617	5914	tags=50%, list=29%, signal=36%	472/28984/25849/1736/7157/10574/11232/4931/4751/3184/26277/65057/10575/63922/9212/7203/4221/80169/10576/7919/4216/10039/7014/10694/26272/908/3192/8658/5609/79618/23293/5985/79075/5394/6950/92345/3183/27063/2697/4609/3178/5984/8550/9104/5588/3326/54552/545/10715/27000/11284
BP	GO:1903405	protein localization to nuclear body	12	0.764382677029636	2.11336810920252	7.24771080877771e-05	0.00220254402630795	0.00177356755332479	3976	tags=67%, list=20%, signal=54%	1736/10574/10575/7203/10576/10694/908/6950
BP	GO:1904867	protein localization to Cajal body	12	0.764382677029636	2.11336810920252	7.24771080877771e-05	0.00220254402630795	0.00177356755332479	3976	tags=67%, list=20%, signal=54%	1736/10574/10575/7203/10576/10694/908/6950
BP	GO:0002831	regulation of response to biotic stimulus	304	-0.267626622334492	-1.5696548650221	7.35935977909724e-05	0.00222812855401474	0.00179416913389067	3637	tags=29%, list=18%, signal=24%	23328/6773/3428/3430/164/29110/348/439996/3965/3659/5595/7128/103/8651/654/2867/100507436/54209/6688/84282/200316/948/912/7189/259307/4332/29108/3263/133060/377630/83666/7187/101/11277/2213/8638/9683/117854/54625/5359/81030/7099/10221/653361/64127/841/3594/6397/85363/634/10906/23586/7305/115362/10859/64581/9958/4277/710/11213/29126/56833/25939/388325/3630/1378/4057/2150/400709/3600/84166/9390/911…
CC	GO:0005844	polysome	65	0.464025096443279	1.95353000154684	7.48806407046699e-05	0.00225866735567915	0.00181876007377768	2981	tags=37%, list=15%, signal=32%	6188/140801/6142/1938/10445/6169/6141/6132/6191/129563/6234/9513/6161/25873/85451/4736/6130/8667/6143/2521/4628/6128/4733/6228
BP	GO:0060142	regulation of syncytium formation by plasma membrane fusion	25	-0.602546768544207	-2.20152116767282	7.85721204322718e-05	0.00236123772291649	0.0019013534172441	2750	tags=48%, list=13%, signal=42%	54209/51177/3627/8754/9518/4656/4283/10411/7305/1432/8837/8521
BP	GO:0046688	response to copper ion	39	-0.518589650686713	-2.12199070172845	7.99465161024071e-05	0.0023886364173405	0.00192341583000564	3515	tags=51%, list=17%, signal=43%	6652/4495/3297/84560/23621/84557/358/4504/4502/540/326343/538/8678/1544/645745/4490/4489/4499/3383/4493
CC	GO:0035097	histone methyltransferase complex	60	0.476738706763579	1.96479713390502	8.00726035884418e-05	0.0023886364173405	0.00192341583000564	6085	tags=57%, list=30%, signal=40%	54881/27043/10445/6878/5931/81887/9739/8607/30827/80335/5928/4221/26121/10856/2145/26168/124944/6879/11108/1876/7403/3054/6874/22976/125476/8726/3066/84148/23512/79447/121536/6045/57680/11091
BP	GO:0071459	protein localization to chromosome, centromeric region	23	0.641896904417755	2.13889342920079	8.05929283869499e-05	0.00239205323580964	0.00192616717495044	2745	tags=52%, list=13%, signal=45%	27085/1058/9735/54908/9212/51112/701/283489/3550/79003/10664/9184
CC	GO:0005814	centriole	129	0.37655940922465	1.77309162078324	8.07767545738036e-05	0.00239205323580964	0.00192616717495044	4942	tags=42%, list=24%, signal=32%	899/79841/9696/80210/95681/152185/29105/51134/80705/22994/9814/54806/585/5116/25776/80184/10841/121441/57519/79959/153241/5901/80817/116840/9851/163786/10039/10769/11127/3064/3796/9662/22933/9859/219844/7283/5108/55835/9786/4682/4957/8924/84461/7153/9657/54903/84902/51174/55125/22995/9742/10198/85302/56647
BP	GO:0018394	peptidyl-lysine acetylation	164	0.349924391871705	1.70457143961772	8.40226281013938e-05	0.00247912583423531	0.00199628115837455	6663	tags=50%, list=33%, signal=34%	51176/79960/9643/10445/3065/54107/8473/2648/7862/23181/6598/10933/79969/9913/8607/55257/86/26053/26122/11315/10856/25942/54934/57634/80764/8464/26009/9575/117143/23326/64769/10664/10524/23774/6879/55929/10474/9329/11143/8888/322/84681/55011/1487/8295/55683/8202/5563/23411/27154/1111/10847/3054/51147/80314/29117/56848/5187/8089/6885/1386/26155/1387/4674/22976/4089/79903/3066/9474/84148/3662/26036/…
MF	GO:0031491	nucleosome binding	54	0.491732790050944	1.99231954359612	8.63998491000018e-05	0.00254003034636744	0.0020453236589005	6005	tags=59%, list=29%, signal=42%	6594/6601/3150/3065/6598/9219/8028/5928/86/10038/6749/4302/2145/80764/1108/26013/3151/10473/8932/6603/3183/8289/56848/23523/26155/4676/6597/60/8726/3066/165918/6830
MF	GO:0005549	odorant binding	101	-0.365152396707022	-1.8143962386236	8.95792148595424e-05	0.00262399187498313	0.002112932497181	7797	tags=62%, list=38%, signal=39%	390142/403273/392392/390190/390157/338662/219968/441639/219493/81442/127066/338674/392391/81797/219417/282775/219438/283160/344561/120065/128371/81050/390191/390151/401994/10798/390148/219477/79295/128360/219858/390167/391189/219956/284532/392138/390144/26493/29991/390181/219954/26529/219982/219453/128368/26476/283162/219436/391107/26338/81341/26341/390195/441608/441911/403274/79310/343406/219965…
MF	GO:0001664	G protein-coupled receptor binding	275	-0.267279110638795	-1.54698339964344	9.13379128053977e-05	0.00266588426080215	0.00214666575078797	3777	tags=28%, list=19%, signal=23%	1759/7032/5697/25927/89780/65055/552/8685/2769/2779/6368/183/84870/6422/100506013/2781/23032/6374/9693/1672/887/2767/5196/3303/3640/1325/5020/2691/3576/79971/2641/135138/7479/51052/6373/23365/6369/6387/3627/1636/6386/181/5197/7482/29097/7475/2919/6360/6774/7472/2357/50944/8321/4283/4922/57561/3060/2776/134/729230/1673/58191/4852/133/10763/9351/5473/283869/26052/3717/122876/503841/6355/6772/64108/…
BP	GO:0007063	regulation of sister chromatid cohesion	17	0.687130828324434	2.11536681247276	9.20306572345469e-05	0.00267647581649145	0.00215519445181978	4962	tags=71%, list=24%, signal=53%	8313/699/9700/2237/6421/10664/8658/1663/8260/55869/5885/113130
CC	GO:0099055	integral component of postsynaptic membrane	114	-0.359352701206544	-1.81659130565228	9.27107407342876e-05	0.00268662482256432	0.00216336679600648	6605	tags=51%, list=32%, signal=35%	1056/1814/6536/27253/1128/1000/57622/54413/80059/10369/3359/1813/729993/2557/7779/2554/148/6529/4916/2900/78999/1141/27092/2048/1140/3751/1007/821/1008/6532/5100/6547/80863/254263/145581/146395/3752/5023/388336/2903/27091/9123/347731/53826/10368/3746/23767/6531/2894/64101/729956/134/6533/10675/6546/1134/27020/64084
CC	GO:0098800	inner mitochondrial membrane protein complex	115	0.39082897750104	1.80827801936392	9.31548750252655e-05	0.00268988845535589	0.0021659947903421	4587	tags=33%, list=23%, signal=26%	11331/84303/286097/4723/617/5245/6687/134266/55572/54539/4714/1327/293/26515/400916/10651/4718/221154/4702/4696/4508/4715/55750/4719/10440/4720/29090/6391/25813/4722/100652748/10939/51103/4728/6389/7386/126328/29928
BP	GO:0034341	response to interferon-gamma	134	-0.33605429716777	-1.74351391254137	9.49811259638056e-05	0.00273289665273163	0.0022006265354884	2162	tags=30%, list=11%, signal=27%	3965/3659/6368/8651/9076/140885/7097/3263/133060/3799/83666/6997/6369/54625/7099/115361/51667/6360/10097/3594/2643/199/115362/10241/10435/58191/2633/834/3717/84166/2634/9111/6355/6772/965/4210/2635/9341/3383/163351
BP	GO:0042113	B cell activation	246	0.319916861282167	1.6519286851495	9.53313522899469e-05	0.00273328124551459	0.00220093622340971	3429	tags=28%, list=17%, signal=24%	51176/2302/472/1380/80762/25/7535/8227/7494/56262/4436/11331/3329/975/4189/55795/7157/56941/55846/115350/100/6929/4242/27242/5245/374403/115352/10125/23308/6482/4282/4292/57181/3575/930/1880/292/7374/7163/3543/5585/10758/933/55619/115650/974/10039/84447/7528/3815/939/959/59067/28514/931/7158/3398/57379/4773/5450/5896/952/9156/10892/9466/5295/51237/54106/7037
BP	GO:0033046	negative regulation of sister chromatid segregation	43	0.520872137504572	2.00798779402676	9.68145346232406e-05	0.00274668927948592	0.00221173285390672	4735	tags=53%, list=23%, signal=41%	472/9735/55795/54908/9212/84861/84101/699/701/7517/26271/3550/51451/9184/55755/9319/11130/1063/8379/25906/9183/5885/7272
BP	GO:0033048	negative regulation of mitotic sister chromatid segregation	43	0.520872137504572	2.00798779402676	9.68145346232406e-05	0.00274668927948592	0.00221173285390672	4735	tags=53%, list=23%, signal=41%	472/9735/55795/54908/9212/84861/84101/699/701/7517/26271/3550/51451/9184/55755/9319/11130/1063/8379/25906/9183/5885/7272
BP	GO:2000816	negative regulation of mitotic sister chromatid separation	43	0.520872137504572	2.00798779402676	9.68145346232406e-05	0.00274668927948592	0.00221173285390672	4735	tags=53%, list=23%, signal=41%	472/9735/55795/54908/9212/84861/84101/699/701/7517/26271/3550/51451/9184/55755/9319/11130/1063/8379/25906/9183/5885/7272
CC	GO:0008021	synaptic vesicle	196	-0.302163337516011	-1.66790082103103	9.80365727734871e-05	0.00277166812363789	0.00223184671632142	4119	tags=33%, list=20%, signal=26%	90019/6449/55361/284612/6809/5538/1759/85439/80863/9892/23621/55784/5663/10228/4218/9001/1644/5867/27185/2903/132204/8417/490/10490/4803/9627/1212/5872/4504/4311/1183/5142/51762/83992/203190/112755/388662/9114/5874/2054/23546/525/9900/9545/55530/8676/3060/57030/9381/23025/143187/6853/5799/3382/8301/80331/6616/102/9341/22987/120892/23312/79772/1861
BP	GO:0043967	histone H4 acetylation	67	0.453941203831861	1.93539417827831	9.8826404707169e-05	0.00278429669372906	0.00224201569450803	4697	tags=49%, list=23%, signal=38%	51176/79960/9643/10445/8473/2648/6598/10933/8607/86/26053/10856/54934/57634/26009/23326/64769/6879/55929/10474/11143/322/55011/1487/8295/55683/23411/3054/51147/80314/5187/8089/1386
CC	GO:0005796	Golgi lumen	100	-0.375901986841947	-1.86758900925329	0.000100325924052379	0.00281676314104154	0.00226815884390136	3609	tags=37%, list=18%, signal=31%	727897/89780/2239/6383/63827/4588/9672/283463/118430/1672/4803/1464/6382/4583/2157/3906/4585/2817/6385/3972/181/27333/7475/5154/4586/1462/4958/10082/1673/1668/10675/3630/3339/7369/176/1669/4582
BP	GO:0044784	metaphase/anaphase transition of cell cycle	65	0.459273910498999	1.93352766900875	0.00010178446651983	0.00284785917704105	0.0022931984888878	4946	tags=48%, list=24%, signal=36%	472/51433/9735/8881/55795/9787/54908/9212/84861/84101/699/9700/701/7517/26271/3550/8452/51451/9184/51434/55755/9319/11130/1063/8379/25906/9183/246184/5885/7272/29945
BP	GO:1904064	positive regulation of cation transmembrane transport	143	-0.329801023692741	-1.73260063865692	0.000103132502929636	0.00287516106202202	0.00231518294720894	5108	tags=37%, list=25%, signal=28%	27092/3753/2048/389816/65018/84766/59272/3458/4878/287/783/57214/1908/196527/3460/1020/288/581/85358/387129/482/2852/9001/5023/183/54209/10368/781/3746/3799/6262/342667/6373/65266/5170/57158/3627/799/9446/9002/3779/4283/10008/729230/246329/9722/3934/3784/3759/4842/81671/1520/5348
BP	GO:0006413	translational initiation	111	0.39983294741956	1.84094284363953	0.000103468946279323	0.00287516106202202	0.00231518294720894	5714	tags=50%, list=28%, signal=37%	8440/64410/8664/5936/6188/1974/10959/57409/468/84285/8892/10657/400961/8666/5436/51386/8665/56339/4869/1653/8667/27335/1939/1973/23521/3646/6059/8890/1982/6193/3315/8662/1964/66037/8893/8668/28985/3692/1975/1967/5499/8894/8562/51247/1654/9451/55024/4690/22916/23367/7458/8669/83939/219402/10209/22927
CC	GO:1904724	tertiary granule lumen	54	-0.453661516964301	-1.96960724747516	0.000104578481573453	0.00289607440097951	0.00233202311883033	6126	tags=56%, list=30%, signal=39%	1265/427/5768/5646/5199/51125/6709/5806/10394/8993/7077/6947/4318/978/3417/10321/1471/3240/2495/25797/2919/116844/23191/126014/5473/10562/4057/820/7130/1520
BP	GO:0006338	chromatin remodeling	177	0.348646920412009	1.72157968973547	0.000105669194008966	0.00290859290920172	0.00234210347124724	5138	tags=41%, list=25%, signal=31%	1107/6304/6594/10360/6601/3065/54107/8208/401541/196528/2648/56916/23270/6598/79711/54069/9219/8607/3159/5928/86/4869/10856/201161/2145/22955/1108/10664/283899/54617/23198/6602/23081/11335/55929/79723/25842/8888/57798/4678/55011/11164/2186/9733/8932/6603/64754/85453/11339/9031/3183/8626/8289/64061/257218/83743/22880/4609/6046/7403/10847/3054/29072/83444/266812/23523/150572/4676/6597/8242/4674/60/…
CC	GO:0016581	NuRD complex	14	0.724850214031279	2.11253280756349	0.000106105928164125	0.00290859290920172	0.00234210347124724	2552	tags=57%, list=13%, signal=50%	1107/3065/57504/5931/9112/9219/5928/1108
CC	GO:0090545	CHD-type complex	14	0.724850214031279	2.11253280756349	0.000106105928164125	0.00290859290920172	0.00234210347124724	2552	tags=57%, list=13%, signal=50%	1107/3065/57504/5931/9112/9219/5928/1108
BP	GO:0031577	spindle checkpoint signaling	39	0.547172750248585	2.05843711533934	0.000106717477821276	0.00291550712135298	0.00234767104319214	4157	tags=51%, list=20%, signal=41%	472/9735/55795/54908/9212/84861/84101/699/701/7517/3550/51451/9184/55755/9319/11130/1063/8379/25906/9183
BP	GO:0000280	nuclear division	406	0.286907305633901	1.54992535287105	0.000107575662646793	0.00292909035810764	0.0023586087532626	6272	tags=39%, list=31%, signal=28%	25788/472/10609/51433/28984/27085/256006/5300/8086/994/11331/9735/11200/83540/8881/256364/152185/55795/79884/9787/54908/4751/29781/79980/148479/129563/9212/4292/22887/84861/84101/79703/6196/699/7155/4439/9700/80198/57820/701/7517/5901/23113/995/26271/10635/10592/22974/1906/283489/3550/79003/8452/7329/197342/51451/655/57026/3796/4733/54617/3192/8658/9184/26013/26993/51434/22933/256126/57697/63979/…
BP	GO:0010965	regulation of mitotic sister chromatid separation	65	0.457863048310895	1.92758798679407	0.000110483790094871	0.00299144960297017	0.00240882265682911	4946	tags=48%, list=24%, signal=36%	472/51433/9735/8881/55795/9787/54908/9212/84861/84101/699/9700/701/7517/26271/3550/8452/51451/9184/51434/55755/9319/11130/1063/8379/25906/9183/246184/5885/7272/29945
BP	GO:0097530	granulocyte migration	139	-0.326440115383446	-1.70381961287942	0.00011060326360501	0.00299144960297017	0.00240882265682911	6200	tags=46%, list=30%, signal=32%	57580/79647/23604/6376/9353/3929/6364/4615/2207/6288/1441/6348/414062/255231/3672/284340/54210/51135/6346/3605/1908/158747/90550/11314/4354/3554/5595/5657/3577/6368/3689/6374/6278/5196/3579/5142/3576/101/3958/6373/6369/1435/4192/3627/5197/719/7057/2919/6360/64127/4283/5175/5319/6283/728/5473/27202/56833/7369/6355/6280/6279/89766/51192
MF	GO:0017116	single-stranded DNA helicase activity	23	0.636148489864808	2.11973887956673	0.000111421708325307	0.00300357389153336	0.00241858556941836	5088	tags=65%, list=25%, signal=49%	4176/63922/4174/4172/1763/4175/56897/113510/84515/5985/10721/79075/5984/254394/1660
BP	GO:0002687	positive regulation of leukocyte migration	129	-0.335239943818366	-1.74395636454695	0.000114033641743955	0.00306380453347833	0.00246708544546787	4650	tags=37%, list=23%, signal=29%	375056/6346/6693/81704/1908/196527/158747/90550/7941/7424/6868/3965/3554/5595/3674/54209/6688/6278/8174/3579/5724/29108/387/3576/101/3958/6369/6387/1435/4192/3627/719/7057/245937/199/728/729230/1230/6403/2150/7422/64805/7124/3570/6355/2358/102/3383
BP	GO:1903306	negative regulation of regulated secretory pathway	21	-0.629038002247161	-2.18856791519701	0.000114419734769419	0.00306403210534344	0.0024672686945068	3941	tags=57%, list=19%, signal=46%	5978/11314/3965/6688/4851/2213/3598/2294/634/8832/729230/2332
BP	GO:0071356	cellular response to tumor necrosis factor	210	-0.291023805762044	-1.63347778241871	0.000115060243630975	0.00307104873954518	0.00247291874036518	3252	tags=28%, list=16%, signal=24%	5595/2852/7128/6368/9759/1050/2309/6422/8877/8737/9076/3856/837/672/7189/3303/79092/29108/3576/7187/4217/8531/6997/6369/84817/8372/11173/4656/7057/6360/7133/841/260434/84888/1984/57817/2633/10631/1432/3934/3987/2150/355/834/3717/2634/10673/820/7124/6355/22900/6772/114769/965/7132/2635/9447/3383/10010
MF	GO:0048306	calcium-dependent protein binding	82	-0.388486284289839	-1.8523292005793	0.000115669521072125	0.0030771885048499	0.00247786269989535	5181	tags=44%, list=25%, signal=33%	10015/10814/392364/10747/6282/795/6857/123041/845/55048/6274/132203/6286/6278/553115/7125/11075/1755/2054/140576/302/6273/6276/55696/6283/49860/6853/306/6403/6277/4842/6616/10332/170591/6280/6279
BP	GO:0002526	acute inflammatory response	108	-0.363637343594234	-1.83236498922061	0.000118607159702528	0.00314502775760232	0.00253248930262673	3452	tags=32%, list=17%, signal=27%	2131/241/133396/197/2683/2867/7292/1051/3579/2865/2157/9536/101/2213/7036/3240/5359/3250/6774/1991/325/9180/134/57817/3934/5743/3630/3818/2152/7124/3570/130120/6279/3553/3383
BP	GO:0050657	nucleic acid transport	154	0.356740267806516	1.7269934317512	0.000119880046622205	0.00315813863082003	0.00254304664861253	4785	tags=39%, list=23%, signal=30%	23279/54847/8086/29074/29107/55795/23225/129401/91746/55746/10657/348995/55051/8106/29890/59343/11269/79902/4869/7884/5901/4927/144983/7919/4928/10212/11052/10482/84321/9775/8658/57510/57122/26993/7048/6396/130132/8888/6432/23511/9631/6426/23293/9908/9793/56648/54888/64901/79023/84248/55706/3178/29072/10128/23180/51808/11260/23165/8570/65109
BP	GO:0050658	RNA transport	154	0.356740267806516	1.7269934317512	0.000119880046622205	0.00315813863082003	0.00254304664861253	4785	tags=39%, list=23%, signal=30%	23279/54847/8086/29074/29107/55795/23225/129401/91746/55746/10657/348995/55051/8106/29890/59343/11269/79902/4869/7884/5901/4927/144983/7919/4928/10212/11052/10482/84321/9775/8658/57510/57122/26993/7048/6396/130132/8888/6432/23511/9631/6426/23293/9908/9793/56648/54888/64901/79023/84248/55706/3178/29072/10128/23180/51808/11260/23165/8570/65109
BP	GO:0001774	microglial cell activation	43	-0.484243240940991	-2.04004272069873	0.000131537475903214	0.00345402938342615	0.00278130850938937	2928	tags=37%, list=14%, signal=32%	3689/8877/7097/54209/7096/1191/10135/10333/566/199/728/7305/3717/7124/2358/120892
BP	GO:0006520	cellular amino acid metabolic process	250	0.315185385306766	1.62745134406831	0.000133504056817032	0.00349436102262387	0.00281378499376339	4693	tags=34%, list=23%, signal=26%	113451/55556/275/23409/137872/123688/445/29920/440/2639/10056/6470/4942/594/79814/26227/5832/468/5471/6472/56474/11112/5188/642/1743/790/10841/4552/63826/283459/2653/9945/57505/51078/58478/11315/23395/36/84842/5831/55152/92292/148811/5198/57470/64087/2937/670/57571/10400/256987/22929/1036/57038/3067/89874/2806/60496/3242/95/56922/27034/2193/1757/8604/27232/1428/3028/8833/23657/23438/8564/79731/29…
BP	GO:0072594	establishment of protein localization to organelle	394	0.283858856447097	1.53242698879149	0.000135027046998262	0.00352285999789034	0.00283673339217536	4587	tags=31%, list=23%, signal=25%	10055/28972/23409/10425/9049/64112/11331/5830/3329/29107/1736/5018/10155/617/7157/51028/10574/30000/5599/129401/10456/9709/65057/10575/58477/134266/55746/55705/3312/5195/79711/23513/1434/10531/6608/7203/5189/79902/23230/26515/29927/10469/868/6727/11231/5901/10856/4927/10576/26520/29098/10758/1408/26953/10452/8841/3842/4928/130617/5191/130916/9131/9512/84220/55750/5898/10694/131474/908/5569/155382…
BP	GO:0051236	establishment of RNA localization	157	0.361149482825084	1.75140529694848	0.000140759986316937	0.00366066195184497	0.00294769647459254	5682	tags=44%, list=28%, signal=32%	472/23279/54847/8086/29074/29107/55795/23225/129401/91746/55746/10657/348995/55051/8106/29890/59343/11269/79902/4869/7884/5901/4927/144983/7919/4928/10212/11052/10482/84321/9775/8658/57510/57122/26993/7048/6396/130132/8888/6432/23511/9631/6426/23293/9908/9793/56648/54888/64901/79023/84248/55706/3178/29072/10128/23180/51808/11260/23165/8570/65109/1660/22916/9688/9883/54715/53371/545/7538
CC	GO:0072686	mitotic spindle	152	0.366667171615013	1.76560046928297	0.000143302259706869	0.00371487071968541	0.00299134732134029	5552	tags=42%, list=27%, signal=31%	6188/252969/8086/8881/256364/79884/51335/2648/79969/79441/9212/84861/9700/23035/8874/22974/8841/5905/93323/3550/8452/126695/60509/3192/8658/55559/22933/9859/10474/9126/4926/51115/80258/79677/54801/55755/27436/7283/252839/8379/29127/3833/8556/220134/10726/81930/3835/23354/55177/9657/50852/5778/93627/10615/84140/2669/5311/90990/56647/11076/4085/3832/79718/6790
CC	GO:0031225	anchored component of membrane	159	-0.312004703749612	-1.66969071925549	0.000143979645756334	0.0037162608342626	0.00299246669152316	5175	tags=36%, list=25%, signal=27%	2811/115827/51299/1012/146760/4045/420/248/256710/1942/5329/8692/266727/7035/130576/83546/2239/130574/64180/762/63827/6900/80740/5867/2676/64096/2348/27293/349667/338328/171169/257194/43/6997/2817/84628/58530/4326/2674/203074/64386/1087/66004/8794/5874/64127/4680/2765/56341/10082/57127/1088/6853/7369/250/80331/161357/2350
BP	GO:0050435	amyloid-beta metabolic process	54	-0.447685925502535	-1.94366374596372	0.000144271895833463	0.0037162608342626	0.00299246669152316	3595	tags=46%, list=18%, signal=38%	114134/23621/348/5664/5663/9027/9001/4915/6667/347731/1859/4311/9475/1191/1636/51471/10313/55851/6093/5972/8678/6253/8301/7124/102
BP	GO:0050851	antigen receptor-mediated signaling pathway	159	0.347855797604142	1.68908710807531	0.000147591241379996	0.0037897320650547	0.00305162836524195	5274	tags=42%, list=26%, signal=31%	7294/1236/3702/25/3932/7535/5583/6188/8631/975/2534/100/59338/56244/27242/115352/8892/10657/23308/8934/9840/57181/11118/916/930/868/79037/3543/933/974/8890/26228/8525/931/5970/4773/952/10892/8893/5335/919/640/1967/100423062/5144/153579/7805/121665/50852/89857/23180/84807/6885/7070/3119/7334/11126/7430/5621/55024/1445/10451/3551/4208/596/53347
CC	GO:0097525	spliceosomal snRNP complex	35	0.55404712486241	2.053734085171	0.000149397960546576	0.00382402224566221	0.00307924005018297	4746	tags=60%, list=23%, signal=46%	10594/51631/9416/10713/26121/55015/24148/10465/7919/10946/27336/55692/83443/9343/10992/9129/25766/54957/10291/51747/51634
BP	GO:0032210	regulation of telomere maintenance via telomerase	50	0.504455164769293	2.01254598132748	0.000150737247700644	0.0038372352187611	0.00308987961065996	6451	tags=68%, list=32%, signal=47%	472/1736/10574/4751/26277/65057/10575/9212/7203/80169/10576/4216/7014/10694/26272/908/3192/8658/5609/79618/23293/5394/6950/92345/3183/3178/8550/5588/54552/545/11284/80351/80119/225689
BP	GO:0030490	maturation of SSU-rRNA	44	0.508525043834608	1.96813706189403	0.000150859999357258	0.0038372352187611	0.00308987961065996	8296	tags=77%, list=41%, signal=46%	10171/88745/6234/25926/9790/65095/5822/6217/6223/705/28987/57050/90121/6208/9277/23212/57647/83732/29777/55813/6227/10885/6202/25879/64963/55127/153443/10799/115939/55720/25983/11056/27340/79954
BP	GO:0032692	negative regulation of interleukin-1 production	34	-0.525080695072046	-2.08071378445348	0.000154383076794607	0.00391457589097324	0.00315215709757935	3838	tags=44%, list=19%, signal=36%	80149/945/7128/54209/3586/5371/1992/634/7850/22900/114769/51738/4210/440068/11006
BP	GO:0016573	histone acetylation	147	0.365944226688555	1.75277882745372	0.000155400230733198	0.00392809181361111	0.00316304060390542	6616	tags=51%, list=32%, signal=35%	51176/79960/9643/10445/54107/8473/2648/7862/6598/10933/9913/8607/55257/86/26053/26122/11315/10856/25942/54934/57634/80764/8464/26009/9575/117143/23326/64769/10664/10524/23774/6879/55929/10474/9329/11143/8888/322/55011/1487/8295/55683/8202/23411/27154/1111/10847/3054/51147/80314/29117/56848/5187/8089/6885/1386/26155/1387/4674/22976/4089/79903/9474/84148/3662/26036/51562/57326/11091/84289/200186/72…
BP	GO:0051290	protein heterotetramerization	15	0.711401780606224	2.11473620456632	0.000156185508597098	0.00393568079738152	0.00316915152619217	5067	tags=87%, list=25%, signal=65%	6241/7923/10056/2902/5310/84869/11052/2193/11051/79869/5311/3858/6240
MF	GO:0008276	protein methyltransferase activity	72	0.437552338618911	1.88683551197913	0.0001577418767155	0.00396259315067977	0.00319082231961254	6269	tags=53%, list=31%, signal=37%	3275/6419/2091/55251/29104/9739/30827/80335/51504/84193/3276/56950/2145/1788/10322/6839/51451/55471/83852/55170/79918/79723/54496/64754/79813/29072/150572/151194/51409/8726/28989/10919/79609/196483/23512/11091/10196/121952
BP	GO:0000460	maturation of 5.8S rRNA	34	0.553966790696116	2.04043285256438	0.000159877367795395	0.00400384247620938	0.00322403775797927	4763	tags=50%, list=23%, signal=38%	10171/55759/11340/81887/84549/23016/65095/23404/9875/79707/79033/3692/5394/23212/29777/51018/6227
BP	GO:0070203	regulation of establishment of protein localization to telomere	11	0.77353422672899	2.09387060064595	0.00016174916845174	0.00403825462405359	0.00325174765531967	3976	tags=73%, list=20%, signal=59%	1736/10574/10575/7203/10576/10694/908/6950
MF	GO:0004520	endodeoxyribonuclease activity	35	0.551635249811767	2.04479378067631	0.000169561864535785	0.00421052801684376	0.00339046837831289	4682	tags=54%, list=23%, signal=42%	6188/6419/7515/1677/2073/80198/2237/7517/1763/1773/9941/5896/22909/9156/328/84083/1776/2072/55345
BP	GO:1904851	positive regulation of establishment of protein localization to telomere	10	0.786097127595457	2.07288420651727	0.000169687288822764	0.00421052801684376	0.00339046837831289	3976	tags=80%, list=20%, signal=64%	1736/10574/10575/7203/10576/10694/908/6950
BP	GO:0009124	nucleoside monophosphate biosynthetic process	40	0.527955602147417	2.01296630529886	0.000171170868521663	0.00423439154629505	0.0034096841492746	4345	tags=40%, list=21%, signal=32%	3615/100/5471/1723/790/353/270/471/5198/7372/10606/158/221823/7371/8833/1635
MF	GO:0008186	ATP-dependent activity, acting on RNA	75	0.428117372535393	1.85916366032351	0.000172467396625046	0.0042534968274031	0.00342506840778006	5454	tags=52%, list=27%, signal=38%	25788/54606/11218/1974/57696/1665/55794/60625/9416/317781/51202/11325/55661/11269/1653/170506/1655/64848/1973/79039/7919/10212/57062/9775/8886/57697/1663/10521/9188/55760/57647/8449/90957/1654/1660/64794/79009/51428/6499
MF	GO:0043021	ribonucleoprotein complex binding	130	0.37176082853429	1.75678679285	0.000174457936994344	0.00428955060840033	0.00345410020709376	5603	tags=47%, list=27%, signal=34%	25875/1938/5018/4931/55759/23107/90850/60678/29927/4869/85451/55037/92399/26121/1655/24148/27335/7374/10465/708/6059/11171/79139/11052/60558/9775/50628/3192/57510/8260/23420/64506/23293/9793/3692/26135/54496/83737/1975/79612/56648/5935/5499/10952/6176/10430/1654/56926/1460/1660/9221/23367/7458/51204/83939/91319/26284/219402/6730/80155/10209
BP	GO:0007586	digestion	131	-0.331689425997539	-1.71630224673939	0.000178585659219571	0.00437777655259094	0.00352514290594969	3011	tags=27%, list=15%, signal=23%	4588/29881/118471/887/948/6523/5020/358/4583/64241/4585/3274/1890/389015/7033/440387/6718/100507055/65266/643847/4762/27159/115111/7031/7099/1208/64127/2168/57817/50848/3784/362/51738/7421/29887
BP	GO:0065002	intracellular protein transmembrane transport	50	0.500434360373524	1.99650480602876	0.000179278905180537	0.00438153324287614	0.00352816792788711	6827	tags=62%, list=33%, signal=41%	5830/3329/134266/5195/208/5189/29927/10469/11231/10452/130617/5191/9131/131474/10440/55670/29090/100652748/5828/10952/5193/9697/9847/51025/131118/9409/55176/9804/23480/728489/5190
CC	GO:0031091	platelet alpha granule	89	-0.385673381856531	-1.86666372773873	0.000181031007133724	0.0044110678434926	0.00355195024902489	3214	tags=30%, list=16%, signal=26%	340205/3674/197/259215/3671/2162/10490/948/5196/2157/2153/1191/7057/5154/3481/5175/9749/22915/6678/5552/710/5473/6403/3690/7422/7450/10184
BP	GO:1903311	regulation of mRNA metabolic process	267	0.308773294968097	1.60572870827804	0.000183977471184833	0.00446944072213694	0.00359895418734403	6641	tags=43%, list=33%, signal=30%	5936/7188/5578/6427/10922/55795/7832/10949/8313/3184/10181/79066/91746/6431/11340/129563/10657/3312/4292/5436/55234/9513/79882/29890/79810/56339/4869/170506/64783/1655/9238/57690/1153/6829/23016/9337/10758/23404/4691/2521/4928/7536/580/708/79068/29883/154197/27327/83989/11052/28960/10921/6429/26528/3192/58517/8148/66037/10521/22938/6432/57472/55802/64506/10150/1869/7936/26135/55225/9584/9924/2343…
CC	GO:0000428	DNA-directed RNA polymerase complex	92	0.408916874830749	1.83869209785787	0.000185235541099723	0.00448229486418887	0.00360930480417476	5903	tags=48%, list=29%, signal=34%	58490/5442/5431/6878/2648/2071/2960/5436/4172/55718/84172/23649/10622/6877/2968/8464/11128/5558/6882/6879/10474/171568/10621/5557/8295/5828/6873/79871/84265/64425/6908/51728/6875/9400/6874/2965/55197/1022/80349/5440/54623/5441/51616/64210
BP	GO:1904869	regulation of protein localization to Cajal body	11	0.768285879886511	2.07966391298337	0.000186163836484058	0.00448229486418887	0.00360930480417476	3976	tags=73%, list=20%, signal=59%	1736/10574/10575/7203/10576/10694/908/6950
BP	GO:1904871	positive regulation of protein localization to Cajal body	11	0.768285879886511	2.07966391298337	0.000186163836484058	0.00448229486418887	0.00360930480417476	3976	tags=73%, list=20%, signal=59%	1736/10574/10575/7203/10576/10694/908/6950
CC	GO:0098936	intrinsic component of postsynaptic membrane	119	-0.339924286621203	-1.72961169159251	0.000188871399272335	0.00453403116478027	0.00365096473149607	6605	tags=50%, list=32%, signal=34%	1056/1814/6536/27253/1128/1000/57622/54413/80059/10369/3359/1813/729993/2557/7779/2554/148/6529/4916/2900/78999/1141/27092/2048/1140/3751/1007/821/1008/6532/5100/6547/80863/254263/145581/146395/3752/5023/6900/388336/2903/27091/9123/347731/53826/10368/3746/23767/6531/2894/64101/729956/134/6533/10675/6546/1134/27020/64084
BP	GO:0098787	mRNA cleavage involved in mRNA processing	14	0.71092549946077	2.07195005571113	0.000189820701364243	0.00454337808516066	0.00365849120747665	5159	tags=79%, list=25%, signal=59%	81608/11052/10898/64852/2081/1478/11051/79869/29894/23283/22916
BP	GO:0022600	digestive system process	102	-0.359167683138134	-1.78894503921514	0.000191717876433621	0.00457529073347766	0.00368418841802938	3011	tags=28%, list=15%, signal=24%	4588/29881/118471/887/948/6523/5020/358/4583/64241/4585/3274/1890/389015/7033/65266/4762/115111/7031/7099/64127/2168/57817/50848/3784/362/51738/7421/29887
BP	GO:0006188	IMP biosynthetic process	11	0.76719741912641	2.07671757149416	0.000194302066970537	0.00461170285633124	0.00371350876707549	3128	tags=64%, list=15%, signal=54%	5471/353/270/471/5198/10606/158
BP	GO:0006887	exocytosis	337	-0.253620392907528	-1.51472327539648	0.000194380376739621	0.00461170285633124	0.00371350876707549	5201	tags=34%, list=26%, signal=26%	152579/10015/116449/867/115827/10814/7127/55014/23413/1393/10890/84106/6248/8941/375056/3458/8911/57829/10244/5028/4878/6857/783/5866/1020/90019/55361/339302/5978/126206/11267/3745/117177/8618/6809/27243/23332/29091/1488/11314/164/23621/84932/3965/5663/4218/85477/9001/5023/84258/3689/201294/90332/6688/9024/10490/9846/6382/5724/149371/5872/4851/51762/203190/8773/112755/2213/5582/5170/8775/8372/638…
BP	GO:0050808	synapse organization	412	-0.23766163349873	-1.44038913770353	0.000196351434790972	0.00464488496178994	0.00374022819011068	4599	tags=31%, list=23%, signal=24%	115703/9148/714/6623/56133/783/8936/4774/2596/51225/1020/4009/1942/140689/288/266727/991/5100/1821/5978/6547/3913/3084/389941/1981/80863/1488/713/89780/145581/56126/2239/2566/85358/348/323/5663/9723/25978/10810/63827/7534/10882/4915/6900/27185/388336/3556/345651/79012/5913/7097/54209/84189/54434/10288/5728/347731/2047/5457/3586/10611/5020/387/392617/7162/83992/785/43/56123/8497/22953/84694/2213/8…
BP	GO:0032760	positive regulation of tumor necrosis factor production	98	-0.366600811946834	-1.80861737654954	0.000197699077750124	0.00466316952576891	0.00375495157770814	2846	tags=30%, list=14%, signal=26%	8737/7097/948/5196/5724/29108/943/7096/1191/5795/7099/7057/353514/64135/64127/6774/566/90865/7855/23586/7305/8832/64581/729230/1536/3717/23643/120892/8767
MF	GO:0004812	aminoacyl-tRNA ligase activity	21	0.643586487552153	2.08247893573722	0.000205103357902909	0.00479599033436371	0.00386190366298607	6661	tags=86%, list=33%, signal=58%	10056/57505/23395/55152/57470/57038/2193/23438/79731/124454/55699/10667/55157/57176/51067/80222/25973/54938
BP	GO:0006418	tRNA aminoacylation for protein translation	21	0.643586487552153	2.08247893573722	0.000205103357902909	0.00479599033436371	0.00386190366298607	6661	tags=86%, list=33%, signal=58%	10056/57505/23395/55152/57470/57038/2193/23438/79731/124454/55699/10667/55157/57176/51067/80222/25973/54938
MF	GO:0016875	ligase activity, forming carbon-oxygen bonds	21	0.643586487552153	2.08247893573722	0.000205103357902909	0.00479599033436371	0.00386190366298607	6661	tags=86%, list=33%, signal=58%	10056/57505/23395/55152/57470/57038/2193/23438/79731/124454/55699/10667/55157/57176/51067/80222/25973/54938
BP	GO:0007188	adenylate cyclase-modulating G protein-coupled receptor signaling pathway	207	-0.281114225803378	-1.57276893703899	0.000209899447758694	0.00489026220285634	0.00393781475722654	6668	tags=43%, list=33%, signal=30%	1232/10672/2773/5733/1902/6344/1814/5064/10266/1131/2768/1128/147/2692/4159/8549/6915/2587/1813/333/2774/8811/2849/2775/1394/148/5739/2830/5996/2782/4987/117/9340/79924/2861/4158/5028/1816/6014/5138/4160/2914/3375/27201/8685/2769/2852/2779/3360/2696/2828/11255/2781/9693/2767/111/5196/5737/3640/1325/2865/2691/5142/2641/9283/6373/19/23432/3627/2911/146/799/1903/2357/3351/4283/155/57561/2776/134/133…
BP	GO:0031663	lipopolysaccharide-mediated signaling pathway	59	-0.429786368612388	-1.90082805349918	0.000210340338772105	0.00489026220285634	0.00393781475722654	3931	tags=44%, list=19%, signal=36%	3654/207/23328/5595/7128/654/7097/6688/948/7189/5724/3606/7099/10221/671/85363/1432/388325/4057/7124/4067/22900/114769/23643/3553/8767
CC	GO:0042734	presynaptic membrane	143	-0.322174650872064	-1.69253569807004	0.000211231711905252	0.00489597190157738	0.00394241241169789	5660	tags=43%, list=28%, signal=32%	10497/27255/3359/1813/9066/148/3092/6529/2900/5789/1141/2048/50618/1007/821/5028/6857/1008/6532/115207/5138/55361/5100/6809/1759/9892/2239/5663/2852/133396/5023/2903/490/5024/53826/9627/8506/1212/3746/112755/84628/115548/6531/94056/2054/8676/3748/3351/2898/9378/134/6453/9381/23025/11336/26059/9152/8301/2332/6616/27020/57706
MF	GO:0030515	snoRNA binding	28	0.580429399636205	2.01737956359331	0.000212300761047953	0.00489597190157738	0.00394241241169789	5161	tags=54%, list=25%, signal=40%	1736/84309/10528/54433/9790/55651/9136/705/51602/9188/11164/57647/55813/10885/9221
CC	GO:0016324	apical plasma membrane	354	-0.248101708133223	-1.48305462544834	0.000212396118974025	0.00489597190157738	0.00394241241169789	3436	tags=25%, list=17%, signal=21%	5664/482/5663/762/142680/2030/1508/2779/3778/6338/29881/8884/23418/9076/3249/9123/79981/6557/9693/5728/490/91703/948/2348/81693/6523/1464/22931/358/340024/64241/479/338328/4851/4036/389015/56288/496/22953/1514/6997/2013/1087/150696/57710/9114/5873/5874/6340/525/3938/3485/9376/8972/6564/8529/10050/3705/538/125931/1579/4680/348932/4810/10568/634/9180/10991/947/60676/222662/6533/9351/4478/11309/3776…
CC	GO:0099699	integral component of synaptic membrane	146	-0.318715381689438	-1.67720677555382	0.000217310322319792	0.00498323062289368	0.00401267626795806	6605	tags=47%, list=32%, signal=32%	1056/8745/1814/6536/27253/1128/1000/57622/54413/80059/10369/3359/1813/729993/2557/7779/9066/2554/148/6529/4916/2900/78999/5789/1141/27092/2048/1140/3751/1007/821/5028/1008/6532/5100/6547/80863/254263/145581/5663/146395/3752/5023/388336/2903/27091/9123/490/5024/347731/53826/10368/3746/23767/6531/2894/3688/3351/64101/729956/134/6533/10675/9152/6546/1134/27020/64084
BP	GO:0051784	negative regulation of nuclear division	56	0.474256350528874	1.9316518128904	0.000217409864494006	0.00498323062289368	0.00401267626795806	4735	tags=48%, list=23%, signal=37%	472/27085/9735/55795/54908/9212/84861/84101/6196/699/701/7517/26271/3550/51451/655/9184/55755/9319/11130/1063/8379/25906/9183/1111/5885/7272
BP	GO:2001238	positive regulation of extrinsic apoptotic signaling pathway	47	-0.462327558600324	-1.9650396879475	0.000218310804210309	0.00498978553623225	0.00401795451959493	3578	tags=40%, list=18%, signal=33%	8682/2852/5979/183/6422/8737/5728/1495/29108/5371/7057/50486/51330/6788/8743/7124/467/637/5366
BP	GO:0051985	negative regulation of chromosome segregation	45	0.500671185593057	1.94918316183853	0.000220044289326735	0.00500123071035611	0.00402717058484755	4735	tags=51%, list=23%, signal=39%	472/9735/55795/54908/9212/84861/84101/699/701/7517/26271/3550/51451/9184/55755/9319/11130/1063/8379/25906/9183/5885/7272
BP	GO:1905819	negative regulation of chromosome separation	45	0.500671185593057	1.94918316183853	0.000220044289326735	0.00500123071035611	0.00402717058484755	4735	tags=51%, list=23%, signal=39%	472/9735/55795/54908/9212/84861/84101/699/701/7517/26271/3550/51451/9184/55755/9319/11130/1063/8379/25906/9183/5885/7272
BP	GO:1990266	neutrophil migration	114	-0.35046476772646	-1.77166123380107	0.000223957633733867	0.00507595597797932	0.0040873420540609	3362	tags=32%, list=16%, signal=27%	4354/3554/5657/3577/6368/3689/6374/5196/3579/5142/3576/101/3958/6373/6369/4192/3627/5197/719/2919/6360/64127/4283/5175/5319/6283/728/5473/27202/56833/7369/6355/6280/6279/89766/51192
MF	GO:0061134	peptidase regulator activity	219	-0.277986575319855	-1.56550860483366	0.0002262713797295	0.00510713328949402	0.00411244714501114	6093	tags=42%, list=30%, signal=30%	57119/408187/6690/56925/27290/857/25824/727/5265/340267/153218/1469/831/26577/6317/5045/6695/7076/718/8996/3933/5721/128817/9491/5272/51050/83464/51377/7429/551/65018/404203/59082/866/2192/331/6195/7077/3699/5627/58484/144568/90199/140902/5267/7035/259240/27344/391253/183/197/4671/26952/4803/1294/29108/4504/10816/5858/3698/112401/1471/84651/347365/3053/302/140832/8740/259239/6694/1473/23786/1992/…
BP	GO:0033047	regulation of mitotic sister chromatid segregation	46	0.50688977042653	1.98760389110587	0.000226592061155761	0.00510713328949402	0.00411244714501114	4735	tags=54%, list=23%, signal=42%	472/9735/55795/54908/9212/84861/84101/699/701/7517/26271/3550/51451/3192/9184/4926/55755/9319/11130/1063/8379/25906/9183/5885/7272
BP	GO:1901342	regulation of vasculature development	264	-0.269060083185885	-1.55277749410497	0.000229623734385039	0.0051382203645169	0.00413747957429737	3868	tags=30%, list=19%, signal=25%	1647/80149/11117/6237/23328/7424/6672/1215/6050/9723/7128/64094/183/4303/3687/4881/6422/8877/4846/100506013/2828/57556/6667/374887/126393/4814/672/5196/3586/3579/23166/358/3099/3576/9475/10298/6369/5170/2013/4192/3627/10553/8091/5371/4086/719/7057/3688/26523/1284/3091/6774/54583/116844/10411/3087/6678/2523/634/728/947/6093/90993/729230/1536/133/306/3339/7422/2152/820/7124/2752/6772/51738/9314/388…
BP	GO:0010273	detoxification of copper ion	15	-0.688077853767696	-2.14855192151153	0.000229871086063549	0.0051382203645169	0.00413747957429737	2205	tags=60%, list=11%, signal=54%	4504/4502/326343/538/645745/4490/4489/4499/4493
BP	GO:1990169	stress response to copper ion	15	-0.688077853767696	-2.14855192151153	0.000229871086063549	0.0051382203645169	0.00413747957429737	2205	tags=60%, list=11%, signal=54%	4504/4502/326343/538/645745/4490/4489/4499/4493
MF	GO:0008009	chemokine activity	44	-0.486288963249877	-2.05677458305478	0.000232128472239283	0.00517442424107016	0.0041666322359434	3098	tags=36%, list=15%, signal=31%	6368/6374/5196/3576/6373/6369/6387/3627/5197/2919/6360/4283/58191/5473/6355/51192
CC	GO:0034399	nuclear periphery	128	0.380076525593114	1.78391612535003	0.000233821522693467	0.00518507133609809	0.00417520565924534	5726	tags=48%, list=28%, signal=34%	4841/6304/53335/11331/7157/129401/1822/468/26277/790/8607/30827/4968/1072/4221/26012/10856/7919/1788/4928/10250/3141/7528/6839/6421/10238/64395/3192/9894/57122/26993/9126/4926/4152/22938/1063/9612/3692/8573/25900/8507/22880/10969/11260/5885/8089/23165/10178/1605/1460/29945/256329/22976/9688/24137/4137/10296/862/284695/84148/5590
MF	GO:0008135	translation factor activity, RNA binding	76	0.435055172508664	1.89231636674643	0.00023388416428542	0.00518507133609809	0.00417520565924534	4542	tags=50%, list=22%, signal=39%	8664/1937/23708/1938/1974/1915/84285/8892/29904/8666/51386/60678/8665/1936/8667/27335/10102/1939/1973/3646/23/8890/1982/8662/1964/7284/8893/8668/64506/28985/3692/1975/1967/56648/8894/8562/9617/1917
MF	GO:0003724	RNA helicase activity	73	0.429096056556635	1.85606568926414	0.000234600501695177	0.00518678057426339	0.00417658199920253	5454	tags=52%, list=27%, signal=38%	25788/54606/11218/1974/57696/1665/55794/60625/9416/317781/51202/11325/55661/11269/1653/170506/1655/64848/1973/79039/7919/10212/57062/9775/8886/57697/10521/9188/55760/57647/8449/90957/1654/1660/64794/79009/51428/6499
BP	GO:0032677	regulation of interleukin-8 production	82	-0.378545779369534	-1.80493219255869	0.000235977322987978	0.00520304347479471	0.00418967747078484	3664	tags=34%, list=18%, signal=28%	1649/945/3965/2867/8737/7097/3586/3303/29108/7096/10333/7099/671/64127/6774/5319/1991/23586/64581/27202/2150/2152/7100/7124/51311/965/9314/3553
BP	GO:0034134	toll-like receptor 2 signaling pathway	17	-0.652973912906116	-2.13765236922112	0.000241199453485664	0.00530377334846255	0.00427078878272862	3931	tags=65%, list=19%, signal=52%	3654/7128/7097/54209/7096/10333/64127/2150/4067/118788/8767
BP	GO:0015931	nucleobase-containing compound transport	212	0.325813352054021	1.64285390584611	0.000242722986327067	0.00532284948934546	0.00428614957647825	4785	tags=37%, list=23%, signal=29%	284439/56262/23279/54847/8086/29074/29107/291/55795/10478/23225/129401/91746/23169/55746/10657/348995/293/55051/79085/8106/29890/59343/55186/11269/79902/4869/7884/5901/292/4927/144983/7919/4928/63910/10212/11052/10482/84321/9775/8658/57510/57122/26993/7048/6396/961/81034/130132/8888/6432/23511/9631/6426/23293/84912/9908/9793/23443/10237/51000/56648/54888/64901/79023/84275/84248/2697/55706/3178/29…
BP	GO:0007088	regulation of mitotic nuclear division	110	0.38671862714001	1.77229442943023	0.000244950285636977	0.00534845844159582	0.00430677082456382	3359	tags=32%, list=16%, signal=27%	472/51433/28984/27085/5300/9735/8881/55795/9787/54908/4751/9212/84861/84101/699/9700/701/7517/23113/995/26271/1906/3550/8452/51451/655/57026/9184/26013/51434/9820/55755/9319/11130/1063
MF	GO:0030414	peptidase inhibitor activity	180	-0.299654573294304	-1.63367115294047	0.000245209088029781	0.00534845844159582	0.00430677082456382	6539	tags=45%, list=32%, signal=31%	684/1474/1470/89932/57119/408187/6690/56925/27290/25824/727/5265/340267/153218/1469/831/6317/5045/6695/7076/718/8996/3933/128817/9491/5272/51050/51377/7429/551/404203/59082/866/331/6195/7077/3699/5627/144568/90199/140902/5267/7035/259240/27344/391253/183/197/4671/26952/4803/1294/4504/10816/5858/3698/112401/1471/84651/347365/3053/302/140832/8740/259239/6694/1473/1992/5268/140686/6093/710/5266/6590…
CC	GO:0061695	transferase complex, transferring phosphorus-containing groups	226	0.318546309356835	1.62348957566896	0.00024794529927193	0.00539364117504676	0.00434315358425531	6149	tags=44%, list=30%, signal=31%	899/5286/93/58490/5442/5431/54107/5255/5636/11232/6878/5428/2648/2071/81887/2960/5260/1019/5436/5287/4172/55718/84172/23649/55697/10622/6877/5635/2968/8464/11128/5558/6882/901/5576/894/6879/10474/8503/8835/5295/898/5288/83667/171568/10621/5557/2081/5565/8295/122809/5828/6873/221823/85417/79871/3667/84265/64425/91/5425/6908/30837/5211/51728/905/6875/5289/900/9400/6874/2965/5427/55197/92/56647/1022…
BP	GO:0031167	rRNA methylation	19	0.646791996987467	2.04776386568688	0.000251531517131532	0.00545702334226003	0.00439419118163642	1900	tags=47%, list=9%, signal=43%	55006/2091/79066/79922/55695/51106/4839/51504/27292
BP	GO:0044743	protein transmembrane import into intracellular organelle	35	0.540635567391131	2.00402031268127	0.000252376021160038	0.00546074409518013	0.00439718726551679	6827	tags=63%, list=33%, signal=42%	5830/3329/134266/5195/5189/10469/10452/5191/9131/131474/10440/55670/29090/100652748/5828/5193/51025/131118/9409/9804/728489/5190
BP	GO:0006479	protein methylation	158	0.348099265283385	1.68744685339888	0.000256187248278199	0.00551380194304857	0.00443991135016832	6269	tags=47%, list=31%, signal=33%	694/3275/6419/2091/55251/7832/29104/8473/6598/9739/30827/80335/51504/84193/26053/4221/3276/63925/4302/56950/2145/57343/10322/10782/6839/51451/55471/10664/23028/11137/83852/55170/79918/79723/11108/22938/55011/7936/54496/64754/79813/55352/23411/7403/29072/5252/55818/150572/151194/80312/26147/6018/1387/10157/22976/92342/80349/51409/1789/8726/28989/4089/10919/54623/94104/79609/196483/23512/79447/6830…
BP	GO:0008213	protein alkylation	158	0.348099265283385	1.68744685339888	0.000256187248278199	0.00551380194304857	0.00443991135016832	6269	tags=47%, list=31%, signal=33%	694/3275/6419/2091/55251/7832/29104/8473/6598/9739/30827/80335/51504/84193/26053/4221/3276/63925/4302/56950/2145/57343/10322/10782/6839/51451/55471/10664/23028/11137/83852/55170/79918/79723/11108/22938/55011/7936/54496/64754/79813/55352/23411/7403/29072/5252/55818/150572/151194/80312/26147/6018/1387/10157/22976/92342/80349/51409/1789/8726/28989/4089/10919/54623/94104/79609/196483/23512/79447/6830…
MF	GO:0061135	endopeptidase regulator activity	187	-0.288447114698256	-1.58373750831525	0.000258859132749354	0.0055565687913446	0.0044743487523677	6271	tags=45%, list=31%, signal=31%	684/1474/1470/89932/57119/408187/6690/56925/27290/25824/727/5265/340267/153218/1469/831/6317/5045/6695/7076/718/8996/3933/5721/128817/9491/5272/83464/51377/7429/551/404203/59082/866/331/6195/7077/3699/5627/58484/144568/90199/5267/7035/259240/27344/391253/183/197/4671/26952/4803/1294/4504/10816/5858/3698/112401/1471/84651/347365/3053/302/140832/8740/259239/6694/1473/1992/55851/5268/140686/6093/710…
CC	GO:0044665	MLL1/2 complex	28	0.573061776894293	1.99177215714368	0.000279934849549681	0.0059773457085424	0.00481317343810213	6085	tags=68%, list=30%, signal=48%	54881/27043/10445/6878/81887/8607/26121/10856/26168/124944/6879/1876/3054/6874/125476/84148/6045/57680/11091
CC	GO:0071339	MLL1 complex	28	0.573061776894293	1.99177215714368	0.000279934849549681	0.0059773457085424	0.00481317343810213	6085	tags=68%, list=30%, signal=48%	54881/27043/10445/6878/81887/8607/26121/10856/26168/124944/6879/1876/3054/6874/125476/84148/6045/57680/11091
BP	GO:0061028	establishment of endothelial barrier	45	-0.468350745302293	-1.98930875622637	0.000282297533115706	0.00601197423543527	0.00484105757162367	6084	tags=62%, list=30%, signal=44%	54345/7414/9414/4615/7122/23236/7082/26051/57826/5138/1365/9076/9693/118/9475/1903/5175/10411/27134/6093/4478/50848/2150/7422/7124/7132/3553/3383
BP	GO:0045861	negative regulation of proteolysis	325	-0.250107177796245	-1.49542589177093	0.00028473327056625	0.00604797318684438	0.00487004522018384	5679	tags=44%, list=28%, signal=32%	409/7471/684/2537/55450/1474/1470/89932/6478/6872/5076/57119/408187/6690/1457/143941/56925/27290/6653/25824/727/5265/340267/83596/153218/2810/1469/6737/831/6317/79853/5045/6695/4035/7076/4130/718/8996/3933/128817/9491/5272/51050/51377/1361/7429/551/404203/59082/866/331/6195/1718/7077/3699/5627/1020/27074/1942/6449/5329/117584/5774/144568/90199/140902/4318/5267/7035/2876/207/3428/259240/7448/5663/…
BP	GO:0002385	mucosal immune response	26	-0.561290958337895	-2.07159468220274	0.00028859805618476	0.00611405908063484	0.00492325995530797	2898	tags=42%, list=14%, signal=36%	2867/1672/2865/282616/64127/5319/1668/4057/1669/820/6036
CC	GO:0099240	intrinsic component of synaptic membrane	159	-0.30423936873112	-1.6281345899521	0.000289381275234267	0.00611468663346573	0.00492376528338568	6605	tags=46%, list=32%, signal=31%	1056/53942/8745/1814/6536/27253/1128/1000/57622/54413/80059/10369/27255/3359/1813/729993/2557/7779/9066/2554/148/6529/4916/2900/78999/5789/1141/27092/2048/1140/3751/1007/821/5028/1008/6532/5100/6547/80863/254263/145581/2239/5663/146395/3752/5023/6900/388336/2903/27091/9123/490/5024/347731/53826/10368/3746/84628/23767/6531/2894/3688/3351/64101/729956/134/6533/10675/9152/6546/1134/27020/64084
BP	GO:0043277	apoptotic cell clearance	51	-0.441762135823361	-1.89662860451862	0.000292351965802019	0.00616141259874696	0.00496139070877138	3762	tags=41%, list=18%, signal=34%	246/9886/8685/5914/54209/7052/948/8547/114786/558/11277/389668/7057/343702/389610/7305/729230/8678/3690/146722/717
BP	GO:1905818	regulation of chromosome separation	72	0.430106355508155	1.85472656382605	0.000296252254178705	0.0062274372808446	0.00501455615404206	4946	tags=46%, list=24%, signal=35%	472/51433/9735/8881/55795/9787/54908/9212/84861/84101/699/9700/701/7517/26271/3550/8452/51451/9184/51434/4926/55755/9319/11130/1063/8379/25906/9183/246184/1459/5885/7272/29945
CC	GO:0030133	transport vesicle	395	-0.236208755793287	-1.42957307449285	0.000302464803515964	0.00634160055743806	0.00510648452447596	4149	tags=28%, list=20%, signal=22%	81876/90019/6449/4900/55361/284612/7401/117177/6809/5538/1759/85439/6811/78992/80863/140767/254263/83716/80023/9892/164/23621/389376/55784/2264/5663/10228/4218/762/9001/80763/1644/5867/84258/27185/54432/2903/201294/132204/8417/553115/3117/490/10490/2348/4803/6836/9627/1212/5872/4135/4504/4311/1183/9950/5142/51762/83992/203190/112755/1621/388662/9114/5873/5874/3126/2054/23546/525/27333/9900/3118/6…
BP	GO:0018149	peptide cross-linking	34	-0.513148935578683	-2.03343233479512	0.000304380762382364	0.00636373999358349	0.00512431199358779	2708	tags=41%, list=13%, signal=36%	7052/2162/1281/2125/6707/7047/6698/116179/7057/133584/6704/5266/343641/1475
BP	GO:0031647	regulation of protein stability	280	0.303202639266661	1.58236544811592	0.000305089334175989	0.00636373999358349	0.00512431199358779	5643	tags=39%, list=28%, signal=29%	84866/23162/23252/5300/10755/11331/11200/3329/975/22848/7157/84327/10574/9572/58525/55230/5245/2648/10575/55664/3312/57646/252983/79031/9026/56912/7466/8945/59343/6125/6608/7203/51339/149628/23291/4869/11315/1650/10576/6789/11140/55737/8841/83548/79139/84447/8452/10694/6048/26272/345611/23560/2043/3064/908/51608/9894/57805/23327/89781/10474/2597/124997/5295/84515/3916/4771/1857/10273/79612/5828/2…
CC	GO:0045335	phagocytic vesicle	132	-0.319103704949466	-1.65741347709291	0.000306384943654319	0.0063743780328491	0.00513287812486467	3294	tags=28%, list=16%, signal=24%	10228/4218/4688/7097/948/83547/6890/9140/81622/51762/10981/3799/101/219972/7096/8773/19/9830/23380/9114/1755/10333/80223/653361/64127/538/1991/10435/1536/306/8678/388325/4057/4353/9341/26253/1520
BP	GO:0006898	receptor-mediated endocytosis	235	-0.274625764760002	-1.55671109318888	0.000308166733125748	0.00639505082501872	0.00514952459957335	5421	tags=38%, list=27%, signal=28%	23607/4035/10188/718/9370/29978/867/27092/55681/50618/66000/4360/22943/143458/5534/284654/821/10244/8936/10487/124930/4481/5538/1759/57720/23317/9892/164/89780/7448/859/348/283420/8685/146395/50632/3577/6900/3689/100506013/55589/27091/4037/9260/201176/948/2348/81693/53353/59283/3579/23166/1212/10368/3576/4036/284/43/1514/2213/1191/7036/115548/6386/302/3688/8650/3351/634/10859/6453/22925/58191/133…
BP	GO:0071801	regulation of podosome assembly	13	-0.71169643228744	-2.1295778589368	0.00030948402381203	0.00640266561276677	0.00515565630014962	2323	tags=62%, list=11%, signal=55%	50807/387/4478/7124/2934/3567/6714/1437
BP	GO:0033045	regulation of sister chromatid segregation	72	0.429655340600057	1.8527816743353	0.000310111854303345	0.00640266561276677	0.00515565630014962	4946	tags=46%, list=24%, signal=35%	472/51433/9735/8881/55795/9787/54908/9212/84861/84101/699/9700/701/7517/26271/3550/8452/51451/3192/9184/51434/4926/55755/9319/11130/1063/8379/25906/9183/246184/5885/7272/29945
BP	GO:0000291	nuclear-transcribed mRNA catabolic process, exonucleolytic	19	0.642037883241144	2.03271219159625	0.000312973254241726	0.0064453426013131	0.00519002134405127	5757	tags=74%, list=28%, signal=53%	11340/129563/5436/23016/9337/23404/29883/28960/57472/56915/22894/6499/115024/9652
MF	GO:0016627	oxidoreductase activity, acting on the CH-CH group of donors	59	0.459939735938501	1.89322303449379	0.000314919790028978	0.00646901057289906	0.00520907964479645	5169	tags=53%, list=25%, signal=39%	8644/1645/9524/55316/231/2639/1723/64118/35/80142/51102/36/284273/84129/37/28976/30/27034/33/6391/79644/54920/54884/1355/6389/6916/7108/1717/55289/1371/8310
BP	GO:0071806	protein transmembrane transport	58	0.467176655354202	1.91817461317002	0.000318932880080372	0.0065349024974044	0.00526213818888589	6827	tags=59%, list=33%, signal=39%	5830/3329/10972/134266/5195/208/5189/29927/10469/11231/10452/130617/5191/9131/131474/10440/55670/29090/100652748/5828/10952/5193/9697/9847/29928/4170/51025/131118/9409/55176/9804/23480/728489/5190
MF	GO:0045236	CXCR chemokine receptor binding	17	-0.647215649511415	-2.118801439429	0.000322286732526705	0.00658343275189208	0.00530121649274083	3760	tags=65%, list=18%, signal=53%	7032/6374/5196/3576/6373/6387/3627/5197/2919/4283/5473
BP	GO:0033002	muscle cell proliferation	198	-0.285305935774474	-1.57298845194463	0.000322924110827341	0.00658343275189208	0.00530121649274083	3956	tags=30%, list=19%, signal=25%	4318/3654/4969/4835/207/283/348/7168/7161/2852/7128/183/9759/6934/4881/239/57057/7052/27302/6648/5728/2047/3586/7189/5724/347/4602/4851/387/284/4217/5600/4211/3606/4086/4656/10135/2006/7099/10221/7057/6774/5592/7472/3351/5573/1991/199/4193/1432/8837/5743/3776/3717/3600/7124/3570/6772/6495/9314
MF	GO:0008175	tRNA methyltransferase activity	30	0.556993827142704	1.9913886932209	0.00032606128998284	0.00663073009253325	0.00533930201008703	6229	tags=67%, list=31%, signal=46%	144233/55006/24140/6894/1787/54482/152992/79979/93587/158234/221078/54888/4234/55798/9836/54931/80745/79828/55039/127253
MF	GO:0003684	damaged DNA binding	66	0.448658132246823	1.89562856658671	0.000335390261976882	0.00680339146420105	0.0054783351476066	6978	tags=62%, list=34%, signal=41%	6188/252969/4436/4595/6118/7486/7515/2071/6117/2547/2073/4968/79661/2237/79000/7374/1408/7158/79677/7507/4350/10721/7508/328/8626/2189/2072/6996/1643/1387/2956/4913/11284/641/5810/5111/55693/56852/6119/1642/51455
BP	GO:0071621	granulocyte chemotaxis	116	-0.333331553358966	-1.69654687204259	0.000337266501868305	0.00680770811530079	0.00548181107010262	3362	tags=28%, list=16%, signal=24%	4354/5595/3577/6368/3689/6374/6278/5196/3579/5142/3576/3958/6373/6369/1435/4192/3627/5197/719/7057/2919/6360/64127/4283/5319/6283/728/5473/27202/6355/6280/6279/51192
BP	GO:0032757	positive regulation of interleukin-8 production	62	-0.413751826166289	-1.85099768518233	0.00033728107744034	0.00680770811530079	0.00548181107010262	5850	tags=52%, list=29%, signal=37%	3929/4615/8915/9370/57506/5861/10394/51284/338322/8692/1649/3965/2867/8737/7097/3303/29108/7096/7099/64127/6774/5319/1991/23586/64581/2150/2152/7100/7124/51311/965/3553
BP	GO:0065004	protein-DNA complex assembly	120	0.37226378046511	1.7313774999551	0.00034162649818409	0.0068783062190216	0.00553865919871659	5466	tags=42%, list=27%, signal=31%	7067/7343/1058/9735/8208/7157/9787/401541/6878/6925/23270/6598/9013/79711/54069/5928/51112/79172/4869/201161/55290/6882/79003/6879/64946/25842/1063/4678/55011/23126/9733/5893/64754/85453/54700/11339/64425/6908/64061/257218/83743/6046/266812/23523/4676/6597/4674/254048/1060/79903
CC	GO:0022627	cytosolic small ribosomal subunit	39	0.522016200482457	1.96379940593413	0.000353812344217938	0.00709827450146025	0.00571578555979448	6222	tags=59%, list=31%, signal=41%	6188/6187/6203/6209/6191/6234/6205/6217/6223/6193/6228/6207/6208/6204/6233/6194/6227/83939/6202/6224/6201/6230/64963
BP	GO:0045765	regulation of angiogenesis	260	-0.266154710600156	-1.53772752248652	0.000354301352365221	0.00709827450146025	0.00571578555979448	3868	tags=30%, list=19%, signal=25%	1647/80149/11117/6237/23328/7424/6672/1215/6050/9723/7128/64094/183/4303/3687/4881/6422/8877/4846/100506013/2828/57556/6667/374887/126393/4814/672/5196/3586/3579/23166/358/3099/3576/9475/10298/6369/5170/2013/4192/3627/10553/8091/5371/4086/719/7057/3688/26523/1284/3091/6774/54583/116844/10411/3087/6678/2523/634/728/947/6093/90993/729230/1536/133/306/3339/7422/2152/820/7124/2752/6772/51738/9314/388…
BP	GO:0018393	internal peptidyl-lysine acetylation	153	0.35432618599758	1.71069480971052	0.000360780125789185	0.00721027078978681	0.00580596899344949	6616	tags=50%, list=32%, signal=34%	51176/79960/9643/10445/54107/8473/2648/7862/6598/10933/79969/9913/8607/55257/86/26053/26122/11315/10856/25942/54934/57634/80764/8464/26009/9575/117143/23326/64769/10664/10524/23774/6879/55929/10474/9329/11143/8888/322/55011/1487/8295/55683/8202/23411/27154/1111/10847/3054/51147/80314/29117/56848/5187/8089/6885/1386/26155/1387/4674/22976/4089/79903/9474/84148/3662/26036/51562/57326/11091/84289/200…
BP	GO:0071496	cellular response to external stimulus	303	-0.257891403229223	-1.5142417485191	0.000362426758141059	0.00722538259350505	0.00581813756053681	3895	tags=29%, list=19%, signal=24%	3745/6662/7391/11152/1647/84879/80149/4099/64121/1981/207/3428/8428/552/53632/3659/11337/5595/23334/84557/183/23274/9759/4149/835/2309/654/6422/10746/6416/23032/9024/7071/3171/490/51022/2348/54474/358/558/8131/943/5610/4217/55062/875/7942/10135/8740/7099/7482/80315/841/81631/199/10991/10631/11345/4193/8678/5899/3934/5743/838/6715/8897/50848/355/834/3600/58528/3759/96459/7100/4067/2350/2752/3920/4…
BP	GO:0019370	leukotriene biosynthetic process	18	-0.631360364295345	-2.07964072551478	0.000365051439222506	0.00725987102414561	0.00584590888352449	5945	tags=72%, list=29%, signal=51%	240/2687/124975/5321/10394/2679/5322/241/91227/92086/2678/5319/4258
BP	GO:0016073	snRNA metabolic process	35	0.530917278903064	1.96799669768206	0.000373956821732104	0.00740072544396327	0.00595932992108247	5373	tags=51%, list=26%, signal=38%	1736/55174/79066/11340/92105/55756/55656/23016/23404/55651/55596/114034/64852/5394/56915/80789/26512/64863
BP	GO:0032494	response to peptidoglycan	12	-0.731869551452899	-2.15153869067844	0.000373958273604257	0.00740072544396327	0.00595932992108247	2750	tags=67%, list=13%, signal=58%	54209/3663/64127/245937/728/11213/820/8767
BP	GO:0043410	positive regulation of MAPK cascade	452	-0.22803088283971	-1.39191512483891	0.000381838836828728	0.00753829762050682	0.0060701079784759	3931	tags=26%, list=19%, signal=21%	3654/9365/4835/1647/80149/3084/246/57551/84432/3375/23328/5149/348/3965/8685/2264/5663/5595/222166/2852/5979/6368/4915/8877/100506013/57161/8737/128853/54209/6688/152110/6278/9693/4342/5728/11211/5608/948/8322/3589/1464/7189/29108/4504/5610/4851/9475/7162/2641/9283/7187/284/101/4217/6997/6369/2213/9175/673/8754/2911/146/5795/799/9518/6386/6899/2651/10333/7099/7057/353514/653361/221472/6360/64127/…
BP	GO:0071346	cellular response to interferon-gamma	112	-0.350152369897354	-1.76464685627439	0.00038322036968796	0.00754720893118473	0.00607728368587933	3371	tags=31%, list=17%, signal=26%	3965/3659/6368/8651/9076/140885/7097/3263/133060/3799/83666/6997/6369/54625/7099/115361/6360/10097/3594/199/115362/10435/2633/834/3717/84166/2634/9111/6355/6772/965/2635/9341/3383/163351
MF	GO:0003714	transcription corepressor activity	178	0.327239864828891	1.61819638456315	0.000401387449018918	0.00788585414367917	0.00634997297326475	5945	tags=43%, list=29%, signal=31%	4665/286205/126272/7089/8409/3065/10155/6427/7832/51460/23309/1822/3337/4294/57504/5245/4863/26145/9139/9112/5195/9219/57727/440498/10856/25942/79039/2145/8841/1788/7536/9425/708/126374/79816/10848/8535/29883/3192/221336/55929/22938/22980/9612/1487/84962/163126/1428/57713/55749/9994/328/10915/27063/23411/84215/284252/29117/26155/150572/8994/10766/1387/6597/10157/1789/23414/10284/79718/51564/862/5…
CC	GO:0005775	vacuolar lumen	165	-0.300811566827298	-1.61707475010815	0.000415950935070562	0.00815223644242159	0.00656447356720818	3488	tags=30%, list=17%, signal=25%	2239/6383/1727/10577/1508/5657/63827/9672/10437/201294/2992/6278/2581/2512/1464/6382/4332/29108/2717/1200/1514/2817/10493/6385/6386/302/671/10097/1462/566/1991/4958/25801/10082/55313/5611/8804/1668/10855/56729/10675/3339/176/1511/4353/3920/6036/23593/1520
CC	GO:0140534	endoplasmic reticulum protein-containing complex	116	0.378789226899452	1.75334730647356	0.00042091130204702	0.00822957663809522	0.00662675067040165	6904	tags=55%, list=34%, signal=37%	28972/10558/23753/51035/200185/5283/7415/58477/54941/128869/23193/8733/29927/11124/11231/1650/94101/51141/79139/84447/51604/51227/550/5034/58505/7991/165679/94005/51237/10130/2081/6748/811/10952/9183/10525/10026/284361/5589/3703/1603/79071/57414/23065/819/5479/91319/23457/9789/93380/6721/2132/51594/6184/55176/55666/10328/51234/56851/23480/23197/51016/23478/90701
BP	GO:0050857	positive regulation of antigen receptor-mediated signaling pathway	23	0.607224312057999	2.02335933102827	0.000427405890130002	0.00833646969354527	0.00671282479766427	2749	tags=48%, list=13%, signal=41%	1236/3932/5583/6188/975/100/8934/9840/57181/26228/5970
BP	GO:0016571	histone methylation	131	0.361266163369505	1.71219456108385	0.000433053788699806	0.00842637515949695	0.00678521990776145	6085	tags=47%, list=30%, signal=33%	3275/6419/2091/29104/8473/6598/9739/30827/80335/51504/84193/26053/4221/3276/63925/4302/56950/2145/57343/10322/10782/6839/10664/23028/11137/83852/55170/79918/79723/11108/22938/55011/7936/54496/64754/79813/55352/23411/7403/29072/5252/55818/150572/80312/26147/6018/1387/10157/22976/80349/1789/8726/28989/4089/10919/54623/94104/23512/79447/6830/1786/11091
BP	GO:0030335	positive regulation of cell migration	490	-0.222913667926737	-1.36953368063999	0.000438753934635659	0.00849709759642672	0.00684216815394065	3838	tags=26%, list=19%, signal=21%	85360/4318/6662/80149/1365/90550/7941/23332/6237/207/10509/23328/7424/6868/7448/3965/3554/9723/5595/2852/7803/3674/5979/64094/183/9759/4303/3687/239/8877/4846/100506013/9076/84913/57556/54209/6688/6667/6278/4162/6648/54434/9693/8322/3640/8174/3579/5724/29108/9480/3912/4638/4851/387/3576/9475/284/101/3958/6997/6369/5170/6387/1435/4192/59352/3627/8754/6386/2651/6776/7099/719/7057/3688/8650/3091/677…
CC	GO:0045177	apical part of cell	418	-0.233444026505098	-1.41906096989539	0.00044073090359885	0.00849709759642672	0.00684216815394065	3619	tags=31%, list=18%, signal=26%	7399/7082/6580/5172/59272/89872/1515/795/55811/5028/287/146894/55244/55867/84552/363/4645/6573/283953/8692/222962/123041/9365/6809/6569/10083/6868/9481/24138/5664/482/5663/762/142680/2030/1508/2779/3778/1600/6338/29881/8884/760/23418/1069/9076/3249/9123/79981/6557/9693/5728/490/91703/948/2348/81693/6523/1464/22931/358/340024/64241/479/338328/4851/4036/389015/56288/496/22953/405753/1514/6997/2013/…
MF	GO:0035325	Toll-like receptor binding	12	-0.728122833837074	-2.14052414867776	0.000441011878379664	0.00849709759642672	0.00684216815394065	2764	tags=67%, list=14%, signal=58%	7097/948/81622/7096/10333/23643/6280/6279
BP	GO:0002221	pattern recognition receptor signaling pathway	158	-0.307181405707786	-1.64244316657732	0.000441752419032107	0.00849709759642672	0.00684216815394065	3292	tags=29%, list=16%, signal=25%	3659/81035/7128/2867/51296/7097/54209/84282/5608/4814/948/27293/7189/3303/144811/81622/377630/7187/7096/80216/8638/5170/81570/57590/10333/7099/64135/64127/6397/23586/9958/11213/388325/4057/2150/146722/7100/9111/4067/130120/51311/23643/26253/118788/8767/1520
CC	GO:0005643	nuclear pore	76	0.426947355427961	1.85705059833382	0.000442222272267569	0.00849709759642672	0.00684216815394065	5580	tags=51%, list=27%, signal=37%	23279/8086/29107/55795/23225/129401/55746/348995/8498/59343/11269/79902/5901/4927/4928/5905/10482/84220/8658/57122/3839/6396/8888/23511/9631/8379/5902/56648/64901/79023/91181/55706/11260/23165/9688/10527/9883/4085/53371
BP	GO:0000462	maturation of SSU-rRNA from tricistronic rRNA transcript (SSU-rRNA, 5.8S rRNA, LSU-rRNA)	33	0.540737266750677	1.9879646239176	0.000442971688845022	0.00849709759642672	0.00684216815394065	6485	tags=64%, list=32%, signal=43%	10171/88745/9790/65095/5822/6217/6223/705/57050/90121/6208/9277/23212/57647/29777/55813/6227/6202/25879/64963/55127
MF	GO:0005347	ATP transmembrane transporter activity	11	0.746937682057475	2.02187673012009	0.000447933259074731	0.00857200581163294	0.00690248693911831	2244	tags=64%, list=11%, signal=57%	284439/291/10478/293/79085/292/63910
BP	GO:0031573	mitotic intra-S DNA damage checkpoint signaling	16	0.657096045725906	1.98510421087263	0.000452219226635754	0.0086336630704059	0.00695213557827399	4697	tags=56%, list=23%, signal=43%	4436/11200/9656/80198/3364/197342/7508/135458/1386
BP	GO:0009612	response to mechanical stimulus	211	-0.277627811573917	-1.56119196114427	0.000454745137238934	0.0086576516142295	0.00697145201529813	4131	tags=32%, list=20%, signal=26%	5138/83862/2115/6662/1647/5723/64220/4099/207/23621/85358/859/3659/5595/8200/183/9759/835/8989/654/10746/6416/3249/84189/8796/5024/1281/358/50964/943/79955/387/3746/6262/8048/6387/4762/4192/3627/8740/7099/7057/3485/841/4131/9378/10631/222662/1432/56729/5743/838/9033/50848/3776/3784/355/834/3759/7100/6546/4353/2934/6772/51311/7132/6714/3553
MF	GO:0005179	hormone activity	114	-0.339789215877878	-1.71769443570533	0.00045769212179961	0.0086576516142295	0.00697145201529813	5238	tags=43%, list=26%, signal=32%	9370/83729/347148/885/551/79924/7038/11172/723961/4878/1908/4295/3626/9365/3623/114336/344901/5697/3375/8614/2922/375704/183/80763/100506013/3641/27302/3640/1325/5020/2520/7200/2691/338872/2641/1442/51052/3972/181/3481/4922/3060/4852/57817/133/56729/3630/122876/51738
BP	GO:0098789	pre-mRNA cleavage required for polyadenylation	13	0.707339764869817	2.00515923073349	0.000457743719805824	0.0086576516142295	0.00697145201529813	5159	tags=77%, list=25%, signal=57%	81608/11052/10898/64852/1478/11051/79869/29894/23283/22916
BP	GO:1990173	protein localization to nucleoplasm	13	0.709265665459606	2.01061875321036	0.000457743719805824	0.0086576516142295	0.00697145201529813	3976	tags=62%, list=20%, signal=50%	1736/10574/10575/7203/10576/10694/908/6950
BP	GO:0032637	interleukin-8 production	83	-0.371743534303598	-1.78079923451025	0.000467468951650112	0.00881687146736746	0.00709966155935159	3664	tags=34%, list=18%, signal=28%	1649/945/3965/2867/8737/7097/3586/3303/29108/7096/10333/7099/671/64127/6774/5319/1991/23586/64581/27202/2150/2152/7100/7124/51311/965/9314/3553
BP	GO:0000466	maturation of 5.8S rRNA from tricistronic rRNA transcript (SSU-rRNA, 5.8S rRNA, LSU-rRNA)	24	0.594796648322209	1.98896054985419	0.000468335174073869	0.00881687146736746	0.00709966155935159	4763	tags=54%, list=23%, signal=42%	10171/55759/11340/23016/65095/23404/9875/79707/79033/5394/23212/29777/6227
BP	GO:0051983	regulation of chromosome segregation	88	0.404957327241369	1.80846331586678	0.000472225401679615	0.00885029988920131	0.00712657932517838	4946	tags=42%, list=24%, signal=32%	472/51433/9735/8881/55795/9787/54908/9212/84861/84101/699/9700/701/7517/26271/3550/8452/51451/3192/9184/51434/22933/4926/79677/55755/9319/11130/1063/8379/25906/9183/246184/1459/5885/7272/9698/29945
CC	GO:0101003	ficolin-1-rich granule membrane	58	-0.424851749205528	-1.88549524640619	0.00047229231600002	0.00885029988920131	0.00712657932517838	2981	tags=40%, list=15%, signal=34%	3687/3689/140885/10288/2204/51143/23218/387/101/3958/79930/8778/8972/2357/6515/338339/22918/23114/1378/5799/3920/2358/965
BP	GO:0001522	pseudouridine synthesis	18	0.630034279707119	1.98779228417355	0.000474366352785772	0.00886868337904091	0.0071413823714317	5361	tags=67%, list=26%, signal=49%	27079/1736/84881/285367/54433/55651/80324/113000/92345/150962/54517/142940
BP	GO:0006691	leukotriene metabolic process	32	-0.507019303963656	-1.9778645092015	0.000477644645589278	0.00890944518232505	0.00717420523937725	6183	tags=62%, list=30%, signal=44%	4363/240/2687/124975/5321/10394/89845/2679/5322/241/91227/239/7097/92086/2678/8529/5319/1579/4258/4051
CC	GO:0055029	nuclear DNA-directed RNA polymerase complex	91	0.400877770742391	1.79694876096793	0.000488490901876625	0.00909086049960306	0.00732028736829602	5903	tags=47%, list=29%, signal=34%	58490/5431/6878/2648/2071/2960/5436/4172/55718/84172/23649/10622/6877/2968/8464/11128/5558/6882/6879/10474/171568/10621/5557/8295/5828/6873/79871/84265/64425/6908/51728/6875/9400/6874/2965/55197/1022/80349/5440/54623/5441/51616/64210
CC	GO:0031301	integral component of organelle membrane	365	0.28023474133336	1.50696227990425	0.000497668035062571	0.00924045408809543	0.00744074549833405	5404	tags=36%, list=27%, signal=27%	54760/5125/51669/57134/129293/56262/89941/28972/91252/9524/84303/664/113419/5018/291/128486/10478/23344/22908/9159/79944/4242/6687/51283/8800/51614/11041/118980/10113/128869/5250/221496/7466/8733/25777/256979/64921/29927/400916/6855/169714/10651/118813/9986/55333/6861/10998/10452/1353/25972/1760/4864/6786/51141/79139/84447/29914/143425/55750/26580/51604/126129/8504/550/6856/10440/81552/55670/7993…
CC	GO:0031300	intrinsic component of organelle membrane	394	0.273497184086505	1.47648895475186	0.000500236924129665	0.00926694612417375	0.00746207783723343	5215	tags=35%, list=26%, signal=26%	54760/5125/51669/57134/129293/9435/55686/56262/89941/28972/91252/9524/84303/664/113419/5018/291/128486/10478/23344/22908/9159/79944/57488/4242/25837/6687/51283/8800/51614/81926/11041/118980/10113/128869/5250/221496/7466/8733/25777/256979/64921/93210/29927/400916/6855/169714/10651/118813/9986/55333/6861/10998/10452/1353/25972/1760/4864/6786/51141/79139/84447/29914/143425/55750/26580/51604/126129/8…
BP	GO:0060759	regulation of response to cytokine stimulus	140	-0.318437984530463	-1.66640457469245	0.000503902546631257	0.00928529320568742	0.00747685156619512	3624	tags=32%, list=18%, signal=27%	6773/6868/29110/3554/7128/103/8651/8877/8737/7097/54209/837/26525/3303/342979/29108/558/3263/133060/83666/284/11277/117854/54625/1435/81030/7099/64135/3091/841/260434/84888/23586/11213/25939/2150/834/84166/146722/3557/7850/22900/114769/9314/8767
MF	GO:0008649	rRNA methyltransferase activity	17	0.652108225788789	2.00754796919515	0.000504660377582962	0.00928529320568742	0.00747685156619512	4864	tags=65%, list=24%, signal=49%	55006/2091/79066/79922/55695/51106/4839/27292/64216/10436/91893
MF	GO:0140102	catalytic activity, acting on a rRNA	17	0.652108225788789	2.00754796919515	0.000504660377582962	0.00928529320568742	0.00747685156619512	4864	tags=65%, list=24%, signal=49%	55006/2091/79066/79922/55695/51106/4839/27292/64216/10436/91893
MF	GO:0030246	carbohydrate binding	252	-0.263352649463247	-1.50275217762593	0.000509015133041111	0.00934422803053298	0.00752430800377751	5063	tags=35%, list=25%, signal=27%	5506/50489/7360/59271/4973/4360/5806/4124/387837/6652/51267/130589/10394/165530/821/5967/648791/5352/971/64175/5509/4099/2584/7448/160365/946/945/283420/57452/3965/131544/140578/2646/89790/81035/63827/729238/8909/387836/114132/6900/282969/3957/49/160364/2203/8547/26033/3099/161198/26270/3958/10216/9936/80216/1621/55568/79660/8778/8972/27180/85329/54583/6888/1462/6515/51266/50856/338339/22918/325/…
BP	GO:0006346	DNA methylation-dependent heterochromatin assembly	18	0.626546760096592	1.97678897086823	0.000512314881473481	0.00938357324667229	0.00755599018487798	4862	tags=67%, list=24%, signal=51%	3065/10155/54737/1788/57343/83852/57379/51535/8932/23411/22880/80312
BP	GO:0070202	regulation of establishment of protein localization to chromosome	12	0.719349001503834	1.98885883321233	0.000515401402731776	0.00941884455352619	0.00758439190790928	3976	tags=67%, list=20%, signal=54%	1736/10574/10575/7203/10576/10694/908/6950
BP	GO:0097529	myeloid leukocyte migration	203	-0.284491415305834	-1.5839332114201	0.000516952344463525	0.0094213557046628	0.0075864139769913	3809	tags=29%, list=19%, signal=24%	11117/90550/7941/11314/7424/4354/3554/5595/5657/3577/6368/3689/140885/54209/6688/6374/6278/5196/3579/5142/3576/101/3958/6373/6369/6387/1435/4192/3627/5197/719/7057/2919/6360/64127/4283/5175/5319/566/245937/6283/199/728/729230/1230/5473/27202/56833/7369/7422/64805/3570/6355/4067/2358/6280/6279/89766/51192
BP	GO:0002544	chronic inflammatory response	18	-0.623469940901796	-2.0536504246363	0.000517861060423911	0.0094213557046628	0.0075864139769913	3158	tags=50%, list=15%, signal=42%	7128/201294/3586/4049/9536/7057/7124/6280/6279
MF	GO:0000400	four-way junction DNA binding	17	0.649698229975145	2.00012867587832	0.000520308452672425	0.00942362228791085	0.00758823911122591	3061	tags=47%, list=15%, signal=40%	25/4436/7486/4221/7517/7528/57697/3149
BP	GO:0043968	histone H2A acetylation	17	0.650220896860031	2.00173773216962	0.000520308452672425	0.00942362228791085	0.00758823911122591	4637	tags=71%, list=23%, signal=55%	9643/10933/8607/86/10856/57634/64769/55929/8295/80314/56848/8089
BP	GO:0000387	spliceosomal snRNP assembly	27	0.565294803297321	1.93709689610232	0.000524006742372382	0.00946946705480959	0.0076251549640262	4928	tags=59%, list=24%, signal=45%	11218/10594/26121/24148/11171/54960/6607/50628/1207/9733/54496/9129/96764/27339/6606/8487
BP	GO:0097191	extrinsic apoptotic signaling pathway	213	-0.277051614214851	-1.5537781283283	0.00052870126138315	0.00952328245293122	0.00766848905534866	3861	tags=28%, list=19%, signal=23%	2876/581/3574/207/6672/8682/2623/11337/2852/7128/5979/183/835/6934/2309/6422/219699/4846/8737/2138/3856/6688/5728/672/5196/4803/3303/1495/29108/3958/5170/1621/5371/8794/85450/2065/7057/7133/841/50486/23017/597/51330/6788/8837/6272/2017/355/8743/3717/7124/3570/7132/6714/3553/3383/1437/467/637/5366
CC	GO:0005657	replication fork	56	0.459033401332548	1.86964855794226	0.000529332066338671	0.00952328245293122	0.00766848905534866	6891	tags=64%, list=34%, signal=43%	6118/7157/56941/7486/56916/6117/4172/5981/50485/7517/23649/5558/7158/253714/55929/11169/5557/51368/5985/9031/84083/83637/5425/1111/5984/201973/8914/641/1786/80119/54465/29980/5422/5111/56852/6119
MF	GO:0070330	aromatase activity	24	-0.572845842870373	-2.05805528734834	0.000537817194675424	0.00965453256105396	0.00777417635619552	3240	tags=46%, list=16%, signal=39%	1580/1549/1588/11283/1559/1553/8529/1579/1572/4051/1544
BP	GO:0034508	centromere complex assembly	27	0.564308043347609	1.93371556369905	0.000546625356314835	0.00979098927403658	0.00788405620226834	3968	tags=52%, list=19%, signal=42%	1058/9735/9787/401541/54069/51112/79172/201161/79003/64946/1063/4678/23126/11339
BP	GO:0023061	signal release	450	-0.227232359113427	-1.3879654380038	0.000548371711462687	0.00980063450838819	0.00789182289137236	4464	tags=28%, list=22%, signal=23%	5028/4878/286676/2044/6857/783/6720/1908/64840/6532/1020/90019/90007/339302/2914/5978/3745/3623/8618/6809/5538/90550/2182/1488/8425/56943/23621/2922/55784/1385/6664/6865/5663/338442/54097/2852/4825/2696/5023/389692/183/1588/84258/6934/654/6422/2867/8431/11255/9024/5608/111/8322/3589/56670/5020/9627/8399/4602/2865/7200/2691/886/9536/79971/51762/2641/3799/8609/2281/8773/112755/19/5582/7036/6387/877…
BP	GO:0050862	positive regulation of T cell receptor signaling pathway	15	0.683434772163781	2.0316005604072	0.00058390238245606	0.0104127119368098	0.00838468961921288	1371	tags=47%, list=7%, signal=44%	1236/3932/6188/975/100/8934/9840
BP	GO:0006298	mismatch repair	33	0.531082503817202	1.95246988674257	0.000589405691211448	0.0104878021458107	0.00844515495233024	5488	tags=64%, list=27%, signal=47%	25/3978/5379/4436/4595/6118/8313/6117/4292/4439/5383/5395/9156/5387/7508/83933/29072/6996/254394/2956/5378
BP	GO:0034142	toll-like receptor 4 signaling pathway	38	-0.469356218238891	-1.9044431308076	0.000595238765341023	0.0105684186914159	0.00851007029015716	4376	tags=42%, list=21%, signal=33%	4938/3654/3430/7128/54209/4814/57590/7099/388325/4057/2150/9111/4067/23643/118788/8767
BP	GO:0050731	positive regulation of peptidyl-tyrosine phosphorylation	187	-0.278661260308995	-1.53000764291723	0.000602206297901737	0.0106687814436129	0.00859088598270761	3592	tags=27%, list=18%, signal=22%	6868/89780/7448/2623/1489/133396/5753/183/253260/654/9244/54209/948/3589/1464/3263/1442/83666/284/6997/54625/1636/3606/5795/2065/353514/653361/64127/3481/7039/5175/64581/134/1795/3690/3717/7422/3600/7124/3570/4067/51738/7132/3567/6714/685/2209/3383/8767/1437
BP	GO:0050817	coagulation	217	-0.273825389577869	-1.53860917056227	0.000610697074923959	0.010795634130573	0.008693032322103	6075	tags=44%, list=30%, signal=31%	10461/3170/3611/6915/857/2191/6521/7414/5265/63036/2207/10630/4780/6288/2039/4352/10398/2811/6406/308/1465/2048/5321/1361/10019/7410/5028/2192/196527/5627/5329/350/7454/7391/7035/3083/2812/89780/7448/348/2623/5663/340205/3674/5023/2815/239/7094/4846/2162/221037/948/1281/5196/2157/7103/558/2153/1608/3172/5873/3053/5359/5197/302/80274/7099/7057/9002/8529/3705/5154/5592/22915/2776/634/947/51206/710/…
MF	GO:0004866	endopeptidase inhibitor activity	174	-0.290641351691741	-1.57021719933138	0.000612611047565244	0.0108059261737921	0.008701319844937	6539	tags=45%, list=32%, signal=31%	684/1474/1470/89932/57119/408187/6690/56925/27290/25824/727/5265/340267/153218/1469/831/6317/5045/6695/7076/718/8996/3933/128817/9491/5272/51377/7429/551/404203/59082/866/331/6195/7077/3699/5627/144568/90199/5267/7035/259240/27344/391253/183/197/4671/26952/4803/1294/4504/10816/5858/3698/112401/1471/84651/347365/3053/302/140832/8740/259239/6694/1473/1992/5268/140686/6093/710/5266/6590/4057/7980/11…
BP	GO:0001525	angiogenesis	482	-0.224019955801492	-1.36851751709625	0.000623120427232296	0.0109674601877719	0.00883139283441228	3868	tags=27%, list=19%, signal=22%	1647/2876/80149/11117/290/6237/207/84432/23328/7424/6672/1215/283/79812/4327/6050/10014/9723/10481/6886/7128/7534/64094/183/2034/4303/3687/4881/84870/2683/6422/219699/8877/4846/100506013/2828/6461/57674/57556/57057/6667/6278/9990/4162/5728/374887/126393/2047/4814/672/5196/3586/1464/113026/3579/23166/358/3099/347/161198/4851/387/3576/9475/1890/284/101/10298/800/6997/6369/5170/2013/4192/3627/4211/1…
BP	GO:0002573	myeloid leukocyte differentiation	202	-0.27756398160731	-1.54590650464422	0.00062996380218613	0.0110639097206456	0.00890905746222216	4955	tags=36%, list=24%, signal=27%	3976/4853/4055/22985/64806/3726/4495/714/3458/3605/9770/3297/10100/4318/7107/3623/3694/3428/2623/1385/5663/6886/11025/5657/133396/1050/760/6422/8737/5914/7097/54209/6688/7071/1051/9846/5457/5196/7189/159296/28962/1435/284266/302/7099/10221/55509/841/7030/1053/22904/634/7305/325/10859/1230/126014/1432/4057/2150/7422/3600/9935/7124/4067/3567/6714/116071/2124/1437/29887/11006
CC	GO:1902562	H4 histone acetyltransferase complex	32	0.523626380584481	1.89361482654846	0.000631877814176863	0.0110735563374321	0.00891682526451242	5129	tags=59%, list=25%, signal=45%	9643/10445/10933/8607/55257/86/26122/10856/54934/57634/64769/10524/55929/8295/55683/80314/8089/1386/60
CC	GO:1905368	peptidase complex	96	0.386312031411191	1.74582139142255	0.000641665722015573	0.0112208527336947	0.00903543361286448	5494	tags=47%, list=27%, signal=34%	28972/6878/80227/7415/2648/6687/5693/5711/9913/128869/8733/9097/5704/8464/5713/117143/23326/51604/3315/23198/5709/10474/94005/9861/8295/10939/5702/2155/29979/10026/5705/197131/7337/10197/5695/5714/56970/5701/10213/5716/5686/11047/9690/9789/5688
BP	GO:0014911	positive regulation of smooth muscle cell migration	37	-0.477516391651365	-1.93106904916522	0.000645612607845394	0.0112586523280659	0.00906587120380692	3533	tags=38%, list=17%, signal=31%	7448/183/9759/4303/54434/4192/7099/538/199/10631/4193/9732/6714/80005
CC	GO:0005847	mRNA cleavage and polyadenylation specificity factor complex	15	0.678180329611108	2.01598103259061	0.000646602413714407	0.0112586523280659	0.00906587120380692	5073	tags=67%, list=25%, signal=50%	81608/8189/11052/10898/29101/1478/11051/79869/29894/23283
BP	GO:0002532	production of molecular mediator involved in inflammatory response	73	-0.379010181764484	-1.77522687513345	0.000653546961545957	0.0113552035245908	0.00914361769483998	3289	tags=37%, list=16%, signal=31%	80149/23765/241/5023/140885/54209/948/347/29108/8773/27159/10333/7099/653361/3091/64127/6774/115362/64581/1432/56833/3630/7850/7124/4067/4210/11006
BP	GO:0097501	stress response to metal ion	19	-0.612967888684289	-2.06463390010193	0.000660364858265775	0.011449146281984	0.00921926377700329	2205	tags=47%, list=11%, signal=42%	4504/4502/326343/538/645745/4490/4489/4499/4493
BP	GO:0050764	regulation of phagocytosis	89	-0.36599535368882	-1.77142183876711	0.000673654942473579	0.0116546614141378	0.00938475194239368	4555	tags=46%, list=22%, signal=36%	90342/4035/718/9370/5806/55423/3458/6556/196527/5322/246/11314/5657/197/8877/140885/7097/54209/7052/5728/948/29108/8291/10326/2213/5582/5873/5795/5359/3601/64127/566/64422/64581/2150/3600/146722/717/7124/2358/3553
BP	GO:0007599	hemostasis	218	-0.26642828876503	-1.49810762353807	0.000676496790881667	0.0116789254493912	0.00940429021501122	6075	tags=44%, list=30%, signal=31%	10461/3170/3611/6915/857/2191/6521/7414/5265/63036/2207/10630/4780/6288/2039/4352/10398/2811/308/1465/2048/5321/4778/1361/10019/7410/5028/2192/196527/5627/5329/350/7454/7391/7035/3083/2812/89780/7448/348/2623/340205/3674/5023/2815/239/7094/4846/2162/221037/948/1281/5196/2157/7103/558/2153/1608/3172/5873/3053/5359/5197/302/80274/7099/7057/9002/8529/3705/5154/5592/22915/2776/634/947/51206/710/10855…
BP	GO:0006953	acute-phase response	48	-0.441242294158265	-1.87876339156417	0.000685440829118061	0.0118082099521528	0.00950839473982748	3032	tags=35%, list=15%, signal=30%	197/1051/2157/9536/7036/3240/5359/6774/325/57817/3934/5743/3630/7124/3570/130120/3553
BP	GO:0031640	killing of cells of other organism	63	-0.39862441706624	-1.79182330285164	0.000689382954139997	0.0118509603599405	0.00954281890353917	2465	tags=41%, list=12%, signal=36%	5027/6406/5272/54210/353143/3458/8993/117159/6338/5196/400830/8542/566/1991/6283/64581/1673/57817/1668/4057/2150/1669/820/1511/245939/130120
BP	GO:0032689	negative regulation of interferon-gamma production	37	-0.474797788764939	-1.92007506030382	0.000718015758590564	0.01231708216745	0.00991815692349312	3893	tags=49%, list=19%, signal=39%	8993/3623/80149/1649/7356/3965/5914/7292/26525/3586/558/114770/7099/64127/10859/29126/1378/11006
BP	GO:1904645	response to amyloid-beta	49	-0.44287046600683	-1.8925927502983	0.00072316681070086	0.012379273211027	0.00996823538534364	4436	tags=47%, list=22%, signal=37%	10018/1020/4318/478/1759/23621/5663/2309/54209/4322/837/948/781/58533/2213/799/10135/10333/7099/773/3934/2358/3383
BP	GO:0046390	ribose phosphate biosynthetic process	157	0.341503112907256	1.65612963416549	0.00072612221077311	0.0123968196436785	0.00998236440308659	5959	tags=39%, list=29%, signal=28%	5163/8034/26289/3615/9524/10861/5636/2639/79877/9374/5471/7415/56474/1723/23181/4832/790/84277/353/5160/270/471/5635/84532/5198/53354/4508/7372/81616/221264/10606/2023/158/31/8604/51000/221823/2539/5162/7371/8833/2977/6785/1737/32/47/56848/4831/1503/79071/23417/8050/6576/4513/1836/5313/30968/55229/197322/64834/132
MF	GO:0031492	nucleosomal DNA binding	24	0.586428917346438	1.9609794123519	0.000727247492037338	0.0123968196436785	0.00998236440308659	5555	tags=67%, list=27%, signal=49%	6601/3150/3065/6598/9219/5928/86/1108/3151/10473/8932/6603/3183/6597/60/3066
MF	GO:0097199	cysteine-type endopeptidase activity involved in apoptotic signaling pathway	10	-0.742768685770991	-2.03747618389411	0.000730040486910541	0.0124183406934846	0.0099996939253089	3833	tags=70%, list=19%, signal=57%	842/835/837/841/8837/838/834
BP	GO:0071347	cellular response to interleukin-1	104	-0.332649138136646	-1.65737597466207	0.000750539256599079	0.0127303753026836	0.0102509553992134	4610	tags=38%, list=23%, signal=30%	51135/6346/5105/3605/8692/3654/6662/7035/80149/3554/5595/6368/6422/140885/1051/7189/1958/29108/3576/9100/6369/5600/8372/11173/81030/6360/3091/2633/8808/11213/3934/3557/2634/820/7850/6355/2635/3553/3383/10010
MF	GO:0140658	ATP-dependent chromatin remodeler activity	32	0.518171409112284	1.87388775541308	0.000751522032288075	0.0127303753026836	0.0102509553992134	6544	tags=66%, list=32%, signal=45%	25788/1107/6594/9044/6596/56916/50485/57634/1108/54617/23132/8438/84083/257218/10847/6597/375748/80205/57680/84181/3070
MF	GO:0003729	mRNA binding	285	0.289186375065564	1.51376039036201	0.000761055045824851	0.0128650013371309	0.0103593611171817	6336	tags=42%, list=31%, signal=30%	8664/5936/6188/340554/6187/5093/51631/6470/7157/10949/3184/10181/91746/6472/6431/3609/83759/11340/10432/10657/80153/9513/7555/6430/60678/29890/6125/56339/85451/170506/7884/64783/11315/1655/1797/1973/1153/6829/23521/10450/4691/58155/2521/4928/7536/708/11171/4628/11052/10482/10921/1982/6429/6193/26528/9775/3192/55692/57510/58517/22950/64852/6207/66037/104/55802/64506/6426/9908/1478/26135/6208/55225…
BP	GO:0034728	nucleosome organization	90	0.39491720660332	1.77424083602324	0.000762901193952645	0.012869397687592	0.0103629012164658	6553	tags=56%, list=32%, signal=38%	6601/54107/8208/401541/196528/23270/6598/79711/54069/3159/5928/4869/10664/54617/23198/6602/55929/25842/8888/4678/2186/9733/6603/64754/85453/11339/8289/64061/257218/83743/6046/10847/29072/266812/23523/4676/6597/4674/254048/79903/54623/6944/9271/6830/50511/7259/55355/132660/4673/10467
BP	GO:2000573	positive regulation of DNA biosynthetic process	66	0.433126840032961	1.83000719681645	0.000765177933748817	0.0128810243868006	0.0103722634522361	4857	tags=45%, list=24%, signal=35%	472/28984/25849/1736/10574/11232/4931/4751/65057/10575/63922/9212/7203/10576/7919/4216/10694/26272/908/8658/5609/79618/5985/79075/6950/92345/4609/3178/5984/8550
BP	GO:0010469	regulation of signaling receptor activity	163	-0.29499797996776	-1.58670671592926	0.000771161412221493	0.0129548730823296	0.0104317290741175	5111	tags=38%, list=25%, signal=29%	867/27092/2048/22943/1393/387837/65018/59272/9148/3458/5028/3460/399968/79643/440829/123041/131/25927/80863/254263/6868/85358/859/130574/100462977/5663/146395/388336/5923/27091/5728/3586/23467/59283/4585/10368/58533/10816/22839/2213/58530/100463482/8896/66004/799/100462981/3688/653361/3091/7039/50944/100462983/729956/134/729230/100463486/100288485/3717/7124/6714/685/11006
BP	GO:0006836	neurotransmitter transport	204	-0.271923704305811	-1.51143359287989	0.000775067074610414	0.0129935831474977	0.0104628998088448	4593	tags=31%, list=23%, signal=25%	6535/6623/5028/6857/783/6532/1020/90019/222962/339302/2914/8618/6809/5538/1488/23621/55784/6865/5663/2030/2852/5023/1644/11255/6539/9627/8773/112755/5582/8775/6531/388662/2054/9900/3688/6572/8676/1138/3351/3060/348932/57030/9378/9381/23025/6853/6533/10675/55288/26059/9152/8825/5799/3382/3690/2332/4842/80331/6616/22987/120892/116443/79772/1861
BP	GO:1901550	regulation of endothelial cell development	17	-0.624989333664053	-2.04603875199067	0.0007783936015207	0.0129956495529608	0.0104645637527377	2628	tags=53%, list=13%, signal=46%	118/9475/1903/6093/50848/7422/7124/7132/3553
BP	GO:1903140	regulation of establishment of endothelial barrier	17	-0.624989333664053	-2.04603875199067	0.0007783936015207	0.0129956495529608	0.0104645637527377	2628	tags=53%, list=13%, signal=46%	118/9475/1903/6093/50848/7422/7124/7132/3553
MF	GO:0008408	3'-5' exonuclease activity	51	0.462720808686548	1.85656445051405	0.000784397473685993	0.0130689961016184	0.0105236250279238	6205	tags=53%, list=30%, signal=37%	7486/57109/5428/129563/23016/9337/23404/29883/154197/54932/79033/64789/114034/57472/5394/9924/23357/56915/328/27301/22894/246175/5426/55218/25996/5810/10111
BP	GO:0010950	positive regulation of endopeptidase activity	164	-0.284281353090381	-1.52963680705406	0.000813983753310869	0.0134891044901485	0.0108619113903652	4150	tags=32%, list=20%, signal=26%	1942/4155/58484/3297/5978/842/55075/581/3428/89780/3965/2852/5023/444/835/239/2903/27166/10395/29108/387/9475/4217/5371/414899/6774/340485/841/23786/55851/64581/8837/1378/355/8743/8301/834/3717/2152/7124/4067/2934/22900/4210/6280/6279/9447/55122/8767/637/317/5720/5366
BP	GO:0006405	RNA export from nucleus	80	0.402509343216054	1.76998037049317	0.000814179753768304	0.0134891044901485	0.0108619113903652	5393	tags=45%, list=26%, signal=33%	23279/29107/55795/91746/55746/10657/55051/8106/29890/11269/79902/4869/5901/4927/7919/10212/11052/10482/84321/57510/57122/26993/8888/23511/9631/23293/54888/84248/3178/29072/51808/11260/1660/22916/9688/9883
BP	GO:0007156	homophilic cell adhesion via plasma membrane adhesion molecules	156	-0.300066568426971	-1.59631458279447	0.000814599605641211	0.0134891044901485	0.0108619113903652	6410	tags=44%, list=31%, signal=30%	27253/27328/11122/1000/53841/57863/56122/27255/23363/57575/56136/56098/1829/55714/79633/56113/1009/1012/1001/1007/56103/9752/56133/29930/1008/1014/5100/56110/28316/1015/10205/64221/56141/120114/56126/1004/5979/57526/64405/56143/6900/56107/54510/83872/7216/56108/152404/84665/5365/64403/56123/56146/9708/128434/3688/5097/5175/1824/4680/634/8832/57549/221935/27020/54825/91624/23022/64084
BP	GO:0097028	dendritic cell differentiation	46	-0.435561552852525	-1.84736989504944	0.000818886286610538	0.0135324711396291	0.01089683177402	3810	tags=41%, list=19%, signal=34%	3694/2623/3965/5663/5657/54209/6688/1051/10288/7189/558/2213/55509/10859/2150/4067/64343/116071/1437
CC	GO:0005852	eukaryotic translation initiation factor 3 complex	14	0.677703241676868	1.97512576270375	0.00082987159384022	0.0136119580163817	0.0109608374619153	3174	tags=64%, list=16%, signal=54%	8664/8666/51386/8665/8667/27335/3646/8662/8668
BP	GO:0080164	regulation of nitric oxide metabolic process	56	-0.409088705975159	-1.79970324902032	0.000829940037064133	0.0136119580163817	0.0109608374619153	3081	tags=38%, list=15%, signal=32%	80149/207/183/140885/948/3586/2717/9475/1191/10333/7099/199/64581/947/9722/5743/3717/7124/9314/3553/3383
BP	GO:0070839	metal ion export	51	-0.423445016574924	-1.81798725094445	0.000831068021665819	0.0136119580163817	0.0109608374619153	4460	tags=41%, list=22%, signal=32%	4878/6556/196527/123041/478/6547/482/3752/490/475/3954/479/540/496/343450/30061/538/10008/3784/6546/5348
BP	GO:0019882	antigen processing and presentation	102	-0.334768934533367	-1.66741957261917	0.000831303903889774	0.0136119580163817	0.0109608374619153	4809	tags=37%, list=24%, signal=29%	57705/10890/1515/6556/3140/5696/7454/910/2131/8284/5867/10437/54209/10288/3117/912/7189/6890/29108/51762/10981/11277/1514/2213/1636/5873/3126/7057/3118/55207/64127/50856/1510/10875/10332/3383/5720/1520
BP	GO:0071354	cellular response to interleukin-6	36	-0.480427985450949	-1.92387437944579	0.000832084197205489	0.0136119580163817	0.0109608374619153	3005	tags=39%, list=15%, signal=33%	1050/8737/6688/6997/10402/6774/22904/57817/3934/3717/820/3570/6714/3383
BP	GO:0006333	chromatin assembly or disassembly	99	0.377425757319618	1.71731918467366	0.000834066996827043	0.0136169408697276	0.0109648498343862	5608	tags=47%, list=28%, signal=35%	1107/6601/8208/7157/401541/196528/23270/6598/79711/54069/9219/3159/5928/4869/201161/23378/6839/10664/6602/22933/79723/25842/4678/9733/6603/64754/85453/11339/9031/8289/64061/257218/55869/83743/23411/6046/266812/23523/26155/4676/256329/6597/4674/254048/79903/54623/9874
BP	GO:0043268	positive regulation of potassium ion transport	48	-0.43865071231052	-1.86772870797592	0.000843149146636413	0.0137375746502166	0.0110619884869419	5891	tags=44%, list=29%, signal=31%	88/126755/8811/65267/3753/389816/4878/287/1908/196527/482/54209/3746/3799/65266/3779/2273/134/9722/3784/3759
CC	GO:0045211	postsynaptic membrane	270	-0.256725518874291	-1.48642124193897	0.000847484196748648	0.0137805346140652	0.0110965813927199	5957	tags=39%, list=29%, signal=28%	3359/1813/2560/88/8082/10159/729993/2557/7779/1136/2891/2554/148/1756/3092/2906/6529/775/4916/2900/78999/286/1141/27092/2905/200959/2564/2048/3761/392862/1140/3751/1007/821/5028/287/1008/6532/115207/440829/4900/288/5100/6547/3745/80863/254263/145581/2566/85358/23345/146395/57451/3752/3778/5023/6900/388336/399694/2903/5913/27091/9123/2893/5728/347731/53826/59283/9177/10368/3746/23380/22997/23767/6…
BP	GO:0000727	double-strand break repair via break-induced replication	12	0.707217324979933	1.95531712819043	0.000856451111080654	0.0138984886306169	0.0111915622031108	1867	tags=50%, list=9%, signal=45%	4176/84296/4174/4172/80198/4175
BP	GO:0046209	nitric oxide metabolic process	71	-0.379122743105939	-1.7616193578316	0.000877211520699607	0.0142069746086958	0.01143996619179	3838	tags=37%, list=19%, signal=30%	80149/207/1727/183/4846/140885/7097/948/3586/2717/9475/1191/10333/7099/2643/199/64581/947/9722/5743/3717/4842/7124/9314/3553/3383
BP	GO:0045920	negative regulation of exocytosis	30	-0.507877051312278	-1.93452816342065	0.000880391675102142	0.0142300758003561	0.0114585681009834	3941	tags=43%, list=19%, signal=35%	5978/29091/11314/3965/6688/4851/2213/3598/2294/634/8832/729230/2332
BP	GO:0010257	NADH dehydrogenase complex assembly	51	0.459407039269214	1.84326868688741	0.000899535363924927	0.0144818054422358	0.0116612698493777	4563	tags=41%, list=22%, signal=32%	5018/617/80224/55572/54539/4714/4718/4702/4696/4715/55471/4719/4720/28976/29090/137682/4722/51103/4728/25915/126328
BP	GO:0032981	mitochondrial respiratory chain complex I assembly	51	0.459407039269214	1.84326868688741	0.000899535363924927	0.0144818054422358	0.0116612698493777	4563	tags=41%, list=22%, signal=32%	5018/617/80224/55572/54539/4714/4718/4702/4696/4715/55471/4719/4720/28976/29090/137682/4722/51103/4728/25915/126328
MF	GO:0097153	cysteine-type endopeptidase activity involved in apoptotic process	15	-0.652113041803453	-2.03625028961122	0.00090686675092469	0.0145462191713997	0.0117131380974895	3833	tags=60%, list=19%, signal=49%	842/835/837/29108/840/841/8837/838/834
BP	GO:0007596	blood coagulation	213	-0.272186513472428	-1.52649336715803	0.000907121875860026	0.0145462191713997	0.0117131380974895	6075	tags=44%, list=30%, signal=31%	10461/3170/3611/6915/857/2191/6521/7414/5265/63036/2207/10630/4780/6288/2039/4352/10398/2811/308/1465/2048/5321/1361/10019/7410/5028/2192/196527/5627/5329/350/7454/7391/7035/3083/2812/89780/7448/348/2623/340205/3674/5023/2815/239/7094/4846/2162/221037/948/1281/5196/2157/7103/558/2153/1608/3172/5873/3053/5359/5197/302/80274/7099/7057/9002/8529/3705/5154/5592/22915/2776/634/947/51206/710/10855/1432…
BP	GO:0009113	purine nucleobase biosynthetic process	10	0.742472808326399	1.95784986882734	0.000910129673475369	0.0145656650307281	0.0117287966018096	3900	tags=70%, list=19%, signal=57%	6470/100/5471/6472/353/10606/8833
CC	GO:0031092	platelet alpha granule membrane	17	-0.621470421569534	-2.03451882657366	0.000919917581498536	0.0146933292446439	0.0118315964118554	3141	tags=53%, list=15%, signal=45%	3674/259215/948/5175/9749/6678/6403/3690/10184
CC	GO:0033290	eukaryotic 48S preinitiation complex	14	0.671670265562369	1.95754301288536	0.00092471134157743	0.0147408798144583	0.0118698858384264	3174	tags=64%, list=16%, signal=54%	8664/8666/51386/8665/8667/27335/3646/8662/8668
BP	GO:0051054	positive regulation of DNA metabolic process	182	0.32438088556782	1.60730368079693	0.000934362027544961	0.0148655166499996	0.0119702478946782	5914	tags=42%, list=29%, signal=30%	472/28984/25849/6188/6419/4436/1736/10155/56941/7486/10574/11232/7515/4931/4751/3184/196528/65057/10575/54929/63922/9212/4292/7203/170506/10576/10635/7919/2521/4216/10039/5558/7014/10694/26272/908/57332/8658/7158/5609/79618/1663/4255/322/7037/5985/79075/6950/4862/92345/2140/83933/23411/4609/3178/441161/7334/5984/6778/2139/8550/7874/1956/84501/1660/55063/22976/51750/9760/5588/3326/8914/545/23514/1…
BP	GO:0030595	leukocyte chemotaxis	211	-0.269792854502646	-1.51713343571688	0.000964290997973299	0.0153116578425741	0.012329496805892	3371	tags=27%, list=17%, signal=23%	90550/7941/7424/6868/3965/4354/5595/3577/6368/3689/2867/6688/6374/6278/4814/5196/3586/3579/5142/3576/101/3958/6373/6369/6387/1435/4192/3627/5197/719/7057/2919/6360/64127/4283/5319/566/245937/6283/199/728/729230/1230/58191/5473/27202/56833/2150/7422/3570/6355/4067/2358/1130/6280/6279/51192/102
BP	GO:0009311	oligosaccharide metabolic process	60	-0.398455596555715	-1.76878618762937	0.000969316767465518	0.0153613989281547	0.0123695501144294	5985	tags=50%, list=29%, signal=35%	2760/29906/10825/7841/11181/10317/4758/10690/256435/2525/9526/4668/2683/6489/2203/2526/3906/2717/81849/10402/673/8706/7903/8972/2523/1486/6483/2527/4759/51046
BP	GO:0071803	positive regulation of podosome assembly	10	-0.736625223925937	-2.02062415790574	0.00098177510661811	0.0155285052925913	0.0125041101606209	2323	tags=70%, list=11%, signal=62%	50807/387/4478/7124/3567/6714/1437
MF	GO:0016279	protein-lysine N-methyltransferase activity	45	0.464394190394214	1.80795173043525	0.000991736229707523	0.0156555404043713	0.012606403395033	6482	tags=56%, list=32%, signal=38%	6419/29104/9739/30827/80335/84193/56950/2145/10322/6839/83852/79918/79723/64754/79813/29072/150572/151194/8726/10919/79609/196483/11091/121952/54093
CC	GO:0030176	integral component of endoplasmic reticulum membrane	151	0.3344644106695	1.61044823288746	0.000998183422257428	0.0157224563375098	0.0126602865076506	5857	tags=43%, list=29%, signal=31%	51669/28972/9524/113419/128486/23344/22908/51283/51614/10113/128869/7466/8733/29927/118813/9986/10998/6786/51141/79139/84447/26580/51604/126129/550/7993/94005/3120/84912/54872/2081/6319/10237/51000/811/57171/6785/121665/10026/284361/9697/54020/3895/10134/3119/1798/5311/9451/7108/79071/1717/3134/138065/57414/23065/819/55161/22845/91319/23457/93380/662/6721/3122/64834
BP	GO:0051770	positive regulation of nitric-oxide synthase biosynthetic process	16	-0.626685344776272	-2.01052271498659	0.000999850563243166	0.0157224563375098	0.0126602865076506	2789	tags=62%, list=14%, signal=54%	6416/7097/5608/10135/7099/64127/90865/3717/6772/120892
BP	GO:0051051	negative regulation of transport	407	-0.226971987484551	-1.37545646965772	0.00100541568128006	0.0157793865336681	0.0127061287462188	3956	tags=26%, list=19%, signal=21%	4318/1193/5978/11060/845/3745/3623/3084/6236/7032/344901/207/29091/55917/11314/254263/6672/8682/56943/859/348/945/3965/6865/5657/80763/6422/11255/140885/7097/6688/144453/10288/5728/948/57520/23072/3589/1409/5020/8399/347/8291/64241/7200/377630/4851/8609/284/3958/2281/112755/2213/65266/4762/51719/91461/150696/7295/6386/5359/9446/27236/2065/7057/3598/80223/8529/2294/538/7133/283518/3351/4131/64422/…
BP	GO:0006888	endoplasmic reticulum to Golgi vesicle-mediated transport	122	0.355890515003973	1.65488593616121	0.00100769316289753	0.0157845990805996	0.0127103260762141	6610	tags=52%, list=32%, signal=36%	8615/113419/10959/10972/7415/51614/10113/8729/9276/51112/25956/51290/29098/9632/83548/10960/58485/8452/10597/54732/79090/6396/1315/100128553/51693/10016/57120/441294/10652/10802/81555/10483/128637/29959/9183/10525/51128/23256/10342/5537/10134/51124/11015/340371/3998/10484/285525/9527/6845/9218/55973/9117/60684/9321/22820/23423/10282/9919/11196/53407/225689/81562/6399/22937
BP	GO:0009595	detection of biotic stimulus	36	-0.476601855681137	-1.90855263870734	0.00101166789146427	0.0158032910419062	0.0127253775147713	2958	tags=39%, list=15%, signal=33%	4671/7097/54209/912/7096/114770/1755/5795/10333/7099/64127/64581/23643/54825
MF	GO:0005178	integrin binding	136	-0.305143336766806	-1.58949351235412	0.00101278177739601	0.0158032910419062	0.0127253775147713	4433	tags=34%, list=22%, signal=27%	2192/10666/3381/7077/3693/7148/1015/3913/3084/3694/11117/25975/667/6868/8425/83660/7448/2515/3687/3689/7094/1281/8174/7103/3912/89/3909/7106/2013/6387/8754/3911/7057/3688/1903/85329/3481/1307/50848/3690/4067/7450/6714/102/3553/3383
MF	GO:0038024	cargo receptor activity	77	-0.375392935444758	-1.7722538342108	0.00102497800891928	0.0159629012751843	0.012853901406934	5412	tags=52%, list=27%, signal=38%	4035/619207/283316/91179/4973/56649/4360/375056/84695/286676/84466/55911/4481/84439/51435/7448/8685/81035/8909/3689/948/2348/53353/23166/3959/4036/10216/19/7036/7113/1755/136853/3426/58191/433/2350/55576/432/2358/8578
MF	GO:0000175	3'-5'-exoribonuclease activity	34	0.514312937396067	1.89437531560893	0.00103103426825314	0.0160264598708926	0.0129050810708756	5776	tags=50%, list=28%, signal=36%	129563/23016/9337/23404/29883/154197/79033/114034/57472/5394/9924/23357/56915/22894/246175/55218/25996
MF	GO:0003743	translation initiation factor activity	48	0.460519170979606	1.8212207308209	0.00104714849414129	0.0162458181289913	0.0130817162184462	5603	tags=60%, list=27%, signal=44%	8664/1974/84285/8892/8666/51386/8665/8667/27335/1939/1973/3646/8890/1982/8662/1964/8893/8668/28985/3692/1975/1967/8894/8562/7458/8669/83939/219402/10209
BP	GO:0006068	ethanol catabolic process	10	-0.732185057999486	-2.00844441406221	0.0010625287514952	0.0164399805491706	0.0132380627724274	2738	tags=70%, list=13%, signal=61%	222/217/27284/221/6799/6822/27233
BP	GO:0032412	regulation of ion transmembrane transporter activity	240	-0.257403967049875	-1.45794158092037	0.00106371577376319	0.0164399805491706	0.0132380627724274	6544	tags=43%, list=32%, signal=30%	1814/5031/6536/1131/8398/23704/79026/6588/54413/10369/10105/857/1080/3359/1813/88/126755/729993/8811/7341/65267/1394/1756/9747/81831/27092/3753/2048/389816/1393/65018/84766/3788/4987/3458/6330/4878/287/783/401152/3460/1020/2040/440829/10063/5774/288/4318/1193/11060/845/6236/80863/254263/85358/859/482/146395/3270/9001/388336/5923/8737/27091/54209/5728/53826/57520/23072/59283/5724/6327/10368/781/51…
BP	GO:0002887	negative regulation of myeloid leukocyte mediated immunity	10	-0.731303144309055	-2.00602525157607	0.00108276678827371	0.0167026040305188	0.0134495366316088	3618	tags=80%, list=18%, signal=66%	11314/3965/6688/2213/3598/2294/8832/729230
BP	GO:0036297	interstrand cross-link repair	35	0.505163207691208	1.87253186895861	0.00109391354748379	0.0168425323041432	0.0135622119029899	6016	tags=57%, list=30%, signal=40%	7415/2176/2178/7517/10635/64789/57697/22909/7507/84515/2188/2189/2072/64710/254394/375748/2956/545/165918/84464
BP	GO:0018027	peptidyl-lysine dimethylation	22	0.580878289383596	1.89316080074327	0.00110728877927778	0.0170161764300377	0.013702036389508	5567	tags=55%, list=27%, signal=40%	6419/6598/9739/84193/56950/6839/79723/55011/79813/29072/55818/10919
CC	GO:0071005	U2-type precatalytic spliceosome	32	0.508117069012584	1.83752777014515	0.00111970269202519	0.0171390318477348	0.0138009639841327	5551	tags=53%, list=27%, signal=39%	10594/55234/7737/26121/24148/10946/3550/83443/9343/10992/9129/8449/84950/10291/51634/84811/79753
MF	GO:0004536	deoxyribonuclease activity	54	0.447307720381902	1.81232557874769	0.00112069770282569	0.0171390318477348	0.0138009639841327	6205	tags=54%, list=30%, signal=37%	6188/6419/7515/1677/2073/80198/2237/7517/1763/1773/9941/122618/64789/5896/22909/9156/328/84083/27301/1776/2072/55345/23646/5426/55218/92667/84464/5810/10111
BP	GO:0071166	ribonucleoprotein complex localization	75	0.397108383667402	1.72450249274386	0.00112162015173123	0.0171390318477348	0.0138009639841327	4550	tags=39%, list=22%, signal=30%	23279/6209/55795/91746/55746/8106/29890/11269/79902/4869/26121/5901/4927/7919/6059/10212/10482/84321/57122/26993/8888/9631/23293/3692/54888/23212/84248/29072/11260
BP	GO:0090025	regulation of monocyte chemotaxis	26	-0.528620944045671	-1.95101724037886	0.00116582147912732	0.017756365846299	0.0142980634910393	4910	tags=58%, list=24%, signal=44%	284340/6346/196527/158747/7941/6278/6387/3627/245937/199/729230/1230/56833/4067/2358
MF	GO:0003995	acyl-CoA dehydrogenase activity	12	0.698411447066458	1.93097060371373	0.00116639672123211	0.017756365846299	0.0142980634910393	3473	tags=75%, list=17%, signal=62%	9524/2639/35/36/84129/37/28976/27034/33
BP	GO:0016233	telomere capping	36	0.497529326715924	1.85521776654967	0.00117368462622079	0.0178338521669578	0.0143604582593188	6451	tags=64%, list=32%, signal=44%	472/7515/4751/3184/26277/65057/9212/80169/4216/7014/8658/5609/23293/2072/54386/8550/7874/51750/5588/11284/80351/10111/225689
BP	GO:0098581	detection of external biotic stimulus	25	-0.535456192213724	-1.95639276992241	0.00119139981293893	0.0180691926769841	0.0145499628901366	2958	tags=56%, list=15%, signal=48%	8993/58484/4671/7097/54209/912/7096/114770/1755/10333/7099/64127/64581/23643
BP	GO:0048665	neuron fate specification	29	-0.519400184491469	-1.96152435762643	0.00119533594695333	0.0180950669283196	0.0145707977665737	2983	tags=38%, list=15%, signal=32%	8022/2138/54738/167826/5457/30012/63950/2736/429/3169/6495
BP	GO:1904814	regulation of protein localization to chromosome, telomeric region	13	0.675913356373117	1.9160719826872	0.00120800443432532	0.0182527895346659	0.0146978016737376	3976	tags=62%, list=20%, signal=50%	1736/10574/10575/7203/10576/10694/908/6950
MF	GO:0004623	phospholipase A2 activity	25	-0.534700616832433	-1.9536321291182	0.00121409246308908	0.0183052826960779	0.0147400710525739	5889	tags=72%, list=29%, signal=51%	151056/50487/283748/5320/171586/9588/5321/81579/391013/5322/7941/23659/8399/50640/729330/5319/80339/8605
BP	GO:0043300	regulation of leukocyte degranulation	44	-0.446880233562882	-1.89009411177903	0.00121599055622208	0.0183052826960779	0.0147400710525739	3618	tags=39%, list=18%, signal=32%	11314/164/3965/3689/201294/6688/9846/5724/2213/5170/3598/2294/634/8832/729230/2150/4067
MF	GO:0140375	immune receptor activity	140	-0.30760981756016	-1.60974014440643	0.00123606805044533	0.0185457647244994	0.0149337158186588	5431	tags=45%, list=27%, signal=33%	1441/8809/2833/4352/55540/3953/5618/58985/2854/23547/64109/132014/26280/9034/3455/54756/3140/3460/23765/79168/1438/3554/11025/133396/3577/3556/10990/9244/2676/64096/10288/3117/8322/3579/11024/2213/2674/116379/3601/719/3118/400935/353514/3598/1439/3454/2357/3594/728/2829/10859/9180/729230/1230/8808/27202/1378/2152/7850/3570/2358/3597/2210
BP	GO:0090501	RNA phosphodiester bond hydrolysis	139	0.339171515275304	1.61823507840812	0.00123736047462709	0.0185457647244994	0.0149337158186588	6025	tags=45%, list=30%, signal=32%	10171/340554/88745/10248/11340/129563/81608/80153/2237/9790/23016/65095/9337/23404/9941/79707/29883/154197/11052/28960/10898/55651/79033/11102/114034/60528/64852/9156/28987/57472/29102/23293/2081/1478/146857/51367/5394/122665/9924/23212/23357/56915/328/29777/22894/51728/11051/79869/6227/29894/23283/80746/22916/246175/5511/55218/10557/25996/10940/23351/9271/340152
BP	GO:0043281	regulation of cysteine-type endopeptidase activity involved in apoptotic process	196	-0.275675096418617	-1.52168930696318	0.00123882234171539	0.0185457647244994	0.0149337158186588	4436	tags=32%, list=22%, signal=25%	10018/331/6195/1718/27074/58484/5329/117584/3297/4318/5978/2876/842/55075/581/207/89780/3965/2852/5023/835/4671/239/10395/358/29108/54475/4504/387/4217/112401/5371/8740/414899/7057/340485/841/23786/2168/64581/4193/8837/5743/355/8743/834/3717/7422/2152/96459/7124/1032/2934/22900/114769/9314/6280/6279/6714/637/317/5366
BP	GO:0051092	positive regulation of NF-kappaB transcription factor activity	152	-0.29267381437462	-1.55519933298024	0.00124182931063198	0.0185565433268285	0.0149423951363627	3175	tags=30%, list=16%, signal=25%	53840/183/10346/3556/8877/8737/7097/948/7189/3303/79092/29108/10475/5610/101/205860/1191/81603/9830/117854/9175/3606/10333/7099/64127/6774/5319/85363/6283/64581/49860/11213/8837/3630/4057/28232/7124/3845/114769/6280/6279/9447/3553/3383/8767
BP	GO:0034501	protein localization to kinetochore	17	0.625211862920334	1.92474616342129	0.00125018551094873	0.0185788678792335	0.0149603716677351	4735	tags=65%, list=23%, signal=50%	27085/9735/54908/9212/51112/283489/3550/79003/9184/9183/7272
BP	GO:1903083	protein localization to condensed chromosome	17	0.625211862920334	1.92474616342129	0.00125018551094873	0.0185788678792335	0.0149603716677351	4735	tags=65%, list=23%, signal=50%	27085/9735/54908/9212/51112/283489/3550/79003/9184/9183/7272
BP	GO:0051956	negative regulation of amino acid transport	13	-0.66965596069419	-2.00378200915785	0.00125019248977834	0.0185788678792335	0.0149603716677351	2809	tags=46%, list=14%, signal=40%	11255/7200/3351/5999/134/124935
BP	GO:0090257	regulation of muscle system process	222	-0.258776522339461	-1.45939809395709	0.00125925451365704	0.0186793256376841	0.0150412638627331	3476	tags=25%, list=17%, signal=21%	53632/859/7168/6865/3270/2852/3778/5023/183/9759/80763/2309/8877/4846/27302/490/126393/5020/5724/89/4851/387/5142/9475/6262/2281/4607/7125/4762/7135/9446/4656/7136/390594/5592/7133/1824/199/51196/5999/134/6093/57817/6752/8678/9732/5743/3784/2017/3759/4842/6546/51738/9314/7132/80005
BP	GO:0006285	base-excision repair, AP site formation	12	0.695697568996607	1.92346726338769	0.00126427463272506	0.0187195700181226	0.0150736700832203	5420	tags=75%, list=27%, signal=55%	252969/4595/2073/4968/79661/7374/4350/6996/4913
BP	GO:0006220	pyrimidine nucleotide metabolic process	49	0.457173440223693	1.82042848821894	0.00128178414540585	0.0189442560215356	0.0152545953226615	4793	tags=41%, list=24%, signal=31%	252969/26289/5169/56474/1723/4832/790/4968/79661/7374/1841/30833/7372/79077/57089/7371/1635/4831/1503/6996
MF	GO:0008083	growth factor activity	155	-0.290287075966904	-1.53810602540389	0.00128804636468982	0.018989575970452	0.0152910885731738	4257	tags=28%, list=21%, signal=23%	9048/649/4902/3626/9535/4969/3623/3084/3574/84432/7424/145957/2250/8200/8909/183/654/27302/151449/3586/3589/4803/1890/1442/6997/6387/1435/4192/3714/9518/7031/5623/2919/3068/5154/3481/7039/5473/10675/7422/27006/3567/685/1437
BP	GO:0009161	ribonucleoside monophosphate metabolic process	56	0.44360946154484	1.80682666590093	0.00129237570395752	0.018989575970452	0.0152910885731738	3900	tags=38%, list=19%, signal=30%	4907/3615/100/5471/1723/790/353/270/471/30833/5198/4860/7372/221264/136332/10606/158/8573/221823/7371/8833
BP	GO:0070741	response to interleukin-6	40	-0.452050630067452	-1.85099175805578	0.00129388581835303	0.018989575970452	0.0152910885731738	3005	tags=35%, list=15%, signal=30%	1050/8737/6688/6997/10402/6774/22904/57817/3934/3717/820/3570/6714/3383
BP	GO:0031118	rRNA pseudouridine synthesis	10	0.731918492910656	1.9300188630039	0.00129421191911018	0.018989575970452	0.0152910885731738	4018	tags=80%, list=20%, signal=64%	27079/1736/84881/285367/54433/55651/113000/92345
BP	GO:0045786	negative regulation of cell cycle	343	0.275868117630407	1.46907430595128	0.00130112392074233	0.0190565333806919	0.0153450050846431	5006	tags=31%, list=25%, signal=24%	694/3275/79960/5796/472/25/28984/27085/90313/899/5934/6419/4436/7976/9735/11200/6118/55795/7157/7832/54908/4751/6878/25988/23026/65975/2648/10432/51603/55367/57646/5567/9212/23513/9656/84861/84101/6196/699/9700/51339/57165/4221/80198/4869/51654/701/7517/79027/1763/864/51696/64848/26271/9368/7919/23087/27250/3364/9575/3550/7014/10769/26272/197342/51451/655/8658/84936/7158/57805/9184/10263/345643/1…
CC	GO:0035267	NuA4 histone acetyltransferase complex	21	0.59632630499394	1.9295572436568	0.00130861098275176	0.0190972473274241	0.0153777894167743	5129	tags=71%, list=25%, signal=54%	9643/10933/8607/55257/86/26122/10856/57634/64769/10524/55929/8295/80314/8089/60
CC	GO:0043189	H4/H2A histone acetyltransferase complex	21	0.59632630499394	1.9295572436568	0.00130861098275176	0.0190972473274241	0.0153777894167743	5129	tags=71%, list=25%, signal=54%	9643/10933/8607/55257/86/26122/10856/57634/64769/10524/55929/8295/80314/8089/60
BP	GO:0006809	nitric oxide biosynthetic process	67	-0.377566195183258	-1.72072144950544	0.00131555652320766	0.0191641393703895	0.0154316532921666	3838	tags=37%, list=19%, signal=30%	80149/207/1727/183/4846/140885/948/3586/2717/9475/1191/10333/7099/2643/199/64581/947/9722/5743/3717/4842/7124/9314/3553/3383
BP	GO:0070200	establishment of protein localization to telomere	16	0.628729836726696	1.89940915716307	0.00131987894704172	0.0191926483446174	0.0154546097421014	2612	tags=50%, list=13%, signal=44%	1736/10574/65057/10575/7203/10576/10694/908
MF	GO:0031681	G-protein beta-subunit binding	19	-0.596571618944437	-2.0094070359137	0.00132725166672692	0.0192653309907374	0.0155131364191206	1725	tags=32%, list=8%, signal=29%	2787/2791/23551/2793/2790/2150
BP	GO:2001057	reactive nitrogen species metabolic process	72	-0.366601544028904	-1.70983874173567	0.00133426478172705	0.0193032427077549	0.0155436642952447	3838	tags=36%, list=19%, signal=29%	80149/207/1727/183/4846/140885/7097/948/3586/2717/9475/1191/10333/7099/2643/199/64581/947/9722/5743/3717/4842/7124/9314/3553/3383
BP	GO:0031023	microtubule organizing center organization	137	0.341610119018343	1.62382843380512	0.00133470964997108	0.0193032427077549	0.0155436642952447	4348	tags=36%, list=21%, signal=28%	2302/1107/899/8409/9696/152185/23177/79884/51175/4751/22994/2648/585/10432/79441/23291/79959/4869/153241/7517/80817/116840/50855/9851/84612/163786/93323/55722/10769/11127/9662/55559/345643/6566/4591/54801/55755/9793/5108/55835/4682/4957/5902/91147/23354/23411/1874/9525/1111
MF	GO:0045182	translation regulator activity	125	0.347904108938036	1.62681252376119	0.00133700054248931	0.0193032427077549	0.0155436642952447	3837	tags=38%, list=19%, signal=31%	8664/1937/23708/1938/163255/6146/6203/6470/1974/57409/6472/1915/84285/8892/400961/29904/8666/9513/7555/51386/60678/8665/1936/8667/27335/10102/1939/1973/1153/3646/23/5813/8890/1982/9775/8662/1964/66037/7284/8893/8668/64506/28985/3692/6208/1975/1967/56648
BP	GO:0051346	negative regulation of hydrolase activity	352	-0.228189283650886	-1.3617062621581	0.00135523076942149	0.0195316917639182	0.0157276196799087	5879	tags=36%, list=29%, signal=26%	727/54899/5265/340267/83596/27329/6992/153218/145376/2810/1469/831/6317/5045/6695/4035/26086/7076/718/8996/3933/3953/128817/9491/5272/51050/51377/84687/5806/7429/551/404203/59082/866/331/6195/1718/7077/3699/5627/27074/5329/117584/144568/90199/140902/4318/338661/5267/7035/2876/207/3428/259240/7448/23677/27344/2779/391253/183/197/4671/11211/26952/4803/358/259282/1294/54475/4504/5365/377630/9475/108…
CC	GO:0031227	intrinsic component of endoplasmic reticulum membrane	158	0.326300634101802	1.58177575534063	0.00136541684396061	0.0196436033189653	0.0158177348832839	5857	tags=42%, list=29%, signal=30%	51669/28972/9524/113419/128486/23344/22908/57488/51283/51614/10113/128869/7466/8733/93210/29927/118813/9986/10998/6786/51141/79139/84447/26580/51604/126129/550/7993/94005/3120/84912/54872/2081/6319/10237/51000/811/57171/6785/121665/10026/284361/9697/54020/3895/10134/3119/1798/5311/9451/7108/79071/1717/3134/138065/57414/23065/819/55161/22845/91319/23457/93380/662/6721/3122/64834
BP	GO:0010948	negative regulation of cell cycle process	260	0.293454719822213	1.51982179441396	0.00137895315974944	0.0197943349306942	0.0159391093905036	4914	tags=32%, list=24%, signal=25%	3275/79960/472/28984/27085/899/5934/6419/4436/9735/11200/6118/55795/7157/54908/4751/25988/23026/65975/2648/10432/51603/55367/57646/9212/9656/84861/84101/6196/699/9700/51339/57165/4221/80198/4869/701/7517/79027/1763/26271/7919/3364/9575/3550/7014/10769/26272/197342/51451/655/8658/84936/7158/57805/9184/10263/4591/8260/322/55755/9319/11130/1063/1869/4682/8379/91147/7508/54888/25906/135458/57099/9183…
BP	GO:0000028	ribosomal small subunit assembly	16	0.626814356120478	1.89362244053012	0.00138310594263369	0.0197943349306942	0.0159391093905036	6222	tags=69%, list=31%, signal=48%	6169/6209/6234/5822/6223/6193/6208/29777/26284/51081/64963
BP	GO:0061687	detoxification of inorganic compound	18	-0.601320037324349	-1.98069075825418	0.00138321270713626	0.0197943349306942	0.0159391093905036	2205	tags=50%, list=11%, signal=45%	4504/4502/326343/538/645745/4490/4489/4499/4493
BP	GO:0045429	positive regulation of nitric oxide biosynthetic process	37	-0.452811749831833	-1.83116385214479	0.00139461567465946	0.0199012509207779	0.0160252019855569	1830	tags=38%, list=9%, signal=35%	183/948/1191/10333/7099/199/64581/9722/5743/3717/7124/9314/3553/3383
BP	GO:0006839	mitochondrial transport	223	0.295909032240047	1.50506441345485	0.00139558932387511	0.0199012509207779	0.0160252019855569	5722	tags=40%, list=28%, signal=29%	117145/8034/10055/89941/23409/10425/9049/29074/64112/3329/664/286097/5018/291/1468/617/7157/5599/10456/6687/134266/118980/293/79085/9026/84277/7351/5250/10531/55186/26515/10469/400916/10651/292/221154/26520/666/55737/10452/4508/130916/9131/9512/55750/131474/815/23203/10440/89781/8314/10166/81034/4836/3002/788/89874/9016/29090/8604/25813/100652748/57380/4285/10939/84266/84275/81853/10953/26517/145…
BP	GO:0014910	regulation of smooth muscle cell migration	64	-0.382696747360022	-1.7275046651759	0.00142929503120127	0.0203206757142027	0.0163629378926685	6659	tags=53%, list=33%, signal=36%	10672/5031/2768/3037/93649/6653/3611/3488/9353/4780/4035/9370/3486/6282/7448/7168/183/9759/4303/54434/387/4192/1636/7099/10221/5154/5592/538/199/10631/4193/9732/6714/80005
BP	GO:1901661	quinone metabolic process	37	0.480899550022603	1.80268316273085	0.00143250106634831	0.0203206757142027	0.0163629378926685	3134	tags=41%, list=15%, signal=34%	8644/1645/231/51805/51004/8574/93058/84274/84883/84869/29914/23590/51117/10229/127
MF	GO:0004519	endonuclease activity	116	0.357808246831534	1.6562301176074	0.00143670554617815	0.0203206757142027	0.0163629378926685	6205	tags=47%, list=30%, signal=33%	10171/6188/252969/55728/340554/6419/7515/57109/1677/10248/81887/80153/2073/4968/80198/79661/2237/7517/1763/1773/9941/197342/5395/11102/60528/5896/22909/9156/28987/29102/23293/2081/146857/51367/122665/328/84083/27301/1776/2072/22894/201164/55345/80746/4913/5511/10557/10940/23351/11284/9271/84464/340152/83594/10111
CC	GO:0000242	pericentriolar material	20	0.595282660215253	1.90017627721603	0.00143827007791889	0.0203206757142027	0.0163629378926685	4958	tags=65%, list=24%, signal=49%	3932/51175/585/121441/27241/8658/55755/7283/5108/6950/55125/22995/8444
MF	GO:0035064	methylated histone binding	69	0.402376519355591	1.7243943624345	0.00144002816559854	0.0203206757142027	0.0163629378926685	6204	tags=54%, list=30%, signal=37%	10927/100137047/148479/79710/54737/30827/169981/84733/80764/9425/23378/8535/29057/57332/11137/7158/26013/6879/139886/81550/727866/474343/83746/2186/23310/51147/54892/5252/26147/55063/2956/84148/23512/57680/11091/84289/3622
MF	GO:0140034	methylation-dependent protein binding	69	0.402376519355591	1.7243943624345	0.00144002816559854	0.0203206757142027	0.0163629378926685	6204	tags=54%, list=30%, signal=37%	10927/100137047/148479/79710/54737/30827/169981/84733/80764/9425/23378/8535/29057/57332/11137/7158/26013/6879/139886/81550/727866/474343/83746/2186/23310/51147/54892/5252/26147/55063/2956/84148/23512/57680/11091/84289/3622
BP	GO:2001236	regulation of extrinsic apoptotic signaling pathway	147	-0.297977585813065	-1.57135070964043	0.00144692185581591	0.0203825068369624	0.0164127265333505	4172	tags=31%, list=20%, signal=25%	4000/117584/8692/2876/3574/207/6672/8682/2623/2852/7128/5979/183/6934/6422/219699/4846/8737/2138/5728/672/5196/3303/1495/29108/3958/1621/5371/85450/7057/50486/23017/51330/6788/8837/2017/8743/7124/6714/3553/3383/1437/467/637/5366
MF	GO:0033691	sialic acid binding	22	-0.546567178501011	-1.94263690824198	0.00146465279716566	0.0205528760844924	0.0165499139701937	5238	tags=64%, list=26%, signal=47%	9370/284369/375790/4099/946/945/89790/114132/7903/8778/27180/6403/400709/51046
BP	GO:1904062	regulation of cation transmembrane transport	325	-0.236525062566595	-1.41421652001918	0.00146478959736822	0.0205528760844924	0.0165499139701937	4874	tags=32%, list=24%, signal=25%	389816/1393/65018/84766/5587/59272/3788/4987/3458/6330/4878/91404/287/783/57214/401152/1908/196527/3460/1020/57628/2040/201140/440829/10063/5774/288/4318/1193/11060/845/581/6236/207/80863/8514/254263/1804/85358/859/5664/387129/482/146395/3270/2852/9001/5023/183/388336/5923/27091/54209/5728/53826/57520/23072/59283/6327/10368/781/5142/3746/3799/6262/785/342667/2281/6373/65266/2280/5170/57158/51719/…
BP	GO:0045930	negative regulation of mitotic cell cycle	206	0.307025363252661	1.54365296726556	0.00146661514085791	0.0205528760844924	0.0165499139701937	5006	tags=33%, list=25%, signal=25%	694/3275/79960/472/25/28984/27085/5934/6419/4436/7976/9735/11200/6118/55795/7157/7832/54908/23026/65975/55367/9212/23513/9656/84861/84101/699/51339/57165/80198/701/7517/79027/51696/64848/26271/9368/23087/3364/3550/10769/197342/51451/655/84936/9184/10263/55755/9319/11130/1063/8379/4824/7508/25906/135458/57099/9183/1111/29117/8883/5885/1386/7272/5311/1956/55031
BP	GO:0006282	regulation of DNA repair	111	0.357502963156969	1.6460437436466	0.00147573362439174	0.0206450045315768	0.0166240991045363	5914	tags=46%, list=29%, signal=33%	6188/6419/6118/80311/84309/10155/7515/8313/196528/54929/4968/79000/56897/10635/2521/10039/55611/7014/57332/23028/7158/63979/1663/11143/4255/322/64110/10721/5893/4862/2140/83933/23411/1111/29072/54386/441161/7334/9400/2139/1956/84501/1660/55063/51750/8451/8914/23514/165918/64210/11284
BP	GO:0006383	transcription by RNA polymerase III	39	0.488811295166958	1.83888417672781	0.00150331563420446	0.0209946696315576	0.0169056620010999	5623	tags=62%, list=28%, signal=45%	4665/25850/2971/2976/7629/170506/367/10622/2975/55290/23379/84524/79664/9329/171568/10621/84265/9330/6908/51728/10178/57521/5440/5441
BP	GO:1900017	positive regulation of cytokine production involved in inflammatory response	22	-0.546326691548767	-1.94178215726579	0.00150937416423779	0.0210430618017619	0.0169446291145306	1422	tags=36%, list=7%, signal=34%	10333/7099/3091/64127/6774/115362/64581/7124
BP	GO:0050684	regulation of mRNA processing	133	0.339461557201702	1.60897316834338	0.00151612113717379	0.0210692116411772	0.0169656859043871	5159	tags=38%, list=25%, signal=29%	5936/6427/10181/79066/91746/6431/10657/3312/55234/9513/79882/29890/79810/4869/170506/64783/1655/1153/6829/4691/4928/7536/580/708/83989/11052/10921/6429/26528/3192/58517/10521/22938/6432/64506/10150/7936/55225/9584/5935/57060/3178/11051/8683/79869/9667/202559/27339/54033/1660/22916
BP	GO:2001020	regulation of response to DNA damage stimulus	195	0.310429261020441	1.54568780891224	0.00151644313513033	0.0210692116411772	0.0169656859043871	5914	tags=45%, list=29%, signal=32%	472/25/6188/6419/11200/6118/80311/84309/10155/7157/7515/8313/196528/54929/4282/9513/4968/149628/4869/57007/79000/1655/56897/26271/10635/56950/7919/2521/10039/55611/7014/26272/57332/23028/7158/57805/63979/1663/197370/11143/4255/322/64110/80237/10721/4824/5893/4862/22954/2140/83933/27063/9774/23411/2072/1111/4609/29072/54386/441161/7334/9400/2139/161742/8444/1956/55031/6615/4170/84501/1660/55063/57…
BP	GO:2000116	regulation of cysteine-type endopeptidase activity	222	-0.255902031773121	-1.44318709453686	0.00152342984955653	0.0211301022210286	0.0170147171861402	4436	tags=31%, list=22%, signal=25%	10018/331/6195/1718/27074/58484/5329/117584/3297/4318/5978/2876/842/55075/581/207/3428/89780/3965/2852/5023/444/835/4671/239/2903/10395/358/29108/54475/4504/387/4217/112401/5371/8740/414899/7057/340485/841/23786/2168/64581/4193/8837/5743/4057/355/8743/834/3717/7422/2152/96459/7124/1032/2934/22900/114769/9314/4210/6280/6279/9447/6714/8767/637/317/5366
MF	GO:0030594	neurotransmitter receptor activity	107	-0.325232222267398	-1.6332901555253	0.00153279173464997	0.0212236725852386	0.0170900634039381	5957	tags=44%, list=29%, signal=31%	1142/2569/1814/1131/1128/285242/3359/1813/2560/2557/1136/2891/2554/2906/2900/219464/26538/1141/2905/200959/2564/1140/390442/1816/89832/2566/3360/2903/11255/200909/2893/9177/3274/170572/2894/2911/1138/3351/2898/126541/8416/134/3358/2568/1134/1132/116443
BP	GO:0050804	modulation of chemical synaptic transmission	419	-0.219132513024935	-1.33115438532342	0.00154807468053414	0.0213987699452368	0.0172310580867486	4031	tags=26%, list=20%, signal=21%	4900/339302/2914/991/6547/3745/6809/56853/1759/80863/254263/89780/766/23621/85358/348/55784/1385/6865/5663/4218/2852/9001/5023/4915/183/6900/793/27185/388336/5923/2903/5914/5913/27091/590/54434/10288/9693/5728/5024/2047/4803/23467/59283/5020/9627/152404/4311/10368/3799/22839/43/112755/5582/84628/2894/2911/94056/3688/6774/1138/3351/50944/2898/64101/4131/3060/5552/7305/729956/5999/9378/134/7533/729…
BP	GO:1904407	positive regulation of nitric oxide metabolic process	38	-0.448392755974995	-1.81938253044692	0.00155169934583442	0.0214123953947288	0.0172420297880313	1830	tags=37%, list=9%, signal=34%	183/948/1191/10333/7099/199/64581/9722/5743/3717/7124/9314/3553/3383
BP	GO:0097120	receptor localization to synapse	56	-0.394576503494056	-1.73585974130621	0.00156621155430177	0.0215446243959761	0.0173485053287786	3843	tags=38%, list=19%, signal=31%	6809/254263/2239/4218/388336/27091/8417/59283/10368/3799/112755/1740/3798/7305/10082/9211/57576/23096/6616/27020/102
BP	GO:0007005	mitochondrion organization	464	0.259277118175586	1.42388888148368	0.00156659211161276	0.0215446243959761	0.0173485053287786	4989	tags=31%, list=24%, signal=24%	117145/90624/10055/89941/23409/10425/9049/64112/11331/3329/84303/664/55245/5018/291/56270/617/7157/11232/5599/80224/10456/23408/23259/5245/2395/2648/1723/6687/90639/134266/51537/54902/55572/84795/54539/4714/8934/9093/9026/10531/23682/55186/79810/23230/26515/57835/10469/400916/1513/11315/83858/55210/10651/292/1763/4718/11140/26520/666/55737/3725/4702/9361/79017/10452/84883/4696/130916/9131/22906/4…
BP	GO:0009218	pyrimidine ribonucleotide metabolic process	28	0.528540131831735	1.83702972517339	0.00160166350319293	0.021989674559911	0.0177068757045481	4693	tags=39%, list=23%, signal=30%	26289/56474/1723/4832/790/30833/7372/57089/7371/4831/1503
MF	GO:0032356	oxidized DNA binding	10	0.725182863777154	1.91225747098038	0.00161149861449612	0.0220873306723337	0.0177855119135445	1475	tags=60%, list=7%, signal=56%	6188/4436/4595/7486/7515/4968
BP	GO:1901214	regulation of neuron death	305	-0.23934250429628	-1.40729628904068	0.00162910218520253	0.022290953002923	0.0179494759271361	4050	tags=30%, list=20%, signal=24%	3297/2914/5978/4835/3745/3981/842/2020/5538/581/4099/1981/207/1649/89780/29110/23621/348/7020/1385/5663/8200/4915/9759/835/2309/4671/3689/219699/9244/27023/5913/6416/54209/6648/54434/1051/2047/5457/128866/3586/4803/135112/1958/4602/558/4504/58533/387/284/101/4217/2213/1191/5582/5170/1435/4192/128434/5309/429/10333/2065/7099/80315/3091/6774/7133/841/4747/23017/6620/728/7305/134/947/64802/10763/393…
BP	GO:0051091	positive regulation of DNA-binding transcription factor activity	255	-0.252864349181661	-1.45346230389266	0.00163301052789399	0.0223068138439929	0.0179622476460003	3371	tags=27%, list=17%, signal=23%	3965/7027/10014/53840/4825/183/9759/10346/3556/8877/8737/7097/5728/948/8322/7546/3586/283629/7189/3303/79092/29108/10475/5610/101/205860/1191/81603/9830/117854/8896/4762/9175/4808/8091/3606/10333/7099/150372/64127/6774/7472/8321/5319/85363/6283/23586/64581/3169/49860/6788/306/11213/8837/55859/3630/4057/28232/3717/7422/7124/3845/114769/3567/6280/6279/9447/3553/3383/8767
BP	GO:0010952	positive regulation of peptidase activity	182	-0.275162730432099	-1.50162712486781	0.0016411222261919	0.0223349777469996	0.0179849262321947	4150	tags=31%, list=20%, signal=25%	1942/4155/58484/3297/5978/842/55075/1365/581/3428/89780/3965/2852/5023/444/835/239/2903/27166/10395/29108/387/9475/4217/5371/6300/414899/6774/340485/841/23786/55851/64581/8837/1378/355/8743/8301/834/3717/2152/7124/4067/2934/22900/4210/6280/6279/9447/55122/8767/637/317/5720/5366/10010
BP	GO:0060627	regulation of vesicle-mediated transport	500	-0.21538647549381	-1.32315239427915	0.00164156529776045	0.0223349777469996	0.0179849262321947	4772	tags=29%, list=23%, signal=23%	10890/5587/84106/6248/8941/5534/51272/284654/55423/3458/8911/5028/4878/6857/783/6556/196527/124930/6014/1020/90019/5322/5978/11267/3745/8618/5538/1759/27243/246/85439/23332/29091/23317/11314/9892/164/89780/7448/27032/23621/84932/859/348/3965/146395/4218/50632/5595/5657/9001/5023/197/5867/84258/3689/8877/100506013/154664/201294/55589/140885/7097/54209/6688/7052/5728/948/9846/6382/5724/5872/29108/8…
BP	GO:0045428	regulation of nitric oxide biosynthetic process	55	-0.412483751860386	-1.81038211414136	0.00164333025819063	0.0223349777469996	0.0179849262321947	3081	tags=38%, list=15%, signal=32%	80149/207/183/140885/948/3586/2717/9475/1191/10333/7099/199/64581/947/9722/5743/3717/7124/9314/3553/3383
BP	GO:0043928	exonucleolytic catabolism of deadenylated mRNA	13	0.668523010338732	1.89512190847232	0.00165615804734631	0.0224716829367358	0.0180950061606734	4352	tags=69%, list=21%, signal=54%	11340/23016/9337/23404/29883/28960/57472/56915/22894
BP	GO:0051225	spindle assembly	108	0.366757718854501	1.67765660306122	0.0016763714753202	0.0227079768793791	0.0182852785296766	5614	tags=44%, list=28%, signal=32%	6188/8086/11200/256364/152185/79884/4751/23015/79441/9212/4292/85378/57519/26271/22974/8841/93323/27229/1778/3796/4733/54617/3192/8658/55559/203068/55592/9126/4926/54801/114791/3619/10982/56992/29127/3833/79598/23354/9525/10615/55125/90990/56647/24137/10844/3832/6790/10464
BP	GO:1902850	microtubule cytoskeleton organization involved in mitosis	139	0.334962560755163	1.59815356347787	0.00168803647148826	0.0227971531581536	0.0183570864720703	4942	tags=37%, list=24%, signal=29%	10253/1058/8086/11200/83540/256364/152185/79884/9787/54908/4751/7415/5116/9212/25777/9700/23291/5310/5901/22974/10039/10769/1778/3064/3796/4733/3192/8658/10252/2770/9126/4926/51115/64946/80258/55755/7283/9793/56992/29127/3833/10726/79598/9183/9525/2697/29072/57405/55125/7272/90990/56647
BP	GO:1904816	positive regulation of protein localization to chromosome, telomeric region	12	0.686059834766658	1.89682081942889	0.00168857395218761	0.0227971531581536	0.0183570864720703	3976	tags=67%, list=20%, signal=54%	1736/10574/10575/7203/10576/10694/908/6950
BP	GO:0006487	protein N-linked glycosylation	64	0.419745451434784	1.76053368968171	0.00169719564504524	0.0228273515883421	0.0183814033326206	6256	tags=53%, list=31%, signal=37%	57134/29929/6480/200185/4249/11320/6482/9945/1650/11285/2530/5372/5373/58505/7991/85365/79053/10195/116150/79644/91869/57171/79947/3703/1603/1798/29880/22845/91319/2132/144245/5238/6184/440138
CC	GO:0001650	fibrillar center	131	0.343434337008607	1.62768192412789	0.00169753316049804	0.0228273515883421	0.0183814033326206	7038	tags=54%, list=35%, signal=36%	4841/7343/27244/8615/1736/23594/2091/1875/9618/79980/10528/11340/6598/9013/56924/5195/54433/51386/55536/10469/1936/9020/9875/3815/814/1663/66037/10892/31/3215/51602/27125/92140/10522/26064/54496/2272/84268/4781/64425/27063/55786/23411/27301/27330/6875/26517/7334/7430/1022/6615/9221/10557/219736/54862/5356/8731/4092/9891/5987/10421/55127/9879/84245/9825/6239/80709/8446/177/1316/55810
BP	GO:0000963	mitochondrial RNA processing	19	0.597234521585623	1.89086333526098	0.00169925072212948	0.0228273515883421	0.0183814033326206	6489	tags=79%, list=32%, signal=54%	55006/10922/84881/51654/9238/60528/80324/3028/54931/25821/51095/79675/60493/54802/22868
BP	GO:0051321	meiotic cell cycle	236	0.29083577713381	1.49083593247629	0.00174139093760004	0.0233547868887384	0.0188061131790926	6451	tags=41%, list=32%, signal=28%	25788/472/10609/256006/994/83540/10927/4751/29781/993/6117/5567/4292/22887/79703/6196/85378/699/7155/25777/4439/9700/56339/80198/57820/701/995/64848/26271/10635/10592/3364/27229/197342/9184/22933/256126/57697/63979/9126/4926/29988/9156/66037/898/171482/10734/10096/9319/114791/3619/7283/24149/150365/56159/9918/85417/54888/811/135458/81930/8438/11022/23310/9183/2072/7153/55706/441161/201164/5885/72…
CC	GO:1905369	endopeptidase complex	65	0.410851783255912	1.72967214689767	0.00174613393613344	0.0233797537257206	0.018826217372903	5494	tags=48%, list=27%, signal=35%	80227/7415/5693/5711/128869/8733/9097/5704/5713/51604/3315/23198/5709/94005/9861/5702/29979/10026/5705/197131/7337/10197/5695/5714/5701/10213/5716/5686/11047/9690/5688
BP	GO:0070199	establishment of protein localization to chromosome	21	0.587190842545003	1.89999725679242	0.00175863114123451	0.0235082917297806	0.0189297207901545	3976	tags=52%, list=20%, signal=42%	1736/10574/65057/10575/7203/10856/10576/10694/908/55011/6950
BP	GO:0006450	regulation of translational fidelity	14	0.656607312918248	1.91364293391248	0.00179501661312212	0.0239021855604749	0.0192468982491428	6168	tags=86%, list=30%, signal=60%	6203/112487/79693/283459/51654/57505/23395/6193/55699/57176/27000/80222
BP	GO:0030225	macrophage differentiation	47	-0.418867109555985	-1.78031890797346	0.00179693532066671	0.0239021855604749	0.0192468982491428	5556	tags=49%, list=27%, signal=36%	998/9370/3976/714/3458/3297/10100/4318/3623/133396/1050/8737/7097/6688/5196/159296/1435/10221/841/1053/7422/3600/1437
BP	GO:0061756	leukocyte adhesion to vascular endothelial cell	47	-0.41882278155308	-1.78013049981267	0.00179693532066671	0.0239021855604749	0.0192468982491428	2928	tags=38%, list=14%, signal=33%	3689/2650/7189/8174/2526/5724/387/10164/6387/4192/3688/1991/6093/729230/6403/7124/9314/3383
CC	GO:0045171	intercellular bridge	70	0.401374664084719	1.72418067866749	0.00180901031980258	0.0239975587804306	0.0193236961911359	4536	tags=39%, list=22%, signal=30%	2947/26240/29781/9727/2946/22994/51335/57553/79441/84861/23035/11188/22974/10039/10848/10112/60509/22909/7507/375316/14/252839/11103/55177/9657/284252/10297
BP	GO:0006360	transcription by RNA polymerase I	46	0.462267927883523	1.81263380285144	0.00181028901685399	0.0239975587804306	0.0193236961911359	6538	tags=54%, list=32%, signal=37%	7343/468/2071/6598/9013/25926/4691/11137/9015/1663/64768/55011/54700/64425/2064/2965/9451/84128/6597/5440/5441/7270/653390/55127/55646
CC	GO:0005902	microvillus	90	-0.342852614018356	-1.66409854426956	0.00181297800497954	0.0239975587804306	0.0193236961911359	2066	tags=40%, list=10%, signal=36%	83715/29999/25932/7429/10809/1515/6693/10788/8692/7401/10083/760/23418/6286/257629/284/9936/150696/525/5154/538/125931/10411/634/3169/23114/1267/283446/6533/4478/90410/3690/362/54825/120892/55200
BP	GO:0006289	nucleotide-excision repair	58	0.431911095971229	1.77337820703031	0.0018169153553246	0.0240105068291592	0.0193341224249953	6368	tags=57%, list=31%, signal=39%	3150/6118/7157/2176/2071/10463/6117/2073/4968/2968/3364/22909/11143/7507/54778/7508/5893/135458/23411/2072/2965/150684/1643/85015/7874/8451/4913/5426/64210/11284/84464/730394/83990
MF	GO:0016884	carbon-nitrogen ligase activity, with glutamine as amido-N-donor	10	0.722612487478046	1.90547956498353	0.00182924804513393	0.024070046281074	0.0193820657300087	3900	tags=70%, list=19%, signal=57%	440/5188/790/283459/5198/55191/8833
BP	GO:2001257	regulation of cation channel activity	161	-0.27899065864614	-1.4881597568525	0.00183026077193398	0.024070046281074	0.0193820657300087	6727	tags=48%, list=33%, signal=32%	23542/3208/6844/1814/5031/6536/8398/23704/79026/54413/10369/857/1813/88/126755/729993/8811/7341/1394/1756/81831/27092/3753/2048/389816/1393/65018/84766/3788/4987/3458/4878/287/783/3460/1020/2040/440829/288/4318/1193/845/6236/80863/254263/85358/146395/3270/9001/388336/5923/27091/54209/59283/10368/781/5142/3746/3799/785/342667/2281/2280/57158/9446/3688/283518/50944/10008/729956/729230/246329/9722/3…
BP	GO:0017157	regulation of exocytosis	192	-0.270086944813662	-1.48676152474659	0.00183032025578292	0.024070046281074	0.0193820657300087	4772	tags=33%, list=23%, signal=25%	10890/84106/6248/8941/3458/8911/5028/4878/6857/783/1020/90019/5978/11267/3745/8618/27243/23332/29091/11314/164/23621/84932/3965/4218/9001/5023/84258/3689/201294/6688/9846/6382/5724/5872/4851/51762/203190/112755/2213/5582/5170/8372/6385/5873/6386/5874/3598/9545/2294/1138/3351/634/8832/729230/6853/10675/83849/2150/2332/4067/120892/116443
BP	GO:0006270	DNA replication initiation	34	0.498805000862935	1.83725473778887	0.00186353916431226	0.024467243979336	0.0197019035818194	3167	tags=38%, list=16%, signal=32%	4176/23594/4174/4172/4175/56897/23649/5813/23595/64318/5000/11143/898
MF	GO:0001091	RNA polymerase II general transcription initiation factor binding	20	0.590576471462286	1.88515385371515	0.00190141094723255	0.0248587917171239	0.0200171918825406	4303	tags=60%, list=21%, signal=47%	7157/2091/8721/6925/8607/367/10856/3192/6879/51602/6908/2072
CC	GO:0000315	organellar large ribosomal subunit	53	0.434563159290032	1.75164445502215	0.0019037004370885	0.0248587917171239	0.0200171918825406	5989	tags=49%, list=29%, signal=35%	29074/740/124995/51073/128308/84545/130916/79590/64981/11222/55052/64978/10884/9801/51253/54148/54948/51258/51642/51069/64983/26589/51318/64975/84769/65003
CC	GO:0005762	mitochondrial large ribosomal subunit	53	0.434563159290032	1.75164445502215	0.0019037004370885	0.0248587917171239	0.0200171918825406	5989	tags=49%, list=29%, signal=35%	29074/740/124995/51073/128308/84545/130916/79590/64981/11222/55052/64978/10884/9801/51253/54148/54948/51258/51642/51069/64983/26589/51318/64975/84769/65003
MF	GO:0042054	histone methyltransferase activity	50	0.455256030068674	1.81626387789852	0.00190670786273951	0.0248587917171239	0.0200171918825406	6085	tags=52%, list=30%, signal=37%	3275/6419/2091/29104/9739/30827/80335/84193/3276/56950/2145/10322/6839/83852/55170/79723/54496/64754/79813/29072/150572/8726/28989/10919/23512/11091
CC	GO:0030173	integral component of Golgi membrane	60	0.41761717390778	1.72113783656008	0.00190867971897562	0.0248587917171239	0.0200171918825406	4073	tags=35%, list=20%, signal=28%	54760/5125/57134/91252/113419/9159/4242/51614/11041/64921/169714/25972/29914/2218/11079/84912/23443/10237/51000/2590/128637
CC	GO:0071011	precatalytic spliceosome	34	0.497133157694945	1.83109681680589	0.00192317116522702	0.0249866513790854	0.0201201490743722	5551	tags=53%, list=27%, signal=39%	10594/55234/55119/7737/26121/24148/10946/3550/83443/9343/10992/9129/8449/84950/10291/51634/84811/79753
BP	GO:0007346	regulation of mitotic cell cycle	414	0.262748185624606	1.422519017542	0.00192465579392758	0.0249866513790854	0.0201201490743722	5006	tags=31%, list=25%, signal=24%	694/3275/79960/472/25/51754/51433/28984/8558/27085/5934/5300/6419/4436/7976/994/11331/9735/11200/8881/6118/5578/440/10795/55795/7157/7832/9787/54908/4751/23026/57504/65975/993/2071/55367/5641/9212/1019/23513/8729/9656/84861/84101/699/9700/51339/57165/80198/701/5310/7517/23331/79027/80169/23113/51696/995/64848/25942/26271/9368/23087/1906/3364/84632/3550/10769/5962/8452/197342/23326/51451/5569/655/…
MF	GO:0016879	ligase activity, forming carbon-nitrogen bonds	44	0.456272998998517	1.76590673469877	0.00193111372338257	0.0250304420950898	0.0201554109316221	3940	tags=43%, list=19%, signal=35%	445/440/56474/5188/790/283459/25902/84514/5198/3141/2937/57571/23093/10606/56922/55191/25809/8833/89978
BP	GO:0001959	regulation of cytokine-mediated signaling pathway	130	-0.300263204810183	-1.55440121500285	0.00195564514273099	0.0252911812130684	0.0203653674337423	4064	tags=33%, list=20%, signal=27%	117584/3654/3574/6773/6868/29110/3554/7128/103/8651/8877/8737/54209/837/26525/3303/342979/29108/558/3263/133060/83666/284/11277/117854/54625/1435/81030/3091/841/260434/84888/11213/25939/2150/834/84166/146722/3557/7850/22900/114769/8767
MF	GO:0016278	lysine N-methyltransferase activity	46	0.461014201396506	1.80771772091537	0.00195746386514752	0.0252911812130684	0.0203653674337423	6482	tags=54%, list=32%, signal=37%	6419/29104/9739/30827/80335/84193/56950/2145/10322/6839/83852/79918/79723/64754/79813/29072/150572/151194/8726/10919/79609/196483/11091/121952/54093
CC	GO:1990204	oxidoreductase complex	102	0.357172906882992	1.62620211455145	0.00196171849703965	0.0253058567328771	0.0203771846893567	5242	tags=38%, list=26%, signal=29%	6241/5163/80777/7923/4723/617/594/1743/55572/23171/54539/10811/4714/1629/5160/2653/4718/4702/84869/4696/4715/5034/4719/4720/6391/4722/5162/51103/4728/1737/6389/7386/126328/593/124056/6392/6240/4729/8050
BP	GO:0006323	DNA packaging	118	0.353061435587852	1.64073338222585	0.00197614959072975	0.0254515520304463	0.0204945037755381	6544	tags=50%, list=32%, signal=34%	8815/8208/7157/29781/401541/1677/148479/23270/79711/54069/5928/4869/10592/201161/23378/9131/6839/10664/23198/26993/22933/25842/8260/3619/4678/9733/9918/64754/85453/11339/23310/64061/257218/83743/23411/7153/6046/54892/266812/23523/26155/7273/113130/4676/256329/4674/254048/79903/54623/140836/9271/79648/5347/50511/7259/55355/132660/4673/3070
CC	GO:0031228	intrinsic component of Golgi membrane	65	0.406988168887048	1.71340646074872	0.00200166046140159	0.0257392598792591	0.0207261764682954	4073	tags=35%, list=20%, signal=28%	54760/5125/57134/9435/91252/113419/9159/4242/51614/11041/64921/169714/25972/29914/51114/2218/11079/84912/23443/10237/51000/2590/128637
BP	GO:0007263	nitric oxide mediated signal transduction	25	-0.518551626345657	-1.89462866872444	0.00200834001000471	0.0257842893056617	0.0207624357796456	3456	tags=44%, list=17%, signal=37%	348/389692/183/4846/948/7057/2357/9722/3630/7422/4842
BP	GO:0006940	regulation of smooth muscle contraction	59	-0.386357185126164	-1.70875260313601	0.00201593906848069	0.0258409630357856	0.020808071502552	3308	tags=31%, list=16%, signal=26%	6865/2852/3778/5023/80763/8877/490/5020/5724/387/5592/51196/134/9732/5743/2017/51738/80005
BP	GO:1990542	mitochondrial transmembrane transport	82	0.389204711559011	1.71881848294396	0.00202177167841775	0.0258748507865641	0.0208353591365416	4089	tags=37%, list=20%, signal=29%	29074/3329/286097/291/134266/118980/293/79085/84277/7351/5250/55186/10469/292/221154/10452/4508/9131/131474/10440/10166/81034/788/89874/29090/8604/100652748/57380/10939/84275
BP	GO:0043966	histone H3 acetylation	59	0.423651020620583	1.74384991805304	0.0020426418075447	0.0261007805140436	0.0210172858672689	6616	tags=58%, list=32%, signal=39%	51176/79960/54107/2648/7862/6598/9913/25942/8464/117143/64769/23774/10474/11143/8888/55011/23411/27154/1111/51147/56848/5187/6885/4674/4089/79903/3662/26036/51562/57326/11091/84289/200186/9678
BP	GO:0009260	ribonucleotide biosynthetic process	149	0.331961348026007	1.59337137760094	0.00204881363794919	0.0261384809093077	0.0210476435795277	5959	tags=38%, list=29%, signal=27%	5163/8034/26289/3615/9524/10861/2639/79877/9374/5471/7415/56474/1723/23181/4832/790/84277/353/5160/270/471/84532/5198/53354/4508/7372/81616/221264/10606/2023/158/31/8604/51000/5162/7371/8833/2977/6785/1737/32/47/56848/4831/1503/79071/23417/8050/6576/4513/1836/5313/30968/55229/197322/64834/132
BP	GO:1901990	regulation of mitotic cell cycle phase transition	261	0.281945124036588	1.46169426721559	0.00205415110460081	0.026164960442053	0.0210689658502942	5006	tags=34%, list=25%, signal=26%	3275/79960/472/51433/28984/8558/27085/5934/994/11331/9735/11200/8881/6118/55795/7157/9787/54908/23026/57504/993/2071/55367/9212/1019/84861/84101/699/9700/51339/57165/701/5310/7517/79027/80169/995/25942/26271/3364/3550/10769/5962/8452/51451/5569/54617/84936/3398/9184/51434/22933/894/10263/26060/55755/9319/11130/1063/1869/54443/8379/7508/8556/85417/3741/25906/135458/328/57099/9183/81853/246184/9525…
BP	GO:0072522	purine-containing compound biosynthetic process	165	0.317216318276965	1.54552698126922	0.00205733852132484	0.026164960442053	0.0210689658502942	5959	tags=38%, list=29%, signal=27%	5163/8034/4907/26289/3615/9524/10861/5636/2639/6470/100/79877/9374/5471/6472/7415/23181/4832/84277/353/5160/270/471/2979/5635/84532/5198/53354/4508/4860/81616/221264/10606/2023/158/31/8604/51000/221823/5162/8833/2977/6785/1737/32/47/56848/4831/4507/79071/441024/23417/8050/6576/4513/1836/5313/30968/55229/197322/64834/132
BP	GO:0033209	tumor necrosis factor-mediated signaling pathway	92	-0.33558215167502	-1.64261253557422	0.00206423245431305	0.0262115526358311	0.0211064835580613	3158	tags=34%, list=15%, signal=29%	6868/2131/7128/2309/8877/8737/3856/837/7189/3303/79092/29108/7187/84817/7133/841/260434/84888/1984/3987/2150/355/834/3717/10673/7124/22900/6772/114769/7132/9447
BP	GO:0030593	neutrophil chemotaxis	95	-0.343070751076322	-1.68802701109228	0.0020782863873513	0.0263128143660922	0.0211880231400353	3362	tags=48%, list=16%, signal=41%	57580/23604/6376/9353/3929/6364/2207/6288/1441/6348/414062/3672/54210/6346/1908/158747/90550/4354/3577/6368/3689/6374/5196/3579/5142/3576/3958/6373/6369/4192/3627/5197/719/2919/6360/64127/4283/5319/6283/728/5473/27202/6355/6280/6279/51192
BP	GO:0006352	DNA-templated transcription, initiation	108	0.363056561356553	1.66072643091707	0.00207869287757766	0.0263128143660922	0.0211880231400353	5125	tags=37%, list=25%, signal=28%	7067/7343/4150/9282/7157/6878/2071/6598/9013/2960/51106/1019/5436/170506/2975/6877/3725/55290/6882/56998/6879/6722/9329/171568/55011/29079/6873/54700/9439/64216/64425/6908/9968/9774/6875/9442/6874/1022/6597/22976
BP	GO:1904646	cellular response to amyloid-beta	39	-0.440748057082169	-1.80347463103973	0.00209452074863588	0.0264613161543252	0.021307602113293	4436	tags=49%, list=22%, signal=38%	10018/1020/478/23621/5663/2309/54209/837/948/781/58533/2213/10135/10333/7099/773/3934/2358/3383
MF	GO:0000295	adenine nucleotide transmembrane transporter activity	18	0.584064917221581	1.84275645517135	0.00210020798661393	0.0264613161543252	0.021307602113293	2244	tags=44%, list=11%, signal=40%	284439/56262/291/10478/293/79085/292/63910
MF	GO:0005346	purine ribonucleotide transmembrane transporter activity	18	0.584064917221581	1.84275645517135	0.00210020798661393	0.0264613161543252	0.021307602113293	2244	tags=44%, list=11%, signal=40%	284439/56262/291/10478/293/79085/292/63910
MF	GO:0009982	pseudouridine synthase activity	13	0.662354322113276	1.87763497680085	0.00213852073225541	0.0269022592581711	0.0216626653367757	5361	tags=69%, list=26%, signal=51%	27079/1736/84881/285367/80324/113000/150962/54517/142940
BP	GO:0042987	amyloid precursor protein catabolic process	54	-0.399531538043031	-1.73459767579619	0.00215498241998267	0.0270295154803988	0.0217651366172613	4537	tags=46%, list=22%, signal=36%	3458/1718/1942/114134/6868/23621/348/5664/5663/9001/4915/6667/347731/1859/9475/1191/2280/10313/55851/6093/6253/8301/7124/4067/102
BP	GO:0010959	regulation of metal ion transport	374	-0.226354073928088	-1.36077454674159	0.0021552990529724	0.0270295154803988	0.0217651366172613	4887	tags=30%, list=24%, signal=23%	5318/389816/3603/84766/5587/3788/4987/117/3458/6330/4878/283229/91404/287/783/57214/401152/128414/1908/196527/1020/57628/2040/201140/5774/288/1193/11060/845/581/6236/207/8514/1804/859/945/5664/387129/482/3270/2852/9001/5023/183/54209/7439/10288/5728/490/5024/53826/57520/23072/57731/6327/4638/781/387/5142/3746/2641/3799/6262/785/342667/3958/2281/6373/22953/65266/2280/5170/6387/57158/51719/3627/537…
BP	GO:0060760	positive regulation of response to cytokine stimulus	55	-0.404661589017506	-1.77605081347611	0.00216226805047855	0.0270750662987392	0.0218018157721254	3786	tags=44%, list=19%, signal=36%	3574/6868/29110/3554/8737/7097/54209/837/3303/558/3263/83666/117854/54625/1435/81030/7099/64135/3091/23586/834/84166/146722/8767
MF	GO:0019864	IgG binding	10	-0.708721216620837	-1.94408114874491	0.00217622728772531	0.0272078708976936	0.0219087548048187	2309	tags=60%, list=11%, signal=53%	2214/2213/2212/7369/2209/2210
BP	GO:0043487	regulation of RNA stability	152	0.332285076998352	1.60004149076103	0.00218512192751757	0.0272555313398986	0.0219471327045847	6963	tags=49%, list=34%, signal=33%	7188/1736/5578/10922/55795/7832/10949/8313/3184/79066/11340/129563/4292/5436/9513/79882/56339/4869/170506/1787/1797/9238/57690/1153/23016/9337/10758/23404/2521/79068/29883/154197/27327/28960/3192/8148/66037/57472/55802/1869/26135/9924/23435/54888/92345/56915/328/3183/57060/22894/51808/8570/50804/9698/1660/23367/246175/79675/7538/7432/115024/9641/340152/1994/60493/10605/8087/22868/124245/114609/34…
BP	GO:0010039	response to iron ion	32	-0.466994507380656	-1.82172918253709	0.00218675756744811	0.0272555313398986	0.0219471327045847	3389	tags=38%, list=17%, signal=31%	7020/84557/654/7036/6531/7031/3091/538/57817/4193/8678/3934
BP	GO:1901987	regulation of cell cycle phase transition	343	0.270954008805301	1.44290531232627	0.00219196433993068	0.0272785255432477	0.0219656484629476	5006	tags=33%, list=25%, signal=25%	3275/79960/472/51433/28984/8558/27085/5934/6419/4436/994/11331/9735/11200/8881/6118/55795/7157/9787/54908/25988/23026/57504/65975/993/2071/51603/55367/57646/252983/9212/1019/9656/84861/84101/699/9700/51339/57165/4221/80198/4869/701/5310/7517/79027/1763/80169/995/25942/26271/7919/3364/9575/3550/10769/5962/8452/26272/197342/51451/5569/54617/84936/7158/57805/3398/9184/51434/22933/894/10263/26060/322…
BP	GO:0043484	regulation of RNA splicing	143	0.329227708430759	1.57268535849443	0.00222611631934318	0.0276611145714403	0.0222737228889548	3943	tags=31%, list=19%, signal=26%	8227/5936/6427/10922/10181/79066/91746/57396/6431/10657/3312/55234/9513/6430/29890/4869/64783/1655/1153/4691/58155/2521/4928/7536/708/23076/83989/3187/10921/6429/26528/3192/58517/6207/10521/22938/5295/6432/6426/10150/2081/55225/9584/5935/10137
CC	GO:0030880	RNA polymerase complex	95	0.377943752655968	1.70968214500073	0.00225332349824517	0.0279547617744769	0.0225101781630422	5903	tags=46%, list=29%, signal=33%	58490/5442/5431/6878/2648/2071/2960/5436/4172/55718/84172/23649/10622/6877/2968/8464/11128/5558/6882/6879/10474/171568/10621/5557/8295/5828/6873/79871/84265/64425/6908/51728/6875/9400/6874/2965/55197/1022/80349/5440/54623/5441/51616/64210
BP	GO:0009220	pyrimidine ribonucleotide biosynthetic process	21	0.580630913243856	1.87877102713443	0.00225663901433108	0.0279547617744769	0.0225101781630422	4693	tags=43%, list=23%, signal=33%	26289/56474/1723/4832/790/7372/7371/4831/1503
BP	GO:1904994	regulation of leukocyte adhesion to vascular endothelial cell	30	-0.486773672519333	-1.85414437661082	0.00226825081390047	0.0280557730243725	0.0225915160492301	2928	tags=47%, list=14%, signal=40%	3689/7189/2526/5724/387/10164/6387/4192/1991/729230/6403/7124/9314/3383
BP	GO:0019369	arachidonic acid metabolic process	56	-0.386091080134377	-1.69852983273949	0.00227927022905132	0.0281022993943335	0.0226289807532956	5945	tags=54%, list=29%, signal=38%	240/1565/284541/873/1571/247/5321/1545/5742/1555/2876/246/59344/5595/1549/239/158833/8399/50640/1559/11343/10728/1553/8529/1579/1572/8605/4051/1544/5743
BP	GO:0050878	regulation of body fluid levels	373	-0.227367971348956	-1.36455774564194	0.00228073909383592	0.0281022993943335	0.0226289807532956	3542	tags=24%, list=17%, signal=20%	89780/7448/59344/348/2131/2623/1385/2030/340205/3674/5023/2815/6338/4881/239/7094/4846/27023/9076/2162/221037/948/1281/5196/5020/358/3099/2157/7103/558/2153/1608/65266/2013/4762/6531/3172/5873/3053/5359/5197/302/6776/6340/525/80274/7099/7057/9002/29841/8529/51043/3091/3705/5154/5592/538/5029/1579/22915/2776/634/134/947/51206/710/133/10855/1432/6403/953/50848/2150/7980/3690/3818/3717/7422/2152/648…
BP	GO:0043301	negative regulation of leukocyte degranulation	12	-0.679934273686694	-1.99886017125746	0.00228240267449665	0.0281022993943335	0.0226289807532956	3618	tags=75%, list=18%, signal=62%	11314/3965/6688/2213/3598/2294/634/8832/729230
BP	GO:0032890	regulation of organic acid transport	63	-0.372802825201903	-1.67575482325432	0.00229200385322571	0.0281777564622324	0.0226897414943732	4933	tags=43%, list=24%, signal=33%	5321/885/551/59272/2180/207/552/5663/183/11255/5608/5020/8399/7200/9536/9900/7057/3688/8529/3351/1579/5999/10991/134/22925/3553/124935
BP	GO:1901616	organic hydroxy compound catabolic process	74	-0.356367943372808	-1.67627592821969	0.00231819818297686	0.0284147190821618	0.0228805523063423	3456	tags=32%, list=17%, signal=27%	348/2712/1734/222/5728/217/4504/27284/6718/6531/1621/221/8529/6799/6822/1579/2820/197257/27233/55586/4051/1593/2710/8578
MF	GO:0000217	DNA secondary structure binding	35	0.489959509480239	1.81617501439633	0.00231828247872703	0.0284147190821618	0.0228805523063423	6866	tags=57%, list=34%, signal=38%	25/4436/7486/3184/2073/3159/4221/7517/10635/7528/57697/3149/7508/4208/2956/4137/641/132660/63967/56852
BP	GO:0001732	formation of cytoplasmic translation initiation complex	15	0.6372478176345	1.89430370849534	0.0023270732493663	0.0284794454681119	0.0229326723169273	4029	tags=67%, list=20%, signal=54%	8664/8666/51386/8665/8667/27335/3646/8662/8668/8894
BP	GO:0098543	detection of other organism	20	-0.563854621834412	-1.91807160664759	0.00233738561854541	0.0285625706458998	0.0229996076954841	4389	tags=60%, list=22%, signal=47%	8993/58484/4671/7097/912/7096/114770/1755/10333/7099/64127/64581
BP	GO:0045601	regulation of endothelial cell differentiation	36	-0.455480392693264	-1.82397171767578	0.0023461434787437	0.0286264784759795	0.0230510685754842	2920	tags=36%, list=14%, signal=31%	654/84913/118/4851/9475/1903/634/6093/50848/7422/7124/7132/3553
BP	GO:0050866	negative regulation of cell activation	193	-0.263747164274837	-1.45607014123399	0.00236541939604556	0.0288183378070776	0.0232055605994228	3893	tags=31%, list=19%, signal=25%	3623/80149/11117/114757/7356/11314/145581/348/3965/6664/3659/2852/7128/133396/8651/239/6422/3718/4846/100507436/79679/7292/54209/6688/1051/10288/3586/259307/1845/4332/558/3958/2213/4192/6385/114770/671/441864/3598/51043/7940/5154/2294/5592/5573/634/7305/10859/8832/729230/284021/942/29126/1378/339390/146722/4067/10875/11006
BP	GO:0032691	negative regulation of interleukin-1 beta production	29	-0.492391382499066	-1.85952511973575	0.00240247736994795	0.0292259391000864	0.0235337757993638	3838	tags=41%, list=19%, signal=34%	80149/945/7128/54209/5371/1992/22900/114769/51738/4210/440068/11006
CC	GO:0000792	heterochromatin	66	0.410089771277941	1.73267311885436	0.00241266908076596	0.0293059834151722	0.0235982303566251	4264	tags=41%, list=21%, signal=32%	1058/3065/10155/115426/6015/56916/54737/3159/7155/84733/1788/7317/23378/6839/85456/57167/57332/10320/22933/11335/3619/8932/6950/9031/23310/23411/22880
BP	GO:0031960	response to corticosteroid	164	-0.270907056024214	-1.4576735325076	0.00244588883699083	0.029665085236687	0.0238873920402834	3941	tags=31%, list=19%, signal=25%	5978/1369/11063/842/23205/2720/7356/552/1446/2706/2852/7352/6338/2309/654/9076/590/490/3176/3586/6382/5020/358/5724/10076/7200/1261/4851/387/4192/8754/799/6340/3485/3351/4747/6678/199/1536/133/306/6752/8837/5743/6715/3557/7124/3845/6714/7332/3383
BP	GO:0006690	icosanoid metabolic process	111	-0.312381161073935	-1.57419521204541	0.00247744268376763	0.0299831789774095	0.0241435325445015	5227	tags=42%, list=26%, signal=32%	873/1571/124975/247/5321/551/10394/89845/1545/2679/5742/1555/5322/2876/246/552/59344/8824/241/5595/91227/1549/239/7097/158833/8399/92086/50640/11283/9536/1559/11343/10728/1553/525/2678/8529/5319/1579/1572/8605/4258/4051/1544/5743/7132/3553
BP	GO:0051291	protein heterooligomerization	25	0.547688612376477	1.84481704942205	0.00248050346801875	0.0299831789774095	0.0241435325445015	5067	tags=56%, list=25%, signal=42%	6241/7923/10056/2902/5310/84869/11052/4144/2193/11051/79869/5311/3858/6240
CC	GO:0048787	presynaptic active zone membrane	27	-0.514579028504956	-1.91671662879494	0.00248320141395356	0.0299831789774095	0.0241435325445015	4486	tags=48%, list=22%, signal=38%	821/5028/1008/6809/5023/490/8506/112755/84628/2054/8676/9381/27020
CC	GO:0035578	azurophil granule lumen	84	-0.349903142774145	-1.67285408604969	0.00250959978023299	0.0302568983905059	0.0243639412464318	3401	tags=31%, list=17%, signal=26%	1727/10577/5657/201294/6278/2512/4332/29108/2717/10493/6386/302/671/10097/566/1991/25801/55313/5611/8804/1668/56729/1511/4353/6036/23593
BP	GO:0099177	regulation of trans-synaptic signaling	420	-0.218978773021104	-1.32912389455658	0.00252002892370329	0.0303375588826832	0.0244288919716169	4031	tags=25%, list=20%, signal=21%	4900/339302/2914/991/6547/3745/6809/56853/1759/80863/254263/89780/766/23621/85358/348/55784/1385/6865/5663/4218/2852/9001/5023/4915/183/6900/793/27185/388336/5923/2903/5914/5913/27091/590/54434/10288/9693/5728/5024/2047/4803/23467/59283/5020/9627/152404/4311/10368/3799/22839/43/112755/5582/84628/2894/2911/94056/3688/6774/1138/3351/50944/2898/64101/4131/3060/5552/7305/729956/5999/9378/134/7533/729…
BP	GO:0045123	cellular extravasation	67	-0.365738955812837	-1.66681994896659	0.0025643847517634	0.0307941406596276	0.0247965480163342	3452	tags=33%, list=17%, signal=27%	2131/3554/5657/140885/2650/8174/2526/5724/10164/101/6387/4192/3688/5175/566/1991/6093/729230/6403/50848/7124/3383
BP	GO:0002200	somatic diversification of immune receptors	68	0.401127186889816	1.70863212726467	0.0025655458572724	0.0307941406596276	0.0247965480163342	3720	tags=35%, list=18%, signal=29%	51176/80762/6932/5379/4436/3329/56941/6929/4292/5383/64919/7374/10039/7528/959/5395/7158/57379/5896/9156/8888/9466/7037/10721
BP	GO:0050729	positive regulation of inflammatory response	129	-0.292537105327119	-1.52181133575712	0.0025870152328718	0.030986158420414	0.0249511676135477	4802	tags=39%, list=24%, signal=30%	3603/5008/6346/51284/3458/4878/10318/338322/5138/8692/23765/7941/3430/241/183/1050/2867/2828/8737/7292/7097/54209/7052/1051/4814/56670/2865/4049/101/6369/4192/3606/81030/7099/353514/90865/6283/9180/729230/4258/5743/3717/3600/7124/9111/7132/6280/6279/3553/120892
BP	GO:0050852	T cell receptor signaling pathway	117	0.346100428469858	1.60312698235899	0.00258918109551894	0.030986158420414	0.0249511676135477	4971	tags=38%, list=24%, signal=29%	7294/1236/3702/25/3932/7535/6188/8631/975/2534/100/56244/27242/8892/10657/23308/8934/9840/11118/916/868/79037/8890/8525/5970/10892/8893/5335/919/1967/5144/153579/7805/121665/50852/23180/84807/6885/7070/3119/7334/11126/7430/5621/1445
BP	GO:0002367	cytokine production involved in immune response	96	-0.326945984882712	-1.60905472077094	0.0025966369698053	0.0310296205787926	0.0249861649043973	2898	tags=27%, list=14%, signal=23%	2867/3718/7292/948/3586/7189/2865/144811/284/89886/117854/3606/7099/64127/7133/7855/23586/10859/64581/729230/11213/388325/2150/7124/3553/11006
BP	GO:1901652	response to peptide	480	-0.2112993234959	-1.29596214682749	0.00260084282630412	0.0310341745479876	0.0249898319239468	3995	tags=26%, list=20%, signal=21%	4160/57105/9021/123041/4318/478/9365/7391/1759/6569/79746/207/988/6773/23038/8614/23621/8850/5009/1385/5663/10014/4218/2706/2852/340706/7352/7128/4825/183/8651/197/4149/4303/2309/760/3718/4644/7097/54209/6667/7071/4322/2650/5728/490/837/51510/948/64397/3586/1958/5020/2865/5872/781/133060/4851/58533/9475/51762/1442/51052/8048/2213/5170/6387/799/9518/94056/181/10135/6776/7031/10333/7099/3663/51043/…
BP	GO:0043266	regulation of potassium ion transport	99	-0.316680020913218	-1.56125528206201	0.00260488026177293	0.0310367084346925	0.0249918723005249	6020	tags=43%, list=30%, signal=31%	857/1813/88/126755/3792/8811/7341/65267/30818/81831/3753/389816/3788/4878/287/1908/196527/57628/288/11060/845/8514/1804/859/482/54209/5728/3746/3799/65266/51719/3688/3779/283518/10008/3060/5999/2273/134/9722/3784/3759/4842
CC	GO:0101002	ficolin-1-rich granule	182	-0.269150478481743	-1.46881686529516	0.00262185366638925	0.0311567252411649	0.0250885141434442	3956	tags=30%, list=19%, signal=25%	4318/9535/2720/3310/29099/11314/83716/3837/978/1508/80301/3687/3689/3417/2992/11333/140885/10288/2204/3303/51143/4332/23218/387/10092/101/3958/79930/1471/51719/2495/25797/8778/8972/10097/2357/116844/6515/338339/22918/23114/1432/6993/26578/1378/5799/2934/10875/3920/2358/965/1522/7130/317/1520
BP	GO:0032414	positive regulation of ion transmembrane transporter activity	103	-0.326709537189465	-1.62513761282045	0.00262564937323015	0.0311567252411649	0.0250885141434442	6143	tags=43%, list=30%, signal=30%	54413/10369/1080/3359/88/126755/8811/65267/1756/9747/27092/2048/389816/65018/84766/3458/4878/287/783/3460/1020/10063/288/85358/482/9001/54209/5724/10368/781/3746/3799/6262/342667/65266/57158/9446/10008/729230/246329/9722/81671/7225/1520
CC	GO:0005758	mitochondrial intermembrane space	80	0.381288651106951	1.67666524846076	0.00262647277113098	0.0311567252411649	0.0250885141434442	3357	tags=31%, list=16%, signal=26%	117145/10131/57019/10456/26235/23408/6472/90639/7064/26515/400916/11315/995/221154/1841/26520/4702/4077/9131/6647/55750/131474/4719/54205/2628
BP	GO:0043523	regulation of neuron apoptotic process	203	-0.265175927370561	-1.47639238175193	0.00263156423552402	0.0311715506672145	0.0251004521089475	3993	tags=32%, list=20%, signal=26%	2914/4835/3745/3981/842/2020/5538/581/4099/1649/23621/348/7020/5663/8200/4915/9759/835/2309/4671/219699/9244/27023/5913/6416/54209/6648/1051/5457/3586/4803/4602/558/4504/58533/387/284/101/5582/5170/4192/128434/5309/429/2065/80315/3091/4747/23017/6620/728/7305/64802/10763/3934/8326/3717/83741/7124/3845/80331/6495/1522/7021
BP	GO:0032891	negative regulation of organic acid transport	21	-0.550053185469165	-1.91376156777364	0.00267411801633958	0.0316294367122148	0.0254691583971456	3691	tags=48%, list=18%, signal=39%	207/11255/7200/7057/8529/3351/5999/134/22925/124935
MF	GO:0070851	growth factor receptor binding	139	-0.285540148574843	-1.49034656734775	0.00269929512818481	0.0318807578895074	0.0256715312351845	3912	tags=27%, list=19%, signal=22%	9365/3574/7424/6868/2250/3554/5663/84639/3556/5728/26525/3586/3589/29108/23767/5795/6386/5359/5623/5154/7039/3594/23768/3690/3717/7422/146722/3557/7100/27006/3570/4067/27020/3567/6714/3553/685/1437
MF	GO:0019104	DNA N-glycosylase activity	13	0.651288760392352	1.84626644030687	0.00271735870381748	0.032005743306805	0.0257721739819855	5420	tags=69%, list=27%, signal=51%	252969/4595/4968/79661/7374/4350/328/6996/4913
BP	GO:0009991	response to extracellular stimulus	483	-0.213129612596032	-1.30648230497063	0.00271776647009966	0.032005743306805	0.0257721739819855	3895	tags=26%, list=19%, signal=21%	3745/7391/11152/34/84879/80149/5723/64121/1592/6569/1981/2182/207/1649/3428/8614/8428/552/53632/8854/348/5009/22856/27344/11337/5595/23334/84557/3360/7352/2696/23274/80763/6338/4149/4303/2309/6422/5914/23032/590/9024/6648/7071/3171/5728/490/51022/2348/54474/5020/2520/340024/558/4504/4049/64241/8131/2691/5610/1442/51052/2281/4217/100507055/55062/19/5582/875/3627/7942/9518/10135/429/1208/7482/3485/…
BP	GO:0001885	endothelial cell development	62	-0.370838303466513	-1.65901585898398	0.00273841933705434	0.0322022239142883	0.0259303872236404	4900	tags=44%, list=24%, signal=33%	23236/25932/7082/60484/26051/57826/5138/2876/1365/83605/9076/9693/118/9475/1903/5175/10411/27134/6093/4478/50848/2150/7422/7124/7132/3553/3383
BP	GO:0050775	positive regulation of dendrite morphogenesis	36	0.47794899486382	1.78220542822835	0.00274469819845049	0.0322034947741858	0.0259314105656722	3713	tags=39%, list=18%, signal=32%	56965/29882/80823/7074/29904/84079/170506/65981/2043/10059/26259/9820/23316/11141
BP	GO:0045165	cell fate commitment	250	-0.248348741103168	-1.41718322746598	0.00275041120510211	0.0322034947741858	0.0259314105656722	4931	tags=30%, list=24%, signal=23%	4853/23135/22943/8320/3175/10890/84695/6693/8456/7080/51384/55553/2596/157848/6662/3084/3574/89780/2131/2623/5663/6886/2034/6934/8022/6422/2138/5914/57057/7041/54738/167826/151449/5457/23314/4090/9480/30012/639/4851/387/7479/63950/7005/63978/1514/4762/3714/121643/5371/6899/4086/4656/2736/429/7482/3688/8543/7475/6774/7472/5307/7490/3594/50846/6913/79577/3169/56833/6660/3570/8521/6495/9314
BP	GO:0051053	negative regulation of DNA metabolic process	100	0.357703363819092	1.62670074976229	0.00275043404960695	0.0322034947741858	0.0259314105656722	6475	tags=49%, list=32%, signal=34%	472/80762/6188/4436/80311/84309/10155/7157/7515/26277/65057/4292/4968/4221/79000/80169/10039/55611/7014/3192/8658/7158/64110/81931/23293/10721/5394/84083/3183/27063/2072/2697/3178/54386/9400/51750/9104/2956/51025/54552/10715/27000/641/84464/80351/10111/80119/7644/7291
BP	GO:0051383	kinetochore organization	21	0.57507972863358	1.86080883364081	0.00275464871876024	0.0322063684495974	0.0259337245523204	3460	tags=48%, list=17%, signal=40%	1058/9735/83540/9787/51112/10592/79003/64946/1063/23126
MF	GO:0016866	intramolecular transferase activity	26	0.530009417839488	1.7994303980755	0.00276244292009317	0.0322510242498359	0.0259696830064646	5999	tags=65%, list=29%, signal=46%	27079/1736/84881/285367/5372/5373/1573/5236/80324/113000/283209/5223/150962/54517/142940/5224/5238
BP	GO:1903441	protein localization to ciliary membrane	12	0.667696871459398	1.84605082919988	0.00280333257960885	0.0326813801019342	0.0263162209946039	5422	tags=75%, list=27%, signal=55%	57560/8934/54585/403/84455/9135/200894/57728/26088
BP	GO:0002523	leukocyte migration involved in inflammatory response	19	-0.575838971513294	-1.93957413354572	0.00284694279520448	0.0331401789210839	0.0266856622813289	2898	tags=42%, list=14%, signal=36%	2867/4814/101/4192/1991/56833/6280/6279
BP	GO:0043488	regulation of mRNA stability	141	0.320031860220516	1.53028261369305	0.0028508559140888	0.0331401789210839	0.0266856622813289	6963	tags=48%, list=34%, signal=32%	7188/5578/10922/55795/7832/10949/8313/3184/79066/11340/129563/4292/5436/9513/79882/56339/4869/170506/9238/57690/1153/23016/9337/10758/23404/2521/79068/29883/154197/27327/28960/3192/8148/66037/57472/55802/1869/26135/9924/23435/56915/328/3183/57060/22894/8570/50804/9698/1660/23367/246175/79675/7538/7432/115024/9641/340152/1994/60493/10605/8087/22868/114609/342977/26986/2668/56478/9261
BP	GO:0060326	cell chemotaxis	283	-0.237397329460126	-1.38016692316869	0.00286251073070938	0.0332280573232845	0.0267564251268927	3371	tags=23%, list=17%, signal=19%	3965/4354/5595/3577/6368/64094/3689/2867/6688/6374/6278/2047/4814/5196/3586/3579/57449/5872/5365/4851/5142/3576/7162/101/3958/6373/6369/6387/1435/4192/3627/5197/719/7057/2919/6360/64127/4283/5319/566/245937/6283/199/728/2829/729230/1230/1673/58191/9732/5473/27202/56833/2150/7422/3570/6355/4067/2358/1130/6280/6279/51192/102
BP	GO:0031125	rRNA 3'-end processing	10	0.70600071606556	1.86167546318183	0.00290327738551861	0.033584260533478	0.0270432527446127	4763	tags=60%, list=23%, signal=46%	11340/23016/23404/79033/5394/6227
MF	GO:0051082	unfolded protein binding	113	0.35219154234944	1.62707902068372	0.00290421968575098	0.033584260533478	0.0270432527446127	5472	tags=42%, list=27%, signal=31%	9049/3329/81572/8208/10131/10574/3337/10575/6687/134266/55664/3312/9093/7203/26515/4869/10856/10576/11140/11080/6782/84447/10694/908/51182/5478/84317/27248/4666/2081/51726/91147/25822/10939/51103/10726/6950/811/10525/10845/150353/165721/3998/23386/4676/1047/5479/3326
BP	GO:0009126	purine nucleoside monophosphate metabolic process	42	0.446123198481507	1.72240879484851	0.00290561386424717	0.033584260533478	0.0270432527446127	3900	tags=38%, list=19%, signal=31%	4907/3615/100/5471/353/270/471/30833/5198/4860/221264/136332/10606/158/8573/8833
BP	GO:0014909	smooth muscle cell migration	71	-0.361487123563805	-1.67967426395973	0.00291362792508112	0.0336040984233455	0.0270592269260026	3533	tags=52%, list=17%, signal=43%	10672/5031/2768/3037/93649/6653/3611/3488/9353/4780/4035/9370/3486/6282/2887/7448/7168/183/9759/4303/54434/387/10092/4192/1636/7099/10221/5154/5592/538/199/10631/4193/9732/3690/6714/80005
MF	GO:0001530	lipopolysaccharide binding	29	-0.487329767484888	-1.84040983746269	0.00291561317353158	0.0336040984233455	0.0270592269260026	2764	tags=45%, list=14%, signal=39%	7097/54209/4814/5724/140683/245932/7099/671/6403/4057/503841/820/23643
BP	GO:0010742	macrophage derived foam cell differentiation	36	-0.446084465333814	-1.78634571655719	0.00292602270907547	0.0336285386139353	0.0270789070452236	5710	tags=56%, list=28%, signal=40%	50487/1071/5320/9370/8435/247/4481/5322/2033/6646/183/948/5196/8399/19/1435/3606/3690/6772/1437
BP	GO:0090077	foam cell differentiation	36	-0.446084465333814	-1.78634571655719	0.00292602270907547	0.0336285386139353	0.0270789070452236	5710	tags=56%, list=28%, signal=40%	50487/1071/5320/9370/8435/247/4481/5322/2033/6646/183/948/5196/8399/19/1435/3606/3690/6772/1437
CC	GO:0097346	INO80-type complex	24	0.556135726396851	1.85968099061754	0.0029377909126173	0.0337160331895003	0.0271493608197954	5138	tags=58%, list=25%, signal=44%	10445/8607/86/10856/57634/7528/283899/54617/10524/55929/8295/10847/83444/125476
BP	GO:1901679	nucleotide transmembrane transport	19	0.574583814094142	1.81915048082039	0.00294637963284577	0.0337668422894217	0.0271902741318372	4089	tags=58%, list=20%, signal=46%	284439/56262/291/10478/293/55186/292/63910/81034/51000/84275
BP	GO:0043524	negative regulation of neuron apoptotic process	139	-0.283134022286462	-1.47778804598957	0.00295484684308025	0.033816117467917	0.0272299522752566	3837	tags=32%, list=19%, signal=26%	3981/2020/5538/581/4099/348/5663/8200/4915/4671/219699/9244/27023/6416/6648/1051/5457/3586/4803/558/4504/58533/387/284/101/5582/5170/4192/128434/2065/80315/3091/4747/23017/6620/728/64802/10763/8326/3717/83741/3845/80331/6495/7021
BP	GO:0002377	immunoglobulin production	117	0.342207805377198	1.58509646694014	0.00298502362991819	0.0341133545537411	0.0274692982518935	3429	tags=32%, list=17%, signal=26%	126259/80762/7494/5379/4436/11331/3329/4189/56941/6929/5245/115352/4292/7441/5383/7374/5585/10758/933/10039/7528/3112/959/29802/5395/59067/7158/57379/2821/9156/6375/8888/9466/3120/51237/54106/7037
BP	GO:0016078	tRNA catabolic process	13	0.64897783081318	1.8397154417523	0.00300677830922428	0.0343136416329758	0.0276305766013104	3892	tags=62%, list=19%, signal=50%	11340/1787/23016/23404/60528/146857/5394/54888
BP	GO:0046599	regulation of centriole replication	20	0.576499591560671	1.84021964844769	0.00301441199527578	0.034352442316949	0.0276618203055541	4279	tags=55%, list=21%, signal=43%	152185/2648/10432/79959/4869/153241/10769/4591/55755/55835/9525
BP	GO:0006939	smooth muscle contraction	105	-0.315438036547674	-1.57842958411029	0.0030326167897446	0.034439443399362	0.0277318767017163	3454	tags=29%, list=17%, signal=24%	323/6865/2852/3778/5023/183/80763/6338/8877/490/5024/5020/5724/4638/387/9475/2281/22953/4762/5592/51196/134/6093/6752/9732/5743/2017/6546/51738/80005
BP	GO:0010888	negative regulation of lipid storage	22	-0.51812545556778	-1.84154788775667	0.00303365533481021	0.034439443399362	0.0277318767017163	3566	tags=36%, list=17%, signal=30%	158219/54209/19/171023/51099/114882/3690/7124
BP	GO:0045943	positive regulation of transcription by RNA polymerase I	21	0.572099524715061	1.8511656667867	0.00303477964389251	0.034439443399362	0.0277318767017163	5085	tags=62%, list=25%, signal=47%	7343/468/6598/25926/4691/11137/1663/64768/55011/2064/9451/84128/6597
BP	GO:1903305	regulation of regulated secretory pathway	131	-0.294859365129018	-1.52572783808562	0.00304024996343083	0.0344533354794382	0.0277430631035213	4727	tags=34%, list=23%, signal=26%	84106/8941/8911/5028/4878/6857/783/1020/90019/5978/3745/11314/164/23621/3965/5023/84258/3689/201294/6688/9846/5724/4851/2213/5582/5170/8372/5873/3598/9545/2294/1138/3351/634/8832/729230/6853/10675/83849/2150/2332/4067/120892/116443
BP	GO:0034655	nucleobase-containing compound catabolic process	371	0.265756327264401	1.42755786905845	0.00304750288341726	0.0344790058162803	0.0277637337806847	5782	tags=37%, list=28%, signal=27%	472/4907/252969/7188/23708/6419/1736/5578/10922/5152/5150/55795/128486/7832/10949/8313/100/3184/79066/5169/57109/7415/1677/11340/129563/140564/84153/4292/80153/55051/5436/9513/4968/79882/56339/80198/4869/79661/170506/2237/1787/27115/1655/1797/1763/1773/7374/9238/57690/1153/22882/23016/30833/9337/10758/22875/3646/23404/23098/2521/9941/56006/79068/29883/154197/9131/27327/28960/4860/5167/10921/9775/…
BP	GO:0043981	histone H4-K5 acetylation	15	0.629208901942149	1.87040696473742	0.00305526314788089	0.0344790058162803	0.0277637337806847	6085	tags=73%, list=30%, signal=51%	79960/10445/8473/54934/64769/11143/55683/3054/51147/84148/11091
BP	GO:0043982	histone H4-K8 acetylation	15	0.629208901942149	1.87040696473742	0.00305526314788089	0.0344790058162803	0.0277637337806847	6085	tags=73%, list=30%, signal=51%	79960/10445/8473/54934/64769/11143/55683/3054/51147/84148/11091
BP	GO:0062125	regulation of mitochondrial gene expression	26	0.528473622333873	1.7942162320154	0.00307109271078721	0.0345139946164998	0.0277919080192278	6828	tags=69%, list=33%, signal=46%	6472/51335/23107/84881/285367/92170/51654/400916/10102/708/10128/54931/51204/64863/28958/84769/22868/55005
BP	GO:2001259	positive regulation of cation channel activity	70	-0.346241041541461	-1.59385258020004	0.00307111848704938	0.0345139946164998	0.0277919080192278	6143	tags=46%, list=30%, signal=32%	54413/10369/88/126755/8811/27092/2048/389816/65018/84766/3458/4878/287/783/3460/1020/288/85358/9001/54209/10368/781/3746/3799/342667/57158/9446/10008/729230/246329/9722/1520
BP	GO:0002698	negative regulation of immune effector process	110	-0.316411287548106	-1.5983468095543	0.0030711244901544	0.0345139946164998	0.0277919080192278	2886	tags=27%, list=14%, signal=24%	3718/100507436/7292/6688/3586/259307/284/722/3958/2213/114770/3598/51043/64127/2294/634/10859/8832/729230/710/11213/124626/56833/3630/1378/339390/7124/10875/4179/11006
BP	GO:0070198	protein localization to chromosome, telomeric region	28	0.512809956236235	1.78235686608323	0.00309651515518663	0.0347102388241624	0.027949930903257	2679	tags=39%, list=13%, signal=34%	1736/10574/26277/65057/10575/7203/10576/7014/10694/908/8658
BP	GO:0050766	positive regulation of phagocytosis	63	-0.366961861839403	-1.64949959699132	0.00309714233530855	0.0347102388241624	0.027949930903257	3032	tags=32%, list=15%, signal=27%	197/140885/54209/948/29108/10326/2213/5873/5795/3601/64127/566/64581/2150/3600/146722/717/7124/2358/3553
BP	GO:0007098	centrosome cycle	125	0.335379363169423	1.5682463477666	0.00311288867249982	0.0348385912947084	0.0280532849222598	4348	tags=36%, list=21%, signal=28%	1107/899/8409/9696/152185/23177/79884/51175/4751/22994/2648/585/10432/79441/79959/4869/153241/7517/80817/116840/50855/9851/84612/163786/93323/55722/10769/11127/9662/55559/6566/4591/54801/55755/9793/5108/55835/4682/4957/5902/91147/23354/23411/9525/1111
BP	GO:0070932	histone H3 deacetylation	20	0.5744721293766	1.83374787326826	0.00313807911700121	0.0350721404343634	0.0282413470773184	5652	tags=65%, list=28%, signal=47%	3065/56916/8864/8841/6421/22933/79885/55869/23411/5187/10013/3066/51564
BP	GO:0071294	cellular response to zinc ion	24	-0.524253978008348	-1.88347997071462	0.00317779483229581	0.0354148902328518	0.0285173415247605	4719	tags=54%, list=23%, signal=42%	3777/4495/84560/1385/4504/4502/4520/326343/645745/4490/4489/4499/4493
BP	GO:0050806	positive regulation of synaptic transmission	151	-0.281575645163632	-1.49324985271595	0.00318106998363469	0.0354148902328518	0.0285173415247605	4031	tags=29%, list=20%, signal=24%	4900/6547/6809/80863/766/85358/348/1385/6865/2852/9001/4915/793/2903/5913/27091/10288/5728/59283/5020/152404/4311/10368/3799/112755/5582/2898/7305/729956/9378/134/729230/1395/56729/9211/5743/3630/2332/57616/7124/2752/6616/27020/64084
BP	GO:0045055	regulated exocytosis	224	-0.254046991112891	-1.43215730974101	0.00318184064330157	0.0354148902328518	0.0285173415247605	5115	tags=34%, list=25%, signal=26%	116449/867/10814/23413/1393/10890/84106/8941/8911/57829/5028/4878/6857/783/1020/90019/55361/339302/5978/126206/3745/8618/6809/1488/11314/164/23621/3965/5663/85477/5023/84258/3689/201294/6688/9846/5724/4851/8773/112755/2213/5582/5170/8775/8372/5873/2054/9900/3598/80223/9545/55207/8676/2294/1138/3351/634/8832/9381/729230/284021/23025/6853/306/10675/83849/26059/2150/2332/80331/4067/6616/5341/9341/12…
BP	GO:2000179	positive regulation of neural precursor cell proliferation	52	-0.39596361720915	-1.71321115475309	0.00318826563713635	0.0354377909311292	0.0285357819894813	3614	tags=38%, list=18%, signal=32%	7424/89780/1638/27185/4851/4036/9283/63950/6604/4192/5309/2736/429/3091/23440/10763/8326/7422/4067/1522
BP	GO:1900102	negative regulation of endoplasmic reticulum unfolded protein response	13	0.647897883801798	1.83665401946824	0.00319972486621285	0.0354780328040809	0.0285681861908502	1484	tags=31%, list=7%, signal=29%	8440/4189/51283/7466
BP	GO:0034135	regulation of toll-like receptor 2 signaling pathway	12	-0.663492911575983	-1.95052611139881	0.0032037174037951	0.0354780328040809	0.0285681861908502	3158	tags=58%, list=15%, signal=49%	7128/54209/7096/10333/64127/2150/4067
BP	GO:0071426	ribonucleoprotein complex export from nucleus	74	0.388223648507841	1.67894065363257	0.00320935822787216	0.0354780328040809	0.0285681861908502	4550	tags=38%, list=22%, signal=29%	23279/6209/55795/91746/55746/8106/29890/11269/79902/4869/5901/4927/7919/6059/10212/10482/84321/57122/26993/8888/9631/23293/3692/54888/23212/84248/29072/11260
MF	GO:0042834	peptidoglycan binding	16	-0.593210963685367	-1.90313069742248	0.00320937590315448	0.0354780328040809	0.0285681861908502	5162	tags=75%, list=25%, signal=56%	57115/114548/10392/5068/5968/5967/8993/7097/54209/114770/64127/130120
BP	GO:0070646	protein modification by small protein removal	129	0.325702388314222	1.53362301257624	0.00325847504596708	0.0359717911877237	0.0289657781744614	5109	tags=38%, list=25%, signal=29%	10868/23252/9929/7345/51035/55230/220213/205564/6472/7415/2648/64708/57558/9736/57646/161725/84101/59343/8665/10713/11315/9097/54532/373509/8464/26168/55611/23358/27005/23326/2873/50813/84196/8314/57695/9733/8295/83737/8078/51029/8237/124739/159195/10869/56970/85015/7874/55031/10213
BP	GO:0006544	glycine metabolic process	13	0.646996449085213	1.83409864193592	0.00326404040791051	0.0359842715622091	0.0289758278202239	1663	tags=38%, list=8%, signal=35%	275/6470/26227/6472/2653
BP	GO:0002224	toll-like receptor signaling pathway	112	-0.319563705604384	-1.61049056626257	0.00329264648124107	0.0362503847337721	0.0291901117032969	4854	tags=37%, list=24%, signal=28%	2099/23547/51135/51284/10318/4938/121260/3654/11314/3430/3659/81035/7128/7097/54209/4814/948/27293/7189/81622/7187/7096/5170/57590/10333/7099/64127/11213/388325/4057/2150/146722/7100/9111/4067/130120/51311/23643/118788/8767/1520
BP	GO:0071800	podosome assembly	18	-0.568646612988598	-1.87306761981645	0.00333149699871322	0.0366284100915434	0.0294945112979788	2323	tags=44%, list=11%, signal=39%	50807/387/4478/7124/2934/3567/6714/1437
BP	GO:0006515	protein quality control for misfolded or incompletely synthesized proteins	27	0.523370355340817	1.79343430176455	0.00333625236627592	0.0366310577807345	0.029496643312406	2855	tags=44%, list=14%, signal=38%	55768/23753/80311/55658/7415/8192/9361/79139/8452/6048/550/115209
BP	GO:1904353	regulation of telomere capping	26	0.52369026483389	1.7779762962697	0.0033809592656565	0.0370528722330425	0.0298363034586737	6451	tags=73%, list=32%, signal=50%	472/7515/4751/3184/9212/4216/7014/8658/5609/23293/2072/8550/7874/51750/5588/11284/80351/10111/225689
BP	GO:0018022	peptidyl-lysine methylation	113	0.350197076838935	1.61786484998567	0.00338380309646099	0.0370528722330425	0.0298363034586737	6085	tags=47%, list=30%, signal=33%	6419/29104/8473/6598/9739/30827/80335/51504/84193/26053/4221/63925/4302/56950/2145/57343/10322/10782/6839/23028/11137/83852/55170/79918/79723/22938/55011/7936/64754/79813/23411/7403/29072/5252/55818/150572/151194/26147/6018/22976/92342/80349/1789/8726/4089/10919/79609/196483/23512/79447/6830/1786/11091
CC	GO:0031093	platelet alpha granule lumen	65	-0.36619713026065	-1.65753806428426	0.00341911070003997	0.0373890353370947	0.0301069940631977	3032	tags=28%, list=15%, signal=24%	197/3671/2162/10490/5196/2157/2153/1191/7057/5154/3481/22915/6678/5552/710/5473/7422/7450
BP	GO:1905906	regulation of amyloid fibril formation	15	-0.609220141422021	-1.90231541141524	0.00344401990338261	0.0376009982149757	0.0302776741850154	4105	tags=60%, list=20%, signal=48%	351/5204/5203/3375/348/5663/54209/7411/1191
BP	GO:2000117	negative regulation of cysteine-type endopeptidase activity	83	-0.338222300811804	-1.62021920706242	0.00344776222232461	0.0376009982149757	0.0302776741850154	6825	tags=55%, list=33%, signal=37%	6423/5062/3164/409/2537/6478/5076/1457/25824/83596/2810/831/8996/5272/7429/551/59082/331/6195/1718/27074/5329/117584/4318/2876/207/3428/4671/358/54475/4504/112401/8740/7057/2168/4193/5743/4057/7422/96459/7124/1032/22900/114769/9314/6714
BP	GO:0007193	adenylate cyclase-inhibiting G protein-coupled receptor signaling pathway	75	-0.346273176705819	-1.63342891736938	0.00350856417765729	0.0382127379026997	0.0307702689519164	4681	tags=32%, list=23%, signal=25%	4987/2861/5028/5138/2914/8685/2779/3360/11255/2781/111/3640/1325/2865/9283/2911/1903/3351/134/6752/64805/2847/2358/1132
CC	GO:0061702	inflammasome complex	16	-0.588727543239506	-1.88874705382466	0.00351502624141046	0.0382318001646172	0.0307856185698246	2958	tags=56%, list=15%, signal=48%	58484/4671/837/29108/338321/838/834/22900/9447
BP	GO:0031623	receptor internalization	109	-0.311558903546556	-1.57104963762833	0.00353909413383414	0.0384420479276174	0.0309549176195427	3542	tags=29%, list=17%, signal=24%	89780/859/146395/50632/3577/6900/3689/100506013/27091/948/59283/3579/10368/3576/284/43/6386/3688/8650/3351/634/10859/133/4289/26052/3690/8301/7422/2332/6616/88455/11006
BP	GO:0016082	synaptic vesicle priming	19	-0.570715845274359	-1.92231812339793	0.00356426937985381	0.0386637456525853	0.0311334365898573	1913	tags=42%, list=9%, signal=38%	8773/112755/8775/9900/9381/23025/26059/6616
BP	GO:1901381	positive regulation of potassium ion transmembrane transport	41	-0.422002080611515	-1.74229918476847	0.00357200614033155	0.0386959383479976	0.0311593593043889	5891	tags=44%, list=29%, signal=31%	88/126755/8811/65267/3753/389816/4878/287/1908/196527/482/54209/3746/65266/3779/9722/3784/3759
MF	GO:0004869	cysteine-type endopeptidase inhibitor activity	54	-0.386141335380223	-1.67646305510739	0.00358017382028894	0.0387327071704326	0.0311889668807487	7090	tags=57%, list=35%, signal=38%	1800/3273/10047/26998/1474/1470/25824/1469/831/6317/6695/8996/3933/128817/5272/7429/551/59082/331/6195/197/4671/4504/112401/1471/8740/1473/4057/114769/1475/440068
BP	GO:0070555	response to interleukin-1	130	-0.292901107298565	-1.51628914154961	0.00361616340625268	0.0390699732068366	0.0314605456060136	4032	tags=32%, list=20%, signal=25%	8692/3654/6662/7035/80149/3965/3554/5595/6368/9759/6422/140885/1051/3176/7189/1958/29108/3576/9100/6369/5600/8372/11173/81030/6360/3091/2633/8808/11213/3934/3557/2634/820/7850/6355/2635/6714/3553/3383/8767/10010
BP	GO:0051402	neuron apoptotic process	237	-0.245566940362566	-1.39768123750379	0.00363432876468257	0.0392140207402053	0.0315765378532821	3993	tags=30%, list=20%, signal=24%	2914/4835/3745/2876/3981/842/2020/5538/581/4099/1649/23621/348/6477/7020/5663/8200/4915/9759/4149/835/2309/4671/219699/9244/27023/5913/6416/54209/6648/1051/5457/3586/4803/4602/558/4504/58533/387/284/101/5582/5170/4192/128434/5309/840/429/2065/80315/3091/4747/23017/6620/728/7305/64802/10763/5423/3934/355/8326/3717/83741/7124/3845/80331/6495/1522/7021/637
BP	GO:0048024	regulation of mRNA splicing, via spliceosome	98	0.355678401986825	1.61455720060726	0.00364946201798823	0.0392558594283124	0.0316102278675629	5041	tags=39%, list=25%, signal=29%	5936/6427/10181/79066/91746/6431/10657/3312/55234/9513/29890/4869/64783/1655/1153/4691/4928/7536/708/83989/10921/6429/26528/3192/58517/10521/22938/6432/10150/55225/9584/5935/57060/3178/8683/202559/27339/54033
BP	GO:0006743	ubiquinone metabolic process	17	0.595936984940085	1.83462197925447	0.00365272046689374	0.0392558594283124	0.0316102278675629	3031	tags=53%, list=15%, signal=45%	51805/51004/93058/84274/84883/29914/23590/51117/10229
BP	GO:0009208	pyrimidine ribonucleoside triphosphate metabolic process	17	0.596268547590973	1.83564271155032	0.00365272046689374	0.0392558594283124	0.0316102278675629	4693	tags=41%, list=23%, signal=32%	56474/4832/790/57089/7371/4831/1503
BP	GO:1902644	tertiary alcohol metabolic process	20	0.569692694801169	1.81849164491541	0.00369732385123611	0.039682653080595	0.0319538974444758	2318	tags=35%, list=11%, signal=31%	8644/1645/231/8574/8912/84869/9563
BP	GO:0034765	regulation of ion transmembrane transport	457	-0.211452949815176	-1.2933237955468	0.0037056491457335	0.0397194678579678	0.031983542025402	6097	tags=38%, list=30%, signal=27%	6376/90134/10369/10105/857/1080/219931/6332/3359/1813/93107/88/126755/6334/610/729993/7779/3792/8811/54923/7341/65267/1394/1756/775/53405/3742/9747/30818/3790/81831/157855/56659/5027/27092/1180/3753/2048/3761/25932/389816/1393/3751/27035/65018/84766/5587/59272/3788/4987/3458/8911/6330/4878/91404/287/783/57214/401152/1908/196527/3460/6328/1020/57628/2040/81033/201140/440829/10063/255022/5774/288/4…
BP	GO:0006401	RNA catabolic process	247	0.285693564840711	1.47532653485652	0.00371322840886199	0.0397481996167628	0.0320066778694715	6635	tags=44%, list=33%, signal=30%	472/7188/23708/1736/5578/10922/55795/7832/10949/8313/3184/79066/11340/129563/84153/4292/80153/55051/5436/9513/79882/56339/4869/170506/2237/1787/1655/1797/1763/9238/57690/1153/22882/23016/9337/10758/3646/23404/2521/56006/79068/29883/154197/27327/28960/10921/9775/3192/55596/60528/8148/55629/23644/66037/57472/55802/29102/23293/1869/2081/146857/26135/5394/9924/23435/54888/92345/56915/328/3183/57060/2…
BP	GO:0070997	neuron death	347	-0.230873573819569	-1.3754769775776	0.00372450818167808	0.0398164155285059	0.0320616077715496	4050	tags=29%, list=20%, signal=23%	3297/2914/5978/4835/3745/2876/3981/842/2020/5538/581/4099/1981/207/1649/9481/89780/29110/23621/348/6477/7020/1385/5663/8200/10570/4915/9759/4149/835/2309/4671/3689/219699/9244/27023/5913/6416/54209/6648/54434/1051/2047/5457/128866/3586/4803/135112/1958/4602/558/4504/58533/387/284/101/4217/2213/1191/5582/5170/1435/4192/128434/5309/840/10135/429/10333/2065/7099/80315/3091/6774/7133/841/4747/23017/6…
BP	GO:0051895	negative regulation of focal adhesion assembly	18	-0.563778784078627	-1.85703345641547	0.00374505594906262	0.0399250781790222	0.0321491068403138	5419	tags=61%, list=27%, signal=45%	2039/4035/56940/23603/5728/10395/347/90102/7057/395/6714
BP	GO:0150118	negative regulation of cell-substrate junction organization	18	-0.563778784078627	-1.85703345641547	0.00374505594906262	0.0399250781790222	0.0321491068403138	5419	tags=61%, list=27%, signal=45%	2039/4035/56940/23603/5728/10395/347/90102/7057/395/6714
CC	GO:0000922	spindle pole	162	0.308547500344419	1.50278722655495	0.00374943425837009	0.0399250781790222	0.0321491068403138	5671	tags=40%, list=28%, signal=29%	11186/8409/8086/994/9735/2010/9787/54908/4751/56271/83473/9212/84861/85378/121441/4869/90799/23331/79000/80817/8874/22974/93323/3550/10769/27229/8452/3796/3192/8658/55171/1663/9126/4926/51115/642273/79677/84942/55755/114791/1063/7283/9793/4957/8379/8556/9183/9525/55177/84902/79848/10615/10636/5885/84140/85302/56647/91272/51164/10844/4085/3832/6790/83541/284257
BP	GO:0017148	negative regulation of translation	155	0.31216073098581	1.51054898893869	0.00375979181157001	0.039982897456198	0.0321956649988481	5178	tags=37%, list=25%, signal=28%	5936/6188/163255/6470/7832/56623/3184/79066/468/6472/3609/11340/129563/400961/4292/5436/9513/56339/85451/170506/57690/1153/23016/23521/9337/3646/65981/23404/4691/79068/5813/29883/154197/27327/28960/9775/2597/57472/3002/55802/64506/83667/3692/9924/23435/811/56915/8507/22894/51247/1654/8570/9451/9698/55024/54517/25904/23367
BP	GO:0009648	photoperiodism	32	0.480034578631799	1.73597173301023	0.00379460425945072	0.0402697049695749	0.0324266127091773	2744	tags=34%, list=13%, signal=30%	5936/7157/283807/83759/9112/8864/5158/1408/5501/9575/3398
MF	GO:0015631	tubulin binding	352	0.257089682273645	1.37694242644321	0.00379668773745684	0.0402697049695749	0.0324266127091773	4934	tags=30%, list=24%, signal=23%	23394/50861/6188/252969/8409/55342/2339/51361/85458/10123/256364/1266/2010/79884/2534/9787/2620/5536/9940/585/55638/56271/79649/83473/7074/9702/5195/10841/85378/4968/8733/25777/57519/23271/23291/80817/8874/6904/22974/10397/57509/6786/84688/93323/11127/27229/10112/3064/3796/60509/4733/54617/23093/161436/55559/10059/157922/2597/403/9126/4926/51115/80258/84934/642273/26060/54801/55755/9638/27436/114…
CC	GO:0048786	presynaptic active zone	71	-0.356379263999057	-1.65594025050375	0.00380606922075214	0.0403165086908392	0.0324643007464732	4486	tags=35%, list=22%, signal=28%	821/5028/1008/6809/1500/1488/2852/5023/490/8506/112755/8497/84628/2054/2571/9900/133584/8676/57030/134/9381/23025/6853/26059/27020
BP	GO:0014812	muscle cell migration	84	-0.339555073286976	-1.62338093703168	0.0038194496111206	0.0403924143968039	0.032525422747034	3533	tags=30%, list=17%, signal=25%	7448/7168/183/9759/4303/54434/51177/387/10092/4192/1636/7099/10221/5154/5592/538/199/6093/10631/4193/9732/3690/6495/6714/80005
MF	GO:0030547	signaling receptor inhibitor activity	37	-0.421159461254231	-1.70316247695414	0.00382668878153624	0.0403924143968039	0.032525422747034	3823	tags=41%, list=19%, signal=33%	131/130574/100462977/26525/10816/3547/58530/100463482/66004/100462981/100462983/100463486/100288485/3557/11006
BP	GO:0098534	centriole assembly	43	0.450805696683696	1.7378782070305	0.00382816941966259	0.0403924143968039	0.032525422747034	4760	tags=49%, list=23%, signal=38%	152185/2648/10432/79959/4869/153241/80817/116840/9851/163786/55722/10769/9662/345643/4591/55755/55835/1874/9525/55125/22995
MF	GO:0001540	amyloid-beta binding	83	-0.336296295270914	-1.61099287526003	0.00385337226283757	0.0406055357670962	0.0326970357285479	4217	tags=39%, list=21%, signal=31%	4481/5203/478/10857/3375/23621/348/323/8685/3689/2903/7097/54209/590/2893/10288/948/8322/9445/43/7411/1471/2213/1191/799/10333/7099/7855/773/3339/8301/2358
BP	GO:0050691	regulation of defense response to virus by host	37	-0.420334961826618	-1.69982821376746	0.00387543575428549	0.0407850657720784	0.032841599736296	2576	tags=38%, list=13%, signal=33%	200316/29108/377630/83666/117854/3594/23586/10859/4277/3600/6772/246778/151636/9447
BP	GO:0002548	monocyte chemotaxis	62	-0.363322879594563	-1.62539417731302	0.00391565460463845	0.041154950080358	0.0331394438655453	1929	tags=24%, list=9%, signal=22%	3958/6369/6387/3627/6360/245937/6283/199/729230/1230/56833/3570/6355/4067/2358
BP	GO:0042832	defense response to protozoan	22	-0.507932322114926	-1.80531893359507	0.00393250161446785	0.041278548641387	0.0332389698658704	2465	tags=36%, list=12%, signal=32%	5196/3586/115361/64581/2634/1130/116071/163351
BP	GO:0062208	positive regulation of pattern recognition receptor signaling pathway	42	-0.410020112592349	-1.69625452082606	0.00394855718361163	0.0413404723613118	0.0332888330691154	7197	tags=64%, list=35%, signal=42%	25921/55601/9867/9258/23369/91543/857/89870/3929/57162/79132/26057/121260/3430/51296/7097/4814/3303/377630/7096/8638/57590/7099/9958/4057/2150/7100
BP	GO:0022898	regulation of transmembrane transporter activity	250	-0.245382151416356	-1.40025460874922	0.00394859084052461	0.0413404723613118	0.0332888330691154	4996	tags=32%, list=25%, signal=24%	3753/2048/389816/1393/65018/84766/59272/3788/4987/3458/6330/4878/287/783/401152/3460/1020/2040/440829/10063/5774/288/4318/1193/11060/845/6236/80863/254263/85358/859/482/146395/3270/9001/388336/5923/8737/27091/54209/5728/53826/57520/23072/59283/5724/6327/10368/781/5142/3746/3799/6262/785/342667/2281/65266/2280/57158/51719/9446/3688/538/283518/50944/10008/729956/2273/7533/729230/246329/9722/3630/37…
MF	GO:0008171	O-methyltransferase activity	21	0.565325976721003	1.82924822244836	0.00397253910817633	0.0415376060872974	0.0334475722252448	2562	tags=43%, list=13%, signal=38%	144233/51805/55251/24140/79922/54482/113802/51451/152992
BP	GO:0002718	regulation of cytokine production involved in immune response	94	-0.322605255354445	-1.58699447985499	0.00401225382991028	0.0418988771890502	0.0337384806912594	2898	tags=27%, list=14%, signal=23%	2867/3718/7292/948/3586/7189/2865/144811/284/117854/3606/7099/64127/7133/7855/23586/10859/64581/729230/11213/388325/2150/7124/3553/11006
BP	GO:0090026	positive regulation of monocyte chemotaxis	21	-0.536650910633528	-1.86713197052968	0.004022386398282	0.0419506982463498	0.0337802088677261	4910	tags=62%, list=24%, signal=47%	284340/6346/196527/158747/7941/6278/6387/3627/245937/199/729230/1230/2358
BP	GO:0009167	purine ribonucleoside monophosphate metabolic process	39	0.464361870716829	1.74690663816441	0.0040385807468852	0.0420225210684246	0.0338380431835439	3900	tags=41%, list=19%, signal=33%	4907/3615/100/5471/353/270/471/30833/5198/4860/221264/136332/10606/158/8573/8833
CC	GO:0070822	Sin3-type complex	13	0.637600222837119	1.80746231985824	0.00403963106154439	0.0420225210684246	0.0338380431835439	1931	tags=46%, list=9%, signal=42%	3065/23309/79595/10933/5928/25942
BP	GO:0097479	synaptic vesicle localization	51	-0.391565517599974	-1.68111818782088	0.00406394814760332	0.0422213511775331	0.0339981483282888	4201	tags=47%, list=21%, signal=37%	8120/8224/6854/3800/27253/1000/55330/65018/1020/1759/254263/9892/9024/5728/80128/3799/5873/3798/6853/8825/8301/2647/120892/1861
BP	GO:0006091	generation of precursor metabolites and energy	440	0.247386385279751	1.35025544403911	0.00409264988840545	0.0424651677679307	0.0341944782034361	4581	tags=29%, list=22%, signal=23%	9249/54541/90624/23479/4436/11331/80777/664/231/5255/4723/5018/291/7157/10131/11232/9572/26227/8473/23729/57019/22977/6472/7415/230/2395/8574/9942/1743/5260/90673/4714/1327/8864/79085/84277/93058/3572/208/8445/5160/9945/400916/11315/2109/4718/221937/3356/434/55847/4702/10998/5230/64080/84532/5019/1353/84883/4696/5501/9563/4508/3939/1431/378884/4715/5167/6834/2271/221264/4719/4017/2027/2821/2597/5…
BP	GO:0002312	B cell activation involved in immune response	76	0.378796288801402	1.64761267594727	0.00409932002837781	0.0424800545469445	0.0342064655725497	3429	tags=32%, list=17%, signal=26%	80762/25/7494/4436/3329/56941/55846/100/4242/6482/4292/930/1880/7374/55619/10039/959/59067/28514/7158/5450/9156/9466/7037
CC	GO:0031261	DNA replication preinitiation complex	12	0.653094125701133	1.80567710263633	0.00411869857342516	0.0426264288581272	0.0343243314248791	3712	tags=58%, list=18%, signal=48%	4176/84296/4174/4172/4175/23595/51659
BP	GO:0071674	mononuclear cell migration	180	-0.266618115337099	-1.45356140935578	0.00413591578303139	0.0427114414614647	0.0343927866262745	3725	tags=27%, list=18%, signal=22%	7941/207/6868/2131/3965/5595/5979/3577/6368/140885/6688/6278/8174/3579/347/29108/387/101/3958/6373/326/6369/6387/1435/4192/3627/719/7057/6360/5175/245937/6283/199/728/729230/1230/58191/2838/4478/56833/50848/7124/3570/6355/4067/2358/51192/102/3383
CC	GO:0000782	telomere cap complex	10	0.69222527548794	1.82535057124576	0.00414876877437339	0.0427114414614647	0.0343927866262745	2405	tags=50%, list=12%, signal=44%	26277/65057/2547/80169/7014
CC	GO:0000783	nuclear telomere cap complex	10	0.69222527548794	1.82535057124576	0.00414876877437339	0.0427114414614647	0.0343927866262745	2405	tags=50%, list=12%, signal=44%	26277/65057/2547/80169/7014
CC	GO:0140445	chromosome, telomeric repeat region	10	0.69222527548794	1.82535057124576	0.00414876877437339	0.0427114414614647	0.0343927866262745	2405	tags=50%, list=12%, signal=44%	26277/65057/2547/80169/7014
BP	GO:0045727	positive regulation of translation	124	0.32062658831679	1.49780449307082	0.00415323235310521	0.0427114414614647	0.0343927866262745	7240	tags=52%, list=36%, signal=33%	8440/8664/1938/6203/57409/3184/6191/55695/51335/23107/10657/84881/285367/1019/5436/9513/7555/6125/56339/4869/51654/170506/65094/1153/3646/7919/708/60558/1982/9775/66037/8893/3692/56648/113251/5935/54931/7349/2064/1654/55323/65109/4690/1660/23367/22927/28958/84769/1994/10605/5315/8087/22868/6199/29063/8663/26986/55005/84271/23178/389874/79727/940/5433
CC	GO:0032040	small-subunit processome	29	0.505013459497878	1.77664513847818	0.00417943342860861	0.0429264846072535	0.0345659470904379	6485	tags=59%, list=32%, signal=40%	2091/10528/51096/5822/9136/134430/51602/22984/57050/11103/9277/10436/55813/10885/6201/25879/55127
CC	GO:0030666	endocytic vesicle membrane	188	-0.258371181520166	-1.42475392301213	0.0042146091493273	0.0432330450539086	0.0348128005720601	2882	tags=24%, list=14%, signal=21%	89780/348/8685/4218/81035/4846/7097/2893/3117/948/8322/59283/83547/23166/6890/9140/10368/4036/79971/51762/10981/7096/8773/23432/9114/1755/3126/10333/3118/80223/7475/6572/7039/538/7855/1536/306/4193/4067/55576/9341/26253/685/2209/2210/8578
BP	GO:0050777	negative regulation of immune response	182	-0.26189984980878	-1.42924849544156	0.00424969447802574	0.0435379052963394	0.0350582849881788	3861	tags=28%, list=19%, signal=23%	2876/80149/246/6773/11314/3428/3965/7128/103/3718/100507436/7292/54209/6688/1281/3586/259307/133060/722/11277/3958/2213/54625/114770/3598/51043/64127/2294/6397/634/10906/10859/8832/9958/4277/729230/710/11213/1432/56833/25939/3630/1378/339390/84166/9111/4067/10875/6714/4179/11006
BP	GO:0001974	blood vessel remodeling	41	-0.417205379370918	-1.72249528084231	0.00426176279318106	0.0436064858813002	0.035113508538229	3797	tags=39%, list=19%, signal=32%	581/2131/183/2034/84870/23418/4846/7052/558/1471/1621/1636/538/634/729230/4193
BP	GO:0042119	neutrophil activation	35	-0.439721590007241	-1.75124878881262	0.00427248296190575	0.0436611168172585	0.0351574993299072	6292	tags=63%, list=31%, signal=44%	11027/2896/57580/4615/2207/5320/10394/84106/55904/11314/6338/3689/6688/3579/5724/3576/2213/3606/7305/306/2150/3600
MF	GO:0005041	low-density lipoprotein particle receptor activity	15	-0.602110789297845	-1.88011616160148	0.00432146654275899	0.0441061377710018	0.0355158461845814	2538	tags=60%, list=12%, signal=53%	6653/4035/4973/948/53353/23166/4036/58191/55576
BP	GO:0061564	axon development	452	-0.212062370315023	-1.29444230086219	0.00437203397740848	0.0445661855435834	0.0358862931734653	3542	tags=23%, list=17%, signal=20%	89780/8428/348/2131/6477/6474/140578/1385/5663/4218/9723/23334/4825/5979/1600/4915/6900/3984/27185/8022/345651/219699/4685/27023/2676/6654/57556/23032/84189/9024/5728/2047/2348/151449/5457/4803/2128/4854/1495/349667/8399/57731/347/80128/4135/4504/84665/1808/5365/886/4851/3799/8609/3909/56288/2281/84628/6387/9175/128434/59352/283297/23767/1382/3911/389549/2736/9201/10251/3688/8650/3798/4747/6792/2…
BP	GO:0007631	feeding behavior	98	-0.32242552156951	-1.59067951283817	0.00438867290811907	0.0446796637095083	0.0359776698681834	5769	tags=44%, list=28%, signal=32%	1813/5539/1271/8811/130507/92482/3953/347148/885/59272/4987/79924/256933/5028/4160/123041/64220/5697/3375/4915/183/2834/5457/5020/7200/2641/257194/51052/9518/181/6774/3351/3060/3061/3358/4852/5972/56729/283869/3630/6939/2847/51738
BP	GO:0050818	regulation of coagulation	70	-0.337764585140213	-1.55483287922544	0.00440635884089731	0.0447597590673381	0.0360421655268953	6054	tags=49%, list=30%, signal=34%	3170/6915/857/2191/4780/2039/2811/308/2048/1361/10019/196527/5627/350/7391/7035/7448/348/5663/239/4846/948/7103/302/7057/5154/5592/634/947/710/10855/2150/3818/2152
BP	GO:0002755	MyD88-dependent toll-like receptor signaling pathway	24	-0.511992749372599	-1.83942922523526	0.0044123155138131	0.0447597590673381	0.0360421655268953	4610	tags=62%, list=23%, signal=48%	51135/10318/3654/11314/3659/7097/7189/7096/10333/7099/11213/146722/7100/130120/51311
BP	GO:1903556	negative regulation of tumor necrosis factor superfamily cytokine production	59	-0.368973199082032	-1.63186796749479	0.00441308938302569	0.0447597590673381	0.0360421655268953	3439	tags=34%, list=17%, signal=28%	80149/945/3965/7128/5914/140885/54209/3586/558/7099/671/64127/50856/10859/947/11213/29126/27202/4057/51738
BP	GO:0070374	positive regulation of ERK1 and ERK2 cascade	196	-0.258110984584406	-1.4247377813751	0.00447409599738197	0.0453218663205459	0.0364947944749982	3456	tags=23%, list=17%, signal=19%	348/3965/8685/2264/5595/222166/2852/6368/100506013/54209/6278/9693/5728/948/29108/4504/4851/7162/2641/284/6369/673/799/2651/7099/6360/64127/5154/728/3061/152007/3358/1230/27202/8837/388325/2150/7124/151306/6355/27020/2358/6714/3383/8767
BP	GO:0034968	histone lysine methylation	105	0.345409532788894	1.57701600724682	0.0045277250115614	0.0458079311020065	0.0368861912938202	6085	tags=47%, list=30%, signal=33%	6419/29104/8473/6598/9739/30827/80335/51504/84193/26053/4221/63925/4302/56950/2145/57343/10322/10782/6839/23028/11137/83852/55170/79918/79723/22938/55011/7936/64754/79813/23411/7403/29072/5252/55818/150572/26147/6018/22976/80349/1789/8726/4089/10919/23512/79447/6830/1786/11091
BP	GO:0032770	positive regulation of monooxygenase activity	33	-0.452526825930334	-1.76870549995174	0.00454586799785096	0.0459342128699411	0.0369878779087119	1238	tags=27%, list=6%, signal=26%	3091/538/2643/9722/3630/7124/3845/3553/7421
CC	GO:0005832	chaperonin-containing T-complex	10	0.689300473959305	1.81763807022893	0.00455351818273577	0.045954286734724	0.0370040421055786	3976	tags=70%, list=20%, signal=56%	10574/10575/7203/10576/10694/908/6950
BP	GO:0043153	entrainment of circadian clock by photoperiod	28	0.503372042798363	1.74955381767725	0.00456808598069313	0.0460440368289989	0.0370763121048216	4892	tags=46%, list=24%, signal=35%	5936/7157/283807/83759/9112/8864/5158/1408/5501/3398/5499/5187/54850
BP	GO:0051924	regulation of calcium ion transport	235	-0.244154811664645	-1.38398705637087	0.00458831555197201	0.0461905612763038	0.0371942988521487	4802	tags=31%, list=24%, signal=24%	3603/84766/5587/4987/117/4878/283229/91404/287/783/57214/401152/1020/201140/1193/845/581/6236/207/859/945/5664/387129/3270/2852/9001/5023/183/7439/10288/490/5024/4638/781/387/5142/2641/6262/785/342667/3958/2281/6373/22953/2280/5170/6387/57158/3627/5371/799/9446/9002/353514/4283/5319/10008/3060/10859/8832/5999/246329/1230/9722/5743/2332/4842/64805/81671/6546/4067/2847/7225/3383
BP	GO:0006937	regulation of muscle contraction	155	-0.276351626167538	-1.46426808676427	0.00460665941516263	0.0463177626947082	0.0372967260026276	4460	tags=31%, list=22%, signal=24%	4878/287/4660/6869/1193/6547/845/80149/859/7168/6865/3270/2852/3778/5023/9759/80763/8877/27302/490/126393/5020/5724/89/387/5142/6262/2281/4607/7125/7135/9446/7136/390594/5592/1824/51196/134/6752/9732/5743/3784/2017/3759/4842/6546/51738/80005
CC	GO:0034702	ion channel complex	276	-0.2323504688418	-1.34391158942949	0.00462679422721413	0.046462634108435	0.0374133816679496	6017	tags=38%, list=30%, signal=27%	1080/6332/3359/93107/2560/126755/6334/610/729993/2557/1136/2891/2554/2906/775/53405/3742/2900/30818/3790/1141/27092/2905/1180/200959/2564/3753/3761/1140/25932/389816/3751/3788/8911/6330/783/196527/64840/6328/57628/440829/89832/1193/845/777/3745/3786/90550/8514/254263/10367/1804/57101/2566/3752/1187/3778/285175/6338/6339/402117/388336/2903/348980/27091/2893/7439/144453/1258/57348/59283/9177/6327/1…
MF	GO:0030228	lipoprotein particle receptor activity	18	-0.552848708032837	-1.82103083008151	0.00466407769010654	0.0467791426174592	0.0376682456866714	6065	tags=61%, list=30%, signal=43%	6653/4035/4973/286676/55911/948/53353/23166/4036/58191/55576
BP	GO:0002446	neutrophil mediated immunity	34	-0.436402942328162	-1.72931442005057	0.00467861861766762	0.046867051189821	0.0377390328263326	4862	tags=47%, list=24%, signal=36%	54210/84106/51135/55904/6868/6338/3689/6688/5724/1636/5319/566/1991/306/2150/1511
BP	GO:1903792	negative regulation of anion transport	23	-0.521413048881151	-1.84137446393223	0.00468745652564592	0.0468976846474612	0.0377636999866107	2809	tags=35%, list=14%, signal=30%	11255/7200/8529/3351/5999/134/22925/124935
CC	GO:0016282	eukaryotic 43S preinitiation complex	16	0.583131267703672	1.76165469650827	0.00469325736478739	0.0468978944062622	0.0377638688919307	3174	tags=56%, list=16%, signal=48%	8664/8666/51386/8665/8667/27335/3646/8662/8668
MF	GO:0005539	glycosaminoglycan binding	214	-0.247553232951088	-1.38940912513526	0.00471297069070134	0.0469880996446572	0.0378365053895655	5249	tags=32%, list=26%, signal=24%	7123/1289/5046/5968/84570/59271/375790/146760/284654/55959/5967/57214/8993/60484/4745/8692/350/339366/7148/83716/8425/151887/7448/283/348/2264/3617/340419/63827/6368/64094/11167/84870/6422/7097/54209/64093/5196/23166/50964/200879/6373/4192/59352/3627/114770/3053/5197/7057/3068/133584/64127/1462/566/1991/3075/10631/6403/4057/176/7422/503841/1511/6355/4353/55576/130120/7130
MF	GO:0018024	histone-lysine N-methyltransferase activity	37	0.451268344264405	1.69160866555321	0.00471842522832507	0.0469880996446572	0.0378365053895655	5567	tags=49%, list=27%, signal=35%	6419/29104/9739/30827/80335/84193/56950/2145/10322/6839/83852/79723/64754/79813/29072/150572/8726/10919
BP	GO:0051168	nuclear export	148	0.313679417314063	1.50311037726199	0.00471965753147593	0.0469880996446572	0.0378365053895655	4559	tags=33%, list=22%, signal=26%	23279/29107/6209/55795/2010/91746/55746/10657/55051/1434/8498/8106/29890/11269/79902/4869/5310/11315/5901/4927/7919/580/6059/5905/10212/11052/10482/84321/57510/57122/26993/51277/84934/10892/8888/23511/9631/23293/3692/54888/23212/64901/811/84248/3178/29072/51808/11260/5784
BP	GO:0071378	cellular response to growth hormone stimulus	24	-0.507239063480761	-1.822350724089	0.00473282755099036	0.0470442970089769	0.0378817575256178	2886	tags=38%, list=14%, signal=32%	3718/1442/9518/6776/6774/3717/4067/51738/54741
BP	GO:0140029	exocytic process	75	-0.340645086841403	-1.60688026921376	0.00474055826019204	0.0470442970089769	0.0378817575256178	5710	tags=47%, list=28%, signal=34%	50487/57617/2039/152579/115827/10814/10890/10244/4878/6857/3745/6809/1488/5663/4218/5023/10490/5872/51762/8773/112755/8775/2054/9900/9545/8676/54536/9381/23025/5899/26059/4067/6616/5341/9341
MF	GO:0001653	peptide receptor activity	151	-0.276731834137207	-1.46756219035584	0.00475420034335943	0.0470442970089769	0.0378817575256178	4833	tags=33%, list=24%, signal=25%	84109/2854/4987/117/9340/57085/6753/9034/10888/2861/4158/6751/2862/6869/2984/4160/57105/56413/552/11054/387129/6865/3577/2696/4888/4881/2834/887/27297/3579/886/9283/124274/799/53831/9002/2357/3061/2829/729230/1230/1395/6752/2150/2986/2847/2358/79627/10800/2831
CC	GO:0032797	SMN complex	10	0.68814977267709	1.81460374987513	0.00475589314617508	0.0470442970089769	0.0378817575256178	4928	tags=70%, list=24%, signal=53%	11218/11171/54960/6607/50628/6606/8487
CC	GO:0034719	SMN-Sm protein complex	10	0.68814977267709	1.81460374987513	0.00475589314617508	0.0470442970089769	0.0378817575256178	4928	tags=70%, list=24%, signal=53%	11218/11171/54960/6607/50628/6606/8487
MF	GO:0035591	signaling adaptor activity	79	0.36993488889414	1.62965624921205	0.00476008970228865	0.0470442970089769	0.0378817575256178	6224	tags=48%, list=31%, signal=34%	8440/26119/10152/23162/27040/55620/8312/10657/10681/916/23098/25970/79844/84632/56990/26228/400581/8835/8717/5295/9908/5604/3667/79368/50852/10636/55024/9231/4690/29775/80852/10006/64210/29760/23426/153090/9456/60485
BP	GO:0014855	striated muscle cell proliferation	62	-0.357865874737568	-1.60098122558802	0.00478578880884865	0.0472407425729902	0.0380399425490121	2724	tags=29%, list=13%, signal=25%	57057/27302/5728/2047/4851/284/5600/4211/4086/4656/6774/7472/5573/1432/8837/3776/3717/6495
BP	GO:0002685	regulation of leukocyte migration	196	-0.25769109110836	-1.42242002608686	0.00480550466361151	0.0472485168808274	0.0380462027008933	3809	tags=29%, list=19%, signal=23%	11117/90550/7941/207/11314/7424/6868/3965/4354/3554/5595/3674/54209/6688/6278/8174/3579/2526/5724/347/29108/387/3576/10164/101/3958/326/6369/6387/1435/4192/3627/719/7057/64127/1991/245937/199/728/134/729230/1230/4478/27202/56833/6403/2150/7422/64805/7124/3570/6355/4067/2358/102/3383
MF	GO:0050700	CARD domain binding	15	-0.595589191497225	-1.85975219928367	0.00480579209904031	0.0472485168808274	0.0380462027008933	2574	tags=67%, list=13%, signal=58%	8915/57506/59082/837/79092/64127/834/22900/114769/8767
BP	GO:0031667	response to nutrient levels	455	-0.213263898813851	-1.29815535914677	0.00480899150650401	0.0472485168808274	0.0380462027008933	3895	tags=26%, list=19%, signal=21%	3745/7391/11152/34/84879/80149/5723/64121/1592/6569/1981/2182/207/1649/3428/8614/8428/53632/8854/348/5009/22856/27344/11337/5595/23334/84557/3360/7352/2696/23274/80763/6338/4149/4303/2309/6422/5914/23032/590/9024/6648/7071/3171/5728/490/2348/54474/5020/2520/340024/4504/4049/64241/8131/2691/5610/1442/51052/2281/4217/100507055/55062/19/5582/3627/7942/9518/10135/429/1208/7482/3485/80315/64127/4131/6…
BP	GO:0051783	regulation of nuclear division	137	0.322556550878428	1.53325814917788	0.00481821219105026	0.0472485168808274	0.0380462027008933	3359	tags=28%, list=16%, signal=23%	472/51433/28984/27085/5300/9735/8881/55795/9787/54908/4751/9212/84861/84101/6196/699/9700/701/7517/23113/995/26271/10635/1906/3550/8452/51451/655/57026/9184/26013/51434/22933/9820/55755/9319/11130/1063
BP	GO:0042790	nucleolar large rRNA transcription by RNA polymerase I	14	0.620919260212999	1.80963222836464	0.00482096310442164	0.0472485168808274	0.0380462027008933	5085	tags=64%, list=25%, signal=48%	6598/25926/4691/11137/1663/64768/55011/64425/6597
BP	GO:0003012	muscle system process	414	-0.21655228315873	-1.31234186737213	0.00482151490970238	0.0472485168808274	0.0380462027008933	3476	tags=23%, list=17%, signal=20%	53632/859/323/4626/7168/6865/3270/3752/2852/26509/3778/442721/5023/183/9759/80763/6338/444/2309/4637/8877/4846/6416/79784/127294/57057/27302/9997/490/5024/126393/5608/4090/10611/5020/1674/5724/6327/4638/89/781/4851/387/5142/9475/6262/342667/2281/8048/800/22953/4607/7125/4762/4632/7135/9446/4656/7136/390594/5592/7133/7171/1837/1824/23336/10008/199/51196/5999/134/6093/246329/57817/9722/6752/8678/97…
BP	GO:0098754	detoxification	127	-0.294171874783652	-1.52656544539727	0.0048475198492654	0.0474460507321345	0.0382052640523019	2687	tags=25%, list=13%, signal=22%	6648/493869/948/4504/10928/9536/4502/7173/540/84817/3240/7295/326343/9446/2880/2936/3047/538/2168/3050/2643/216/4258/5743/4353/645745/2877/4490/4489/6280/4499/4493
BP	GO:0016579	protein deubiquitination	111	0.336820605346137	1.55081637719976	0.00488991934718574	0.0478033802205603	0.0384929985897043	5249	tags=40%, list=26%, signal=30%	10868/23252/9929/7345/51035/55230/220213/6472/7415/2648/57558/9736/57646/161725/84101/8665/10713/11315/9097/54532/373509/8464/55611/23358/27005/23326/84196/8314/57695/9733/8295/83737/8078/51029/8237/124739/159195/10869/56970/85015/7874/55031/10213/123228
BP	GO:0030521	androgen receptor signaling pathway	43	0.441144380773995	1.70063335743295	0.0048964767056717	0.0478098820575453	0.0384982341023551	5085	tags=51%, list=25%, signal=38%	3275/3065/56937/5245/367/11315/1655/5585/23028/23081/10521/9612/4824/8289/23411/140880/7337/55128/55818/10013/9667/6597
BP	GO:0044782	cilium organization	316	0.268066478494152	1.41351687937996	0.00492104792293116	0.0479920466907013	0.0386449196073301	5799	tags=38%, list=28%, signal=28%	2302/3983/25981/8558/54874/9696/80210/95681/583/283232/29105/51134/79867/22920/22994/54806/585/79770/57560/79874/112752/5116/80184/79969/27077/8729/56912/54970/27241/79659/153241/80217/51057/138639/221322/54919/9368/116840/51668/644890/1767/150082/11127/65062/582/79809/7016/3064/2909/84071/9662/136332/84747/55761/345643/403/123016/339829/7419/219844/10096/51715/55779/25876/285331/84260/5108/12988…
BP	GO:0048489	synaptic vesicle transport	40	-0.417783889320249	-1.71068124750735	0.00492860846327948	0.0480080781165062	0.0386578286871494	4201	tags=32%, list=21%, signal=26%	1020/1759/254263/9892/80128/3799/5873/3798/8825/8301/2647/120892/1861
BP	GO:0000729	DNA double-strand break processing	16	0.581685123793694	1.75728585821759	0.00494866889353887	0.0480772001991994	0.0387134882706213	7108	tags=75%, list=35%, signal=49%	6419/56916/1763/5893/7334/51444/55218/641/84464/83990/55100/23626
MF	GO:0016303	1-phosphatidylinositol-3-kinase activity	10	0.683780474860741	1.80308221122661	0.00495826825423804	0.0480772001991994	0.0387134882706213	4485	tags=60%, list=22%, signal=47%	472/5286/5287/8503/5288/5289
MF	GO:0051219	phosphoprotein binding	88	0.359328781663123	1.6046948067334	0.00497608532687183	0.0480772001991994	0.0387134882706213	4821	tags=32%, list=24%, signal=24%	8440/26119/25/3932/7535/5300/8412/10045/8945/4221/868/7442/8535/26228/8503/5295/55011/4734/10670/6295/7525/3667/84959/5589/7409/5921/5327/5311
CC	GO:0005849	mRNA cleavage factor complex	19	0.558849175710414	1.76933411934418	0.00498189059640413	0.0480772001991994	0.0387134882706213	5073	tags=53%, list=25%, signal=40%	81608/8189/11052/10898/29101/1478/11051/79869/29894/23283
CC	GO:0000145	exocyst	15	-0.594716121494025	-1.85702600162636	0.00498214658231583	0.0480772001991994	0.0387134882706213	3666	tags=53%, list=18%, signal=44%	7127/29091/90332/149371/54536/11336/283849/91828
BP	GO:0016180	snRNA processing	25	0.524172820566984	1.76560719791068	0.00498550509016452	0.0480772001991994	0.0387134882706213	5019	tags=48%, list=25%, signal=36%	55174/11340/92105/55756/55656/23016/23404/114034/64852/56915/80789/26512
MF	GO:0047485	protein N-terminus binding	108	0.348700736508182	1.59505870775508	0.00498653401431839	0.0480772001991994	0.0387134882706213	4763	tags=36%, list=23%, signal=28%	472/8815/11331/5830/27043/6118/3065/7157/10456/2071/10933/5195/6895/2073/4221/4869/9368/3646/80764/5501/6882/6839/10401/5970/85365/9638/11130/90070/9612/5604/1634/8202/25764/23256/23383/2072/1459/10971/6227
BP	GO:0006505	GPI anchor metabolic process	31	0.487971999824076	1.76662713088425	0.00498780029499425	0.0480772001991994	0.0387134882706213	4804	tags=45%, list=24%, signal=35%	2822/5283/9487/128869/8733/93210/84720/51604/51227/94005/54872/80235/10026/5281
BP	GO:0006813	potassium ion transport	230	-0.243874255128358	-1.37938150637057	0.00498903162037539	0.0480772001991994	0.0387134882706213	5912	tags=39%, list=29%, signal=28%	1813/93107/88/126755/610/3792/8811/7341/65267/285195/3742/30818/3790/81831/157855/56659/51305/3753/3761/389816/3751/3777/3788/150160/4878/287/6553/1908/196527/57628/81033/288/123041/11060/478/845/3745/3786/60598/8514/1804/859/482/3752/3778/348980/3249/54209/9990/6557/284525/5728/57468/285335/23416/358/479/3746/57419/3799/389015/496/65266/169522/51719/3785/343450/3688/3779/29850/3772/3748/283518/2…
MF	GO:0045309	protein phosphorylated amino acid binding	56	0.411799440742598	1.67726406904332	0.00504762477931524	0.0485265728191514	0.0390753392432149	4660	tags=32%, list=23%, signal=25%	8440/26119/25/3932/7535/5300/8412/10045/8945/868/26228/8503/5295/4734/7525/3667/7409/5921
MF	GO:0051287	NAD binding	56	0.411864553435719	1.67752927382459	0.00504762477931524	0.0485265728191514	0.0390753392432149	5860	tags=50%, list=29%, signal=36%	23409/3033/7923/4723/26227/23408/11112/23171/80146/3939/22933/2597/11162/4720/127/1487/3419/3420/23411/55328/3421/191/4190/26330/3291/51084/219/3248
CC	GO:0005767	secondary lysosome	17	-0.570251452634176	-1.86684237253824	0.00508242489784977	0.0488033084274	0.0392981766938069	4840	tags=65%, list=24%, signal=49%	1393/5322/84557/4688/9842/2512/101/2495/653361/3920/120892
BP	GO:0032042	mitochondrial DNA metabolic process	13	0.630311862772862	1.7868013543851	0.005138389777443	0.0492823813879108	0.0396839434472922	5756	tags=69%, list=28%, signal=50%	7157/11232/1763/9361/83667/201973/4358/219736/92667
BP	GO:0006936	muscle contraction	329	-0.221892908939725	-1.323327902967	0.00517740481782761	0.0495979488687759	0.0399380497163437	3460	tags=24%, list=17%, signal=20%	859/323/4626/7168/6865/3270/3752/2852/26509/3778/442721/5023/183/9759/80763/6338/444/4637/8877/79784/127294/57057/27302/490/5024/126393/5608/4090/5020/1674/5724/6327/4638/89/781/387/5142/9475/6262/342667/2281/8048/800/22953/4607/7125/4762/4632/7135/9446/7136/390594/5592/7171/1837/1824/23336/10008/51196/134/6093/246329/9722/6752/9732/3281/5743/3784/2017/3759/4842/6546/2934/1134/51738/6641/80005/53…
BP	GO:0006913	nucleocytoplasmic transport	289	0.272930637248091	1.42577277411251	0.00519213218559465	0.0496218616653887	0.0399573051589932	4560	tags=31%, list=22%, signal=24%	5936/60468/23279/8086/11331/29107/6209/10155/55795/7157/2010/30000/129401/91746/55746/10657/55705/79711/55051/1434/8498/8106/29890/6608/11269/79902/4869/868/5310/11315/5901/4927/29098/10758/1408/26953/7919/8841/3842/4928/580/6059/5905/5501/10212/11052/10482/84220/84321/5569/57510/57122/26993/3839/51277/6396/55929/84455/84934/10892/8888/5295/26060/23511/9631/51715/23293/3838/3692/4734/2737/84268/2…
BP	GO:0051169	nuclear transport	289	0.272930637248091	1.42577277411251	0.00519213218559465	0.0496218616653887	0.0399573051589932	4560	tags=31%, list=22%, signal=24%	5936/60468/23279/8086/11331/29107/6209/10155/55795/7157/2010/30000/129401/91746/55746/10657/55705/79711/55051/1434/8498/8106/29890/6608/11269/79902/4869/868/5310/11315/5901/4927/29098/10758/1408/26953/7919/8841/3842/4928/580/6059/5905/5501/10212/11052/10482/84220/84321/5569/57510/57122/26993/3839/51277/6396/55929/84455/84934/10892/8888/5295/26060/23511/9631/51715/23293/3838/3692/4734/2737/84268/2…
MF	GO:0016796	exonuclease activity, active with either ribo- or deoxyribonucleic acids and producing 5'-phosphomonoesters	57	0.402968651184429	1.65439971561121	0.00523757976445087	0.0499973202455934	0.0402596378921939	6021	tags=47%, list=30%, signal=33%	129563/2237/23016/9337/23404/29883/154197/122618/79033/64789/114034/9156/57472/5394/9924/23357/56915/328/27301/22894/246175/23646/5426/55218/92667/25996/5810
