# Supplementary material for: Identification and immune characteristics of N6-methyladenosine related ferroptosis-related genes in intervertebral disc degeneration
Source: Sci Rep. 2025 Sep 29;15:33659. doi: 10.1038/s41598-025-18011-z (PMC12480624; doi:10.1038/s41598-025-18011-z)
Supplement: Supplementary file 1 — Supplementary Information. [file 41598_2025_18011_MOESM1_ESM.zip › 3. Tables/Supplementary Table 5 PLXDC1.kegggsea.txt]

ID	Description	setSize	enrichmentScore	NES	pvalue	p.adjust	qvalues	rank	leading_edge	core_enrichment
hsa03010	Ribosome	130	0.51897161342255	2.43463466293863	1e-10	1.11e-08	8.49122807017544e-09	6062	tags=54%, list=30%, signal=38%	6188/140801/29074/6142/6187/6169/6124/6146/6203/6209/6137/6158/6122/6141/6136/6132/6181/124995/6191/64968/51116/6138/6159/6147/6234/6205/6125/6161/25873/4736/6130/6143/6175/23521/6217/51073/6223/55173/6128/6193/79590/9045/6228/6207/64981/11222/55052/6208/6204/6233/6194/9801/6176/54948/6227/6167/64969/6168/6202/6224/6201/51069/64983/51021/51318/6230/64965/65003/6129/51081
hsa04740	Olfactory transduction	395	-0.345587685581487	-2.0762621346425	1e-10	1.11e-08	8.49122807017544e-09	5916	tags=41%, list=29%, signal=30%	51806/391194/128371/282763/81050/219869/2774/390191/390151/121275/401994/283111/10798/81285/127069/138804/219958/390174/196335/26737/390148/219464/26707/143502/390063/219477/26740/26212/79295/26538/128360/138799/390323/219858/219873/121130/119694/254783/390882/81127/390167/125963/403257/391189/2782/390265/219956/390054/284532/401993/26648/392138/23538/390144/392376/127062/286365/346517/134083/441…
hsa05168	Herpes simplex virus 1 infection	487	0.392438468843744	2.15572480527026	1e-10	1.11e-08	8.49122807017544e-09	5932	tags=47%, list=29%, signal=34%	162963/163059/92285/55422/125919/162972/57711/126375/147694/29990/256051/57232/84775/7188/199704/26974/440515/255403/163081/163255/51276/91975/7556/284307/155054/79744/6427/10795/84924/7157/10838/79175/152687/284371/201514/374928/7569/10172/162655/147837/7554/7710/7553/10929/148213/84671/79088/92283/80818/284406/6431/146198/94039/57335/84436/63934/8892/90594/57541/342892/3661/163131/7694/7625/126…
hsa05150	Staphylococcus aureus infection	90	-0.515677587194745	-2.50898431236527	3.39243471741833e-10	2.82420190225076e-08	2.16044526740852e-08	2615	tags=39%, list=13%, signal=34%	1672/3117/2204/54474/3586/8689/3866/5724/2214/8688/3881/2213/716/3126/3883/719/3118/3426/2357/3884/3075/2212/728/1673/3872/3857/1668/8687/6403/1669/820/717/2358/2209/3383
hsa04621	NOD-like receptor signaling pathway	173	-0.39788721295227	-2.14324828205991	2.12669976334329e-09	1.41638204238663e-07	1.08349756364016e-07	4624	tags=42%, list=23%, signal=32%	59082/51135/3455/331/4938/3445/118429/58484/55072/90550/6773/3428/29110/11337/5595/1508/84557/7128/24145/4671/8737/6041/837/3709/7189/29108/9140/23118/387/3576/7187/5600/3606/7295/10135/6300/7099/115361/3448/2919/64127/3454/841/5586/10910/260434/81631/115362/257397/1673/1536/2633/11345/1668/1432/838/10379/834/1669/2634/820/7124/22900/6772/114769/4210/2635/84674/9447/3553/8767/10010
hsa03013	Nucleocytoplasmic transport	101	0.463957736543416	2.0944522928349	4.71514632612305e-07	2.61690621099829e-05	2.00186914196803e-05	5580	tags=51%, list=27%, signal=38%	23279/8086/29107/30000/23225/129401/1915/55746/348995/55705/79711/1434/59343/11269/79902/5901/4927/7919/3842/4928/5905/10250/10482/7329/10921/84321/9775/57510/57122/3839/6396/5411/23511/9631/3838/64901/79023/9670/91181/55706/51808/1917/11260/23165/65109/22916/9688/55161/10527/9883/10284/53371
hsa05152	Tuberculosis	172	-0.345833125114466	-1.8586438827086	3.0631668897921e-06	0.00014571922490011	0.000111471637192434	2981	tags=27%, list=15%, signal=24%	3687/3689/8877/7097/1051/3117/3586/7189/2214/387/7096/91860/23365/2213/5600/3606/9114/3126/6300/10333/7099/3118/3448/64127/841/2212/64581/22925/1432/810/1378/3717/820/7124/6772/3920/7132/10332/6714/3553/26253/2209/7421/8767/637/317/1520
hsa03040	Spliceosome	104	0.436630682323766	1.98173834714979	4.82001603298277e-06	0.000200633167372908	0.000153479457892346	5159	tags=46%, list=25%, signal=35%	84991/10594/5093/6427/10929/1665/6431/9416/3312/6430/55119/11325/10713/26121/1655/24148/10465/144983/7919/10450/2521/51645/10946/6429/84321/9775/3192/83443/58517/22938/6432/6426/9343/23350/10992/9129/10915/3183/8449/84950/25766/3178/151903/8683/10291/27339/6100/22916
hsa04080	Neuroactive ligand-receptor interaction	357	-0.270076300231419	-1.61346259364298	7.44945183034794e-06	0.000275629717722874	0.000210849981630901	5769	tags=38%, list=28%, signal=28%	5539/2557/8811/129521/1136/2891/1394/2554/148/2906/51289/5646/2900/7252/5739/718/5027/3953/1141/347148/2905/5618/200959/2564/1140/885/84109/551/57152/4987/117/9340/7068/6753/79924/10888/10161/256933/4158/5028/6751/1816/1908/399967/399968/2862/6869/9934/4295/4160/2914/57105/113091/130576/5697/3375/9287/56413/552/2566/130574/2922/387129/6865/3360/7201/2696/5023/183/80763/2903/100506013/11255/2893/1…
hsa03008	Ribosome biogenesis in eukaryotes	66	0.467993973518105	1.95816290197612	3.45018096456951e-05	0.00114891026120165	0.000878888203606127	7234	tags=67%, list=35%, signal=43%	10171/29107/1736/2091/4931/10528/10248/54433/51096/9790/5901/5822/10482/23560/55651/55131/134430/28987/51602/29102/3692/138716/51367/83732/10436/55813/1459/1460/23195/84128/10885/54552/102157402/10557/25996/10940/26354/55341/55127/166378/10556/10799/7514/55505
hsa05323	Rheumatoid arthritis	89	-0.397282988251248	-1.92941480846426	3.85422023858701e-05	0.0011667775813177	0.000892556265778043	2928	tags=29%, list=14%, signal=25%	3689/7097/6374/3117/3589/4312/3576/284/1514/6387/1435/3606/9114/3126/525/7099/3118/2919/942/7422/3600/10673/7124/3553/3383/1437
hsa03030	DNA replication	36	0.570188464949242	2.09337677763161	4.65119300068204e-05	0.00129070605768927	0.000987358514179873	7602	tags=81%, list=37%, signal=51%	4176/3978/6118/54107/6117/84153/4174/4172/5981/2237/1763/4175/23649/5558/5557/5985/5425/5984/5427/5426/5422/5111/6119/4171/79621/5424/5983/246243/57804
hsa04613	Neutrophil extracellular trap formation	107	-0.361320221979711	-1.83111122285383	7.39933116230779e-05	0.00189536713619115	0.00144990942613643	3303	tags=35%, list=16%, signal=29%	10014/5595/4688/3674/9759/23569/3689/7097/837/2214/1183/5600/5582/6300/7099/27180/653361/2357/566/1991/2212/728/64581/1536/1432/6403/1378/3690/834/820/1511/4353/2358/51311/7450/6714/2209
hsa05417	Lipid and atherosclerosis	207	-0.293794740319586	-1.64027270212634	8.18261986873021e-05	0.00194629458306226	0.00148886767536294	3956	tags=31%, list=19%, signal=25%	4318/3654/842/581/207/1649/3310/29110/5595/4688/1549/4846/6416/7097/6648/5608/948/7189/3303/29108/4312/23118/6256/387/3576/9475/1559/7187/4217/91860/5600/19/5170/3606/5452/840/6300/10333/7099/3448/2919/653361/6774/841/22926/1536/1432/6403/810/355/8743/834/3717/7124/3845/4067/7132/23643/6714/3553/3383/637/317/10010
hsa04145	Phagosome	147	-0.327577920814012	-1.73416861397576	8.8102680997802e-05	0.0019558795181512	0.0014961999158925	3338	tags=35%, list=16%, signal=29%	533/9103/7278/821/347688/51382/4481/3693/113457/79861/8685/81035/4688/729238/3689/7097/8417/3117/2204/948/83547/51143/2214/6890/1514/2213/9114/51807/3126/10382/525/10333/7099/7280/7057/3688/3118/653361/2212/64581/22925/81027/1536/3690/4842/4353/3920/10332/9341/2209/1520
hsa04978	Mineral absorption	60	-0.444836087288123	-1.94907458756525	0.000123150115309452	0.0024187847183248	0.00185031105368927	4691	tags=43%, list=23%, signal=33%	4495/9843/795/478/6547/6569/482/142680/490/2512/6523/475/340024/4502/540/2495/30061/538/10568/6546/645745/4490/4489/4499/7421/4493
hsa00970	Aminoacyl-tRNA biosynthesis	25	0.621129326659018	2.07460661992596	0.000132790228420937	0.0024187847183248	0.00185031105368927	6661	tags=80%, list=33%, signal=54%	10056/5188/283459/57505/51091/23395/57038/2193/118672/23438/79731/124454/55699/10667/55157/57176/51067/80222/25973/54938
hsa04060	Cytokine-cytokine receptor interaction	286	-0.267590310601874	-1.56684098365712	0.000137111878763565	0.0024187847183248	0.00185031105368927	5431	tags=36%, list=27%, signal=27%	1441/8809/6348/414062/2833/83729/4352/55540/3953/5618/84957/3976/284340/4055/58985/3603/64109/64806/5008/132014/6346/3455/3458/3605/3445/7293/3460/60401/3626/3623/23765/3574/1438/1489/3554/8200/84639/133396/3577/6368/3556/654/7292/6374/27302/151449/5196/26525/3586/3589/4803/3579/4049/8744/943/3576/1442/6373/6369/6387/1435/3627/3606/8794/9518/5197/3467/8740/3601/3448/3598/2919/1439/282616/6360/345…
hsa04062	Chemokine signaling pathway	185	-0.305363913895787	-1.66908365640384	0.000138008737682196	0.0024187847183248	0.00185031105368927	3252	tags=25%, list=16%, signal=22%	5595/3577/6368/2309/399694/3718/6654/6374/111/5196/3579/387/3576/9475/56288/6373/6369/6387/2787/3627/673/5197/2919/653361/6360/6774/4283/131890/2776/2791/2829/6093/729230/1230/58191/2793/5473/2790/6655/3717/196883/3845/6355/4067/6772/6714/59345
hsa04110	Cell cycle	126	0.374784717964906	1.75405682238439	0.000177408687250439	0.00295385464271981	0.00225962643761085	5930	tags=44%, list=29%, signal=32%	472/25/51433/4176/5934/994/11200/8881/3065/23594/7157/1875/29882/7043/993/1019/4174/699/4172/9700/701/4175/995/23595/9184/5000/51434/894/9126/898/1869/8379/8556/85417/25906/246184/1874/1111/4609/5885/10971/7272/29945/1022/1387/896/6502/4085/4089/1021/3066/7529/545/5001/64682/9133
hsa04380	Osteoclast differentiation	125	-0.334380072186549	-1.73370357268116	0.000206514893742257	0.00307144652224507	0.00234958134466037	4818	tags=43%, list=24%, signal=33%	23547/27035/3726/9103/5534/3455/55423/3458/3460/2355/9021/207/79168/6773/1385/3554/2274/5595/11025/4688/8651/10990/140885/54209/6688/10288/5608/9846/7189/2214/23118/10326/11024/2213/5600/1435/799/6300/353514/653361/3454/2212/7305/10859/126014/1432/10379/3690/7124/6772/7132/3553/2209/11006
hsa03018	RNA degradation	67	0.447683456213772	1.88242190720837	0.000210667926565818	0.00307144652224507	0.00234958134466037	5873	tags=51%, list=29%, signal=36%	694/3329/7832/11340/80153/170506/23016/9337/23404/29883/154197/28960/84186/2027/2023/23644/57472/55802/5394/4850/9924/56915/5211/22894/51013/2026/10766/80349/25904/246175/6499/9652/10950/10200
hsa04061	Viral protein interaction with cytokine and cytokine receptor	95	-0.357444385563502	-1.76310777034819	0.000212141951986897	0.00307144652224507	0.00234958134466037	3132	tags=32%, list=15%, signal=27%	3577/6368/6374/5196/3586/3579/4049/3576/6373/6369/6387/1435/3627/3606/8794/5197/8740/2919/6360/7133/4283/2829/729230/1230/5473/8743/7124/3570/6355/7132
hsa05133	Pertussis	75	-0.389323528710993	-1.84067652527903	0.000280002518289031	0.00381115478555923	0.00291544004458775	3292	tags=35%, list=16%, signal=29%	3659/5595/729238/3689/6374/3586/7189/29108/387/3576/722/91860/5600/716/840/6300/7099/3688/710/1432/810/834/717/7124/23643/3553
hsa05140	Leishmaniasis	75	-0.38901230925421	-1.83920511575439	0.000286122731648591	0.00381115478555923	0.00291544004458775	3252	tags=35%, list=16%, signal=29%	5595/4688/3689/7097/3117/3586/7189/2214/23118/5600/3126/6300/7099/3688/3118/653361/2212/1536/1432/5743/1378/3717/7124/6772/3553/2209
hsa04657	IL-17 signaling pathway	93	-0.347340395289108	-1.70296796193381	0.000387080601210965	0.00495760923858659	0.00379244961510338	3956	tags=35%, list=19%, signal=29%	4318/23765/727897/29110/5595/7128/6374/6278/1051/4322/7189/4312/23118/3576/7187/5600/3627/6300/29761/2919/841/4586/257397/1673/1432/3934/5743/7124/3567/6280/6279/3553/1437
hsa05340	Primary immunodeficiency	36	0.528354833604334	1.93978974849164	0.000429978936801209	0.00530307355388157	0.00405672135305624	3784	tags=47%, list=19%, signal=39%	3932/7535/29851/5994/100/916/3575/930/7374/3543/115650/959/57379/5896/3561/915/926
hsa05167	Kaposi sarcoma-associated herpesvirus infection	187	-0.286299630463034	-1.56711156005321	0.000472161331918494	0.0056153472688878	0.00429560309489758	3872	tags=28%, list=19%, signal=23%	2033/842/581/207/6773/29110/1385/1871/5595/84557/6934/100507436/6416/3709/5608/5610/3576/7187/91860/5600/2787/6300/3448/2919/3091/6774/3454/841/64422/81631/2791/4277/1230/2793/8678/1432/942/2790/810/5743/10379/355/3717/7422/3845/4067/6772/7132/6714/59345/3383/1437/637
hsa05163	Human cytomegalovirus infection	216	-0.274007428095378	-1.54993815064145	0.000623720445493736	0.00716203132239359	0.00547877850488146	2846	tags=22%, list=14%, signal=19%	8737/6654/6667/3709/2767/5608/111/3579/6890/387/3576/9475/91860/23365/5600/5582/6387/2787/6009/6300/3448/6774/841/2776/2791/1978/6093/90993/1230/2793/4193/1432/2790/810/5743/355/3690/6655/7422/196883/7124/3570/3845/7132/6714/3553/59345/637
hsa05322	Systemic lupus erythematosus	49	-0.433246653952887	-1.84701897457281	0.000695922966018547	0.00772474492280587	0.00590924062373643	2881	tags=53%, list=14%, signal=46%	730/3125/727/87/941/6737/718/714/3458/713/2903/3117/3586/2214/733/716/3126/3118/732/1991/2212/942/717/1511/7124/2209
hsa03410	Base excision repair	33	0.530813759152429	1.91413741406691	0.000796896563621404	0.00856021147373959	0.00654835206778879	5582	tags=58%, list=27%, signal=42%	252969/3978/4595/54107/7515/4968/10038/79661/2237/7374/10039/4350/328/5425/27301/6996/5427/4913/5426
hsa04668	TNF signaling pathway	111	-0.321496365743601	-1.62372145969665	0.00082870016639354	0.00862366110653278	0.00659688948247489	3970	tags=34%, list=19%, signal=28%	9021/4318/207/7424/1385/3659/5595/7128/8737/6416/6374/1051/5608/4049/23118/7187/4217/5600/1435/3627/840/6300/2919/64127/7133/841/257397/90993/1432/8837/5743/355/3600/7124/7132/3553/3383/1437
hsa01200	Carbon metabolism	113	0.357904015346177	1.64391029917475	0.000862011327413862	0.00869847794026715	0.00665412252740525	7179	tags=54%, list=35%, signal=35%	275/6470/26227/8277/6472/230/1743/35/5160/2653/5230/84532/9563/1431/2271/2027/2821/2597/4191/2023/128/39/2806/6391/3419/132158/3420/84693/221823/2539/5162/5095/29968/5223/2805/1737/6389/5211/3421/50/2026/4190/8803/6392/8310/9104/5096/5224/5313/7167/5213/5315/5161/847/1738/25796/83440/26275/5214/6120/414328
hsa04610	Complement and coagulation cascades	86	-0.341332554364518	-1.65378758750885	0.00147577457534605	0.0144539098114774	0.0110568869112614	4617	tags=36%, list=23%, signal=28%	1361/10747/714/5627/5329/7035/713/7448/3687/3689/2162/2157/2153/722/1191/733/716/3053/719/9002/3426/732/3075/728/710/1378/3818/2152/717/7450/4179
hsa04620	Toll-like receptor signaling pathway	96	-0.330761942699218	-1.63904058118697	0.00154593761003307	0.0147084921183147	0.0112516361391881	2846	tags=29%, list=14%, signal=25%	8737/6416/7097/5608/7189/23118/3576/7187/7096/6373/5600/3627/6300/10333/7099/3448/3663/3454/841/4283/1432/942/7100/7124/6772/51311/23643/3553
hsa00563	Glycosylphosphatidylinositol (GPI)-anchor biosynthesis	26	0.542316710860031	1.83514635458188	0.00176459260273022	0.0161219284916318	0.0123328803381536	4804	tags=50%, list=24%, signal=38%	2822/5283/9487/128869/8733/84720/51604/51227/94005/54872/80235/10026/5281
hsa04950	Maturity onset diabetes of the young	26	-0.526606378831808	-1.9086867690867	0.00179132538795909	0.0161219284916318	0.0123328803381536	6081	tags=62%, list=30%, signal=43%	5080/3170/3280/168620/2494/3175/3375/4825/389692/3171/50674/3172/5078/6928/3087/3630
hsa05164	Influenza A	163	-0.273750131256431	-1.46680570173815	0.00253957544558575	0.0222547006152646	0.0170243007709626	4610	tags=33%, list=23%, signal=26%	51135/51284/3455/3458/4938/3445/3460/23430/9021/2033/842/581/207/6773/29110/5595/103/9407/6041/3117/29108/5610/3576/7187/4600/7113/3627/3606/5371/3126/7099/3118/3448/64135/3454/841/56000/90865/23586/10241/5611/10379/355/8743/834/3717/7124/6772/390748/7132/3553/3383/637/317
hsa04217	Necroptosis	126	-0.301994763006319	-1.56235746411237	0.00318682321086493	0.0272105674158467	0.0208154174636792	4560	tags=37%, list=22%, signal=29%	3455/3458/331/3445/3460/79643/55072/581/27243/246/92421/6773/25978/7128/3718/8737/51510/2512/128866/29108/5610/2495/6776/81030/7099/3448/5119/6774/3454/841/51652/90865/1536/8605/8837/10379/355/8743/834/3717/7124/2752/6772/7132/3553/637
hsa00601	Glycosphingolipid biosynthesis - lacto and neolacto series	27	-0.479866611652715	-1.74709742569483	0.0033685455493311	0.0280431416981814	0.0214523163931086	2947	tags=41%, list=14%, signal=35%	2683/6489/2526/10402/8706/28/2651/53947/2523/84002/2527
hsa05160	Hepatitis C	152	-0.278004002596167	-1.47554931134233	0.00441603902556969	0.0358668535491392	0.0274372642923714	3970	tags=28%, list=19%, signal=22%	9021/842/1365/581/207/6773/8554/29110/439996/1871/5595/7534/8737/9076/6654/6041/7189/49861/6256/5610/149461/7187/4600/3627/673/3448/6774/3454/9074/841/23586/7533/8837/10379/355/6655/7124/3845/6772/7132/637/317
hsa04625	C-type lectin receptor signaling pathway	104	-0.301100323393769	-1.51564676747474	0.00481795996862438	0.0381672209912478	0.0291969890307633	2566	tags=24%, list=13%, signal=21%	3709/3586/29108/387/91860/23365/5600/6300/841/51266/338339/64581/4193/1432/810/5743/10379/834/7124/3845/6772/10332/6714/3553/26253
hsa05144	Malaria	48	-0.397977738768651	-1.68154529295679	0.00492850000787885	0.0381672209912478	0.0291969890307633	3022	tags=38%, list=15%, signal=32%	6383/2994/3689/7097/2993/948/3586/6382/3576/3606/7099/7057/5175/6403/1378/7124/3553/3383
hsa05143	African trypanosomiasis	35	-0.435192381467843	-1.68402606685851	0.0051598913234414	0.0390509956978633	0.0298730550304502	2459	tags=34%, list=12%, signal=30%	3586/5582/8542/3606/3250/2776/3620/2150/355/7124/3553/3383
hsa03420	Nucleotide excision repair	44	0.442762446978546	1.68466744904598	0.00533081756856681	0.0394480500073944	0.0301767918501326	7685	tags=64%, list=38%, signal=40%	3978/6118/54107/2071/6117/2073/5981/2968/7507/5985/7508/5425/2072/5984/2965/5427/1643/1022/8451/5426/730394/5111/6119/1642/5424/5983/57804/4331
hsa04141	Protein processing in endoplasmic reticulum	163	0.303519356907908	1.47808618951327	0.00546563753527723	0.0395664630271156	0.0302673749093155	4976	tags=36%, list=24%, signal=28%	57134/7494/55768/51035/7322/5599/3337/468/9709/7415/3312/10113/51360/7466/23193/25956/29927/23640/5601/11253/11231/1650/9632/79139/84447/10960/7326/6048/6746/5609/5034/7991/6396/7993/27248/8720/10130/2081/51726/6748/10273/10802/9601/10483/811/10952/10961/29979/10525/51128/5589/6747/3703/10134/81567/1603/9451/3998/10484
hsa05205	Proteoglycans in cancer	201	-0.249241772083977	-1.37944476265933	0.00608675521021722	0.0426494643719124	0.0326257954101558	2764	tags=23%, list=14%, signal=20%	7097/6654/11211/3709/8322/6382/387/9475/7479/1514/23365/5600/5582/2817/5170/6385/673/6300/2065/7099/7482/7057/3688/7475/3091/6774/3481/7472/8321/7855/51196/6093/2318/10855/4193/1432/4478/3339/2017/355/3690/8326/6655/7422/7124/3845/6714
hsa04660	T cell receptor signaling pathway	100	0.336370464899148	1.51787737170075	0.00614767054009547	0.0426494643719124	0.0326257954101558	3784	tags=33%, list=19%, signal=27%	8440/3702/3932/7535/29851/27040/2534/5599/10125/56924/1019/916/208/5601/868/9020/3725/4772/959/4775/5533/5532/5970/5609/4773/8503/10892/5295/5335/919/5604/915/926
hsa00510	N-Glycan biosynthesis	49	0.400581503248762	1.57838311128194	0.0063855079047765	0.0427607781642566	0.0327109477343136	6256	tags=51%, list=31%, signal=35%	57134/29929/6480/4249/11320/23193/11253/1650/2530/79868/7991/85365/79053/10195/8703/79644/57171/3703/1603/1798/29880/22845/144245/6184/440138
hsa04218	Cellular senescence	155	0.300992345508537	1.4526897986593	0.00642053726190039	0.0427607781642566	0.0327109477343136	4453	tags=30%, list=22%, signal=23%	2308/472/2113/5934/11200/291/7157/22800/1875/7043/993/163688/293/1019/5928/8945/208/23291/292/10758/4772/3710/3364/5501/4775/3708/5533/5532/5970/7048/894/4773/8503/7419/5295/898/1869/5604/5481/85417/5499/23411/1874/1111/4609/5530
hsa01240	Biosynthesis of cofactors	138	0.305329271836254	1.44065013629764	0.00751827722706102	0.0490899277766925	0.0375525921351655	5848	tags=39%, list=29%, signal=28%	9249/26289/493911/51805/6470/51004/6472/56474/1723/4832/790/25902/84274/11019/112724/53354/2937/5372/54995/5373/7372/57026/349565/221264/29925/4144/10229/387787/158/27010/7363/3242/55191/8564/29968/124454/1355/4831/1503/441024/51601/1371/326625/9054/79001/9104/8630/7364/4338/7389/102157402/587/23057/219
