# Supplementary material for: Identification and immune characteristics of N6-methyladenosine related ferroptosis-related genes in intervertebral disc degeneration
Source: Sci Rep. 2025 Sep 29;15:33659. doi: 10.1038/s41598-025-18011-z (PMC12480624; doi:10.1038/s41598-025-18011-z)
Supplement: Supplementary file 1 — Supplementary Information. [file 41598_2025_18011_MOESM1_ESM.zip › 3. Tables/Supplementary Table 6 FNBP1L.gogsea.txt]

ONTOLOGY	ID	Description	setSize	enrichmentScore	NES	pvalue	p.adjust	qvalues	rank	leading_edge	core_enrichment
BP	GO:0002181	cytoplasmic translation	140	0.48503308714233	2.3897794696485	1e-10	3.00518518518519e-08	2.63157894736842e-08	4111	tags=43%, list=20%, signal=34%	85451/6136/8664/6191/6169/89978/6141/1973/6142/6187/1802/1974/6181/24140/6228/6124/6122/6203/1819/6137/6146/6132/6227/6138/1939/8669/8667/1938/6188/6209/27335/6159/23708/6223/8666/25873/4733/120526/9045/8668/6217/6161/4736/51386/6143/6193/170506/23521/6233/6175/51611/6168/6125/6205/6208/6130/6234/56339/55854/6128
MF	GO:0003735	structural constituent of ribosome	159	0.517002241528759	2.58195215166565	1e-10	3.00518518518519e-08	2.63157894736842e-08	5946	tags=57%, list=29%, signal=40%	6136/29074/6191/6169/285855/64432/740/6141/6142/6187/7818/6181/6228/51116/6124/6122/6203/79590/6137/6146/28973/65003/6132/6227/6138/9801/6188/6209/140801/6159/64951/51373/63875/6223/25873/51073/6182/60488/64963/9045/6217/64968/64969/55052/6161/28977/4736/122704/124995/51081/10240/219927/6143/6193/23521/6233/6175/128308/51264/64928/6168/6125/26589/10884/6205/6208/6130/6234/9636/6128/65993/64975/51…
CC	GO:0005743	mitochondrial inner membrane	434	0.365167555681266	2.0623577820355	1e-10	3.00518518518519e-08	2.63157894736842e-08	6289	tags=44%, list=31%, signal=31%	55245/5832/55210/291/29074/55037/83858/1355/132001/23409/11194/64432/740/5245/115209/84769/4723/617/7818/84275/3329/284439/51116/26515/56848/4513/10651/64949/23788/79590/55186/54902/25915/28973/65003/91689/79714/55750/25875/8034/4702/4714/84277/9801/28982/1723/3052/6188/64951/150209/55735/51373/286097/1353/63875/79085/51117/51537/51073/79135/10131/117145/10166/622/114971/6182/2806/84273/60488/649…
CC	GO:0005759	mitochondrial matrix	448	0.397696497192408	2.25760809290101	1e-10	3.00518518518519e-08	2.63157894736842e-08	5799	tags=48%, list=28%, signal=35%	55210/3033/29074/2639/200205/594/51102/3419/84881/23409/27034/740/6296/4968/64087/11315/84769/7818/84795/29920/10531/3329/55218/3028/3420/51116/9361/9093/123688/5442/11112/25996/90624/64949/79590/10922/124454/79731/56922/79922/23395/10157/501/28973/65003/91689/55794/587/51106/63899/25902/29958/285367/25973/57546/57128/4714/9801/116285/36/1841/2271/7284/6188/11238/5428/8192/64951/23479/9238/51373/…
CC	GO:0005840	ribosome	213	0.49561890355785	2.57984253271325	1e-10	3.00518518518519e-08	2.63157894736842e-08	6728	tags=58%, list=33%, signal=39%	6136/29074/55037/6191/6169/285855/64432/740/6141/6142/6187/84769/7818/6181/6228/3040/51116/6124/6122/6203/64949/79590/6137/6146/28973/65003/63899/6132/6227/6138/9801/8667/1938/6188/6209/140801/6159/64951/51373/63875/6223/25873/83939/51073/6182/60488/64963/9045/64978/23107/6217/51182/64968/64969/55052/6161/28977/4736/122704/124995/328/51081/10240/219927/6143/6193/23/23521/6233/6175/128308/23367/51…
BP	GO:0006364	rRNA processing	201	0.531478967122914	2.7529355634457	1e-10	3.00518518518519e-08	2.63157894736842e-08	3978	tags=49%, list=20%, signal=40%	10171/10528/51154/54606/27079/79863/9875/705/57647/84881/79039/285855/10248/4931/54433/55759/10557/57109/54059/55661/10360/11103/51202/84549/81887/65095/79922/55127/55651/9188/51106/2091/8568/63899/23378/285367/6227/1736/79066/84365/8780/6209/55695/9277/25926/51096/23076/6223/54555/50628/9136/83732/27292/10200/23560/64963/9045/4839/3669/28987/10799/23212/57602/6217/23404/29777/10969/64216/4736/11…
BP	GO:0006399	tRNA metabolic process	149	0.501390147422379	2.47984250156697	1e-10	3.00518518518519e-08	2.63157894736842e-08	6380	tags=64%, list=31%, signal=44%	91801/11180/8270/84881/152992/10248/115708/23587/24140/10557/3028/5188/80746/90353/4234/124454/79731/23395/57176/54517/54859/116461/54901/64172/63899/112858/25973/84705/80324/113179/79828/144233/2193/26024/63892/57505/51493/10799/55253/23404/81890/10352/64118/1653/221078/11340/51654/112487/283459/10667/55006/57470/54522/51367/25821/138716/23016/158234/55687/5394/10940/92675/54974/51095/55250/6052…
BP	GO:0008033	tRNA processing	114	0.511314509717124	2.43324162234375	1e-10	3.00518518518519e-08	2.63157894736842e-08	6345	tags=65%, list=31%, signal=45%	91801/11180/8270/84881/152992/10248/115708/23587/24140/10557/3028/80746/90353/4234/54517/54859/116461/54901/64172/63899/112858/84705/80324/113179/79828/144233/26024/63892/57505/51493/10799/55253/81890/64118/1653/221078/51654/10667/55006/54522/51367/25821/138716/158234/55687/10940/54974/51095/55250/60528/55798/54482/283989/51728/51605/54888/285605/131965/79979/55621/55140/11102/54931/55152/56931/8…
BP	GO:0009593	detection of chemical stimulus	440	-0.333054473375153	-1.94840443802941	1e-10	3.00518518518519e-08	2.63157894736842e-08	4662	tags=33%, list=23%, signal=26%	563/119774/254783/8392/138881/390260/26533/346525/7097/801/390439/1470/219965/254879/219958/282763/125958/138803/504191/121364/120776/390649/390144/338755/390113/219436/135924/390264/390327/219869/3929/441608/390174/119749/120065/256144/283160/283111/143503/346517/79345/390199/390152/219959/26219/54209/26248/81697/3779/401427/283694/846/26595/219428/79324/219477/26737/81309/143502/390882/9033/265…
CC	GO:0015934	large ribosomal subunit	109	0.559032262767278	2.62987101081417	1e-10	3.00518518518519e-08	2.63157894736842e-08	5709	tags=55%, list=28%, signal=40%	6136/29074/6169/285855/740/6141/6142/84769/6181/6124/6122/79590/6137/6146/65003/63899/6132/6138/9801/140801/6159/63875/25873/51073/6182/9045/64978/55052/6161/28977/4736/122704/124995/219927/6143/23521/6175/128308/51264/64928/6168/6125/26589/10884/6130/6128/4869/64975/51258/54948/64981/6147/11222/51069/64983/29088/84545/6167/6166/130916
BP	GO:0016072	rRNA metabolic process	211	0.515812964849966	2.68467748475189	1e-10	3.00518518518519e-08	2.63157894736842e-08	3978	tags=48%, list=20%, signal=39%	10171/10528/51154/54606/27079/79863/9875/705/57647/84881/79039/285855/10248/4931/54433/55759/10557/57109/54059/55661/10360/11103/51202/84549/81887/65095/79922/55127/55651/9188/51106/2091/8568/63899/23378/285367/6227/1736/79066/84365/8780/6209/55695/9277/25926/51096/23076/6223/54555/50628/9136/83732/27292/4137/10200/23560/64963/9045/4839/3669/28987/29102/10799/23212/57602/6217/23404/29777/10969/64…
CC	GO:0019866	organelle inner membrane	489	0.335107722868347	1.919137488947	1e-10	3.00518518518519e-08	2.63157894736842e-08	6374	tags=43%, list=31%, signal=30%	55245/5832/55210/291/29074/55037/83858/1355/132001/23409/11194/64432/740/5245/115209/84769/4723/617/7818/84275/3329/284439/51116/26515/56848/3708/4513/10651/64949/23788/79590/55186/10280/54902/25915/28973/65003/91689/79714/55750/25875/8034/4702/4714/84277/9801/28982/1723/3052/6188/64951/150209/55735/51373/286097/1353/63875/79085/51117/51537/51073/79135/10131/117145/10166/622/114971/6182/2806/8427…
BP	GO:0022613	ribonucleoprotein complex biogenesis	381	0.461072838056253	2.5780024501505	1e-10	3.00518518518519e-08	2.63157894736842e-08	3978	tags=43%, list=20%, signal=35%	10171/10528/8664/51154/54606/8233/27079/79863/9875/705/57647/6169/84881/79039/285855/10907/54960/10248/6431/84769/4931/54433/55759/10557/2971/6895/57109/51116/54059/8607/55661/6122/10360/11103/51202/84549/6606/81887/51491/65095/79922/55127/55651/9188/55794/51106/10856/2091/8568/63899/23378/285367/4927/6607/6227/1736/79066/4686/1939/472/26747/8669/8667/84365/8780/9816/6209/55695/51001/9277/140801/…
CC	GO:0030667	secretory granule membrane	297	-0.398096114903638	-2.22314595644656	1e-10	3.00518518518519e-08	2.63157894736842e-08	4530	tags=40%, list=22%, signal=31%	8514/202915/10326/8895/7097/53917/8153/8826/9501/23385/929/5317/134957/127829/10788/966/3709/8778/26154/10159/138050/401258/6844/51706/54918/57126/342898/6403/1621/2204/5337/6836/5724/8372/1536/5799/57153/11010/6809/5864/3690/121260/29106/5663/3579/8876/51365/79895/2357/8773/150372/4973/6556/7133/326624/5788/387/64386/5273/353189/1604/2683/3577/23218/2212/334/634/127833/3687/221/10043/64518/14088…
BP	GO:0034470	ncRNA processing	346	0.489107468113034	2.69457647888979	1e-10	3.00518518518519e-08	2.63157894736842e-08	5816	tags=56%, list=29%, signal=41%	10171/10528/51154/54606/27079/91801/79863/9875/705/57647/11180/8270/84881/79039/285855/152992/10248/4931/115708/92105/54433/23587/55759/24140/10557/6895/57109/3028/54059/80746/55661/90353/55756/4234/10360/11103/51202/84549/81887/65095/79922/55127/54517/55651/54859/9188/116461/51106/54901/64172/2091/8568/63899/112858/23378/285367/6227/1736/79066/25896/84365/8780/84705/6209/55695/9277/25926/51096/8…
BP	GO:0034660	ncRNA metabolic process	416	0.452591046699094	2.55288149179438	1e-10	3.00518518518519e-08	2.63157894736842e-08	5860	tags=53%, list=29%, signal=39%	10171/10528/51154/54606/27079/91801/79863/9875/705/57647/11180/8270/84881/79039/285855/152992/10248/4931/115708/92105/54433/23587/55759/24140/10557/6895/57109/3028/54059/5188/80746/55661/90353/55756/4234/124454/79731/10360/11103/51202/84549/81887/65095/79922/129563/23395/57176/55127/54517/55651/54859/9188/116461/51106/54901/64172/2091/8568/63899/112858/23378/285367/25973/6227/1736/79066/25896/843…
BP	GO:0042254	ribosome biogenesis	267	0.500143284970078	2.68448427102933	1e-10	3.00518518518519e-08	2.63157894736842e-08	4111	tags=47%, list=20%, signal=38%	10171/10528/51154/54606/27079/79863/9875/705/57647/6169/84881/79039/285855/10248/84769/4931/54433/55759/10557/2971/57109/51116/54059/55661/6122/10360/11103/51202/84549/81887/51491/65095/79922/55127/55651/9188/55794/51106/2091/8568/63899/23378/285367/4927/6227/1736/79066/84365/8780/9816/6209/55695/51001/9277/140801/25926/51096/23076/6223/54555/50628/83939/9136/55341/83732/6059/27292/10200/23560/64…
CC	GO:0042581	specific granule	158	-0.525497383694607	-2.69762748172628	1e-10	3.00518518518519e-08	2.63157894736842e-08	3379	tags=44%, list=17%, signal=37%	138050/401258/54918/57126/57554/10321/383/2204/54472/5337/1536/57153/6809/56729/121260/79895/8773/4973/7133/326624/64386/353189/6709/116844/3240/634/126014/221/10043/3689/80331/5768/6590/102/6616/5795/338339/25797/199675/5004/101/10970/1118/2358/6518/53831/84766/10562/4317/2919/6947/8993/1084/10394/158747/22918/306/5005/1669/23250/671/1088/6515/5873/4057/1991/3934/820/441864
BP	GO:0042742	defense response to bacterium	248	-0.394426719048484	-2.16011567009018	1e-10	3.00518518518519e-08	2.63157894736842e-08	4199	tags=35%, list=21%, signal=29%	8288/2268/245911/503841/3929/602/25818/400830/5266/7124/7110/130120/3592/5861/54210/54209/3148/3906/283/6850/4049/1051/6464/6403/23166/245913/58484/1113/4853/5320/5544/58985/57817/1673/140686/6407/163351/114771/112744/504180/6364/6556/354/140850/64127/10407/245915/3605/2634/3240/5225/4671/3516/6590/29108/140683/7100/2358/245939/57506/2150/6279/7099/259240/55576/10333/8993/728/306/1669/1668/3570/1…
CC	GO:0044391	ribosomal subunit	172	0.52446327253695	2.65133684527569	1e-10	3.00518518518519e-08	2.63157894736842e-08	5809	tags=56%, list=28%, signal=40%	6136/29074/6191/6169/285855/740/6141/6142/6187/84769/7818/6181/6228/3040/51116/6124/6122/6203/64949/79590/6137/6146/28973/65003/63899/6132/6227/6138/9801/6188/6209/140801/6159/64951/51373/63875/6223/25873/83939/51073/6182/60488/64963/9045/64978/23107/6217/64968/64969/55052/6161/28977/4736/122704/124995/51081/10240/219927/6143/6193/23521/6233/6175/128308/51264/64928/6168/6125/26589/10884/6205/6208…
CC	GO:0045095	keratin filament	91	-0.534761898601359	-2.50023461102737	1e-10	3.00518518518519e-08	2.63157894736842e-08	5338	tags=62%, list=26%, signal=46%	653240/83900/387264/374454/83901/1452/728224/144501/387273/85290/3887/23581/85293/386685/319101/3856/81872/386680/85285/9119/386681/3855/440023/85280/81850/353333/386676/83755/286077/83896/386677/387266/353323/386678/81871/728318/728255/81870/51350/387267/3891/440021/386684/386674/338785/85294/2852/3850/286887/83895/440050/196374/100132386/112802/3888/439915
CC	GO:0045111	intermediate filament cytoskeleton	240	-0.397892613087954	-2.18351887816579	1e-10	3.00518518518519e-08	2.63157894736842e-08	4505	tags=42%, list=22%, signal=33%	387273/125115/27185/85290/3887/23581/6253/85293/386685/319101/5317/337972/3856/337960/100131902/337963/81872/90102/162605/10763/386680/85285/2125/9119/3882/386681/3881/9867/337969/26502/3855/440023/337979/85280/1674/81850/8688/9100/337968/284827/353333/386676/83755/286077/1198/83896/386677/337978/387266/667/353323/386678/81871/728318/728255/55968/81870/3866/4001/100130958/29115/1837/4741/51350/38…
BP	GO:0050911	detection of chemical stimulus involved in sensory perception of smell	362	-0.347807696221746	-1.99628177656552	1e-10	3.00518518518519e-08	2.63157894736842e-08	4580	tags=34%, list=22%, signal=27%	254783/8392/138881/390260/26533/346525/390439/219965/254879/219958/282763/125958/138803/504191/121364/120776/390649/390144/338755/390113/219436/135924/390264/390327/219869/441608/390174/119749/120065/256144/283160/283111/143503/346517/79345/390199/390152/219959/26219/26248/81697/401427/283694/26595/219428/79324/219477/26737/81309/143502/390882/26531/26476/390436/26707/127077/391107/1258/286362/26…
CC	GO:0070820	tertiary granule	160	-0.492898916073964	-2.53573689475964	1e-10	3.00518518518519e-08	2.63157894736842e-08	4407	tags=48%, list=22%, signal=38%	5806/7130/7077/5199/5317/2495/127829/6814/1265/966/8778/10159/138050/57126/10321/8417/2204/1476/5337/5724/1536/5799/79895/2357/8773/4973/6556/387/5273/6709/1604/5646/23218/116844/3240/634/126014/3687/140885/84443/3689/5768/102/6616/1520/338339/25797/199675/5004/79930/23114/101/84418/1118/51125/2358/53831/978/10562/3920/4317/427/2919/4318/6947/8972/8993/10394/1378/22918/965/23250/1088/6515/4057/82…
CC	GO:0098798	mitochondrial protein-containing complex	233	0.444583137470045	2.34320545756588	1e-10	3.00518518518519e-08	2.63157894736842e-08	7415	tags=59%, list=36%, signal=38%	291/29074/594/740/5245/64087/84769/4723/617/7818/3028/51116/26515/5442/10651/64949/79590/56922/28973/65003/91689/55750/63899/4702/4714/9801/5428/64951/55735/51373/286097/63875/51073/79135/6182/60488/56993/100188893/64963/84303/64978/11331/23107/293/4729/10452/64968/400916/6687/54539/11232/64969/1327/55052/28977/122704/124995/51081/29090/221154/292/10240/219927/1537/128308/51264/55572/64928/29103/…
BP	GO:0140053	mitochondrial gene expression	101	0.527349247809314	2.48157490559445	1e-10	3.00518518518519e-08	2.63157894736842e-08	5799	tags=59%, list=28%, signal=43%	51335/55037/84881/84769/84275/3028/51116/5188/5442/10922/124454/23395/28973/51204/51106/63899/285367/7284/64951/9238/51373/80324/6182/84273/60488/64963/57505/23107/64968/400916/10352/28958/10102/64216/122704/51654/51081/283459/55006/708/25821/51095/6472/60528/10128/65993/92170/51258/54948/79675/51069/51021/55005/54931/87178/84545/57038/22868/130916/51067
MF	GO:0140098	catalytic activity, acting on RNA	333	0.388854922620687	2.13967484470074	1e-10	3.00518518518519e-08	2.63157894736842e-08	6380	tags=52%, list=31%, signal=36%	10171/26015/54606/91801/57647/55783/79039/152992/1973/10248/115708/1974/24140/10557/55218/54059/5188/80746/55661/25788/5442/25996/4234/124454/79731/57696/28960/51202/84172/79922/129563/23395/57176/9188/55794/51106/54901/2091/63899/79068/25973/79066/1665/9156/661/55695/80324/340554/54555/55718/79828/5557/144233/27292/2193/171568/2081/57505/4839/3669/10621/28987/29102/51493/10799/55253/23404/81890/…
MF	GO:0004984	olfactory receptor activity	360	-0.346338620922996	-1.98858089491441	1.44795892955139e-10	4.19597812656429e-08	3.67433187010222e-08	4580	tags=34%, list=22%, signal=27%	254783/8392/138881/390260/26533/346525/390439/219965/254879/219958/282763/125958/138803/504191/121364/120776/390649/390144/338755/390113/219436/135924/390264/390327/219869/441608/390174/119749/120065/256144/283160/283111/143503/346517/79345/390199/390152/219959/26219/26248/81697/401427/283694/26595/219428/79324/219477/26737/81309/143502/390882/26531/26476/390436/26707/127077/391107/286362/26496/8…
CC	GO:0005882	intermediate filament	201	-0.414778986117342	-2.20494411887253	2.5695503278899e-10	7.18942460706849e-08	6.29563147486635e-08	4505	tags=43%, list=22%, signal=34%	387273/125115/85290/3887/23581/6253/85293/386685/319101/5317/337972/3856/337960/100131902/337963/81872/162605/10763/386680/85285/2125/9119/3882/386681/3881/337969/26502/3855/440023/337979/85280/1674/81850/8688/337968/284827/353333/386676/83755/286077/83896/386677/337978/387266/667/353323/386678/81871/728318/728255/81870/3866/4001/4741/51350/387267/3884/3891/643812/440021/386684/386674/100288287/3…
BP	GO:0007606	sensory perception of chemical stimulus	455	-0.316307539482944	-1.86112337912994	4.29358241199965e-10	1.14940520803721e-07	1.00651053465111e-07	4662	tags=33%, list=23%, signal=26%	563/119774/254783/8392/138881/390260/26533/346525/6340/6339/390439/1470/219965/254879/119395/219958/282763/125958/138803/130507/2782/504191/121364/6337/120776/390649/390144/338755/390113/219436/135924/390264/390327/219869/441608/390174/119749/120065/256144/283160/283111/143503/346517/79345/2774/390199/390152/219959/26219/26248/81697/401427/283694/26595/219428/79324/219477/26737/81309/143502/39088…
CC	GO:0035579	specific granule membrane	90	-0.526471341734783	-2.46415059085811	4.39136818451486e-10	1.14940520803721e-07	1.00651053465111e-07	3379	tags=42%, list=17%, signal=35%	138050/401258/54918/57126/2204/5337/1536/57153/121260/79895/8773/4973/7133/326624/64386/353189/634/221/10043/3689/80331/102/6616/5795/338339/199675/101/10970/2358/6518/53831/1084/158747/22918/23250/1088/6515/441864
BP	GO:0050907	detection of chemical stimulus involved in sensory perception	406	-0.327463586466981	-1.89856975606639	5.13078643466652e-10	1.30097503534013e-07	1.13923711953944e-07	4662	tags=33%, list=23%, signal=26%	563/119774/254783/8392/138881/390260/26533/346525/390439/1470/219965/254879/219958/282763/125958/138803/504191/121364/120776/390649/390144/338755/390113/219436/135924/390264/390327/219869/441608/390174/119749/120065/256144/283160/283111/143503/346517/79345/390199/390152/219959/26219/26248/81697/401427/283694/26595/219428/79324/219477/26737/81309/143502/390882/9033/26531/26476/390436/26707/259295/…
CC	GO:0022626	cytosolic ribosome	96	0.521870288514347	2.42962792905778	1.20988003473904e-09	2.97483836420381e-07	2.60500485948597e-07	4111	tags=45%, list=20%, signal=36%	6136/6191/6169/285855/6141/6142/6187/6181/6228/3040/6124/6122/6203/6137/6146/6132/6227/6138/6188/6209/140801/6159/6223/25873/83939/64963/9045/6217/6161/4736/6143/6193/23521/6233/6175/6168/6125/6205/6208/6130/6234/9636/6128
BP	GO:0007608	sensory perception of smell	386	-0.331499118618945	-1.91606936824187	1.56270152773176e-09	3.57021297559065e-07	3.12636217911043e-07	4580	tags=33%, list=22%, signal=26%	254783/8392/138881/390260/26533/346525/390439/219965/254879/219958/282763/125958/138803/130507/504191/121364/120776/390649/390144/338755/390113/219436/135924/390264/390327/219869/441608/390174/119749/120065/256144/283160/283111/143503/346517/79345/390199/390152/219959/26219/26248/81697/401427/283694/26595/219428/79324/219477/26737/81309/143502/390882/1813/4685/26531/26476/390436/26707/6531/127077…
CC	GO:0000313	organellar ribosome	83	0.541845705878091	2.45707629279043	1.58402350408262e-09	3.57021297559065e-07	3.12636217911043e-07	6670	tags=65%, list=33%, signal=44%	29074/740/84769/7818/51116/64949/79590/28973/65003/63899/9801/64951/51373/63875/51073/6182/60488/64963/64978/23107/64968/64969/55052/28977/122704/124995/51081/10240/219927/128308/51264/64928/26589/10884/55173/65993/64975/92170/51258/54948/64981/11222/51069/64983/29088/51021/84545/130916/51318/51642/64965/51253/64976/51650
CC	GO:0005761	mitochondrial ribosome	83	0.541845705878091	2.45707629279043	1.58402350408262e-09	3.57021297559065e-07	3.12636217911043e-07	6670	tags=65%, list=33%, signal=44%	29074/740/84769/7818/51116/64949/79590/28973/65003/63899/9801/64951/51373/63875/51073/6182/60488/64963/64978/23107/64968/64969/55052/28977/122704/124995/51081/10240/219927/128308/51264/64928/26589/10884/55173/65993/64975/92170/51258/54948/64981/11222/51069/64983/29088/51021/84545/130916/51318/51642/64965/51253/64976/51650
MF	GO:0140097	catalytic activity, acting on DNA	216	0.394399377704025	2.05786803126335	8.59550136420482e-09	1.88497021808535e-06	1.65062970720861e-06	6806	tags=56%, list=33%, signal=37%	1663/1776/29104/121642/50485/4436/6996/6596/4968/3980/54107/5896/63922/54617/55775/55218/8607/25788/7486/5983/3978/5427/10856/79068/1736/56916/1107/9156/4595/6188/5428/4439/1677/8438/9044/4255/122618/79661/4175/1763/2547/84515/6594/3669/8458/56897/11232/64789/5981/1653/252969/9937/4176/57634/328/4172/2071/5424/7515/4173/89797/170506/165545/6597/7374/54840/10847/6419/56655/10721/1788/27301/5985/59…
MF	GO:0016741	transferase activity, transferring one-carbon groups	194	0.399389905551897	2.06699336307362	2.16571986894957e-08	4.33913816693791e-06	3.79969417729342e-06	6345	tags=53%, list=31%, signal=37%	29104/91801/3275/2593/471/55783/152992/115708/51603/24140/28989/4234/57019/124512/79922/83852/84193/6470/51106/2091/63899/23378/79066/56950/9739/55695/645332/4255/79828/144233/27292/30827/10400/10841/4839/55251/51805/79723/51409/3276/221078/64216/25940/4548/275/55006/5409/790/54093/196483/158234/51451/51611/80854/6419/10322/79918/10436/54496/1788/92342/64745/93166/56339/27232/10919/438/6472/11482…
CC	GO:0005766	primary lysosome	144	-0.42047957595616	-2.13109150830871	2.17023760565193e-08	4.33913816693791e-06	3.79969417729342e-06	5290	tags=44%, list=26%, signal=33%	6813/2720/25798/93100/55754/8635/2665/2512/4332/5594/8895/2444/2760/23385/12/3614/127829/401258/6386/54918/8417/383/54472/6836/11010/6809/56729/201294/5663/8876/6036/2357/8773/150372/23593/326624/353189/2683/1727/10043/80331/9588/5611/29108/10097/10970/5657/9545/25801/3920/55313/154664/10487/5005/1669/1668/4680/1511/671/1088/4353/566/1991/10493
CC	GO:0042582	azurophil granule	144	-0.42047957595616	-2.13109150830871	2.17023760565193e-08	4.33913816693791e-06	3.79969417729342e-06	5290	tags=44%, list=26%, signal=33%	6813/2720/25798/93100/55754/8635/2665/2512/4332/5594/8895/2444/2760/23385/12/3614/127829/401258/6386/54918/8417/383/54472/6836/11010/6809/56729/201294/5663/8876/6036/2357/8773/150372/23593/326624/353189/2683/1727/10043/80331/9588/5611/29108/10097/10970/5657/9545/25801/3920/55313/154664/10487/5005/1669/1668/4680/1511/671/1088/4353/566/1991/10493
CC	GO:0035580	specific granule lumen	61	-0.567362666134491	-2.44330001905528	2.19256426971228e-08	4.33913816693791e-06	3.79969417729342e-06	5089	tags=62%, list=25%, signal=47%	1774/3837/1116/1509/2444/5806/7077/5199/1265/57554/10321/383/54472/56729/6709/116844/3240/126014/5768/6590/25797/5004/1118/84766/10562/4317/2919/6947/8993/10394/5005/1669/671/5873/4057/1991/3934/820
MF	GO:0140101	catalytic activity, acting on a tRNA	97	0.488721000499288	2.28682177304459	2.7506599893784e-08	5.31401313186104e-06	4.65337216248226e-06	6380	tags=63%, list=31%, signal=43%	91801/152992/10248/24140/10557/5188/80746/4234/124454/79731/23395/57176/54901/63899/79068/25973/80324/79828/144233/2193/57505/10799/55253/81890/10352/64118/221078/112487/283459/10667/55006/57470/51367/158234/55687/10940/92675/51095/60528/55798/54482/51651/54888/285605/131965/79979/55621/11102/54931/55152/56931/57038/83480/51067/118672/129450/93587/9836/150962/6894/55157
MF	GO:0000049	tRNA binding	57	0.580259811053149	2.42804450941241	2.86888343289936e-08	5.41351631966173e-06	4.74050506048242e-06	6380	tags=70%, list=31%, signal=48%	91801/84881/23587/3028/90353/79693/4234/124454/63899/80324/54952/83939/2193/26024/57505/11260/23107/221078/112487/10667/158234/55687/57510/92675/54974/1915/51095/9255/54888/55621/55140/54931/55152/51067/118672/129450/93587/24138/146857/55157
BP	GO:0050906	detection of stimulus involved in sensory perception	465	-0.29733307556485	-1.75176777120211	3.01110431895842e-08	5.55275010091559e-06	4.8624292231984e-06	4662	tags=31%, list=23%, signal=24%	563/119774/6387/254783/8392/138881/390260/26533/346525/390439/1470/219965/254879/219958/282763/125958/138803/504191/121364/120776/390649/390144/338755/390113/219436/135924/390264/390327/219869/441608/390174/2898/119749/120065/256144/283160/283111/143503/346517/346007/79345/79955/390199/390152/219959/26219/26248/409/81697/401427/283694/222662/134/26595/219428/79324/219477/26737/81309/143502/390882…
CC	GO:0034774	secretory granule lumen	312	-0.325895436939817	-1.8376155340243	3.16147570559871e-08	5.70049197227287e-06	4.99180374568217e-06	2371	tags=23%, list=12%, signal=20%	3959/201294/29106/6282/6036/3671/23593/6709/116844/1727/87/3240/126014/9535/5552/5768/51738/6590/5836/2934/9588/5611/29108/25797/5004/10097/83716/1118/3630/5657/6279/84766/978/10562/5265/2641/51719/2153/25801/4317/88/2919/6947/1992/8993/10394/55313/272/10487/1432/317/5005/1669/1668/26578/1511/671/6280/5873/6286/2992/6093/4353/4057/566/2157/1991/6283/10493/3934/820
MF	GO:0008168	methyltransferase activity	183	0.402080752353671	2.06470807145398	3.31406912069788e-08	5.84572974898752e-06	5.11898548391549e-06	6345	tags=52%, list=31%, signal=36%	29104/91801/3275/2593/55783/152992/115708/51603/24140/28989/4234/57019/124512/79922/83852/84193/51106/2091/63899/23378/79066/56950/9739/55695/645332/4255/79828/144233/27292/30827/10400/4839/55251/51805/79723/51409/3276/221078/64216/25940/4548/275/55006/5409/54093/196483/158234/51451/51611/80854/6419/10322/79918/10436/54496/1788/92342/64745/93166/56339/27232/10919/438/114826/2146/84274/64754/55798…
BP	GO:0009451	RNA modification	152	0.426928653298454	2.11958385378502	4.11808031010325e-08	7.10938375237824e-06	6.22554134226135e-06	6423	tags=55%, list=32%, signal=38%	27079/91801/11180/84881/55783/152992/115708/54433/23587/24140/3028/90353/4234/79922/54517/55651/54859/51106/54901/64172/2091/63899/104/285367/79068/1736/79066/84705/55695/80324/79828/140564/144233/27292/63892/57505/4839/55253/81890/64118/221078/64216/51654/23091/92345/55006/54522/25821/158234/113000/55687/10436/54974/56339/55250/55798/54482/27037/51605/54888/285605/131965/79979/55621/29890/55140/…
CC	GO:0022625	cytosolic large ribosomal subunit	55	0.585832388743421	2.42136557327917	5.02762338447862e-08	8.49877836284573e-06	7.44220566781375e-06	4111	tags=45%, list=20%, signal=36%	6136/6169/285855/6141/6142/6181/6124/6122/6137/6146/6132/6138/140801/6159/25873/9045/6161/4736/6143/23521/6175/6168/6125/6130/6128
BP	GO:0071826	ribonucleoprotein complex subunit organization	170	0.409659229858474	2.06893284221382	7.15886984124968e-08	1.18545040595714e-05	1.03807457418766e-05	5860	tags=52%, list=29%, signal=38%	8664/51154/8233/6169/10907/54960/6431/6895/8607/6122/8444/6606/55794/10856/6607/4686/1939/472/26747/8669/8667/79752/6209/140801/27335/51631/6223/8666/50628/8487/9733/64963/11171/4839/3326/8668/23212/24144/55052/9416/26121/1653/29777/11051/6430/51081/92345/51386/6193/24148/23521/26284/6175/55692/27339/25929/10594/25980/10946/55011/6125/10713/54496/23246/6208/6234/55015/6128/11052/9326/8894/1207/74…
BP	GO:0022618	ribonucleoprotein complex assembly	163	0.411210324240604	2.05521301203196	7.99599559714352e-08	1.29759016550445e-05	1.13627305854145e-05	5860	tags=52%, list=29%, signal=37%	8664/51154/8233/6169/10907/54960/6431/6895/8607/6122/6606/55794/10856/6607/4686/1939/472/26747/8669/8667/6209/140801/27335/51631/6223/8666/50628/8487/9733/64963/11171/4839/3326/8668/23212/55052/9416/26121/1653/29777/11051/6430/51081/92345/51386/6193/24148/23521/26284/6175/55692/27339/25929/10594/25980/10946/55011/6125/10713/54496/23246/6208/6234/55015/6128/11052/9326/8894/1207/5433/8665/6147/1048…
BP	GO:0001510	RNA methylation	72	0.534071787512851	2.35326909959022	8.31995858634638e-08	1.32368909744342e-05	1.15912735723092e-05	6345	tags=65%, list=31%, signal=45%	91801/11180/55783/152992/115708/24140/3028/4234/79922/51106/2091/63899/79066/84705/55695/79828/144233/27292/63892/4839/221078/64216/23091/55006/25821/158234/10436/56339/55798/54482/27037/51605/54888/131965/79979/55621/29890/54931/55152/117246/96764/93587/9836/57721/51504/29063/6894
CC	GO:0031983	vesicle lumen	317	-0.322441838213866	-1.81605950099543	9.17524437942663e-08	1.41378657392602e-05	1.23802386700059e-05	2371	tags=23%, list=12%, signal=20%	3959/201294/29106/6282/6036/3671/23593/6709/338/116844/1727/87/3240/126014/9535/5552/5768/51738/6590/5836/2934/9588/5611/29108/25797/5004/10097/83716/1118/3630/5657/6279/84766/978/10562/5265/2641/51719/2153/25801/4317/88/2919/6947/1992/8993/10394/55313/272/10487/1432/317/5005/1669/1668/26578/1511/671/6280/5873/6286/2992/6093/4353/4057/566/2157/1991/6283/10493/3934/820
BP	GO:0002274	myeloid leukocyte activation	212	-0.365222740311828	-1.95633920025544	9.23474099310809e-08	1.41378657392602e-05	1.23802386700059e-05	4019	tags=39%, list=20%, signal=31%	5880/3929/9111/7124/6814/8832/54209/3576/6850/6844/4055/3694/57126/2242/6812/3460/9867/3717/7057/1113/5724/4853/5320/729230/57580/80149/57817/55904/1435/201294/199/9846/5663/3579/8773/6556/8530/284021/5788/2294/1050/7189/6348/4495/90865/84106/56670/3689/7305/3516/4878/102/10135/117194/10814/4067/338339/29108/8291/2358/5170/2150/120892/7099/6688/85480/8399/4317/10202/10333/22904/7096/146722/10394/…
BP	GO:0042274	ribosomal small subunit biogenesis	65	0.54289099791752	2.33938690530629	1.06289829613836e-07	1.59710310645678e-05	1.39855038965573e-05	5809	tags=62%, list=28%, signal=44%	10171/705/57647/6169/65095/55127/6227/8780/6209/9277/25926/6223/83732/64963/28987/10799/23212/6217/29777/51081/55813/6193/26284/10436/88745/6208/64745/6234/10885/57050/4869/90121/27340/153443/8602/9790/5822/84946/6202/6201
BP	GO:0006400	tRNA modification	84	0.509198664836101	2.31822826267083	1.16943247730954e-07	1.69464704512472e-05	1.48396761342862e-05	6345	tags=63%, list=31%, signal=44%	91801/11180/84881/152992/115708/23587/24140/3028/90353/4234/54517/54859/54901/64172/63899/84705/80324/79828/144233/63892/57505/55253/81890/64118/221078/51654/55006/54522/25821/158234/55687/54974/55250/55798/54482/51605/54888/285605/131965/79979/55621/55140/54931/55152/56931/83480/134637/129450/93587/9836/51504/150962/6894
BP	GO:0032543	mitochondrial translation	72	0.529913734773346	2.33494756069765	1.1695863264356e-07	1.69464704512472e-05	1.48396761342862e-05	5799	tags=60%, list=28%, signal=43%	51335/55037/84881/84769/51116/5188/124454/23395/28973/51204/63899/285367/7284/64951/51373/84273/60488/64963/57505/23107/64968/10352/28958/10102/122704/51654/51081/283459/708/6472/10128/65993/92170/51258/54948/51069/51021/55005/54931/84545/57038/22868/51067
CC	GO:1904724	tertiary granule lumen	54	-0.574066002736909	-2.39652599141509	1.34374464661528e-07	1.9128322916906e-05	1.67502795284453e-05	1835	tags=57%, list=9%, signal=52%	1509/5806/7130/7077/5199/2495/1265/10321/1476/6709/5646/116844/3240/126014/5768/1520/25797/5004/1118/51125/978/10562/4317/427/2919/4318/6947/8993/10394/4057/820
BP	GO:0019730	antimicrobial humoral response	100	-0.461323665691798	-2.19123769293111	2.25998792655203e-07	3.11341291095455e-05	2.72635174408666e-05	2656	tags=32%, list=13%, signal=28%	1673/140686/6407/5068/114771/112744/6556/354/140850/64127/10407/3605/5646/5225/6590/5657/259240/26525/2919/8993/1669/1668/140832/1511/5650/51297/6280/4057/566/1991/6283/820
CC	GO:0070821	tertiary granule membrane	73	-0.501469555319324	-2.27299907724877	2.26388170749714e-07	3.11341291095455e-05	2.72635174408666e-05	3747	tags=45%, list=18%, signal=37%	966/8778/10159/138050/57126/2204/5337/5724/1536/79895/8773/4973/6556/23218/634/3687/140885/84443/3689/102/6616/338339/199675/101/84418/2358/53831/8972/22918/23250/1088/6515/441864
CC	GO:0000315	organellar large ribosomal subunit	53	0.573149106728233	2.36187010140684	2.83262320403232e-07	3.76785322582267e-05	3.29943168718174e-05	6516	tags=66%, list=32%, signal=45%	29074/740/84769/79590/65003/63899/9801/63875/51073/6182/64978/55052/28977/122704/124995/219927/128308/51264/64928/26589/10884/64975/51258/54948/64981/11222/51069/64983/29088/84545/130916/51318/51642/51253/64976
CC	GO:0005762	mitochondrial large ribosomal subunit	53	0.573149106728233	2.36187010140684	2.83262320403232e-07	3.76785322582267e-05	3.29943168718174e-05	6516	tags=66%, list=32%, signal=45%	29074/740/84769/79590/65003/63899/9801/63875/51073/6182/64978/55052/28977/122704/124995/219927/128308/51264/64928/26589/10884/64975/51258/54948/64981/11222/51069/64983/29088/84545/130916/51318/51642/51253/64976
BP	GO:0050832	defense response to fungus	46	-0.577546231873923	-2.35807103497781	3.7543605184792e-07	4.91336794305487e-05	4.30253539893626e-05	3037	tags=41%, list=15%, signal=35%	383/1113/57817/3605/64581/9958/338339/6279/6688/26253/26525/1669/1668/1511/6280/4353/4057/1991/6283
CC	GO:0030684	preribosome	66	0.529076736920177	2.2827253188626	4.04774945852368e-07	5.21324430261288e-05	4.56513096825979e-05	5809	tags=62%, list=28%, signal=45%	10528/51154/705/55759/11103/84549/81887/65095/55127/2091/8568/8780/9277/51096/23076/9136/83732/28987/23212/10969/51602/55813/134430/10436/88745/23246/22984/10885/57050/84261/27340/153443/26156/8602/9790/51018/3692/5822/117246/84946/6201
CC	GO:0060205	cytoplasmic vesicle lumen	315	-0.320444661665993	-1.80931351314501	4.27595350174707e-07	5.42110729893371e-05	4.74715232513038e-05	2371	tags=23%, list=12%, signal=20%	3959/201294/29106/6282/6036/3671/23593/6709/116844/1727/87/3240/126014/9535/5552/5768/51738/6590/5836/2934/9588/5611/29108/25797/5004/10097/83716/1118/3630/5657/6279/84766/978/10562/5265/2641/51719/2153/25801/4317/88/2919/6947/1992/8993/10394/55313/272/10487/1432/317/5005/1669/1668/26578/1511/671/6280/5873/6286/2992/6093/4353/4057/566/2157/1991/6283/10493/3934/820
BP	GO:0042255	ribosome assembly	53	0.563659481467368	2.32276463667858	5.53617031603222e-07	6.91084399142853e-05	6.05168415112834e-05	5860	tags=68%, list=29%, signal=49%	51154/57647/6169/84769/51116/6122/55794/6209/51001/140801/6223/83939/64963/4839/23212/55052/29777/51081/6193/708/26284/6175/6125/23246/6208/6234/6128/4869/1654/6147/3692/5822/55299/22868/130916/84154
MF	GO:0008757	S-adenosylmethionine-dependent methyltransferase activity	133	0.417674091591443	2.03089596939848	6.30843092495101e-07	7.75554674622008e-05	6.79137300533004e-05	5388	tags=47%, list=26%, signal=35%	29104/3275/2593/55783/115708/24140/4234/79922/83852/84193/51106/2091/63899/23378/79066/56950/9739/55695/79828/27292/30827/10400/4839/55251/51805/79723/3276/221078/64216/55006/5409/54093/196483/158234/51451/51611/80854/6419/10322/79918/10436/54496/1788/92342/56339/27232/10919/438/2146/84274/64754/55798/1312/150572/55170/54888/131965/79979/55621/10196/80335/79813/54931
MF	GO:0008173	RNA methyltransferase activity	58	0.538699776516075	2.25245752004717	6.54488847031116e-07	7.92615299225444e-05	6.94076939113909e-05	6345	tags=64%, list=31%, signal=44%	91801/55783/152992/115708/24140/4234/79922/51106/2091/63899/79066/55695/79828/144233/27292/4839/221078/64216/55006/158234/10436/56339/55798/54482/27037/54888/131965/79979/55621/54931/117246/96764/93587/9836/57721/29063/6894
BP	GO:0030490	maturation of SSU-rRNA	44	0.589814963049147	2.32040966098324	1.1643624277608e-06	0.000138935834394869	0.000121663256770671	5789	tags=68%, list=28%, signal=49%	10171/705/57647/65095/55127/6227/8780/9277/25926/6223/83732/64963/28987/10799/23212/6217/29777/55813/88745/6208/6234/10885/57050/90121/27340/153443/8602/9790/5822/6202
BP	GO:0090305	nucleic acid phosphodiester bond hydrolysis	238	0.349125861150406	1.844752887827	1.18870723500801e-06	0.000139785079780507	0.000122406923513411	6669	tags=50%, list=33%, signal=34%	10171/5169/23283/1776/4968/81608/5896/10248/55775/10557/55218/57109/54059/80746/7486/25996/55728/28990/28960/81887/65095/129563/55651/116461/6227/4686/9156/5428/1677/340554/122618/1763/256006/2081/3669/28987/29102/10799/23212/10898/1478/23404/64852/64789/1653/29777/9937/11051/11340/328/2071/5424/196513/9131/51367/5167/29883/56164/23016/79033/9924/54840/112479/9337/6419/5394/79707/10940/88745/2324…
BP	GO:0006261	DNA-dependent DNA replication	145	0.399385803431707	1.96652960491193	1.36218967664291e-06	0.000157297364893276	0.000137742071926315	5959	tags=46%, list=29%, signal=32%	1663/50485/23594/3980/54107/63922/54617/55218/9093/58525/7486/5983/6117/3978/9188/5427/8914/23649/5428/84296/898/8882/64318/4175/1763/5557/10293/26271/56897/11232/9416/5981/4176/4172/5424/4173/51053/6419/3159/10721/5001/5985/92667/253714/30968/29980/64785/5813/4174/64710/9400/5425/84268/84083/2237/11143/441161/201973/57804/545/51750/5422/10714/5984/9837/57697
BP	GO:0000154	rRNA modification	30	0.656014674578189	2.38752612824567	1.37640040761925e-06	0.000157297364893276	0.000137742071926315	3742	tags=63%, list=18%, signal=52%	27079/84881/54433/79922/55651/51106/2091/63899/285367/1736/79066/55695/27292/4839/64216/92345/55006/113000/10436
BP	GO:0030488	tRNA methylation	39	0.594483106758742	2.27692384484724	1.96804418822192e-06	0.000221787646433787	0.000194214886995584	6345	tags=74%, list=31%, signal=51%	91801/11180/152992/115708/24140/3028/4234/63899/84705/79828/144233/63892/221078/55006/25821/158234/55798/54482/51605/54888/131965/79979/55621/54931/55152/93587/9836/51504/6894
BP	GO:0032757	positive regulation of interleukin-8 production	62	-0.507414880298072	-2.20061767071562	2.20135549113071e-06	0.000244682170616912	0.000214263151624113	5293	tags=53%, list=26%, signal=40%	11027/338322/336/2658/1116/8772/10542/7097/2152/2867/929/53342/3952/3929/7124/5861/6850/1649/64127/64581/3553/29108/7100/57506/2150/7099/3303/51311/6774/7096/10394/965/1991
MF	GO:0004386	helicase activity	149	0.394287282099919	1.95011881467032	2.308166191598e-06	0.000249929213067663	0.000218857878936565	6025	tags=50%, list=30%, signal=35%	1663/54606/57647/50485/79039/6596/1973/63922/1974/8607/55661/25788/7486/57696/5983/51202/9188/55794/10856/56916/1107/1665/54555/8438/9044/4175/1763/2547/84515/6594/8458/56897/9416/54514/1653/4176/57634/4172/2071/4173/89797/170506/165545/6597/10847/317781/11325/10721/55601/57062/4343/1655/5985/79132/1654/9775/90957/10212/4174/9400/23132/9931/60625/8449/113510/8886/51750/1660/11218/5984/84181/57697…
MF	GO:0019843	rRNA binding	61	0.515903667916584	2.17776782980009	2.31016649988597e-06	0.000249929213067663	0.000218857878936565	5860	tags=67%, list=29%, signal=48%	6136/29074/51335/55037/6191/84881/2971/6203/51204/65003/9188/55794/6132/1938/6188/51373/84678/64963/23212/23107/64968/55052/51081/6143/6193/26284/6175/6125/10436/79159/6205/6208/4869/54948/6147/6207/6167/55299/22868/130916/84154
CC	GO:0015935	small ribosomal subunit	67	0.50365253952202	2.19009731525981	3.29840310549144e-06	0.000352147931552073	0.000308368711385972	4353	tags=51%, list=21%, signal=40%	6191/6187/7818/6228/3040/51116/6203/64949/28973/6227/6188/6209/64951/51373/6223/83939/60488/64963/23107/6217/64968/64969/28977/51081/10240/6193/6233/6205/6208/6234/9636/55173/4869/65993
BP	GO:0052547	regulation of peptidase activity	425	-0.279422887867266	-1.62505298547055	4.79675238665776e-06	0.000505465569679754	0.000442625818317701	4640	tags=32%, list=23%, signal=25%	1509/331/11005/8772/6197/10542/207/9314/1470/80759/7077/2192/2152/3053/84630/327657/84168/23385/7422/5743/25824/12/5266/1942/4804/7124/3697/26952/3699/9475/440068/10017/8996/831/409/6653/6850/1294/5045/2335/4504/89780/140902/3717/27344/114548/2903/58484/1476/7057/5275/114769/4155/117166/6195/7448/140686/6906/6407/10047/2810/355/347365/9447/340485/728113/2168/8530/387/5062/5978/5273/637/1800/334/6…
BP	GO:0006260	DNA replication	250	0.329432673253185	1.7590884006316	6.64912559447077e-06	0.000691679552224818	0.000605689578443694	5959	tags=41%, list=29%, signal=30%	1663/50485/23594/3399/83743/3980/54107/63922/54617/55218/4784/9093/58525/7486/2069/5983/116028/6117/3978/9188/5427/51659/7126/8914/23649/6749/5428/8412/84296/898/8882/64318/7157/4175/1763/5557/23560/10293/29803/26271/56897/890/11232/9416/5981/4176/5931/4172/5424/346673/4173/466/6118/51053/6419/345643/3159/10721/92675/11124/4678/5001/5985/5928/10919/57695/92667/6241/253714/30968/5429/3265/114799/2…
MF	GO:0051536	iron-sulfur cluster binding	62	0.497288685058112	2.10082124820645	7.25359155760448e-06	0.000735695523730034	0.000644233460708292	6289	tags=61%, list=31%, signal=43%	1663/55316/4723/57019/54901/4595/6188/150209/23479/1763/6059/493856/55253/4729/2395/64789/5471/51654/5424/11019/50/91543/24137/317671/4913/80224/9054/374291/81689/4682/2230/55140/51750/5422/7386/7498/27247/2110
MF	GO:0051540	metal cluster binding	62	0.497288685058112	2.10082124820645	7.25359155760448e-06	0.000735695523730034	0.000644233460708292	6289	tags=61%, list=31%, signal=43%	1663/55316/4723/57019/54901/4595/6188/150209/23479/1763/6059/493856/55253/4729/2395/64789/5471/51654/5424/11019/50/91543/24137/317671/4913/80224/9054/374291/81689/4682/2230/55140/51750/5422/7386/7498/27247/2110
BP	GO:0032677	regulation of interleukin-8 production	82	-0.436961839618975	-2.00906062614784	7.68145522003482e-06	0.000769473180930402	0.000673811861406563	5293	tags=49%, list=26%, signal=36%	11027/338322/336/2658/1116/8772/10542/7097/9314/2152/2867/929/53342/3952/3929/602/7124/5861/6850/1649/112744/64127/5788/64581/27202/3553/29108/7100/57506/2150/7099/3303/10333/51311/6774/7096/10394/965/671/1991
BP	GO:0000460	maturation of 5.8S rRNA	34	0.59465172382182	2.23988031319412	9.1049506585099e-06	0.000900945971257919	0.000788939883760486	5576	tags=71%, list=27%, signal=51%	10171/9875/55759/84549/81887/65095/6227/10200/10799/23212/23404/29777/11340/23016/79033/112479/5394/79707/23246/27340/8602/51018/3692/117246
BP	GO:0000469	cleavage involved in rRNA processing	27	0.646092070393396	2.24904395470591	1.02443274616981e-05	0.00100147557860504	0.000876971596277264	5168	tags=74%, list=25%, signal=55%	10171/65095/55651/6227/28987/10799/23212/23404/29777/11340/23016/79033/112479/5394/79707/88745/23246/27340/8602/9790
BP	GO:0006909	phagocytosis	224	-0.322119315905424	-1.73785064458016	1.04525904752764e-05	0.00100967046567134	0.000884147690577888	4195	tags=33%, list=21%, signal=26%	2268/929/5322/8678/19/3952/5880/3929/998/3984/7124/3385/1265/55423/54209/55198/6850/5582/134/3601/5914/7057/84162/729230/22841/558/343702/51454/200576/3690/23603/201294/199/8547/114786/1201/6556/64127/2209/5788/9844/389668/64581/3553/140885/3689/7305/5795/2934/3688/4067/5728/29108/5290/8291/4627/2358/2150/5657/7099/7087/722/146722/5175/22918/306/1089/9936/1130/5873/566/1991/4153
BP	GO:0000462	maturation of SSU-rRNA from tricistronic rRNA transcript (SSU-rRNA, 5.8S rRNA, LSU-rRNA)	33	0.607609508419493	2.27390367779092	1.11955646205494e-05	0.00106871542742515	0.000935852150943761	5789	tags=70%, list=28%, signal=50%	10171/705/57647/65095/55127/6227/9277/6223/64963/10799/23212/6217/29777/55813/88745/6208/57050/90121/27340/8602/9790/5822/6202
BP	GO:0019731	antibacterial humoral response	43	-0.543502192075487	-2.19333448033198	1.15581092567243e-05	0.00107799113235249	0.000943974695247887	2525	tags=37%, list=12%, signal=33%	140686/6407/354/64127/5225/6590/259240/1669/1668/140832/1511/5650/51297/4057/1991/820
BP	GO:0061844	antimicrobial humoral immune response mediated by antimicrobial peptide	66	-0.474438694236859	-2.08341497381467	1.15584457129241e-05	0.00107799113235249	0.000943974695247887	2656	tags=42%, list=13%, signal=37%	4283/11005/4589/25818/130120/283/3576/1673/5068/114771/112744/354/140850/64127/10407/3605/5225/2919/8993/1669/1668/5650/51297/6280/4057/1991/6283/820
BP	GO:0042273	ribosomal large subunit biogenesis	67	0.487742578177006	2.12091397775362	1.21853061289973e-05	0.00112354061284869	0.000983861439841291	5860	tags=58%, list=29%, signal=42%	51154/9875/6169/285855/4931/55759/2971/6122/84549/81887/51491/55651/55794/84365/140801/23560/9045/4839/23212/55052/10969/4736/6175/79707/6125/23246/6130/6128/9326/4869/6147/26156/51018/3692/117246/55299/8886/22868/84154
CC	GO:0001650	fibrillar center	131	0.393701089895439	1.91580980254673	1.32514571683874e-05	0.00120236078659748	0.00105288264721573	5285	tags=43%, list=26%, signal=32%	9618/1663/10528/55536/10892/9875/23594/6875/54433/10557/27244/7343/1875/8615/55127/6615/2091/4841/1736/56924/26747/55339/5195/10469/9020/27330/3215/9937/11340/51602/64425/10522/51386/3815/55786/9825/8204/91543/54496/26517/1936/30851/27301/2272/9743/1601/7430/7334/814/9013/27063/84268/3988/79980/55810/219736
BP	GO:0009620	response to fungus	57	-0.493746153793036	-2.10690324277384	1.33365135313992e-05	0.00120236078659748	0.00105288264721573	1827	tags=51%, list=9%, signal=46%	3273/387695/55223/93978/338322/5806/5322/503841/6850/383/1113/57817/3605/64581/9958/338339/6279/7099/6688/26253/26525/1669/1668/1511/6280/4353/4057/1991/6283
BP	GO:0052548	regulation of endopeptidase activity	399	-0.280086132152852	-1.62012120292183	1.34997867241388e-05	0.00120370625801826	0.00105406084890615	4726	tags=33%, list=23%, signal=26%	8743/5973/1509/331/11005/8772/6197/10542/207/9314/1470/80759/7077/2152/3053/84630/327657/23385/7422/5743/25824/12/5266/1942/4804/7124/3697/26952/3699/9475/440068/10017/8996/831/409/6653/6850/1294/5045/4504/89780/3717/27344/114548/2903/58484/1476/7057/5275/114769/4155/117166/6195/7448/140686/6906/6407/10047/2810/355/347365/9447/340485/728113/2168/8530/387/5062/5978/5273/637/1800/334/10816/144568/4…
BP	GO:0000466	maturation of 5.8S rRNA from tricistronic rRNA transcript (SSU-rRNA, 5.8S rRNA, LSU-rRNA)	24	0.647896421111208	2.19205727938433	1.40923445540925e-05	0.00124288351860768	0.0010883675713973	3803	tags=67%, list=19%, signal=54%	10171/9875/55759/65095/6227/10799/23212/23404/29777/11340/23016/79033/112479/5394/79707/23246
CC	GO:0140534	endoplasmic reticulum protein-containing complex	116	0.402492767725074	1.90845901396925	1.49189509471032e-05	0.00130163836542791	0.0011398179840741	7039	tags=56%, list=35%, signal=37%	84992/23753/23457/6721/58477/23193/58505/3638/10525/811/10130/5283/550/1650/28972/29927/2081/79139/54941/51594/51227/165679/93183/51604/200185/8733/5033/11231/284361/10952/9183/2132/60561/51035/11124/51234/9789/6261/7415/2923/51237/6748/10026/94101/567/91319/10328/51141/83460/7186/3703/5479/23065/23480/11277/5034/94005/84447/746/6185/7184/128869/81502/1603/6184
BP	GO:0002237	response to molecule of bacterial origin	334	-0.286523359759063	-1.63128190729222	1.76854493938735e-05	0.00152659294023286	0.0013368060852032	4516	tags=32%, list=22%, signal=25%	2706/1440/6197/55970/207/7097/6868/4091/5105/929/19/5743/3654/3929/7124/3592/496/440068/4842/54209/3148/79577/117854/57162/3576/4049/10068/1051/6403/3717/342979/4016/23097/383/114548/2679/5914/3454/10318/5724/5976/133/114769/249/558/80149/57817/1544/10221/10804/6648/5737/6556/9536/64127/4435/7133/387/100133941/1604/7189/338/6348/23118/11213/7079/2678/3553/140885/1439/6590/22900/23643/4851/4067/29…
BP	GO:0090287	regulation of cellular response to growth factor stimulus	266	-0.308622552448874	-1.70585960846707	1.81481900599045e-05	0.00155004646469542	0.0013573438548959	4678	tags=35%, list=23%, signal=27%	650/331/5526/54361/56963/4036/859/2249/6868/7041/25928/4091/8823/2246/94/8646/51592/4804/3592/8200/8425/81848/6653/2887/6386/64750/4504/3175/10251/7080/7057/64094/405/4853/7471/117166/90993/7448/2200/3690/64399/79812/9719/7021/10140/112744/55612/493/4435/3678/57154/58533/1499/57045/63978/116844/2817/114990/23390/10816/2033/5291/55959/3553/2280/6497/3516/2297/53918/3091/2247/4851/9480/183/64102/93…
BP	GO:0006281	DNA repair	469	0.283892235103735	1.61582823045317	1.99165530637901e-05	0.00168336366207909	0.0014740869866292	4841	tags=33%, list=24%, signal=26%	375757/1663/580/9643/84501/54929/56907/121642/50485/4436/6996/4968/3980/25988/11315/8313/4862/54617/55775/23028/91875/55218/57109/8607/2178/25788/7486/2968/86/5983/11200/10155/51444/116028/2176/6117/3978/5427/10856/79068/51659/4841/56916/4292/10445/9156/8914/472/2521/2271/4595/6188/6749/5428/4439/84296/26122/4798/125476/3364/8438/4255/4221/79661/7157/4175/1763/2547/55339/84515/1642/10293/80311/29…
CC	GO:0042788	polysomal ribosome	32	0.597732608420949	2.21441378271292	2.12900772486917e-05	0.00178090398758644	0.00155950104643157	4111	tags=50%, list=20%, signal=40%	6169/6141/6142/6228/6132/6227/8667/1938/25873/6161/4736/6143/23367/6130/6234/6128
BP	GO:0032496	response to lipopolysaccharide	319	-0.291861173946539	-1.64576653103482	2.1914432997952e-05	0.00181442560556512	0.00158885523884184	4516	tags=32%, list=22%, signal=26%	2706/1440/6197/55970/207/7097/6868/4091/5105/929/19/5743/3654/3929/7124/3592/496/440068/4842/54209/3148/79577/117854/57162/3576/4049/10068/1051/6403/3717/342979/4016/23097/383/114548/2679/5914/3454/10318/5724/5976/133/114769/249/558/80149/57817/1544/10221/10804/6648/5737/6556/9536/64127/4435/7133/387/1604/7189/338/6348/23118/11213/7079/2678/3553/140885/1439/6590/22900/23643/4851/4067/29108/7412/5…
BP	GO:0032637	interleukin-8 production	83	-0.435600950114506	-2.01209481247416	2.29127345428915e-05	0.00187791846546487	0.00164445463226494	5375	tags=49%, list=26%, signal=37%	64922/11027/338322/336/2658/1116/8772/10542/7097/9314/2152/2867/929/53342/3952/3929/602/7124/5861/6850/1649/112744/64127/5788/64581/27202/3553/29108/7100/57506/2150/7099/3303/10333/51311/6774/7096/10394/965/671/1991
BP	GO:0006953	acute-phase response	48	-0.51075120098963	-2.09394771440254	2.47486735301557e-05	0.00200810737023683	0.0017584583824058	4043	tags=50%, list=20%, signal=40%	5743/3929/12/7124/130120/1051/2335/6291/57817/5068/9536/3240/7036/3553/325/5004/3630/5265/6774/5005/3570/2157/4153/3934
BP	GO:0006403	RNA localization	192	0.341607562549799	1.76204339514157	2.7242546641011e-05	0.00218190542636519	0.00191064977076204	5689	tags=43%, list=28%, signal=31%	79228/29074/636/54847/84248/10574/8607/23279/129401/144983/55795/81929/29107/55651/10575/10657/10856/2091/4927/55706/55746/1736/6396/4686/472/348995/10576/56648/23165/11260/6432/23404/23225/7514/84271/10204/5901/51602/10694/57122/92345/23180/7203/24148/170506/64901/84321/51808/130132/10482/57510/9688/5394/9793/55011/23293/8086/10073/11052/10128/9326/4869/7528/908/5433/51213/9775/10212/9908/54888/…
BP	GO:0032611	interleukin-1 beta production	92	-0.410955464003105	-1.92699687850922	2.77184135247735e-05	0.00218190542636519	0.00191064977076204	3815	tags=41%, list=19%, signal=34%	7124/440068/54209/409/353514/3717/114548/58484/114769/80149/80772/9447/64127/260434/3605/6348/91662/64581/140885/6363/7305/51738/22900/4210/29108/5004/2150/7099/10333/51311/1992/6774/1903/841/59082/5005/11006/566
BP	GO:0032651	regulation of interleukin-1 beta production	92	-0.410955464003105	-1.92699687850922	2.77184135247735e-05	0.00218190542636519	0.00191064977076204	3815	tags=41%, list=19%, signal=34%	7124/440068/54209/409/353514/3717/114548/58484/114769/80149/80772/9447/64127/260434/3605/6348/91662/64581/140885/6363/7305/51738/22900/4210/29108/5004/2150/7099/10333/51311/1992/6774/1903/841/59082/5005/11006/566
CC	GO:0098687	chromosomal region	304	0.303675729817365	1.64876245516183	2.80948532107428e-05	0.00218190542636519	0.00191064977076204	5268	tags=36%, list=26%, signal=27%	55655/79228/4436/91687/27085/9918/699/54433/7272/23028/23279/7486/5905/81929/11200/6117/9894/6615/55651/9735/2491/55746/284257/6396/472/1058/54908/4221/5501/10734/4175/1763/91272/2547/348995/1642/10428/197370/55693/115426/79723/7514/56897/79172/24144/4176/10635/328/4172/11130/5424/83540/7515/57122/64946/8379/79019/4173/170506/81930/11339/84321/7158/6118/79677/9183/9793/10320/1788/220134/5001/2329…
BP	GO:1990266	neutrophil migration	114	-0.38267576231681	-1.86548526194203	2.82351577234835e-05	0.00218190542636519	0.00191064977076204	4263	tags=37%, list=21%, signal=29%	6366/2529/5880/3929/90550/54210/3576/6850/57126/6359/7042/1441/57580/200576/3579/6364/64127/7369/6369/3577/1800/414062/6360/6348/23604/27202/6363/3689/9353/101/51135/5657/6279/3554/2919/89766/728/158747/5175/51192/6280/6283
BP	GO:0019221	cytokine-mediated signaling pathway	440	-0.263787194584554	-1.54318341806189	2.86444019162242e-05	0.00219264789762493	0.00192005673221959	5649	tags=39%, list=28%, signal=29%	5618/10563/1271/3987/8764/10288/3556/5770/7128/29110/3559/3452/3659/11025/9180/5777/11027/79155/10673/2859/284/83643/8877/133396/10581/10555/3574/65125/3977/163702/6654/2322/5155/26065/4283/2532/6387/55504/8772/1440/1238/7187/207/3467/6868/1230/2152/6366/7293/3598/55540/3952/3654/3557/23236/3856/9111/7124/2180/54209/8996/51208/3718/117854/9252/3576/55198/6850/353514/4504/6359/2131/103/3460/2185/3…
BP	GO:0031640	killing of cells of other organism	63	-0.465866418359072	-2.02381064910351	2.93200175152126e-05	0.00222338899176107	0.00194697607700624	4439	tags=38%, list=22%, signal=30%	4589/81494/3080/400830/130120/54210/6850/383/1113/57817/1673/114771/64581/245939/2150/8993/1669/1668/1511/4057/566/1991/6283/820
BP	GO:0010951	negative regulation of endopeptidase activity	235	-0.30876739291804	-1.6857601276978	3.34789626570394e-05	0.00251526206480757	0.00220256333269996	4689	tags=34%, list=23%, signal=27%	5973/331/11005/6197/10542/207/9314/1470/7077/3053/327657/7422/5743/25824/12/5266/7124/3697/26952/3699/440068/8996/831/409/6653/1294/5045/4504/27344/1476/7057/5275/114769/117166/6195/7448/140686/6906/10047/2810/347365/728113/2168/8530/5062/5273/1800/334/10816/144568/5055/7079/4671/1475/6590/22900/5858/183/83596/3698/259240/5265/404203/96459/4193/8740/4318/5271/1992/1032/117584/646424/5268/59082/13…
BP	GO:0000723	telomere maintenance	124	0.377313700524658	1.81866730840145	4.32836476592174e-05	0.00322205061565954	0.00282148355093885	5214	tags=40%, list=26%, signal=30%	50485/54433/10574/7486/6117/9894/55651/10575/4609/1736/9156/472/4216/898/3364/3184/1763/2547/10576/3326/225689/24144/5981/9937/328/10694/7515/92345/7203/170506/10039/6118/79677/5394/5588/23293/4751/9212/3104/65057/3183/908/7517/26272/79618/55869/3178/2237/54984
MF	GO:0016887	ATP hydrolysis activity	256	0.315324082311888	1.68892997616675	4.61153421844829e-05	0.00337322163181518	0.00295386090509612	5023	tags=36%, list=25%, signal=28%	1663/3796/54606/4643/57647/22836/79039/10058/1973/4931/54617/3312/5189/1974/3329/9361/9928/8607/55661/7486/23400/57696/51202/9188/55794/10856/56916/4292/495/1107/1665/51761/54555/10396/4621/8438/476/4175/1763/84515/64240/24/51606/11127/51182/56897/9416/54514/1653/4176/57130/5217/4172/2071/3833/10749/4173/89797/6782/5379/170506/81930/165545/10847/21/317781/9585/11325/55601/57062/22880/4343/1655/64…
BP	GO:0006959	humoral immune response	220	-0.315875087905717	-1.6985799501015	4.61458714729461e-05	0.00337322163181518	0.00295386090509612	3986	tags=31%, list=20%, signal=25%	602/25818/5266/7124/130120/966/54210/54209/283/3576/4049/124976/733/3448/3456/1379/3075/4853/729230/1673/140686/6407/5068/114771/8547/112744/7030/6556/354/140850/64127/10407/5788/3426/3605/1604/5646/5225/3553/3516/6590/7942/4851/325/3446/5657/259240/26525/722/2919/8993/1378/1669/1668/51279/140832/1511/5650/51297/6280/732/4179/4057/566/1991/6283/4153/820
CC	GO:0005758	mitochondrial intermembrane space	80	0.438815076887057	1.98896944895041	4.83896216405456e-05	0.00350565526778024	0.00306983032024138	6188	tags=48%, list=30%, signal=33%	26235/11315/131474/26515/25996/7064/57019/204/55750/4702/10456/1841/10131/117145/402/51287/400916/221154/1678/10628/9131/1371/54205/26517/26520/6647/6472/30968/90639/84902/57486/824/100287932/87178/4653/79145/6821/6622
BP	GO:0033044	regulation of chromosome organization	173	0.348241264048208	1.76155513624217	5.02327888882503e-05	0.0035850288284341	0.00313933611716334	4971	tags=38%, list=24%, signal=29%	1663/51433/8881/8313/699/7272/10574/55795/55755/10155/116028/83852/10575/8697/9735/4609/1736/51535/472/54908/4216/3184/57343/8260/4137/10576/9700/84101/26271/225689/11130/10694/7515/92345/54737/8379/7203/246184/9787/170506/51529/51451/6421/6419/9183/5394/5588/23293/4751/9212/22880/701/65057/4085/3183/908/7517/26272/8452/79618/9184/55869/29945/201161/3178
MF	GO:0008236	serine-type peptidase activity	181	-0.329624179857052	-1.72690783846107	5.03689039242651e-05	0.0035850288284341	0.00313933611716334	3451	tags=29%, list=17%, signal=25%	4313/344805/1362/5045/51032/11202/7113/3818/80975/9407/49/1804/649/1200/4312/63036/4327/3817/646960/146547/1636/440387/83752/354/255738/10136/3426/5646/5949/5327/3240/389208/162494/9622/26085/136242/1520/9028/3249/101/3250/5657/4317/203100/4318/51279/1511/5650/132724/4057/566/1991/4314
CC	GO:0120114	Sm-like protein family complex	52	0.503628374311556	2.06677439541086	5.42203967608012e-05	0.00382560260275774	0.00335000163053005	4442	tags=48%, list=22%, signal=38%	10907/54960/83443/6606/54957/6607/51631/10465/50628/8487/11171/51634/9416/26121/24148/9343/55692/25929/10594/25980/10946/10713/55015/27336/1207
MF	GO:0140657	ATP-dependent activity	484	0.267065667846654	1.52695091434564	5.48231962005861e-05	0.00383478805147893	0.00335804513932809	4843	tags=31%, list=24%, signal=24%	10999/1663/3796/54606/4643/57647/50485/22836/4436/79039/6596/11194/6296/10058/1973/23457/4931/55930/63922/54617/3312/5189/1974/3329/9361/9928/8607/55661/25788/7486/23400/57696/5983/51202/127124/9188/55794/10856/23305/4624/4642/56916/4292/116285/495/1107/1665/8701/8192/51761/4439/5704/1778/54555/10396/4621/8438/9044/5244/476/7157/4175/1763/2547/84515/64240/6594/1185/24/51606/4430/11127/51182/8458/…
BP	GO:0098742	cell-cell adhesion via plasma-membrane adhesion molecules	257	-0.296747988301118	-1.63427505032734	5.7589975070492e-05	0.00399388938223908	0.0034973669071149	5016	tags=37%, list=25%, signal=28%	56131/56141/1048/57451/57526/4072/5817/8404/65125/94030/650/1600/5979/54510/214/9314/2195/56107/55714/128434/56145/2239/221935/22871/11122/3557/10205/91156/27328/56124/8832/9073/1830/56108/51208/5098/7216/57126/6403/4099/56123/91179/91624/64405/7042/56139/120114/60437/149461/9071/1366/4155/27032/56143/56121/5068/49861/84628/9752/284021/7369/56134/29930/133418/64101/23767/56103/634/56137/56146/368…
BP	GO:1904645	response to amyloid-beta	49	-0.493420258976073	-2.0264864140214	6.91381951751538e-05	0.00475412979365422	0.0041630938218759	3816	tags=43%, list=19%, signal=35%	4804/1139/54209/4313/773/2309/774/5663/58533/10018/10135/7412/2358/7099/2915/10333/4318/3383/781/3934/4314
BP	GO:0032612	interleukin-1 production	107	-0.388589819701226	-1.86019941673781	7.20459192169927e-05	0.00486446722852103	0.0042597140475224	3815	tags=38%, list=19%, signal=31%	7124/440068/54209/409/353514/3717/114548/58484/114769/80149/80772/9447/64127/260434/3605/6348/634/91662/64581/140885/6363/7305/51738/22900/4210/29108/5004/2150/7099/116337/10333/51311/1992/6774/1903/841/59082/5005/11006/7850/566
BP	GO:0032652	regulation of interleukin-1 production	107	-0.388589819701226	-1.86019941673781	7.20459192169927e-05	0.00486446722852103	0.0042597140475224	3815	tags=38%, list=19%, signal=31%	7124/440068/54209/409/353514/3717/114548/58484/114769/80149/80772/9447/64127/260434/3605/6348/634/91662/64581/140885/6363/7305/51738/22900/4210/29108/5004/2150/7099/116337/10333/51311/1992/6774/1903/841/59082/5005/11006/7850/566
BP	GO:0043410	positive regulation of MAPK cascade	452	-0.259614153836797	-1.52421789108701	7.27791444319929e-05	0.00486446722852103	0.0042597140475224	4790	tags=32%, list=23%, signal=25%	2322/1116/5155/650/23779/348/22943/5979/116/5154/55504/7187/2249/7077/1230/8826/7046/6366/4835/146/5322/2246/128239/7422/3952/3654/23236/9175/998/388121/1942/11211/7124/56940/1139/9475/5606/57161/54209/1399/409/284340/6850/353514/6386/4055/6464/4504/6359/9867/2185/242/846/653361/7042/7010/7057/1813/5608/4853/152007/5320/3375/80149/155/23542/3481/4342/9283/9518/128853/1647/768211/5663/2911/3976/64…
CC	GO:0000228	nuclear chromosome	188	0.331572584877246	1.70821942397065	7.41227203982055e-05	0.00486446722852103	0.0042597140475224	6743	tags=53%, list=33%, signal=36%	375757/50485/23594/10609/54107/9918/54617/8607/86/6117/5427/10856/51659/56916/4292/10445/8914/26747/84365/7283/23649/4439/57820/84296/4798/125476/3364/10734/4175/5557/83637/29803/23212/7329/120/22920/3065/4176/57634/4172/5424/4173/10933/6118/10847/56655/8295/1104/10592/5001/4751/256126/84312/5928/253714/11052/3306/10128/7528/25777/64785/4174/55869/63979/5425/9031/84083/283899/54984/9126/3725/2989…
BP	GO:0032635	interleukin-6 production	135	-0.355312039882385	-1.77911682292871	7.43398984886132e-05	0.00486446722852103	0.0042597140475224	4064	tags=34%, list=20%, signal=27%	53342/3952/3603/3929/7124/8832/54209/409/6850/353514/1051/5724/4155/80149/199/112744/64127/3605/7189/90865/23765/91662/64581/11213/27202/3553/140885/7305/51738/29108/5004/57506/2150/7099/85480/55122/4317/26525/10333/51311/6774/7096/11006/3570/671/8808
BP	GO:0032675	regulation of interleukin-6 production	135	-0.355312039882385	-1.77911682292871	7.43398984886132e-05	0.00486446722852103	0.0042597140475224	4064	tags=34%, list=20%, signal=27%	53342/3952/3603/3929/7124/8832/54209/409/6850/353514/1051/5724/4155/80149/199/112744/64127/3605/7189/90865/23765/91662/64581/11213/27202/3553/140885/7305/51738/29108/5004/57506/2150/7099/85480/55122/4317/26525/10333/51311/6774/7096/11006/3570/671/8808
BP	GO:0031279	regulation of cyclase activity	51	-0.489524376611088	-2.03251344681088	7.59388866998209e-05	0.00492934501345877	0.00431652619135824	4545	tags=43%, list=22%, signal=34%	2912/2980/801/7077/2978/56413/4842/1813/729230/1814/1394/1816/2773/79849/776/2587/53829/10486/775/10487/2913/1432
CC	GO:0101003	ficolin-1-rich granule membrane	58	-0.464651212803401	-1.99385966060186	7.86065727349555e-05	0.00506201373945578	0.00443270147001629	4033	tags=45%, list=20%, signal=36%	5317/127829/8778/10159/2204/5799/2357/6556/387/5273/1604/23218/3687/140885/3689/338339/79930/23114/101/2358/3920/8972/1378/22918/965/6515
MF	GO:0017171	serine hydrolase activity	185	-0.322355076140416	-1.68415762753053	8.72269380216553e-05	0.00557290846541505	0.0048800814889861	4092	tags=32%, list=20%, signal=26%	3816/2155/25818/43/360200/3083/4313/344805/1362/5045/51032/11202/7113/3818/80975/9407/49/1804/649/1200/4312/63036/4327/3817/646960/146547/1636/440387/83752/354/255738/10136/3426/5646/5949/5327/3240/389208/162494/9622/26085/136242/1520/9028/3249/101/3250/5657/4317/203100/4318/51279/1511/5650/132724/4057/566/1991/4314
BP	GO:0032731	positive regulation of interleukin-1 beta production	58	-0.463007781040914	-1.98680754881158	8.83560406623226e-05	0.00560094464011004	0.0049046321913707	3377	tags=41%, list=17%, signal=35%	353514/3717/114548/58484/9447/64127/260434/3605/6348/91662/64581/6363/7305/22900/29108/5004/2150/7099/10333/51311/6774/841/5005/566
MF	GO:0030515	snoRNA binding	28	0.604230577455951	2.12233945113281	9.01233037290255e-05	0.00566868594152955	0.00496395185777986	5168	tags=68%, list=25%, signal=51%	10528/705/57647/54433/55127/55651/9188/1736/26747/9136/3669/4521/51602/55813/84309/10885/11164/8602/9790
BP	GO:0090501	RNA phosphodiester bond hydrolysis	139	0.362218549818171	1.78160202999285	9.09110576484836e-05	0.00567424862892151	0.00496882298888473	5556	tags=44%, list=27%, signal=32%	10171/23283/81608/10248/10557/55218/54059/80746/25996/28960/65095/129563/55651/6227/4686/9156/340554/2081/3669/28987/29102/10799/23212/10898/1478/23404/64852/29777/11051/11340/328/51367/29883/23016/79033/9924/112479/9337/5394/79707/10940/88745/23246/154197/23293/56915/80153/4343/60528/11052/6038/9941/27340/51728/2237/8602/9790/2021/11102/87178/23351
BP	GO:0097530	granulocyte migration	139	-0.35093448904636	-1.76081683915676	9.74452984338056e-05	0.00603565764497632	0.00528530144176928	4263	tags=35%, list=21%, signal=27%	6366/8288/2529/5880/3929/90550/54210/3576/284340/6850/57126/6359/7042/1441/7057/57580/200576/1435/3579/6364/64127/7369/3605/6369/3577/1800/414062/6360/6348/23604/27202/79647/6363/3689/9353/101/51135/5657/6279/3554/2919/89766/728/158747/5175/51192/6280/6283
BP	GO:0010608	posttranscriptional regulation of gene expression	479	0.265833481319141	1.51507990686953	9.83913185747592e-05	0.00604808453723937	0.00529618341610546	5479	tags=34%, list=27%, signal=25%	8507/85451/3315/8440/115024/8664/51335/8994/1019/84541/55037/400961/6191/6169/65094/84881/126374/89978/83759/8313/84769/1802/7188/1974/6895/468/6203/55795/10922/64410/4691/28960/23173/113251/129563/3609/54517/6146/51204/6470/57409/10657/9612/63899/811/285367/79068/26135/1736/79066/4292/5578/11140/4686/2521/8667/1938/163255/6188/55695/27335/90850/9238/10959/54555/54952/3184/83939/8890/10131/7157/6…
BP	GO:0032200	telomere organization	125	0.37275705800424	1.80052338284106	0.000100961691013301	0.00615942226227012	0.00539367957530497	5214	tags=39%, list=26%, signal=29%	50485/54433/10574/7486/6117/9894/55651/10575/4609/1736/9156/472/4216/898/3364/3184/1763/2547/10576/3326/225689/24144/5981/9937/328/10694/7515/92345/7203/170506/10039/6118/79677/5394/5588/23293/4751/9212/3104/65057/3183/908/7517/26272/79618/55869/3178/2237/54984
BP	GO:0033108	mitochondrial respiratory chain complex assembly	84	0.430932163318437	1.96190443786854	0.000104005441208998	0.00629776231320754	0.00551482111673792	7595	tags=58%, list=37%, signal=37%	55245/115209/617/131474/84275/90624/54902/25915/51204/4702/4714/5018/51287/54539/28958/29090/9131/55572/6341/4715/644096/90639/790955/80224/79133/374291/493753/29078/54949/25813/100303755/7386/4722/137682/4717/55967/79072/4724/4695/4728/4720/126328/4696/4719/6834/4718/4710/4708/728568
MF	GO:0004252	serine-type endopeptidase activity	164	-0.333628402825688	-1.72079867902044	0.000107484652453445	0.00644900804542955	0.00564726389822003	3451	tags=35%, list=17%, signal=30%	5648/203074/25823/2152/3816/2155/25818/360200/3083/4313/344805/5045/51032/11202/7113/3818/80975/9407/49/649/1200/4312/63036/4327/3817/646960/146547/440387/83752/354/255738/10136/3426/5646/5327/3240/389208/162494/9622/26085/136242/1520/9028/3249/101/3250/5657/4317/203100/4318/51279/1511/5650/132724/4057/566/1991/4314
BP	GO:0000959	mitochondrial RNA metabolic process	44	0.522460883277004	2.05542985002362	0.000108092814170375	0.00644900804542955	0.00564726389822003	5799	tags=59%, list=28%, signal=42%	84881/84275/3028/5442/10922/124454/51106/9238/80324/6182/57505/400916/10352/64216/51654/55006/25821/51095/60528/10128/79675/54931/87178/22868/130916/51067
BP	GO:0000387	spliceosomal snRNP assembly	27	0.602754100894504	2.09818465341257	0.000114602306024567	0.00678746796411194	0.00594364629785499	4442	tags=56%, list=22%, signal=44%	54960/6606/6607/50628/8487/9733/11171/26121/24148/27339/25929/10594/25980/54496/1207
BP	GO:0042756	drinking behavior	10	-0.793858657640479	-2.11536548162433	0.00011709397792017	0.00687400510892612	0.0060194250983033	2897	tags=70%, list=14%, signal=60%	1813/2019/3351/5020/183/5972/59272
BP	GO:0007005	mitochondrion organization	464	0.261041807013663	1.48579717838431	0.000118427891300032	0.00687400510892612	0.0060194250983033	6193	tags=39%, list=30%, signal=28%	2648/55245/65991/55210/291/56907/83858/23409/192111/5245/3980/115209/11315/22906/617/131474/90529/84795/84275/6721/10531/124997/3329/3028/9361/26515/5898/160140/9093/9531/10651/90624/23400/55186/54902/219293/25915/89941/51204/7037/55750/4702/10456/4714/55022/11140/10425/1723/10953/55735/728489/66008/4836/51537/664/79135/7157/1763/117145/10059/55154/4137/4534/10055/56993/10469/493856/5018/57602/84…
MF	GO:0008094	ATP-dependent activity, acting on DNA	106	0.3985460640156	1.87842167811866	0.000118604968603606	0.00687400510892612	0.0060194250983033	6025	tags=52%, list=30%, signal=37%	1663/50485/4436/6596/63922/54617/8607/25788/7486/5983/10856/56916/1107/4439/8438/9044/4175/1763/2547/84515/6594/8458/56897/5981/1653/4176/57634/4172/2071/4173/89797/170506/165545/6597/10847/10721/5985/5928/1654/7517/4174/9400/23132/84083/9126/113510/51750/1660/79915/399687/5984/84181/57697/2186/257218
BP	GO:0000470	maturation of LSU-rRNA	27	0.601766020344831	2.0947451489072	0.000120910517490894	0.00691873608112209	0.00605859509198839	5860	tags=74%, list=29%, signal=53%	9875/285855/55759/84549/81887/55651/84365/23560/4839/4736/79707/23246/6130/9326/26156/51018/3692/117246/8886/84154
BP	GO:0045861	negative regulation of proteolysis	325	-0.274304789347066	-1.55683754607449	0.000121082144875442	0.00691873608112209	0.00605859509198839	4504	tags=31%, list=22%, signal=24%	6197/10542/207/9314/1470/7077/3053/327657/7422/11345/5743/25824/12/5266/1942/7124/3697/26952/3699/440068/8996/831/409/6653/1294/5582/6386/5045/4504/140902/27344/51322/1476/7057/7471/5275/114769/117166/6195/7448/140686/6906/377630/10047/2810/5663/1201/347365/9529/728113/2168/8530/23429/9683/79094/5062/5273/1800/334/5327/10816/144568/56658/5055/7079/4671/1475/6590/22900/5858/183/83596/11011/3698/36…
BP	GO:0045761	regulation of adenylate cyclase activity	31	-0.567681873295476	-2.12458315741633	0.000133360418553868	0.00754056952876493	0.00660312187112116	4966	tags=55%, list=24%, signal=42%	4883/2912/7077/56413/1813/729230/1814/1394/1816/2773/776/2587/53829/10486/775/10487/2913
CC	GO:0061695	transferase complex, transferring phosphorus-containing groups	226	0.313741051336406	1.65041980166752	0.000133823269921389	0.00754056952876493	0.00660312187112116	5058	tags=36%, list=25%, signal=27%	2648/90/3667/1019/5255/93/6873/6875/5288/54107/8835/5636/8503/5442/5635/1021/5213/51755/2968/85417/84172/81887/5427/2960/5286/23649/661/5428/898/55718/5260/5557/5207/55697/171568/2081/2962/894/10621/5828/92/890/11232/5287/5565/6882/4172/2071/64425/5424/595/10983/6908/22863/5441/80349/5436/56655/2958/8295/6877/5214/5295/2965/5257/900/6878/5431/54457/130399/5433/1163/5440/64210/901/51728/9400/5425/…
BP	GO:0032755	positive regulation of interleukin-6 production	88	-0.398316302723168	-1.86403991905266	0.00014945275740129	0.00836317016244182	0.00732345635178733	6026	tags=50%, list=30%, signal=35%	8767/7474/5603/177/10288/3556/5452/11027/338322/400709/116/7097/53342/3952/3603/3929/7124/6850/353514/5724/4155/199/112744/64127/3605/7189/90865/23765/64581/3553/7305/29108/57506/2150/7099/85480/55122/4317/10333/51311/6774/7096/3570/8808
BP	GO:0010466	negative regulation of peptidase activity	243	-0.299036247419473	-1.63940708666342	0.000154225529436128	0.00857113661537497	0.00750556830348858	4689	tags=34%, list=23%, signal=26%	5973/331/11005/6197/10542/207/9314/1470/7077/3053/327657/7422/5743/25824/12/5266/7124/3697/26952/3699/440068/8996/831/409/6653/1294/5045/4504/140902/27344/1476/7057/5275/114769/117166/6195/7448/140686/6906/10047/2810/347365/728113/2168/8530/5062/5273/1800/334/10816/144568/5055/7079/4671/1475/6590/22900/5858/183/83596/3698/259240/5265/404203/96459/4193/8740/4318/5271/1992/1032/117584/646424/5268/5…
MF	GO:0015605	organophosphate ester transmembrane transporter activity	31	0.567781573043746	2.08640913709684	0.000167630498536778	0.00925274738181916	0.0081024408530129	3394	tags=42%, list=17%, signal=35%	291/10478/84275/284439/55186/63910/56262/51000/79085/54020/293/292/2030
BP	GO:0050829	defense response to Gram-negative bacterium	78	-0.410803647062473	-1.87522939699061	0.000176357359543311	0.00960471439824711	0.00841065114074024	4083	tags=36%, list=20%, signal=29%	503841/3929/400830/54210/54209/3148/6403/1113/5544/58985/1673/112744/6556/140850/3605/29108/245939/2150/7099/1669/1668/3570/1511/671/4057/566/1991/820
CC	GO:0000428	DNA-directed RNA polymerase complex	92	0.401194454899275	1.85912952993937	0.000176374469477301	0.00960471439824711	0.00841065114074024	4758	tags=38%, list=23%, signal=29%	2648/6873/6875/5442/2968/84172/2960/23649/661/55718/5557/171568/2962/10621/5828/6882/4172/2071/64425/6908/5441/80349/5436/2958/8295/6877/2965/6878/5431/54457/5433/5440/64210/51728/9400
BP	GO:1901214	regulation of neuron death	305	-0.271537671266876	-1.53115416242131	0.000178652963473789	0.00966393430417552	0.00846250879612687	3815	tags=30%, list=19%, signal=25%	7124/1981/8200/1139/10763/54209/4776/409/6653/5582/1051/4504/89780/2632/1630/6812/5700/2185/3717/7020/4099/134/7042/1649/5913/1113/2309/83741/7471/2019/558/2065/7015/2931/353116/1435/2020/947/7021/5663/1201/64802/6648/255738/4435/7133/5966/387/2914/5309/58533/1499/5978/2558/3981/27023/6348/5538/1385/4217/10018/4671/581/128866/7516/3689/80331/7305/56751/3091/29082/5290/835/101/6620/5170/120892/709…
MF	GO:0004527	exonuclease activity	76	0.427768521615544	1.90002866060131	0.000182632556927088	0.00976091839645243	0.00854743577391304	6643	tags=57%, list=33%, signal=38%	5169/55775/55218/57109/7486/25996/28960/129563/9156/5428/122618/3669/23404/64789/1653/9937/328/5424/5167/29883/23016/79033/9924/54840/112479/9337/5394/154197/56915/27301/92667/9941/1797/2237/87178/83940/5168/115752/11277/114034/10111/57472/23646
BP	GO:0030949	positive regulation of vascular endothelial growth factor receptor signaling pathway	12	-0.738925419598429	-2.11424808048488	0.000184286093898542	0.00976091839645243	0.00854743577391304	3422	tags=67%, list=17%, signal=56%	2887/4504/405/7448/3690/3678/3553/3091
BP	GO:0006310	DNA recombination	263	0.298648776267314	1.60253611586866	0.000184377033718439	0.00976091839645243	0.00854743577391304	5320	tags=35%, list=26%, signal=26%	3565/375757/51176/4436/3980/5896/54617/23028/3329/55218/8607/25788/7486/86/51444/116028/6117/6929/7037/10856/51659/4841/56916/4292/10445/9156/8914/472/2521/3575/4439/57820/84296/64919/4798/125476/3364/8438/4175/256006/2547/84515/958/80311/197370/55693/4176/10635/6932/328/4172/56941/9466/7515/84057/4173/10933/80762/23075/10039/7158/7374/6118/6421/79677/6778/10721/27301/196528/959/253714/7528/10213…
CC	GO:0055029	nuclear DNA-directed RNA polymerase complex	91	0.392046189278497	1.81589098577662	0.000185257756107182	0.00976091839645243	0.00854743577391304	4758	tags=37%, list=23%, signal=29%	2648/6873/6875/2968/84172/2960/23649/661/55718/5557/171568/2962/10621/5828/6882/4172/2071/64425/6908/5441/80349/5436/2958/8295/6877/2965/6878/5431/54457/5433/5440/64210/51728/9400
BP	GO:0050851	antigen receptor-mediated signaling pathway	159	0.336628489004515	1.68115064439003	0.000195059664618233	0.0102110588304022	0.00894161450711763	4827	tags=37%, list=24%, signal=29%	27242/100/115352/7294/1236/89857/10892/56244/148823/3932/57181/11126/3702/7535/10657/9840/5583/6188/975/59338/8890/121665/1967/930/8631/5335/4208/50852/952/596/5144/25/868/974/8525/23180/933/79037/916/695/8934/257144/8893/784/2534/3125/114625/2625/4773/29760/30968/7430/3123/931/3265/7334/26228/11118/4068
MF	GO:0008170	N-methyltransferase activity	79	0.412084009062273	1.86367357341753	0.000204300761552869	0.0106262588412819	0.00930519662943231	5354	tags=44%, list=26%, signal=33%	29104/3275/83852/84193/51106/2091/79066/56950/9739/27292/30827/10400/79723/51409/3276/64216/5409/54093/196483/80854/6419/10322/79918/54496/92342/27232/10919/2146/64754/150572/55170/55621/10196/80335/79813
BP	GO:0070129	regulation of mitochondrial translation	23	0.600976834922686	2.02059497294163	0.000207337112601244	0.0107154989276847	0.0093833423403178	5673	tags=74%, list=28%, signal=53%	51335/84881/84769/51204/63899/285367/23107/28958/10102/51654/708/6472/10128/92170/55005/54931/22868
CC	GO:0017053	transcription repressor complex	61	-0.444930764222468	-1.91605724097	0.000208789229309644	0.0107222519406231	0.00938925581505729	4287	tags=41%, list=21%, signal=32%	1488/2117/161882/139135/10438/6913/286826/195814/57708/57649/23013/5978/6497/3516/3068/7464/6907/55122/5926/9096/9759/6667/23186/51132/1991
MF	GO:0035325	Toll-like receptor binding	12	-0.731625955657774	-2.09336251177149	0.000214804426712375	0.010961780618517	0.00959900615894427	4444	tags=67%, list=22%, signal=52%	7097/6850/54472/23643/6279/10333/7096/6280
MF	GO:0004518	nuclease activity	193	0.323493979404727	1.67245302479756	0.000216604154852979	0.0109845382029817	0.00961893450827374	6793	tags=48%, list=33%, signal=32%	10171/5169/1776/4968/5896/10248/55775/10557/55218/57109/54059/80746/7486/25996/55728/28990/28960/81887/129563/116461/9156/6188/5428/1677/340554/122618/79661/1763/2081/3669/28987/29102/10799/23404/64789/1653/252969/9937/328/5424/7515/51367/5167/29883/23016/79033/9924/54840/112479/9337/6419/5394/10940/154197/23293/56915/27301/80153/92667/201164/60528/7517/6038/9941/1797/126549/4913/84083/2237/1777/…
CC	GO:0035577	azurophil granule membrane	54	-0.466134144530605	-1.94594800515577	0.00021867263038544	0.0110205572853879	0.0096504756789913	4469	tags=43%, list=22%, signal=33%	8895/23385/127829/401258/54918/6836/11010/5663/8876/2357/150372/326624/353189/2683/10043/80331/10970/9545/3920/154664/4680/1088/566
MF	GO:0048018	receptor ligand activity	451	-0.249863361952256	-1.46716547926932	0.000220294781361051	0.011033776888664	0.00966205181408118	6145	tags=38%, list=30%, signal=27%	8822/2764/258/10435/2797/3606/58191/2691/181/338872/7474/3445/9210/151449/2488/268/4192/10563/1442/80031/885/387695/347148/5367/3452/551/5539/6781/26585/9966/10673/375704/4803/2668/8744/54097/55258/100141515/10675/51052/2657/9365/2658/685/3574/5155/8743/4283/650/83729/22943/6387/116/5154/54361/1440/2980/3467/2249/1443/57152/6366/7483/3714/8823/117579/2246/7422/53342/7038/3952/3557/3603/10501/4852…
MF	GO:0015215	nucleotide transmembrane transporter activity	26	0.581702229737476	1.99401613268055	0.000227388739815187	0.0112488145787445	0.00985035590292615	3394	tags=46%, list=17%, signal=39%	291/10478/84275/284439/55186/63910/56262/51000/79085/293/292/2030
BP	GO:0062125	regulation of mitochondrial gene expression	26	0.581030057911319	1.9917119959646	0.000227388739815187	0.0112488145787445	0.00985035590292615	5673	tags=69%, list=28%, signal=50%	51335/84881/84769/51204/63899/285367/23107/400916/28958/10102/51654/708/6472/10128/92170/55005/54931/22868
CC	GO:0005775	vacuolar lumen	165	-0.32894388065516	-1.69616713782137	0.00022874715374573	0.0112488145787445	0.00985035590292615	5269	tags=38%, list=26%, signal=28%	2629/2720/196463/93100/10675/8635/2665/2512/4332/1509/5594/3425/1440/2444/2760/63827/2239/12/3614/6386/1462/4969/383/54472/5275/1200/2581/56729/3339/201294/6036/23593/6382/338/2817/1727/5538/23604/6385/9588/5611/1520/29108/10097/5657/9672/25801/3920/427/55313/10487/5005/1668/1511/671/176/2992/4353/566/1991/4958/10493
MF	GO:0016779	nucleotidyltransferase activity	109	0.373359512530623	1.7564055315082	0.00023374761657634	0.0114254708487977	0.0100050501705155	5856	tags=49%, list=29%, signal=35%	26015/132001/54107/90353/5442/9061/79693/84172/5427/1736/661/5428/55718/9060/5557/171568/10621/29925/64852/11232/4940/64425/25/5424/5441/8732/5436/23057/56655/10721/54974/2272/51095/11164/4939/5429/5431/5433/2592/5440/55149/51728/349565/29926/5434/4938/11128/201973/87178/57804/5422/10714/9477
BP	GO:0043628	ncRNA 3'-end processing	39	0.520577295996778	1.99385793282465	0.000244060011425296	0.0118581013934422	0.0103838958532666	4757	tags=51%, list=23%, signal=39%	3028/2091/6227/1736/25896/26024/23404/64852/11340/55656/23016/79033/112479/80789/5394/56915/51095/60528/541466/51728
BP	GO:0034134	toll-like receptor 2 signaling pathway	17	-0.661911233136288	-2.08787971404398	0.000246703362998435	0.0119092593398719	0.0104286938162935	6887	tags=94%, list=34%, signal=62%	114609/3146/1535/8767/7128/79155/7097/3654/118788/54209/9867/64127/4067/2150/10333/7096
BP	GO:0031123	RNA 3'-end processing	97	0.386104673961015	1.80665977968266	0.000248048413660137	0.0119092593398719	0.0104286938162935	5479	tags=40%, list=27%, signal=30%	23283/580/81608/3028/8189/2091/6227/1736/25896/4686/6829/55339/26024/7936/10898/1478/23404/64852/11051/11340/170506/55656/23016/79033/112479/80789/5394/56915/51095/60528/11052/5433/541466/55149/51728/26986/54931/79882/87178
BP	GO:0006284	base-excision repair	41	0.504415639377438	1.97150515881421	0.000249608393583529	0.011913661797275	0.0104325489578255	5146	tags=56%, list=25%, signal=42%	6996/4968/3980/7486/6117/3978/4595/6188/5428/79661/1763/252969/328/5424/7515/7374/6118/10721/27301/7507/4913/55170/2237
CC	GO:0000314	organellar small ribosomal subunit	28	0.584792921353861	2.05406534200594	0.000253354861029436	0.0119518682697258	0.0104660055810813	4353	tags=57%, list=21%, signal=45%	7818/51116/64949/28973/64951/51373/60488/64963/23107/64968/64969/28977/51081/10240/55173/65993
CC	GO:0005763	mitochondrial small ribosomal subunit	28	0.584792921353861	2.05406534200594	0.000253354861029436	0.0119518682697258	0.0104660055810813	4353	tags=57%, list=21%, signal=45%	7818/51116/64949/28973/64951/51373/60488/64963/23107/64968/64969/28977/51081/10240/55173/65993
MF	GO:0030545	signaling receptor regulator activity	499	-0.243072100837191	-1.43755420394569	0.000263870942586145	0.0123760047869594	0.0108374132184757	5488	tags=34%, list=27%, signal=25%	885/387695/347148/5367/3452/551/5539/51378/6781/26585/9966/10673/100462977/375704/4803/2668/8744/54097/55258/100141515/10675/51052/2657/9365/2658/685/3574/5155/8743/4283/650/83729/22943/6387/116/5154/54361/1440/2980/130576/3467/2249/1443/57152/6366/7483/3714/8823/117579/2246/7422/53342/7038/3952/3557/3603/10501/160065/4852/7124/3592/8200/100463289/56246/3148/66004/27006/1325/7252/4902/3576/4049/1…
BP	GO:0002183	cytoplasmic translational initiation	31	0.554988116555507	2.0393974238265	0.000270774365436677	0.0126268000066276	0.0110570294416066	6296	tags=65%, list=31%, signal=45%	8664/1973/1974/1939/8669/8667/27335/8666/8668/51386/23521/56339/8894/8665/10480/3646/8661/5936/28985/8891
MF	GO:0005549	odorant binding	101	-0.370398493468925	-1.75692678316765	0.000276972068139403	0.0128420077764749	0.0112454824658103	4152	tags=33%, list=20%, signal=26%	390144/219436/441608/120065/283160/390152/401427/26595/219477/26476/391107/403278/26341/26338/338675/219954/390181/390191/81341/79290/390157/79295/10798/81448/79310/128360/219982/390271/219447/120586/441911/441933/343406
BP	GO:0043270	positive regulation of ion transport	264	-0.28709421329273	-1.58444639320939	0.000278863083287493	0.0128562219192882	0.0112579294987475	5954	tags=39%, list=29%, signal=28%	805/5023/440699/8398/196527/6569/9456/2847/10991/3757/482/885/6536/1482/551/6781/11027/10768/5024/2668/117/65125/5155/4283/6532/6387/11261/10008/207/801/1230/6330/5865/3952/65266/552/342667/287/4842/54209/27092/9002/409/353514/4638/1051/6812/3460/3779/846/134/51083/9914/3747/1813/5608/5724/1756/729230/4887/5348/6865/5663/9001/9536/5020/776/3746/6348/22953/3759/3553/581/1080/1579/64805/7225/3060/4…
BP	GO:0032732	positive regulation of interleukin-1 production	68	-0.414092117952405	-1.83756306150184	0.00028306768139727	0.0129763342760308	0.0113631094227272	3377	tags=37%, list=17%, signal=31%	353514/3717/114548/58484/9447/64127/260434/3605/6348/91662/64581/6363/7305/22900/29108/5004/2150/7099/116337/10333/51311/6774/841/5005/566
CC	GO:0005844	polysome	65	0.433564454992048	1.86828481685148	0.000290810280912663	0.0132563742658728	0.0116083346904818	4111	tags=38%, list=20%, signal=31%	85451/6191/6169/6141/6142/6228/129563/811/6132/6227/10445/2521/8667/1938/6188/140801/25873/4733/6161/4736/6143/23367/6130/6234/6128
BP	GO:0030071	regulation of mitotic metaphase/anaphase transition	60	0.44200794814193	1.86436282749616	0.000294504785388868	0.0133497867522082	0.0116901340862973	4804	tags=45%, list=24%, signal=34%	51433/8881/699/7272/55795/55755/8697/9735/472/54908/9700/84101/26271/11130/8379/246184/9787/51529/51451/9183/9212/701/4085/7517/8452/9184/29945
BP	GO:0006450	regulation of translational fidelity	14	0.708867229497404	2.09856719518462	0.000317315100360421	0.0143038595795803	0.0125255960668587	3848	tags=71%, list=19%, signal=58%	6203/79693/23395/57176/57505/51654/112487/283459/6193/92675
BP	GO:0098787	mRNA cleavage involved in mRNA processing	14	0.707813016852819	2.09544624956799	0.000329923466600124	0.0147900497679194	0.0129513428296065	2688	tags=57%, list=13%, signal=50%	23283/81608/4686/2081/10898/1478/64852/11051
CC	GO:0005643	nuclear pore	76	0.414831539194555	1.8425661869982	0.000346093717321621	0.0154296946282837	0.0135114666970558	5849	tags=49%, list=29%, signal=35%	23039/23279/129401/55795/5905/81929/29107/4927/55706/55746/6396/3839/348995/56648/23165/11260/23225/10204/5901/57122/8379/64901/5902/10482/9688/10527/3843/8086/10073/4085/54830/79902/8498/23636/8888/84220/59343
BP	GO:0042116	macrophage activation	98	-0.364104694934406	-1.72402067254874	0.000359610628185329	0.0159447029349495	0.0139624488941672	3991	tags=38%, list=20%, signal=31%	3929/9111/7124/8832/54209/6850/3460/9867/3717/7057/80149/57817/199/6556/8530/5788/1050/6348/90865/56670/3689/7305/10135/8291/2358/120892/7099/8399/4317/10333/22904/7096/728/22918/671/1437/566
BP	GO:0050435	amyloid-beta metabolic process	54	-0.453509686266332	-1.89324528070662	0.00036997953857332	0.01625832584535	0.0142370820357423	4200	tags=43%, list=21%, signal=34%	23385/6253/8678/51471/1942/7124/1139/9475/6653/2931/5663/1636/9001/83464/102/10313/5972/55851/4311/6667/6093/1859/8301
BP	GO:0006691	leukotriene metabolic process	32	-0.538445217829628	-2.01785431692796	0.000370691432263958	0.01625832584535	0.0142370820357423	5208	tags=53%, list=26%, signal=40%	240/239/22949/7097/5322/6850/2679/92086/1800/2678/1579/91227/241/4051/4258/10394/8529
MF	GO:0051539	4 iron, 4 sulfur cluster binding	40	0.510195978400776	1.9800894326613	0.000372703237740717	0.0162586778012268	0.0142373902362753	6289	tags=62%, list=31%, signal=43%	1663/55316/4723/57019/54901/4595/1763/6059/55253/64789/5471/51654/5424/11019/50/91543/4913/80224/374291/4682/55140/51750/5422/27247/2110
BP	GO:0044070	regulation of anion transport	84	-0.401348778933763	-1.85499902518659	0.000375629946178857	0.0162654399228778	0.0142433116873273	5949	tags=51%, list=29%, signal=36%	766/8398/6569/10991/885/551/6781/285966/10768/2564/9900/2912/5999/3952/552/6850/1051/11255/6812/134/383/5608/5724/3351/5997/5663/9536/5020/3553/1080/1066/1579/183/3688/22925/2915/8399/6424/6529/59272/124935/8529/8074
MF	GO:0004536	deoxyribonuclease activity	54	0.45726839048089	1.89819338641149	0.000376867476645431	0.0162654399228778	0.0142433116873273	7126	tags=65%, list=35%, signal=42%	1776/5896/55218/9156/6188/1677/122618/1763/3669/64789/9937/328/5424/7515/54840/6419/27301/92667/7517/9941/84083/2237/1777/2021/1773/83940/2073/11277/10111/5932/23646/84464/80198/55345/2067
BP	GO:1901679	nucleotide transmembrane transport	19	0.643409099384205	2.05737606126798	0.000379685736539564	0.0163003707210689	0.0142738998699084	3009	tags=53%, list=15%, signal=45%	291/10478/84275/284439/55186/63910/56262/51000/293/292
BP	GO:0035584	calcium-mediated signaling using intracellular calcium source	20	-0.635028230691695	-2.09956827637312	0.000399497177660604	0.0170606321028323	0.0149396451479727	3256	tags=45%, list=16%, signal=38%	6403/2281/6364/5737/5788/5795/7412/2915/566
CC	GO:0031970	organelle envelope lumen	89	0.394409948909368	1.81441931692149	0.000430408405230263	0.0182844701572689	0.0160113349975435	5766	tags=43%, list=28%, signal=31%	26235/11315/131474/26515/25996/7064/57019/204/55750/4702/10456/1841/203068/10131/117145/402/51287/400916/221154/1678/10628/9131/1371/54205/26517/26520/6647/6472/30968/90639/84902/57486/824/100287932/87178/55749/4653/79145
BP	GO:0065002	intracellular protein transmembrane transport	50	0.464452060460135	1.89450296123136	0.000454484385350047	0.0192066994933869	0.0168189122868027	6206	tags=62%, list=30%, signal=43%	131474/5189/3329/728489/5195/5830/29927/10469/5191/5828/10452/29090/55670/9131/11231/10952/208/29103/10440/5193/9847/80273/100652748/134266/9697/9409/100287932/130617/131118/9804/23480
BP	GO:0006397	mRNA processing	412	0.267315037881353	1.5063555935779	0.000461317440168688	0.0193944544535168	0.0169833254493517	6453	tags=40%, list=32%, signal=28%	79228/23283/580/8233/55783/57661/84991/10907/81608/54960/83759/6431/202559/3312/58509/55225/23028/80746/144983/83443/51755/10432/4691/28960/51202/6606/10150/8189/9904/10657/116461/55234/54957/104/285367/6607/4841/79066/4686/1665/51645/9238/51631/8882/23076/10465/50628/6829/55339/8487/6427/9733/55285/2081/7936/11171/51634/10898/6432/26528/1478/10921/57060/8458/10915/64852/24144/9416/26121/1653/940…
BP	GO:0032890	regulation of organic acid transport	63	-0.421315982327508	-1.83027524215046	0.000468435556024674	0.0195921963999186	0.0171564840106704	4582	tags=46%, list=22%, signal=36%	9900/2912/207/5999/3952/552/2180/6850/11255/6812/134/383/7057/5608/3351/5997/5663/9536/5020/3553/1579/183/3688/22925/8399/6529/59272/124935/8529
MF	GO:0008175	tRNA methyltransferase activity	30	0.552166917683049	2.00957843506903	0.000486949914504776	0.0202192144391948	0.0177055508302174	6345	tags=67%, list=31%, signal=46%	91801/152992/24140/4234/63899/79828/144233/221078/55006/158234/55798/54482/54888/131965/79979/55621/54931/93587/9836/6894
BP	GO:0043525	positive regulation of neuron apoptotic process	55	-0.44035995479403	-1.8626006610424	0.000488410898457257	0.0202192144391948	0.0177055508302174	3181	tags=44%, list=16%, signal=37%	4835/998/7124/7020/7042/1649/5913/2309/2931/7021/255738/387/5309/1499/6348/10018/581/7305/835/429/9759/6416/5063/3934
BP	GO:0071459	protein localization to chromosome, centromeric region	23	0.580789560161355	1.95272163152509	0.000502539648114157	0.0206208997988655	0.0180572984500269	7801	tags=83%, list=38%, signal=51%	27085/7272/9735/1058/54908/91272/9183/9212/701/55166/9184/79003/3550/55920/55055/10664/983/51112/81620
BP	GO:0051238	sequestering of metal ion	15	-0.693061802848831	-2.10612818996939	0.000505201693151638	0.0206208997988655	0.0180572984500269	1259	tags=47%, list=6%, signal=44%	53940/7780/7781/169026/6279/6280/3934
BP	GO:0002446	neutrophil mediated immunity	34	-0.517335663658053	-1.97360566648102	0.000505738114367049	0.0206208997988655	0.0180572984500269	3788	tags=50%, list=19%, signal=41%	6814/54210/6850/57126/383/5724/55904/1636/84106/3689/51135/2150/6688/306/1511/566/1991
CC	GO:1904949	ATPase complex	71	0.413742163066451	1.8252483392957	0.000510988650765479	0.0207308095615555	0.0181535441719315	6124	tags=51%, list=30%, signal=36%	8110/55274/57504/54107/54617/8607/86/10856/5977/10445/1107/124944/4798/125476/6601/6594/3065/57634/5931/6597/10847/8295/5928/7528/6760/7415/9112/6603/9437/283899/10042/3066/6598/2186/55929/57492
BP	GO:0050830	defense response to Gram-positive bacterium	85	-0.380871245238397	-1.76941439012525	0.000515567071137948	0.0208124936080264	0.0182250732138316	4444	tags=42%, list=22%, signal=33%	8764/6039/387695/29110/1755/254773/7097/6868/2268/503841/3929/7124/130120/3592/3148/283/4049/1113/5320/1673/163351/114771/112744/64127/3605/2634/29108/245939/55576/8993/728/1669/1668/1511/4153/820
BP	GO:0010958	regulation of amino acid import across plasma membrane	12	-0.70320704825707	-2.0120490005188	0.000526329218618794	0.0210110139294803	0.0183989133821974	2374	tags=58%, list=12%, signal=52%	5999/5997/5663/183/3688/59272/124935
BP	GO:1903789	regulation of amino acid transmembrane transport	12	-0.70320704825707	-2.0120490005188	0.000526329218618794	0.0210110139294803	0.0183989133821974	2374	tags=58%, list=12%, signal=52%	5999/5997/5663/183/3688/59272/124935
CC	GO:0101002	ficolin-1-rich granule	182	-0.304748555261407	-1.59132063289492	0.000528253246439979	0.0210110139294803	0.0183989133821974	2157	tags=23%, list=11%, signal=20%	2357/6556/387/5273/1604/23218/116844/3687/9535/140885/3689/5836/2934/8621/11333/1520/338339/25797/79930/23114/10097/101/83716/2358/978/3303/5265/51719/3920/427/4318/8972/272/1432/317/1378/22918/26578/965/6515/2992
CC	GO:0035578	azurophil granule lumen	84	-0.396909298067523	-1.83448013211536	0.000543793489156277	0.0215236115659221	0.0188477846049031	4871	tags=39%, list=24%, signal=30%	8635/2665/2512/4332/5594/2444/2760/12/3614/6386/383/54472/56729/201294/6036/23593/1727/9588/5611/29108/10097/5657/25801/55313/10487/5005/1668/1511/671/4353/566/1991/10493
BP	GO:0008015	blood circulation	487	-0.239486311008563	-1.41344228268659	0.000549559675222777	0.0216462485667845	0.0189551753078883	5037	tags=31%, list=25%, signal=24%	3781/284/478/4883/1215/1909/4633/57731/4090/65125/4632/5155/5973/348/57085/6532/6387/116/10008/207/801/2028/859/5999/146/6330/3816/7422/5743/3952/94/552/998/8913/4852/9475/287/5606/4842/2775/10159/84525/3752/4634/4987/2131/3270/3717/3779/846/134/1621/2281/7042/121643/26251/7010/1813/1113/5608/5724/1756/10060/133/6870/1674/80149/1814/3351/155/10659/5348/9283/2931/3817/6865/5997/27302/947/3579/1816…
MF	GO:0030546	signaling receptor activator activity	459	-0.244603270059344	-1.44523733550912	0.000558609096531433	0.0218195479303706	0.0191069300014273	6145	tags=37%, list=30%, signal=27%	8822/2764/258/10435/2797/3606/58191/2691/181/338872/7474/3445/9210/151449/2488/268/4192/10563/1442/80031/885/387695/347148/5367/3452/551/5539/51378/6781/26585/9966/10673/375704/4803/2668/8744/54097/55258/100141515/10675/51052/2657/9365/2658/685/3574/5155/8743/4283/650/83729/22943/6387/116/5154/54361/1440/2980/3467/2249/1443/57152/6366/7483/3714/8823/117579/2246/7422/53342/7038/3952/3557/3603/1050…
CC	GO:0032040	small-subunit processome	29	0.553289859567208	1.96952406679643	0.000561740422051896	0.0218195479303706	0.0191069300014273	6633	tags=72%, list=33%, signal=49%	10528/11103/55127/2091/9277/51096/9136/51602/55813/134430/10436/22984/10885/57050/27340/8602/5822/6201/79954/25879/345630
BP	GO:0042987	amyloid precursor protein catabolic process	54	-0.446057577707038	-1.86213531814474	0.000563951316736085	0.0218195479303706	0.0191069300014273	4639	tags=44%, list=23%, signal=34%	348/6868/23385/6253/1942/7124/1139/9475/6653/10048/2931/5663/1201/9001/2280/83464/102/10313/4067/55851/6667/6093/1859/8301
CC	GO:0097504	Gemini of coiled bodies	12	0.700708992418487	1.95684000158591	0.000564715931153295	0.0218195479303706	0.0191069300014273	3500	tags=67%, list=17%, signal=55%	54960/6606/6607/4863/8882/50628/8487/25929
BP	GO:0070997	neuron death	347	-0.25749333480905	-1.47396189353088	0.000571578557945284	0.0219152574341917	0.0191907408482796	3816	tags=29%, list=19%, signal=24%	4804/7124/1981/8200/1139/10763/54209/4776/409/6653/5582/1051/4504/89780/2632/1630/6812/5700/2185/3717/7020/4099/134/100505705/7042/1649/5913/1113/2309/83741/7471/2019/558/10570/2065/7015/2931/353116/1435/2020/947/7021/5663/1201/355/64802/6648/9529/255738/4435/7133/5966/387/2914/5309/58533/1499/5978/637/2558/3981/27023/6348/5538/1385/4217/10018/4671/581/128866/7516/3689/80331/7305/56751/3091/10135…
MF	GO:0070330	aromatase activity	24	-0.585344123990791	-2.04038420374444	0.000572594845458298	0.0219152574341917	0.0191907408482796	3633	tags=58%, list=18%, signal=48%	1559/1588/11283/1549/199974/1544/1572/1553/1579/1580/4051/1545/1577/8529
BP	GO:1904874	positive regulation of telomerase RNA localization to Cajal body	15	0.692588243840792	2.08665963037483	0.00059036141365976	0.0224542901657448	0.0196627607408608	3027	tags=67%, list=15%, signal=57%	10574/8607/55651/10575/10856/1736/10576/10694/92345/7203
BP	GO:0002532	production of molecular mediator involved in inflammatory response	73	-0.396570202954898	-1.79752428800359	0.000592213223498816	0.0224542901657448	0.0196627607408608	4064	tags=41%, list=20%, signal=33%	53342/3952/3929/7124/54209/27159/55198/6850/653361/80149/112744/8773/64127/3605/23765/64581/140885/3091/4878/241/4210/4067/29108/3630/7099/10333/6774/1432/11006/7850
BP	GO:0032259	methylation	320	0.278243796903702	1.52181445013651	0.000603391542638911	0.0227717161719634	0.0199407241753373	6818	tags=47%, list=33%, signal=31%	26053/694/29104/91801/3275/2593/11180/55783/152992/115708/51603/24140/23028/3028/28989/4234/10155/124512/79922/10157/83852/84193/51106/2091/4609/63899/23378/79066/56950/9739/55352/84705/55695/645332/4255/4221/79828/57343/144233/27292/30827/10400/7403/63892/7936/4839/55693/55251/51805/11022/79723/80312/51409/3276/54514/26147/221078/64216/25940/4548/23091/55006/54737/5409/54093/9463/25821/80349/196…
BP	GO:0032508	DNA duplex unwinding	78	0.402898254978699	1.8158954961103	0.000610109850250318	0.0228348052832027	0.0199959700143506	5959	tags=49%, list=29%, signal=35%	1663/63922/8607/25788/7486/5983/6117/10856/56916/1107/8438/4175/1763/2547/84515/56897/1653/4176/4172/2071/4173/89797/170506/165545/3159/10721/5985/1654/5813/4174/9400/23132/113510/51750/1660/5984/84181/57697
BP	GO:1902099	regulation of metaphase/anaphase transition of cell cycle	63	0.426661373865425	1.81771676037731	0.000610691736067907	0.0228348052832027	0.0199959700143506	4804	tags=44%, list=24%, signal=34%	51433/8881/699/7272/55795/55755/8697/9735/472/54908/9700/84101/26271/225689/11130/8379/246184/9787/51529/51451/9183/9212/701/4085/7517/8452/9184/29945
BP	GO:0050862	positive regulation of T cell receptor signaling pathway	15	0.690278570023337	2.07970094582152	0.000615844209628445	0.0229218344813083	0.0200721796957605	3462	tags=53%, list=17%, signal=44%	100/1236/3932/9840/6188/975/50852/8934
BP	GO:0042982	amyloid precursor protein metabolic process	71	-0.388756038720916	-1.73740595337555	0.000619277636358163	0.0229443778146581	0.020091920429789	4367	tags=39%, list=21%, signal=31%	348/6868/23385/6253/27161/43/1942/7124/1139/9475/6653/10048/6646/2931/5663/1201/9001/2280/83464/102/10313/9445/4067/55851/6667/6093/1859/8301
CC	GO:0070603	SWI/SNF superfamily-type complex	70	0.40957149413771	1.80461811012803	0.00062389965760304	0.0230105537354139	0.0201498693245001	6124	tags=50%, list=30%, signal=35%	8110/55274/57504/54107/54617/8607/86/10856/5977/10445/1107/124944/4798/125476/6601/6594/3065/57634/5931/6597/10847/8295/5928/7528/6760/9112/6603/9437/283899/10042/3066/6598/2186/55929/57492
BP	GO:0071806	protein transmembrane transport	58	0.436927587374232	1.82691894966433	0.000628153764490623	0.0230160363396151	0.0201546703283995	6206	tags=59%, list=30%, signal=41%	131474/5189/3329/728489/5195/5830/29927/56993/10469/5191/5828/10452/10972/29090/55670/9131/11231/10952/208/29103/10440/5193/9847/80273/100652748/134266/9697/4170/9409/100287932/130617/131118/9804/23480
BP	GO:0090288	negative regulation of cellular response to growth factor stimulus	90	-0.373243770653823	-1.74696851486752	0.000629721477371771	0.0230160363396151	0.0201546703283995	4572	tags=40%, list=22%, signal=31%	54361/4036/25928/4091/8646/51592/4804/3592/81848/6653/64750/10251/7057/7471/90993/2200/79812/10140/493/57154/57045/63978/2817/5291/55959/6497/2247/4851/183/64102/9353/7321/8837/57556/7323/1745
BP	GO:0017004	cytochrome complex assembly	34	0.516112182881244	1.94404467610983	0.000633310410685275	0.0230434110865485	0.0201786418320774	5183	tags=50%, list=25%, signal=37%	55245/1355/617/84275/90624/54902/51204/3052/5018/51287/28958/29090/6341/90639/790955/1352/493753
MF	GO:0061134	peptidase regulator activity	219	-0.290048319946274	-1.56215576101802	0.000637112574524022	0.0230782653111068	0.0202091629607009	4689	tags=33%, list=23%, signal=26%	5973/331/11005/6197/1470/7077/2192/3053/327657/25824/12/5266/3697/26952/3699/440068/8996/831/1294/5045/2335/4504/140902/27344/58484/1476/5275/114769/117166/6195/140686/6906/10047/347365/8530/5273/1800/334/10816/144568/91662/5055/7079/4671/1475/83464/23786/6590/22900/5858/183/3698/29108/5720/26577/259240/5265/55851/404203/8740/5271/10010/1992/89766/646424/5268/317/59082/140832/128817/6093/4057
BP	GO:0002377	immunoglobulin production	117	0.359517001174386	1.70806214787438	0.000642975739585081	0.0231871340044149	0.0203044970395289	5684	tags=42%, list=28%, signal=30%	126259/3565/115352/4436/5245/3329/7441/6929/7037/4292/3111/9156/4189/7494/2821/958/3113/11331/3112/56259/56941/9466/6375/933/5379/3122/80762/23075/10039/7158/7374/695/6778/10721/3125/5383/28823/959/3123/7528/3108/51237/567/3109/22976/8888/10758/7186/3596
BP	GO:0000045	autophagosome assembly	92	-0.369309656321649	-1.73171697974979	0.000653922539091487	0.0233252275894616	0.0204254227558432	5383	tags=48%, list=26%, signal=35%	55102/9140/11152/64422/26100/140775/285180/9776/83452/10533/8678/11345/84557/5861/51100/23710/11337/339122/90410/58476/165324/81876/8408/29978/200576/94241/5663/81631/55968/401409/57154/9554/5899/128866/81671/29082/8897/9821/137886/23130/120892/55062/79142/203228
BP	GO:0002526	acute inflammatory response	108	-0.349821673464399	-1.68701094831464	0.000653922539091487	0.0233252275894616	0.0204254227558432	4291	tags=39%, list=21%, signal=31%	2152/2867/2529/5743/3929/12/7124/130120/54210/1051/2335/2131/134/114548/3818/6291/57817/5068/3579/8876/9536/2683/3240/7036/3553/241/325/5004/101/3250/7412/3630/6279/5265/6774/5005/3570/3383/2157/1991/4153/3934
CC	GO:0031301	integral component of organelle membrane	365	0.270440713641734	1.50609889377181	0.000655429121320834	0.0233252275894616	0.0204254227558432	5451	tags=37%, list=27%, signal=28%	54760/65991/291/57134/56907/10478/8800/10058/23457/7466/55331/6721/5802/8504/4242/6319/10651/129293/23400/10897/3638/89941/91689/79714/55750/811/9986/51283/113419/6856/56262/6845/51000/26103/138065/55735/22908/550/1353/6785/54020/664/79135/23344/121665/28972/29927/220441/2081/7993/91252/79139/5018/9451/2218/3113/84303/5828/169714/51614/10452/83401/400916/6687/5125/29914/28958/51669/162540/1268/51…
BP	GO:0070498	interleukin-1-mediated signaling pathway	27	-0.544145368821054	-1.95592686592493	0.000662153212399058	0.023461620809633	0.0205448594975575	4031	tags=48%, list=20%, signal=39%	3654/3557/23236/9252/171392/54472/7189/11213/3553/51135/3554/8808/7850
BP	GO:0006379	mRNA cleavage	21	0.607239292586086	1.9879970484914	0.000673076859743928	0.023744981043314	0.0207929922346522	4548	tags=52%, list=22%, signal=41%	23283/81608/4686/2081/10898/1478/64852/11051/4343/11052/6038
BP	GO:0006349	regulation of gene expression by genetic imprinting	16	-0.665503805064512	-2.0675707428201	0.000677401878494212	0.0237941075415673	0.0208360113002321	2598	tags=50%, list=13%, signal=44%	3481/2931/29947/140690/3784/672/5926/4204
BP	GO:0051346	negative regulation of hydrolase activity	352	-0.257374769188148	-1.4714419834654	0.000690967411995684	0.024165989572987	0.0211616607575811	4637	tags=32%, list=23%, signal=25%	51291/331/11005/11261/116/6197/10542/207/9314/1470/5806/7077/3053/327657/10105/7422/5743/25824/54899/12/5266/11211/7124/3697/26952/3699/9475/440068/4842/8996/831/409/6653/1294/51025/5045/4504/140902/27344/54583/2281/7042/1476/7057/5275/114769/117166/6195/5799/7448/140686/23677/6906/9530/377630/10047/5997/2810/347365/728113/2168/8530/5062/5273/50848/1800/334/10816/144568/5055/7079/132864/4671/8415…
CC	GO:0034708	methyltransferase complex	79	0.39289134156879	1.77687363354025	0.000695199462633559	0.0242096499562605	0.0211998932585341	5618	tags=47%, list=28%, signal=34%	29104/115708/79084/8607/4234/81887/26168/10856/54881/10445/9739/124944/125476/4221/83732/30827/7403/27043/3276/26121/5931/23091/55006/56339/5928/1876/2146/6878/1207/11108/51605/80335/29890/3054/22976/121536/3066
CC	GO:0005732	sno(s)RNA-containing ribonucleoprotein complex	22	0.600999536492663	1.98064721746082	0.000716804961489114	0.0248553652030883	0.0217653328387383	3761	tags=64%, list=18%, signal=52%	10528/10248/54433/10557/55651/2091/1736/9136/10799/51602/92345/51367/138716/10940
BP	GO:0006836	neurotransmitter transport	204	-0.295455971828061	-1.57356167712174	0.00072168698875142	0.024918162666932	0.0218203232881169	5038	tags=36%, list=25%, signal=28%	2668/116443/9699/10675/8224/8618/84961/6532/9900/6581/801/320/1488/26059/5865/22871/134957/6814/339302/8676/9152/4842/10211/27445/6854/5582/6844/11255/6812/1103/9381/1813/1814/3351/2332/22987/5799/6809/6531/5864/3690/6865/6853/5663/8773/57084/1861/7779/2914/348932/6507/5538/127833/6572/80331/3060/55288/3382/6616/6533/57030/3688/10814/79772/84446/120892/2852/55784/388662/6529/23025/6506/8825/23413
BP	GO:0072593	reactive oxygen species metabolic process	214	-0.286441632945542	-1.53823290363866	0.000742445150199745	0.0253711817779594	0.0222170228197172	4251	tags=32%, list=21%, signal=25%	4835/8288/8678/3952/25824/5880/7124/23410/51/90527/6850/4504/57126/2185/7020/653361/7057/2309/7755/57580/80149/1536/405753/5165/1544/200576/3046/1647/1816/2773/6648/387/538/3240/64581/3099/51167/3689/7305/440503/3091/27035/9588/183/5446/672/2358/22925/3630/2150/120892/7099/1545/4317/10333/8837/9759/6774/10394/50506/9506/1432/59272/1410/5873/4353/3934/4314
BP	GO:0007156	homophilic cell adhesion via plasma membrane adhesion molecules	156	-0.309684057989289	-1.5854192931863	0.00074395871633119	0.0253711817779594	0.0222170228197172	5016	tags=35%, list=25%, signal=27%	56131/56141/1048/57526/5817/5979/54510/2195/56107/55714/128434/56145/221935/11122/10205/91156/27328/56124/8832/1830/56108/5098/7216/56123/91624/64405/56139/120114/60437/56143/56121/9752/56134/29930/133418/56103/634/56137/56146/5365/2196/56126/3688/54825/27020/57549/56138/57575/64084/5175/4680/56099/83872/1009/23022
BP	GO:0032642	regulation of chemokine production	91	-0.356786637073935	-1.66812613444867	0.000744187979190824	0.0253711817779594	0.0222170228197172	4823	tags=40%, list=24%, signal=30%	3574/2532/116/7097/9314/6868/2867/3929/161882/7124/8832/54209/27159/6850/4155/199/112744/64127/3605/10631/90865/23765/64581/3553/140885/3091/4210/29108/57506/2150/7099/85480/11006/3570/566/1991
CC	GO:0005657	replication fork	56	0.442431756490076	1.83296863895984	0.000747576292171555	0.0253800587225104	0.0222247961777494	6833	tags=64%, list=34%, signal=43%	50485/7486/5983/6117/56916/8914/23649/7157/5557/83637/5981/4172/56941/5424/7158/6118/5985/253714/5429/7517/29980/5425/9031/84083/201973/57804/5422/10714/5984/55929/11277/1111/11169/6119/1786/51368
BP	GO:0009311	oligosaccharide metabolic process	60	-0.410497672153958	-1.75437551177017	0.000753505956961035	0.025474780561591	0.0223077421468728	5645	tags=47%, list=28%, signal=34%	6484/8707/673/10825/2203/89792/2526/3425/2760/256435/2529/3906/10402/2525/8706/2683/81849/8128/57733/6483/4759/1486/10317/2523/11181/8972/7903/51046
MF	GO:0008649	rRNA methyltransferase activity	17	0.637477726700755	2.00582904136709	0.000778481434849845	0.0261016461255027	0.0228566754468745	3742	tags=59%, list=18%, signal=48%	79922/51106/2091/79066/55695/27292/4839/64216/55006/10436
MF	GO:0140102	catalytic activity, acting on a rRNA	17	0.637477726700755	2.00582904136709	0.000778481434849845	0.0261016461255027	0.0228566754468745	3742	tags=59%, list=18%, signal=48%	79922/51106/2091/79066/55695/27292/4839/64216/55006/10436
BP	GO:0031118	rRNA pseudouridine synthesis	10	0.757217482415139	2.02342162215752	0.000783866403442019	0.0261287382269853	0.0228803994437361	3391	tags=80%, list=17%, signal=67%	27079/84881/54433/55651/285367/1736/92345/113000
BP	GO:0070525	tRNA threonylcarbamoyladenosine metabolic process	15	0.683815272770694	2.06022804604861	0.000785729865341929	0.0261287382269853	0.0228803994437361	3778	tags=67%, list=19%, signal=54%	8270/84881/3028/64172/112858/80324/51654/55006/25821/30848
MF	GO:0001091	RNA polymerase II general transcription initiation factor binding	20	0.616241626452176	1.99538717264875	0.000791277131556637	0.0262058067161247	0.0229478867368735	3014	tags=50%, list=15%, signal=43%	367/6925/8607/10856/2091/8721/7157/2962/51602/6908
BP	GO:0050804	modulation of chemical synaptic transmission	419	-0.240402110669193	-1.39452144464009	0.000811591326906753	0.0267693171809813	0.0234413412777945	4639	tags=31%, list=23%, signal=24%	348/6532/23373/116/5594/2912/27185/801/4131/23096/5999/320/26059/23385/2899/5743/5577/22871/50944/23236/54899/134957/2898/43/7124/339302/1139/29/10211/27092/4776/409/5582/6844/5923/89780/1630/6812/114/5534/991/2185/3717/392862/134/5914/773/2903/729956/5913/1813/6780/23467/729230/4887/9211/1814/3351/2332/23542/6809/774/5864/56729/6865/59283/6853/5663/590/2911/1816/1201/84628/7779/9001/1979/26037/5…
BP	GO:0031167	rRNA methylation	19	0.624794077724774	1.99785234614061	0.000823480619528101	0.0270515050479798	0.023688447397463	3742	tags=58%, list=18%, signal=47%	79922/51106/2091/63899/79066/55695/27292/4839/64216/55006/10436
BP	GO:0006302	double-strand break repair	223	0.29771606033122	1.56222281687564	0.000832743121846588	0.0272454745591259	0.0238583025147049	4793	tags=33%, list=24%, signal=26%	375757/1663/84501/56907/50485/4436/4968/3980/54617/55775/23028/55218/25788/7486/11200/51444/116028/6117/51659/56916/4292/8914/472/2521/84296/3364/8438/4255/7157/4175/1763/2547/84515/80311/197370/55693/24144/55100/1653/9937/4176/10635/4172/56941/322/7515/4173/10933/10039/7158/54840/6118/27339/84309/6421/79677/6419/10721/196528/253714/7528/5536/7415/10213/7517/7334/2140/64210/9112/4174/64710/10519/…
BP	GO:0071706	tumor necrosis factor superfamily cytokine production	161	-0.314015987478146	-1.62179751019061	0.000848036364029405	0.0275238682309384	0.0241020861355726	4040	tags=32%, list=20%, signal=26%	3952/3929/602/1139/8832/54209/4776/409/6850/353514/3717/5914/7057/5724/729230/558/80149/1536/947/5663/112744/50856/64127/5788/3605/9971/6348/90865/64581/11213/27202/51465/140885/6363/7305/51738/23643/5795/29108/5004/101/57506/120892/7099/4317/6774/7096/5005/671/4057/566
BP	GO:1903555	regulation of tumor necrosis factor superfamily cytokine production	161	-0.314015987478146	-1.62179751019061	0.000848036364029405	0.0275238682309384	0.0241020861355726	4040	tags=32%, list=20%, signal=26%	3952/3929/602/1139/8832/54209/4776/409/6850/353514/3717/5914/7057/5724/729230/558/80149/1536/947/5663/112744/50856/64127/5788/3605/9971/6348/90865/64581/11213/27202/51465/140885/6363/7305/51738/23643/5795/29108/5004/101/57506/120892/7099/4317/6774/7096/5005/671/4057/566
BP	GO:0008380	RNA splicing	352	0.262781000184543	1.45471171563955	0.000853739985079954	0.0275985905933815	0.0241675189737458	6453	tags=42%, list=32%, signal=29%	79228/8233/84991/10907/54960/83759/6431/202559/3312/58509/55225/23028/80746/144983/83443/10922/51755/10432/4691/28960/51202/6606/10150/9904/10657/116461/55234/54957/6607/4841/79066/4686/1665/2521/51645/51631/8882/23076/10465/50628/10081/8487/6427/9733/55285/2081/11171/51493/51634/6432/26528/10921/57060/8458/10915/57716/24144/9416/3276/26121/1653/9406/23398/10284/56259/6430/23091/7737/708/24148/93…
MF	GO:0005178	integrin binding	136	-0.325155875758411	-1.6257540600575	0.000868084505023008	0.027785441539858	0.0243311405101048	4788	tags=40%, list=23%, signal=31%	85329/3909/6387/11095/3964/7077/6868/1307/2192/2246/3385/8425/7450/3691/6850/3694/2335/57126/846/7057/10085/60437/3481/7448/2200/3690/3381/667/55612/83660/1289/8174/50848/87/3687/2013/3553/3689/9358/102/2247/89/3688/4067/3084/7094/7412/4627/10979/1281/7087/88/1903/3383
MF	GO:0016874	ligase activity	126	0.346686877308388	1.67023894255327	0.000869669069304946	0.027785441539858	0.0243311405101048	3082	tags=30%, list=15%, signal=26%	10999/23093/6296/89978/3980/64087/5188/124454/79731/56922/3978/1503/23395/57176/23305/10606/25902/25973/440/116285/7345/23181/150465/2193/10055/445/57505/51493/4522/10352/51703/84532/283459/5095/10667/2937/790/57470
MF	GO:0016853	isomerase activity	145	0.330163487417156	1.6256869094693	0.000869793215568637	0.027785441539858	0.0243311405101048	7396	tags=55%, list=36%, signal=35%	1573/26035/78987/27079/84881/3329/4282/5300/84650/5481/55556/54517/285367/1736/10130/51645/79174/80324/2582/10465/2821/58478/10455/92126/9049/169714/2286/2288/6121/51661/23398/729020/84693/1632/132789/51303/3295/51078/113000/9601/83473/53938/1652/5238/29785/246/2923/204474/116447/10682/10020/10026/6120/81567/81888/7167/84245/83480/3157/83448/80142/5479/10450/26995/5034/150962/1891/7155/27306/6382…
BP	GO:0043266	regulation of potassium ion transport	99	-0.363864187601881	-1.72685126510297	0.000879258422387347	0.0278725946647198	0.0244074587116301	6094	tags=48%, list=30%, signal=34%	57628/389816/23704/440699/2645/196527/11060/3757/482/30818/3788/3781/65125/116/7881/8514/10008/859/5999/65266/287/4842/54209/6844/2185/3779/134/51083/3747/1813/1814/1804/9196/776/3746/3759/3060/7432/4878/9722/3799/3688/2273/5728/3784/51719/88/283518
BP	GO:0032103	positive regulation of response to external stimulus	393	-0.247273843942751	-1.43446861444513	0.000879391697580511	0.0278725946647198	0.0244074587116301	4897	tags=33%, list=24%, signal=26%	400709/2693/5817/65125/5155/26065/64332/4332/6387/5594/8772/7097/55269/6868/1230/2152/84630/2867/6366/8823/5322/7422/2155/5743/5880/3603/3929/25818/9111/90550/4852/7124/3592/54209/3148/117854/3576/284340/6850/4049/353514/1051/2185/3717/3805/23097/846/383/2281/58484/7057/64094/10318/3456/4814/5320/729230/6809/121260/377630/1435/199/646960/3579/112744/9447/23369/4916/354/64127/5062/1050/7162/3605/6…
MF	GO:0061135	endopeptidase regulator activity	187	-0.29772302644312	-1.55514177702284	0.000897798889058025	0.0283452925518164	0.0248213905432794	5606	tags=40%, list=27%, signal=29%	9491/7980/7429/3273/551/866/3827/1447/1473/9806/51377/4803/5973/331/11005/6197/1470/7077/3053/327657/25824/12/5266/3697/26952/3699/440068/8996/831/1294/5045/4504/27344/58484/1476/5275/114769/117166/6195/140686/6906/10047/347365/8530/5273/1800/334/10816/144568/5055/7079/4671/1475/83464/6590/22900/5858/183/3698/5720/259240/5265/55851/404203/8740/5271/1992/646424/5268/59082/140832/128817/6093/4057
CC	GO:0030880	RNA polymerase complex	95	0.370716413846809	1.72236868206879	0.000908766449028881	0.0285803525869005	0.0250272277884331	4758	tags=37%, list=23%, signal=28%	2648/6873/6875/5442/2968/84172/2960/23649/661/55718/5557/171568/2962/10621/5828/6882/4172/2071/64425/6908/5441/80349/5436/2958/8295/6877/2965/6878/5431/54457/5433/5440/64210/51728/9400
BP	GO:0032722	positive regulation of chemokine production	69	-0.393769543090121	-1.75339580988273	0.00093325683568715	0.0292292780384465	0.025595478478979	6178	tags=51%, list=30%, signal=35%	2865/3606/8767/7474/177/245937/247/3574/116/7097/6868/2867/3929/7124/8832/27159/6850/4155/199/112744/64127/3605/10631/90865/23765/64581/3553/3091/29108/57506/2150/7099/85480/3570/566
CC	GO:0031300	intrinsic component of organelle membrane	394	0.258667799738409	1.44787659818689	0.000936604916193749	0.0292292780384465	0.025595478478979	5451	tags=36%, list=27%, signal=27%	54760/65991/291/9435/57134/56907/594855/10478/8800/10058/23457/7466/55331/6721/5802/8504/4242/6319/10651/129293/23400/10897/3638/89941/91689/79714/55750/811/9986/51283/113419/6856/56262/6845/51000/26103/138065/55735/22908/550/1353/6785/54020/664/55686/79135/23344/121665/28972/29927/220441/2081/7993/91252/79139/5018/9451/2218/3113/84303/5828/169714/51614/10452/83401/400916/6687/5125/29914/28958/51…
MF	GO:0017116	single-stranded DNA helicase activity	23	0.567916022672782	1.9094384238841	0.000940981526813517	0.0292533490749612	0.0256165569912936	5862	tags=65%, list=29%, signal=47%	63922/5983/4175/1763/84515/56897/4176/4172/4173/10721/5985/4174/113510/1660/5984
BP	GO:0006271	DNA strand elongation involved in DNA replication	15	0.677968736120485	2.04261334912878	0.000947540095172537	0.0293448104283587	0.0256966478200668	5891	tags=87%, list=29%, signal=62%	3980/54107/5983/3978/1763/4176/4172/4173/5425/5422/10714/5984/9837
BP	GO:0032640	tumor necrosis factor production	156	-0.306711813682849	-1.57020296756048	0.000972030076127373	0.0297216055117058	0.0260265995360863	4040	tags=31%, list=20%, signal=25%	3952/3929/602/1139/8832/54209/4776/409/6850/353514/3717/5914/7057/5724/729230/558/80149/1536/947/5663/50856/64127/5788/3605/9971/6348/90865/64581/11213/27202/51465/140885/6363/7305/51738/23643/5795/29108/5004/57506/120892/7099/4317/6774/7096/5005/671/4057/566
BP	GO:0032680	regulation of tumor necrosis factor production	156	-0.306711813682849	-1.57020296756048	0.000972030076127373	0.0297216055117058	0.0260265995360863	4040	tags=31%, list=20%, signal=25%	3952/3929/602/1139/8832/54209/4776/409/6850/353514/3717/5914/7057/5724/729230/558/80149/1536/947/5663/50856/64127/5788/3605/9971/6348/90865/64581/11213/27202/51465/140885/6363/7305/51738/23643/5795/29108/5004/57506/120892/7099/4317/6774/7096/5005/671/4057/566
CC	GO:0033290	eukaryotic 48S preinitiation complex	14	0.68257220771077	2.02072205321464	0.000976230972261625	0.0297216055117058	0.0260265995360863	5229	tags=86%, list=26%, signal=64%	8664/8669/8667/27335/8666/8668/51386/8665/10480/1965/3646/8661
BP	GO:0002444	myeloid leukocyte mediated immunity	98	-0.345963213211145	-1.6381215068508	0.000979754699409605	0.0297216055117058	0.0260265995360863	4367	tags=41%, list=21%, signal=32%	6868/3598/2268/5880/6814/8832/54210/6850/6844/57126/2242/6812/383/1113/5724/729230/55904/201294/9846/1636/8773/284021/2294/6348/84106/3689/7305/4878/117194/10814/4067/51135/57506/5170/2150/6688/306/1511/566/1991
BP	GO:1901216	positive regulation of neuron death	94	-0.361461707604918	-1.71581440467338	0.000980456031974775	0.0297216055117058	0.0260265995360863	3181	tags=31%, list=16%, signal=26%	7020/134/7042/1649/5913/2309/2931/7021/255738/387/5309/1499/5978/6348/4217/10018/581/3689/7305/835/7099/10333/429/9759/6416/5063/841/8301/3934
BP	GO:0001732	formation of cytoplasmic translation initiation complex	15	0.67708423686781	2.03994849176213	0.000981684776575936	0.0297216055117058	0.0260265995360863	5229	tags=80%, list=26%, signal=60%	8664/8669/8667/27335/8666/8668/51386/8894/8665/10480/3646/8661
BP	GO:0043171	peptide catabolic process	27	-0.534102395151157	-1.91982746466147	0.000985867612248872	0.029737285523373	0.0260403302002735	3017	tags=52%, list=15%, signal=44%	2028/1369/2679/1200/92086/1636/79094/1800/2678/1889/91227/9520/290/10404
MF	GO:0038187	pattern recognition receptor activity	26	-0.543890236559829	-1.94936399708897	0.00100695716407391	0.0302609275159099	0.026498872738787	5231	tags=58%, list=26%, signal=43%	93978/1755/7097/929/5724/114771/64127/64581/22900/23643/338339/7099/26253/51311/8993
BP	GO:0051966	regulation of synaptic transmission, glutamatergic	68	-0.392217445647519	-1.74049265598754	0.00102205271359666	0.0306012388122631	0.0267968763518254	4610	tags=44%, list=23%, signal=34%	116/2912/27185/2899/5743/22871/7124/27092/6812/2185/134/1813/729230/4887/1814/3351/23542/59283/5663/2911/1201/594857/2914/2752/127262/120892/2915/23025/2913/57616
BP	GO:0030593	neutrophil chemotaxis	95	-0.356197587612515	-1.69268318834554	0.00102950028541205	0.0307109018964461	0.0268929060624277	4019	tags=34%, list=20%, signal=27%	5880/3929/90550/54210/3576/6850/6359/7042/1441/57580/200576/3579/6364/64127/6369/3577/1800/414062/6360/6348/23604/27202/6363/3689/9353/6279/2919/728/158747/51192/6280/6283
BP	GO:1905037	autophagosome organization	96	-0.356077639471681	-1.68824789529817	0.00103669958810723	0.030812382629678	0.0269817706563479	5383	tags=48%, list=26%, signal=35%	55102/2629/9140/11152/64422/26100/140775/285180/9776/83452/10533/8678/11345/84557/5861/51100/23710/11337/339122/90410/58476/165324/81876/8408/29978/200576/94241/5663/1201/81631/55968/401409/57154/9554/5899/128866/81671/29082/8897/9821/137886/23130/120892/55062/79142/203228
BP	GO:0000963	mitochondrial RNA processing	19	0.61446553371255	1.96482561521803	0.00104852229784809	0.0310500362216766	0.0271898790260261	5673	tags=74%, list=28%, signal=53%	84881/3028/10922/9238/80324/51654/55006/25821/51095/60528/79675/54931/87178/22868
BP	GO:2000377	regulation of reactive oxygen species metabolic process	142	-0.325334964791915	-1.63282587544324	0.00106508862525762	0.0312502478255517	0.0273652002156732	4107	tags=35%, list=20%, signal=28%	8678/3952/5880/7124/23410/90527/6850/4504/57126/2185/7020/7057/2309/7755/80149/405753/5165/200576/1647/2773/6648/387/3240/64581/3099/3689/7305/440503/3091/183/5446/672/2358/3630/2150/7099/1545/4317/10333/8837/9759/6774/9506/1432/59272/1410/5873/3934/4314
BP	GO:0032602	chemokine production	92	-0.361553162398411	-1.69534627565291	0.0010685977615285	0.0312502478255517	0.0273652002156732	4823	tags=40%, list=24%, signal=31%	3574/2532/116/7097/9314/6868/2867/3929/161882/7124/8832/54210/54209/27159/6850/4155/199/112744/64127/3605/10631/90865/23765/64581/3553/140885/3091/4210/29108/57506/2150/7099/85480/11006/3570/566/1991
BP	GO:0044743	protein transmembrane import into intracellular organelle	35	0.511758100557365	1.93400912853482	0.00107016892871528	0.0312502478255517	0.0273652002156732	6086	tags=66%, list=30%, signal=46%	131474/5189/3329/728489/5195/5830/10469/5191/5828/10452/29090/55670/9131/29103/10440/5193/80273/100652748/134266/9409/100287932/131118/9804
BP	GO:0051873	killing by host of symbiont cells	27	-0.531473704583143	-1.91037865410682	0.00107454019513544	0.0312502478255517	0.0273652002156732	4151	tags=37%, list=20%, signal=30%	81494/3080/130120/54210/383/2150/1511/566/1991/820
BP	GO:0051883	killing of cells in other organism involved in symbiotic interaction	27	-0.531473704583143	-1.91037865410682	0.00107454019513544	0.0312502478255517	0.0273652002156732	4151	tags=37%, list=20%, signal=30%	81494/3080/130120/54210/383/2150/1511/566/1991/820
BP	GO:0072594	establishment of protein localization to organelle	394	0.257446315220504	1.44103941609344	0.00110412433602791	0.0319959459376088	0.0280181927375504	5709	tags=37%, list=28%, signal=27%	24141/11142/79711/186/23409/55705/617/131474/3312/5189/6721/10531/3329/58477/26515/5898/160140/9531/10574/1434/8504/129401/3728/10155/4074/23513/29107/10575/29098/26953/10856/55750/4927/10456/55746/1736/26060/6396/3839/10425/84315/10953/728489/8882/4836/8841/9478/7157/28972/51028/4137/10576/5195/10055/5830/29927/2737/56993/10469/5018/3326/57602/9049/11331/5191/5828/6747/10452/3842/10204/5901/1069…
MF	GO:0003684	damaged DNA binding	66	0.418183581755609	1.80427182560135	0.00112516983152272	0.0324897794056061	0.0284506325633202	3835	tags=39%, list=19%, signal=32%	4436/6996/4968/7486/6117/4595/6188/79661/2547/1642/55693/252969/9937/328/2071/5424/8626/7515/2189/7158/7374/54840/6118/79677/10721/1408
CC	GO:0101031	chaperone complex	28	0.55154973101548	1.93729976116804	0.00114385652117959	0.0328577958940601	0.0287728970440831	3027	tags=46%, list=15%, signal=40%	23753/3312/9531/10574/10575/10963/11140/51726/10576/3326/10694/10273/7203
BP	GO:0034764	positive regulation of transmembrane transport	207	-0.283638794279621	-1.50816217309263	0.00114601383263729	0.0328577958940601	0.0287728970440831	3787	tags=24%, list=19%, signal=19%	2180/342667/287/10580/4842/54209/27092/9002/3460/3779/51083/3747/5724/1756/729230/5348/7015/5663/9001/5458/8218/3746/3759/581/1080/7225/4878/57158/9722/3799/183/81671/3688/1520/387129/3784/5170/3630/2852/84766/23433/88/114882/6506/1432/59272/781/57214/3934
BP	GO:1901616	organic hydroxy compound catabolic process	74	-0.394156881322466	-1.79005233934767	0.00116089302622275	0.033167204277364	0.029043839610836	3781	tags=36%, list=19%, signal=30%	1591/51763/8871/4504/220074/1621/197257/6531/55586/3613/6718/221/1579/3612/5728/1593/4051/217/57016/2710/8578/27284/6822/222/1735/8529/8074
BP	GO:0007088	regulation of mitotic nuclear division	110	0.349395149323659	1.64927289861462	0.0011863569458627	0.0336802929918401	0.0294931408604908	5444	tags=42%, list=27%, signal=31%	28984/55512/51433/8881/27085/699/157313/57026/7272/5300/55795/55755/2069/8697/9735/472/54908/9700/84101/26271/655/2253/11130/8379/9787/51529/51451/26013/79866/9183/1104/9585/4751/9212/701/286151/4085/7517/8452/9184/29945/6790/23636/54998/1906/3552
BP	GO:0099177	regulation of trans-synaptic signaling	420	-0.239461684669506	-1.39312796959171	0.00118715353656227	0.0336802929918401	0.0294931408604908	4639	tags=30%, list=23%, signal=24%	348/6532/23373/116/5594/2912/27185/801/4131/23096/5999/320/26059/23385/2899/5743/5577/22871/50944/23236/54899/134957/2898/43/7124/339302/1139/29/10211/27092/4776/409/5582/6844/5923/89780/1630/6812/114/5534/991/2185/3717/392862/134/5914/773/2903/729956/5913/1813/6780/23467/729230/4887/9211/1814/3351/2332/23542/6809/774/5864/56729/6865/59283/6853/5663/590/2911/1816/1201/84628/7779/9001/1979/26037/5…
BP	GO:0045055	regulated exocytosis	224	-0.276452539022782	-1.49147598238915	0.00123457781035428	0.034898545668394	0.03055993970936	4986	tags=36%, list=24%, signal=28%	116443/9699/10675/8618/8911/84961/5293/126206/9900/801/320/1488/3598/26059/2268/22871/5880/134957/8913/6814/339302/8832/8676/26154/27445/6850/6854/5582/6844/8941/57126/2242/6812/9381/1813/84258/1113/5724/729230/8372/22841/3351/2332/6809/5864/201294/9846/6853/5663/8773/284021/2294/5978/6348/80223/634/127833/84106/3689/80331/83849/261729/4878/6616/4851/117194/10814/4067/4627/5170/2150/120892/6688/9…
CC	GO:0097525	spliceosomal snRNP complex	35	0.508477536354055	1.92161139392342	0.00123869622288606	0.034898545668394	0.03055993970936	4833	tags=51%, list=24%, signal=39%	10907/83443/54957/51631/10465/51634/9416/26121/24148/9343/55692/10594/25980/10946/10713/55015/27336/25766
BP	GO:0070741	response to interleukin-6	40	-0.47035353288488	-1.86357760102841	0.00127389911864576	0.0357661503414938	0.0313196833030737	3184	tags=32%, list=16%, signal=27%	3717/10402/57817/4435/1050/6688/22904/6774/3570/3383/3934/8074/820
BP	GO:0034767	positive regulation of ion transmembrane transport	158	-0.304896926642241	-1.56518063443297	0.00129881055958277	0.0362736316391208	0.0317640742529566	3724	tags=25%, list=18%, signal=20%	342667/287/4842/54209/27092/9002/3460/3779/51083/3747/5724/1756/729230/5348/5663/9001/3746/3759/581/1080/7225/4878/57158/9722/3799/183/81671/3688/1520/387129/3784/5170/2852/84766/88/59272/781/57214/3934
BP	GO:0043523	regulation of neuron apoptotic process	203	-0.290201854615976	-1.5423524085473	0.00130494544553506	0.0362736316391208	0.0317640742529566	3815	tags=33%, list=19%, signal=27%	7124/8200/10763/54209/4776/409/5582/1051/4504/2632/6812/2185/3717/7020/4099/7042/1649/5913/2309/83741/2019/558/2065/7015/2931/2020/7021/5663/1201/64802/6648/255738/4435/387/2914/5309/58533/1499/2558/3981/27023/6348/5538/10018/4671/581/7516/80331/7305/56751/3091/5290/835/101/6620/5170/8326/3845/4204/429/9759/6416/5063/728/80315/1745/3934
BP	GO:0043299	leukocyte degranulation	71	-0.376476831914318	-1.68252843409969	0.00130538580707706	0.0362736316391208	0.0317640742529566	4242	tags=45%, list=21%, signal=36%	3598/2268/5880/6814/8832/6850/6844/57126/2242/6812/1113/5724/729230/201294/9846/8773/284021/2294/6348/634/84106/3689/4878/117194/10814/4067/5170/2150/6688/164/306/5873
BP	GO:0071347	cellular response to interleukin-1	104	-0.345695610374197	-1.64965234670811	0.00131127256633957	0.0363128518883252	0.031798418619695	4281	tags=38%, list=21%, signal=30%	5105/6366/3654/3557/23236/9252/3576/1051/6359/171392/54472/5976/8372/80149/9100/27316/6364/3605/6369/7189/414062/6360/6348/2634/11213/3553/140885/6363/3091/29108/11173/51135/3554/10010/3383/8808/7850/3934/820
MF	GO:0003678	DNA helicase activity	67	0.420866579084022	1.83010844303347	0.00134676288291815	0.0370428272271114	0.0324376430319269	5959	tags=51%, list=29%, signal=36%	1663/63922/8607/25788/7486/5983/10856/56916/1107/8438/4175/1763/2547/84515/56897/4176/4172/2071/4173/89797/170506/165545/10721/5985/1654/4174/9400/23132/113510/51750/1660/5984/84181/57697
BP	GO:0051306	mitotic sister chromatid separation	67	0.420726795127946	1.82950060242334	0.00134676288291815	0.0370428272271114	0.0324376430319269	4804	tags=43%, list=24%, signal=33%	29781/51433/8881/699/7272/55795/55755/129563/8697/9735/472/54908/9700/84101/26271/11130/8379/246184/9787/51529/51451/9183/9212/701/4085/7517/8452/9184/29945
MF	GO:0016835	carbon-oxygen lyase activity	70	0.396841972790851	1.74853040606511	0.00135361226134013	0.0371054388125466	0.0324924707114006	5311	tags=44%, list=26%, signal=33%	9425/4968/11315/23483/51011/55556/55268/377677/2271/6188/11238/79661/2547/767/2027/252969/1632/770/3295/50/10721/2194/2023/765/29785/761/4913/2026/56934/112849/7167
BP	GO:0031424	keratinization	56	-0.41762044516686	-1.77967593813543	0.00139901962438583	0.0382084663298663	0.033458369254777	4466	tags=43%, list=22%, signal=34%	84518/6703/643418/23581/204219/25818/353131/26154/2125/353145/337968/353133/2810/6700/353134/353132/6698/3713/84648/353135/6704/6705/6701/448835
BP	GO:0007091	metaphase/anaphase transition of mitotic cell cycle	62	0.411538328149664	1.73856452037942	0.00140326879052257	0.0382084663298663	0.033458369254777	4804	tags=44%, list=24%, signal=33%	51433/8881/699/7272/55795/55755/8697/9735/472/54908/9700/84101/26271/11130/8379/246184/9787/51529/51451/9183/9212/701/4085/7517/8452/9184/29945
BP	GO:2000403	positive regulation of lymphocyte migration	31	-0.508012671473484	-1.90126762248204	0.00142681471626105	0.0387081941803575	0.0338959706702403	5917	tags=61%, list=29%, signal=44%	7474/10563/8764/81704/65125/6387/8772/6868/6366/2185/729230/199/6364/8174/387/6348/102/29108/101
BP	GO:0007631	feeding behavior	98	-0.340028871000014	-1.6100226419026	0.00143116320607681	0.0387081941803575	0.0338959706702403	6406	tags=50%, list=31%, signal=34%	4985/56923/4915/4988/181/3358/1602/2847/1271/885/347148/5367/5539/64220/51052/2693/5457/283869/130507/3952/4852/257194/84251/1374/2834/4987/51083/1813/6870/2019/4887/3375/3351/9518/56729/339403/3061/5020/79924/3060/51738/183/6939/3630/5972/2641/6774/4160/59272
BP	GO:0006325	chromatin organization	321	0.266398795723365	1.45631516002233	0.00148980110900225	0.0400726225886004	0.0350907726052506	5638	tags=35%, list=28%, signal=26%	8110/2648/91133/1663/79711/6996/6596/83743/54107/54617/6304/23081/51460/8607/85453/86/10155/10360/91433/6615/83852/10856/4609/23378/5977/51535/56916/1107/9739/4300/124944/6749/8841/125476/81550/7157/85460/57343/4676/6601/9733/6594/22955/7403/22893/131909/55693/57798/79723/80312/26240/3150/84733/3065/26147/10363/2879/5931/8242/5934/8626/54737/11339/6597/388951/80854/10847/26013/9760/55011/10320/31…
BP	GO:0016073	snRNA metabolic process	35	0.503781375243484	1.90386391040137	0.00149148780154761	0.0400726225886004	0.0350907726052506	4968	tags=49%, list=24%, signal=37%	92105/55756/55651/1736/79066/25896/23404/64852/11340/55174/55656/23016/80789/5394/56915/541466/55596
CC	GO:0046540	U4/U6 x U5 tri-snRNP complex	14	0.671569807003742	1.98814997732898	0.00150253585933685	0.0401038682982212	0.0351181338314535	3737	tags=64%, list=18%, signal=53%	10907/54957/10465/9416/26121/24148/9343/10594/10713
CC	GO:0097526	spliceosomal tri-snRNP complex	14	0.671569807003742	1.98814997732898	0.00150253585933685	0.0401038682982212	0.0351181338314535	3737	tags=64%, list=18%, signal=53%	10907/54957/10465/9416/26121/24148/9343/10594/10713
BP	GO:0000028	ribosomal small subunit assembly	16	0.643738978365667	1.97550173408555	0.00153658667127055	0.0406018526051901	0.0355542084616625	3951	tags=62%, list=19%, signal=50%	6169/6209/6223/64963/29777/51081/6193/26284/6208/6234
BP	GO:0097479	synaptic vesicle localization	51	-0.433715199279369	-1.80079280366854	0.00154143833269601	0.0406018526051901	0.0355542084616625	4280	tags=37%, list=21%, signal=30%	10239/80128/22871/27445/6854/2647/5864/6853/1861/9024/1499/3799/8120/5728/84446/120892/8825/5873/8301
BP	GO:0002381	immunoglobulin production involved in immunoglobulin-mediated immune response	64	0.413328848491034	1.77245748868845	0.00154189280720733	0.0406018526051901	0.0355542084616625	5631	tags=45%, list=28%, signal=33%	3565/4436/3329/7037/4292/3111/9156/958/3113/3112/56941/9466/6375/3122/80762/23075/10039/7158/7374/695/6778/3125/959/3123/3108/567/3109/22976/10758
BP	GO:1903557	positive regulation of tumor necrosis factor superfamily cytokine production	102	-0.340562835392992	-1.62097278617455	0.00155299731375888	0.0406018526051901	0.0355542084616625	4521	tags=36%, list=22%, signal=28%	8772/7097/929/3952/3929/8832/4776/6850/353514/3717/7057/5724/729230/1536/5663/112744/64127/5788/3605/6348/90865/64581/6363/7305/23643/5795/29108/5004/101/57506/120892/7099/4317/6774/7096/5005/566
MF	GO:0004869	cysteine-type endopeptidase inhibitor activity	54	-0.424410963534239	-1.77176822926659	0.00155475348707109	0.0406018526051901	0.0355542084616625	5532	tags=50%, list=27%, signal=37%	7429/3273/551/3827/1447/1473/331/6197/1470/25824/440068/8996/831/4504/1476/5275/114769/6195/10047/8530/1800/4671/1475/8740/59082/128817/4057
MF	GO:0015216	purine nucleotide transmembrane transporter activity	21	0.580451054771233	1.90029696326896	0.00155959624424949	0.0406018526051901	0.0355542084616625	3394	tags=48%, list=17%, signal=40%	291/10478/284439/63910/56262/51000/79085/293/292/2030
BP	GO:0045943	positive regulation of transcription by RNA polymerase I	21	0.581199145915649	1.90274608506536	0.00155959624424949	0.0406018526051901	0.0355542084616625	4016	tags=57%, list=20%, signal=46%	1663/468/7343/4691/55127/25926/9451/6597/11137/55011/84128/64768
CC	GO:0031674	I band	140	-0.316758184500788	-1.58937304118103	0.00156122479822767	0.0406018526051901	0.0355542084616625	3286	tags=29%, list=16%, signal=24%	4634/6334/3270/26287/91624/2281/5525/1756/1674/64236/27302/667/5663/493/776/1499/4660/11346/87/4659/70/9260/2280/27295/57158/9722/89/10979/10611/51719/79933/29964/88/6546/9759/57159/2318/775/1410/23022
BP	GO:0061028	establishment of endothelial barrier	45	-0.458576967324509	-1.87936798482336	0.00158715281685838	0.0411442746197728	0.036029196279785	4332	tags=42%, list=21%, signal=33%	26051/7422/23236/7124/9475/54345/118/27134/50848/3553/10411/2150/9693/5175/1903/9076/3383/7132/6093
CC	GO:0030686	90S preribosome	22	0.579659644560977	1.91031971301369	0.00159785356657852	0.0412897574497391	0.036156592606118	5476	tags=68%, list=27%, signal=50%	55759/65095/55127/51096/55813/134430/88745/23246/10885/27340/153443/26156/8602/9790/5822
CC	GO:0005767	secondary lysosome	17	-0.613278926769396	-1.93447786674567	0.00162433471360815	0.0417992599380851	0.036602753471203	5727	tags=71%, list=28%, signal=51%	4689/4688/2512/5322/2495/84557/653361/1201/9842/101/120892/3920
BP	GO:0071354	cellular response to interleukin-6	36	-0.486756407746215	-1.88506498505734	0.00162787356919335	0.0417992599380851	0.036602753471203	3184	tags=33%, list=16%, signal=28%	3717/10402/57817/1050/6688/22904/6774/3570/3383/3934/8074/820
BP	GO:0035902	response to immobilization stress	25	-0.556282892406785	-1.97543874009662	0.00163646266296483	0.0418872493605572	0.0366798040013701	3202	tags=48%, list=16%, signal=41%	2185/51083/2309/1544/6648/7031/5309/84687/10097/5972/4193/6546
BP	GO:2000117	negative regulation of cysteine-type endopeptidase activity	83	-0.374105395430777	-1.72803921861739	0.00165827245955669	0.0422499878263341	0.0369974466260726	4635	tags=40%, list=23%, signal=31%	331/6197/10542/207/9314/7422/5743/25824/7124/8996/831/409/4504/7057/114769/6195/2810/2168/8530/5062/1800/4671/22900/83596/96459/4193/8740/4318/1032/117584/59082/1410/4057
BP	GO:0097529	myeloid leukocyte migration	203	-0.287511491061596	-1.52805377936225	0.0016618458446116	0.0422499878263341	0.0369974466260726	4745	tags=34%, list=23%, signal=27%	5155/4283/5293/6387/5594/1230/6366/8288/2529/7422/5880/3929/23236/90550/54210/54209/3576/284340/6850/57126/6359/2185/79890/7042/1441/7057/1113/729230/57580/200576/1435/199/3579/6364/64127/7369/3605/6369/3577/1800/414062/6360/6348/23604/27202/79647/140885/6363/3689/64805/9353/4067/101/51135/2358/5657/6279/6688/6777/3554/2919/89766/728/158747/5175/51192/3570/6280/566/6283
CC	GO:0031225	anchored component of membrane	159	-0.305679274789476	-1.57335988611982	0.00166789282533213	0.0422499878263341	0.0369974466260726	5097	tags=40%, list=25%, signal=30%	5314/54742/1048/248/2348/23627/51299/349633/56963/203074/130576/4326/63827/419/929/2239/83546/5865/43/1942/966/66004/257194/57126/147719/2676/2811/64180/285704/2350/249/349667/5864/6853/417/27293/8876/84628/338328/64127/58530/7369/100133941/2765/64386/1604/1800/2674/2817/250/80740/171169/6677/80331/8794/53942/762/5067/4978/11181/4680/161357/1087/1088
BP	GO:2001222	regulation of neuron migration	39	-0.479605186196681	-1.89333001177399	0.0016714624220179	0.0422499878263341	0.0369974466260726	2220	tags=33%, list=11%, signal=30%	84628/8403/85508/816/83482/3084/285313/9693/1281/10718/137970/6774/57556
BP	GO:0001505	regulation of neurotransmitter levels	209	-0.279072793812837	-1.48935290746083	0.00169171986569401	0.0426292391001281	0.0373295491776221	5038	tags=36%, list=25%, signal=27%	2668/116443/9699/10675/8224/8618/84961/6532/9900/6581/801/320/1488/26059/5865/22871/134957/43/6814/339302/8676/9152/4842/10211/27445/6854/5582/6844/11255/6812/1103/220074/1621/9381/1813/5053/1814/3351/2332/5799/6809/6531/5864/3690/145270/6865/223/6853/5663/590/1201/8773/1861/7779/2914/6507/5538/127833/80331/3060/55288/6616/3688/10814/79772/84446/120892/2852/55784/6529/23025/23287/6506/8825/23413
BP	GO:0050886	endocrine process	81	-0.366445240207545	-1.67172369091049	0.00170444817514814	0.0428170046227617	0.0374939715895388	2662	tags=31%, list=13%, signal=27%	338442/56729/1394/6865/1816/1636/387/2587/80223/3624/3553/56670/1889/51738/2297/27035/1081/183/3784/2150/5972/3845/4311/59272/1511
BP	GO:0043414	macromolecule methylation	276	0.277897010206868	1.49650231246146	0.00172750574612073	0.0431554549250624	0.0377903455683058	6818	tags=46%, list=33%, signal=31%	26053/694/29104/91801/3275/11180/55783/152992/115708/24140/23028/3028/28989/4234/10155/79922/10157/83852/84193/51106/2091/4609/63899/79066/56950/9739/55352/84705/55695/4255/4221/79828/57343/144233/27292/30827/7403/63892/7936/4839/55693/55251/11022/79723/80312/51409/3276/54514/26147/221078/64216/25940/23091/55006/54737/54093/9463/25821/80349/196483/158234/51451/80854/6419/11137/10322/79918/55011/1…
BP	GO:0007007	inner mitochondrial membrane organization	31	0.513754974879286	1.88787929145159	0.00172855839914288	0.0431554549250624	0.0377903455683058	5015	tags=48%, list=25%, signal=37%	115209/26515/10651/55750/55735/79135/84303/400916/1678/26517/26520/790955/10939/54927/139322
BP	GO:0009303	rRNA transcription	28	0.542086048090865	1.90405889522496	0.00174587688099917	0.043413050391485	0.0380159166278588	4471	tags=61%, list=22%, signal=47%	1663/2971/4691/10360/84172/84365/25926/7157/64425/6597/11137/55011/9330/64768/2975/2976/10927
CC	GO:0098800	inner mitochondrial membrane protein complex	115	0.340492826888208	1.62037910816377	0.00174957696302879	0.043413050391485	0.0380159166278588	7587	tags=50%, list=37%, signal=32%	5245/4723/617/26515/10651/91689/55750/4702/4714/55735/286097/79135/84303/11331/293/4729/400916/6687/54539/1327/29090/221154/1537/55572/29103/10440/6392/4715/80273/100652748/134266/10939/374291/54927/139322/196294/100287932/25813/131118/56901/7386/4722/6389/4508/4717/55967/4724/4695/29928/4728/4720/126328/1329/4696/4719/4718/4710/4708
CC	GO:0019867	outer membrane	212	0.295264084874999	1.53650274678288	0.00177857982904952	0.0439981607710604	0.0385282857704886	4343	tags=33%, list=21%, signal=26%	65991/56907/8564/192111/10058/55326/54470/55177/55218/160140/1528/10651/10280/2697/80777/89941/23305/55750/25875/10456/10953/51001/80342/55735/219938/54884/664/5501/79135/57678/10059/3710/55154/445/56993/100188893/493856/84303/11331/81890/10452/51309/2043/51703/10204/84883/1268/596/84681/84816/55333/55627/6233/163183/9823/2010/56172/1760/91543/64112/54974/8165/7419/201164/56910/3429/10128/79073/1…
BP	GO:0043039	tRNA aminoacylation	24	0.545072117936325	1.8441671615696	0.00179730788092697	0.0443263104736821	0.0388156397256664	3082	tags=50%, list=15%, signal=42%	5188/124454/79731/23395/57176/25973/2193/57505/10352/283459/10667/57470
BP	GO:0044275	cellular carbohydrate catabolic process	36	-0.483718073020249	-1.87329840466177	0.0018276102885702	0.0449370602468442	0.0393504607586885	2457	tags=36%, list=12%, signal=32%	55586/5509/2931/79660/57733/5836/4759/313/9821/3630/2710/11181/8972
BP	GO:0000002	mitochondrial genome maintenance	21	0.575260898295975	1.88330528325089	0.00185306571680369	0.0454253027980216	0.0397780047334231	6647	tags=67%, list=33%, signal=45%	291/3980/84275/9361/55186/7157/1763/11232/4358/92667/219736/201973/83667/10000
BP	GO:0071356	cellular response to tumor necrosis factor	210	-0.28856329653757	-1.54017739656824	0.00188817507274672	0.0461465437959847	0.0404095806627786	3551	tags=30%, list=17%, signal=25%	8996/51208/3576/6850/57824/10068/6359/2131/4656/2185/3717/171392/2819/7057/2309/204851/114769/8372/80149/57817/9530/355/6364/9447/7133/1050/1984/260434/6369/7189/338/414062/6360/79092/6348/2634/10631/4217/970/6363/22900/29108/672/11173/7412/2150/2852/84888/3303/427/10010/9759/84817/117584/841/1432/9076/3383/965/7132/3934/820
CC	GO:0000781	chromosome, telomeric region	131	0.331023534753116	1.61081121955267	0.00191676291380984	0.0467045473953544	0.0408982129546907	4706	tags=34%, list=23%, signal=26%	55655/79228/4436/54433/23028/7486/11200/6117/9894/55651/472/4221/5501/4175/1763/2547/1642/197370/56897/24144/4176/10635/328/4172/5424/7515/4173/170506/84321/7158/6118/79677/5001/23293/3104/2146/65057/5431/25777/7517/79618/5813/54780/4174
CC	GO:0031261	DNA replication preinitiation complex	12	0.666850892967099	1.86228593691568	0.00192755696118719	0.0468250224093243	0.0410037104501562	5891	tags=75%, list=29%, signal=53%	51659/84296/4175/4176/4172/4173/64785/4174/9837
BP	GO:0034135	regulation of toll-like receptor 2 signaling pathway	12	-0.664689373656944	-1.90184042272712	0.00193462032759368	0.0468250224093243	0.0410037104501562	3562	tags=92%, list=17%, signal=76%	114609/3146/1535/7128/54209/9867/64127/4067/2150/10333/7096
BP	GO:2000379	positive regulation of reactive oxygen species metabolic process	70	-0.385988199674313	-1.71442590347436	0.00194565514259018	0.0468250224093243	0.0410037104501562	3504	tags=37%, list=17%, signal=31%	90527/6850/57126/2185/7057/2309/7755/80149/405753/1647/2773/6648/64581/3689/7305/183/2358/2150/7099/4317/10333/9759/1432/59272/5873/3934
CC	GO:0070993	translation preinitiation complex	17	0.611306659517378	1.92348155783747	0.00195486324360154	0.0468250224093243	0.0410037104501562	5229	tags=71%, list=26%, signal=53%	8664/8669/8667/27335/8666/8668/51386/8665/10480/1965/3646/8661
BP	GO:0098789	pre-mRNA cleavage required for polyadenylation	13	0.691621152768148	1.97129052132526	0.00195916360479593	0.0468250224093243	0.0410037104501562	2688	tags=54%, list=13%, signal=47%	23283/81608/4686/10898/1478/64852/11051
MF	GO:0045296	cadherin binding	307	0.262665806223231	1.42601897649287	0.0019619543501618	0.0468250224093243	0.0410037104501562	4479	tags=29%, list=22%, signal=23%	54874/57530/2317/90/1266/10528/8496/222256/9973/151963/471/10598/11315/6187/6711/3312/10755/1937/8642/9531/8607/5905/3728/56061/28969/23513/83874/8615/5052/659/10606/26135/9124/6138/56924/1938/5756/6159/54443/83939/55324/27131/6643/3655/9045/3326/4430/10726/5493/51429/5901/10694/5331/1001/421/23042/55742/3939/23164/23075/5093/55833/2010/114793/10848/23367/5902/10006/9793/1936/999/5214/2194/2023/2…
CC	GO:0005852	eukaryotic translation initiation factor 3 complex	14	0.662456264252782	1.96116977419188	0.0019621034778371	0.0468250224093243	0.0410037104501562	5229	tags=79%, list=26%, signal=58%	8664/8669/8667/27335/8666/8668/51386/8665/10480/3646/8661
BP	GO:0042117	monocyte activation	12	-0.664126244847628	-1.90022917215625	0.0019729284015165	0.0469452816712754	0.0411090190160099	2383	tags=50%, list=12%, signal=44%	1435/4495/102/8291/11006/566
CC	GO:0030176	integral component of endoplasmic reticulum membrane	151	0.319901523876791	1.58755738951136	0.00201444030527169	0.0477928907513874	0.0418512528796058	6889	tags=49%, list=34%, signal=33%	23457/7466/55331/6721/6319/3638/811/9986/51283/113419/51000/26103/138065/22908/550/6785/54020/23344/121665/28972/29927/2081/7993/79139/9451/3113/51614/83401/51669/162540/51604/8733/10113/1798/3122/10237/284361/166929/3895/3125/51234/1717/3123/3290/9524/118813/2923/80131/10026/9697/128486/567/91319/10998/6252/10328/7108/51141/83460/662/51398/972/23065/94005/22845/142891/84447/3134/128869/3115/1115…
BP	GO:2000406	positive regulation of T cell migration	26	-0.522691967517876	-1.87338700817966	0.00206240786891122	0.0487882724441564	0.0427228881852102	5917	tags=62%, list=29%, signal=44%	7474/10563/8764/81704/65125/6387/8772/6868/6366/729230/199/6364/387/102/29108/101
CC	GO:0031968	organelle outer membrane	210	0.293405260284738	1.52990025730262	0.00207379051050534	0.0489149308204661	0.0428338003240852	4343	tags=33%, list=21%, signal=26%	65991/56907/8564/192111/10058/55326/54470/55177/55218/160140/1528/10651/10280/2697/80777/89941/23305/55750/25875/10456/10953/51001/80342/55735/219938/54884/664/5501/79135/57678/10059/3710/55154/445/56993/100188893/493856/84303/11331/81890/10452/51309/2043/51703/10204/84883/1268/596/84681/84816/55333/55627/6233/163183/9823/2010/1760/91543/64112/54974/8165/7419/201164/56910/3429/10128/79073/1717/13…
CC	GO:0030018	Z disc	129	-0.309623195448013	-1.53697488568604	0.00209223972462231	0.0492070525379287	0.0430896053125876	3281	tags=31%, list=16%, signal=26%	3856/91156/5239/287/6334/3270/91624/2281/5525/1756/1674/64236/27302/667/5663/493/776/1499/4660/11346/87/4659/9260/2280/27295/57158/9722/89/10611/51719/79933/29964/88/6546/9759/57159/2318/775/1410/23022
MF	GO:0030414	peptidase inhibitor activity	180	-0.288345783002984	-1.5030734729134	0.00213027935320092	0.0495403515391092	0.043381468402759	5606	tags=39%, list=27%, signal=29%	9491/7980/7429/3273/551/866/3827/1447/1473/9806/51377/4803/5973/331/11005/6197/1470/7077/3053/327657/25824/12/5266/3697/26952/3699/440068/8996/831/1294/5045/4504/140902/27344/1476/5275/114769/117166/6195/140686/6906/10047/347365/8530/5273/1800/334/10816/144568/5055/7079/4671/1475/6590/5858/183/3698/259240/5265/404203/8740/5271/1992/89766/646424/5268/59082/140832/128817/6093/4057
BP	GO:0090670	RNA localization to Cajal body	19	0.592988139623935	1.89614912851832	0.00214223237155123	0.0495403515391092	0.043381468402759	4480	tags=63%, list=22%, signal=49%	10574/8607/55651/10575/10856/1736/10576/10694/92345/7203/5394/908
BP	GO:0090671	telomerase RNA localization to Cajal body	19	0.592988139623935	1.89614912851832	0.00214223237155123	0.0495403515391092	0.043381468402759	4480	tags=63%, list=22%, signal=49%	10574/8607/55651/10575/10856/1736/10576/10694/92345/7203/5394/908
BP	GO:0090672	telomerase RNA localization	19	0.592988139623935	1.89614912851832	0.00214223237155123	0.0495403515391092	0.043381468402759	4480	tags=63%, list=22%, signal=49%	10574/8607/55651/10575/10856/1736/10576/10694/92345/7203/5394/908
BP	GO:0090685	RNA localization to nucleus	19	0.592988139623935	1.89614912851832	0.00214223237155123	0.0495403515391092	0.043381468402759	4480	tags=63%, list=22%, signal=49%	10574/8607/55651/10575/10856/1736/10576/10694/92345/7203/5394/908
CC	GO:0032797	SMN complex	10	0.72557370148883	1.93886373486615	0.00216468864496651	0.0495403515391092	0.043381468402759	3500	tags=70%, list=17%, signal=58%	54960/6606/6607/50628/8487/11171/25929
CC	GO:0034719	SMN-Sm protein complex	10	0.72557370148883	1.93886373486615	0.00216468864496651	0.0495403515391092	0.043381468402759	3500	tags=70%, list=17%, signal=58%	54960/6606/6607/50628/8487/11171/25929
MF	GO:0048306	calcium-dependent protein binding	82	-0.361582921249574	-1.66248386999534	0.00217157565475844	0.0495403515391092	0.043381468402759	4613	tags=40%, list=23%, signal=31%	11261/5648/8895/801/55048/392364/4842/553115/7251/6844/57126/6403/140576/6277/6282/49860/6853/1201/493/10015/6276/6616/10814/6273/6279/10332/170591/55696/306/6280/6286/6283/4153
BP	GO:0006520	cellular amino acid metabolic process	250	0.278237684428817	1.48571991497991	0.00217797843097825	0.0495403515391092	0.043381468402759	3352	tags=26%, list=16%, signal=22%	5832/23657/2639/8564/1428/1036/594/23409/27034/64087/11315/3242/3067/29920/79814/64577/3028/5188/468/123688/11112/124454/92292/79731/55556/56922/113451/1503/23395/57176/10157/26227/6470/587/25973/440/36/2193/58478/10400/2806/445/10841/57505/27165/389434/4522/60496/10352/5471/384/4548/275/283459/10667/84842/2937/790/57470/5831/7915/22929/51078/137872
BP	GO:0016226	iron-sulfur cluster assembly	22	0.574383295032867	1.89293103569093	0.00219365181627614	0.0495403515391092	0.043381468402759	8042	tags=77%, list=39%, signal=47%	200205/57019/57128/23479/2395/22/64210/80224/9054/81689/4682/7498/27247/9391/122961/654483/51218
BP	GO:0031163	metallo-sulfur cluster assembly	22	0.574383295032867	1.89293103569093	0.00219365181627614	0.0495403515391092	0.043381468402759	8042	tags=77%, list=39%, signal=47%	200205/57019/57128/23479/2395/22/64210/80224/9054/81689/4682/7498/27247/9391/122961/654483/51218
BP	GO:0050900	leukocyte migration	345	-0.243314936728009	-1.39043738037259	0.00220255754211858	0.0495403515391092	0.043381468402759	4811	tags=33%, list=24%, signal=26%	65125/6654/5155/4283/5293/6387/5979/5594/8772/207/6868/1230/2867/6366/8288/2529/7422/2155/3952/5880/3603/3929/23236/998/90550/7124/3592/54210/54209/1399/3576/284340/6850/57126/6359/2131/6403/124976/2185/79890/134/1621/114548/7042/1441/7057/159296/1113/5724/4814/729230/57580/200576/1435/199/646960/947/3579/6364/653/8174/64127/7369/387/3605/6369/50848/2683/3577/1800/414062/6360/6348/2838/23604/9166…
BP	GO:0001522	pseudouridine synthesis	18	0.610673861004983	1.94083718608167	0.00220914457269572	0.0495403515391092	0.043381468402759	6423	tags=83%, list=32%, signal=57%	27079/84881/54433/54517/55651/285367/1736/80324/92345/113000/83480/83448/26995/150962/55505
BP	GO:0034612	response to tumor necrosis factor	232	-0.27221904621647	-1.48064110512119	0.00221207123806396	0.0495403515391092	0.043381468402759	4588	tags=34%, list=23%, signal=26%	55504/5594/7187/207/6868/5105/6366/7293/929/5743/3856/7124/51763/8996/51208/3576/6850/57824/10068/6359/2131/4656/2185/3717/171392/2679/2819/7057/2309/204851/114769/8372/80149/57817/9530/355/6364/9447/7133/1050/1984/260434/6369/7189/338/414062/6360/79092/6348/2634/10631/4217/970/2678/6363/102/22900/29108/672/11173/7412/2150/2852/84888/3303/427/10010/9759/84817/117584/841/1432/9076/3383/965/7132/39…
BP	GO:1902563	regulation of neutrophil activation	11	-0.696208913145916	-1.92127834914201	0.00221802907105054	0.0495403515391092	0.043381468402759	5813	tags=91%, list=29%, signal=65%	2213/3684/11314/6850/57126/5724/5320/84106/3689/6688
CC	GO:0030532	small nuclear ribonucleoprotein complex	42	0.454102385044915	1.78258855116093	0.00221865087704799	0.0495403515391092	0.043381468402759	4833	tags=45%, list=24%, signal=35%	10907/83443/54957/51631/10465/50628/51634/9416/26121/24148/9343/55692/10594/25980/10946/10713/55015/27336/25766
BP	GO:0097191	extrinsic apoptotic signaling pathway	213	-0.276663297050902	-1.48337273397906	0.00222243222746941	0.0495403515391092	0.043381468402759	4008	tags=29%, list=20%, signal=23%	1280/3856/7124/1495/3592/10017/2017/8996/3148/11337/4055/3717/1621/7042/7057/2309/204851/2065/85450/7015/2931/355/653/7133/5788/5062/637/51330/85508/970/3624/9191/6934/10018/3553/581/6788/8794/183/83596/5728/29108/672/835/9821/5170/2070/6688/2852/3303/50486/6272/8837/3558/117584/841/597/3570/3383/1437/7132
BP	GO:0000054	ribosomal subunit export from nucleus	14	0.656175095038229	1.94257467610784	0.00223508532798909	0.0495403515391092	0.043381468402759	5779	tags=71%, list=28%, signal=51%	4927/6209/55341/6059/23212/7514/5901/4869/3692/84946
BP	GO:0033750	ribosome localization	14	0.656175095038229	1.94257467610784	0.00223508532798909	0.0495403515391092	0.043381468402759	5779	tags=71%, list=28%, signal=51%	4927/6209/55341/6059/23212/7514/5901/4869/3692/84946
BP	GO:0070131	positive regulation of mitochondrial translation	14	0.656218055585659	1.94270185873354	0.00223508532798909	0.0495403515391092	0.043381468402759	6801	tags=93%, list=33%, signal=62%	51335/84881/84769/285367/23107/28958/51654/708/55005/54931/22868/26995/79072
BP	GO:0007143	female meiotic nuclear division	23	0.541381841433632	1.82022561216258	0.00223826700585743	0.0495403515391092	0.043381468402759	2290	tags=35%, list=11%, signal=31%	84501/29781/56907/7272/2069/4292/994/26271
BP	GO:1904872	regulation of telomerase RNA localization to Cajal body	18	0.609692452572423	1.93771808421359	0.00224339419537938	0.0495403515391092	0.043381468402759	4480	tags=67%, list=22%, signal=52%	10574/8607/55651/10575/10856/1736/10576/10694/92345/7203/5394/908
BP	GO:0010952	positive regulation of peptidase activity	182	-0.28451640064722	-1.48567338853683	0.00224683871905253	0.0495403515391092	0.043381468402759	4392	tags=31%, list=22%, signal=24%	80759/2192/2152/84630/84168/23385/1942/4804/7124/9475/10017/6850/2335/89780/3717/114548/2903/58484/4155/6407/355/9447/340485/387/5978/637/6300/4217/91662/64581/10018/581/83464/23786/1612/22900/2934/4210/4067/29108/5720/835/26577/6279/2852/55851/55122/444/10010/8837/6774/841/317/1378/6280/8301
