# Supplementary material for: Identification and immune characteristics of N6-methyladenosine related ferroptosis-related genes in intervertebral disc degeneration
Source: Sci Rep. 2025 Sep 29;15:33659. doi: 10.1038/s41598-025-18011-z (PMC12480624; doi:10.1038/s41598-025-18011-z)
Supplement: Supplementary file 1 — Supplementary Information. [file 41598_2025_18011_MOESM1_ESM.zip › 3. Tables/Supplementary Table 7 FNBP1L.kegggsea.txt]

ID	Description	setSize	enrichmentScore	NES	pvalue	p.adjust	qvalues	rank	leading_edge	core_enrichment
hsa03010	Ribosome	130	0.500406141867864	2.41904518350491	1e-10	1.665e-08	1.38947368421053e-08	5809	tags=54%, list=28%, signal=39%	6136/29074/6191/6169/6141/6142/6187/6181/6228/51116/6124/6122/6203/79590/6137/6146/65003/6132/6227/6138/9801/6188/6209/140801/6159/51373/63875/6223/25873/51073/6182/64963/9045/6217/64968/64969/55052/6161/4736/124995/51081/219927/6143/6193/23521/6233/6175/51264/64928/6168/6125/6205/6208/6130/6234/55173/6128/54948/64981/6147/11222/51069/64983/29088/51021/6207/6167/6166/6202/6201
hsa04740	Olfactory transduction	395	-0.339035905009053	-1.95939338656792	1e-10	1.665e-08	1.38947368421053e-08	4580	tags=34%, list=22%, signal=27%	254783/8392/138881/390260/26533/346525/801/390439/219965/254879/219958/282763/125958/138803/2782/504191/121364/120776/390649/390144/338755/390113/219436/135924/390264/390327/219869/441608/390174/119749/120065/256144/283160/283111/143503/346517/79345/2774/390199/390152/219959/26219/26248/409/810/81697/401427/283694/26595/219428/79324/219477/26737/81309/143502/390882/26531/26476/390436/26707/127077…
hsa05168	Herpes simplex virus 1 infection	487	0.298608206042967	1.70132249048556	8.07783713700056e-08	8.96639922207063e-06	7.48262808480052e-06	5174	tags=35%, list=25%, signal=27%	54753/10838/7710/84775/7567/7694/57335/126375/79891/26974/148213/84527/55552/125919/63934/199704/284406/58492/29990/6431/84874/100289678/57209/162972/93134/7188/388569/55422/390980/55900/10795/8503/7678/100131827/115196/126231/147837/7691/389114/374900/7553/7988/811/201514/92283/84436/3111/146198/163255/6347/90317/220992/91975/256051/10172/163059/5501/8890/152687/7556/7157/57343/1967/170959/7673/…
hsa03008	Ribosome biogenesis in eukaryotes	66	0.527555890652288	2.26317697838615	4.17802196421756e-07	3.47820328521112e-05	2.90262578566694e-05	3978	tags=47%, list=20%, signal=38%	10171/10528/10248/4931/54433/10557/25996/29107/55127/55651/2091/1736/51096/55341/83732/23560/28987/29102/10799/7514/5901/51602/55813/51367/138716/10482/134430/10436/10940/84128/10885
hsa03030	DNA replication	36	0.598257220502096	2.23971831437466	1.55885521002304e-06	0.000103819756987534	8.66395316728592e-05	5862	tags=72%, list=29%, signal=52%	84153/54107/5983/6117/3978/5427/23649/4175/1763/5557/5981/4176/4172/5424/4173/6118/56655/5985/4174/5425/79621/2237/57804/5422/10714/5984
hsa05152	Tuberculosis	172	-0.331491026408485	-1.70948362468164	5.18268520426422e-05	0.00270250810706105	0.00225529363130747	4640	tags=34%, list=23%, signal=26%	1509/5594/8772/207/7097/801/929/3654/4046/3929/7124/3592/2214/9103/6850/1051/3460/5534/810/3717/3448/7042/3456/1379/818/64127/2209/387/637/7189/2212/6300/1385/3687/64581/816/2033/3553/581/3689/1520/3446/51135/22925/7099/10332/26253/3920/9114/10333/533/7096/841/1432/317/1378/7132/820
hsa03013	Nucleocytoplasmic transport	101	0.402057593064555	1.86833130022216	5.83779017431079e-05	0.00270250810706105	0.00225529363130747	4195	tags=40%, list=21%, signal=32%	79228/79711/55705/23039/1434/23279/129401/5905/81929/29107/4927/55706/55746/6396/4686/3839/348995/23165/11260/7329/10921/3842/23225/7514/10284/5901/57122/64901/84321/51808/10250/10482/57510/9688/10527/9670/3843/8086/1915/10073
hsa04620	Toll-like receptor signaling pathway	96	-0.389280527759303	-1.8324916365661	6.49251196891544e-05	0.00270250810706105	0.00225529363130747	4713	tags=41%, list=23%, signal=31%	4283/5293/5594/8772/7187/207/7097/929/3654/3929/7124/3592/5606/3576/3448/54472/3454/5608/3456/7189/414062/6348/23118/6300/5291/3553/3455/23643/5290/3446/7100/51135/7099/10333/51311/7096/6416/841/1432
hsa05417	Lipid and atherosclerosis	207	-0.309763545122778	-1.63983784187747	0.000102955282041018	0.00380934543551766	0.00317897011214371	4726	tags=38%, list=23%, signal=29%	8743/5293/5594/7187/207/7097/801/1559/929/19/3310/3654/3929/23236/998/7124/3592/9475/5606/3576/6403/5534/810/3717/1549/3448/114548/653361/1649/5608/3456/1536/4312/818/355/6648/4973/3305/387/637/7189/338/414062/6348/1555/23118/6300/4217/816/5291/3553/581/6256/27035/23643/4067/29108/5290/3446/7412/51135/5170/22926/7099/3303/3845/10333/2919/4318/10010/6774/6416/841/1432/317/3383/7132/4314
hsa04621	NOD-like receptor signaling pathway	173	-0.32259977218891	-1.66408205849543	0.00011845626703477	0.00394459369225783	0.00329183731549255	4635	tags=36%, list=23%, signal=28%	331/10379/5594/118429/8772/7187/6041/100506742/84168/11345/23236/84557/90550/7124/3709/3576/23710/11337/140609/838/3448/846/114548/58484/3454/3456/84674/10910/114769/1536/1673/81631/9447/257397/64127/387/260434/7189/2634/23118/6300/91662/7295/4671/3553/3455/5586/22900/10135/4210/29108/3446/51135/57506/7099/2919/10010/841/1432/59082/1669/1668/820
hsa03410	Base excision repair	33	0.549510273373726	2.01632452052481	0.000148800374316435	0.00450459314976117	0.00375916735115204	6198	tags=67%, list=30%, signal=46%	6996/4968/3980/54107/3978/5427/4595/79661/252969/328/5424/7515/10039/7374/56655/27301/4913/5425/2237/57804/10714/4350
hsa04380	Osteoclast differentiation	125	-0.348480511076543	-1.72962376983777	0.000225568180857144	0.00625951701878575	0.00522368418827071	4653	tags=38%, list=23%, signal=30%	5293/10379/5594/2274/10326/207/7046/3726/7124/55423/2214/9103/54209/6850/353514/3460/5534/2355/653361/7042/3454/5608/3456/3690/1435/9846/9021/11024/2209/7189/2212/23118/6300/126014/1385/5291/3553/140885/3455/7305/27035/5290/6688/3554/79168/1432/11006/7132
hsa01240	Biosynthesis of cofactors	138	0.354786647154851	1.72686384185155	0.000258875860710601	0.00655921300631288	0.00547378610294484	6106	tags=47%, list=30%, signal=33%	8564/1355/9249/26289/3242/57026/124454/79799/1503/6470/8630/587/204/25902/1723/7389/158/219/53354/2677/7364/29925/51805/51004/4522/224/10941/10327/493911/54995/11019/2937/790/326625/23475/387787/51601/1371/23057/8942/7358/79001/205/6472/84274/112724/2729/1352/349565/29926/9054/51109/4831/55312/54576/210/27430/4832/7363/29922/4144/10797/221264/3620/10229
hsa05142	Chagas disease	101	-0.367668097678734	-1.75875336234788	0.000292094896749347	0.00655921300631288	0.00547378610294484	4653	tags=38%, list=23%, signal=29%	5293/5594/8772/207/7097/7046/3654/23236/2767/7124/3592/2774/2775/3576/3460/7042/3456/5515/2776/355/2773/1636/7189/414062/6348/6300/5291/3553/5290/51135/7099/10333/8837/3558/6416/841/1432/7132
hsa05150	Staphylococcus aureus infection	90	-0.386276757794007	-1.78781621168402	0.000295460045329409	0.00655921300631288	0.00547378610294484	3669	tags=31%, list=18%, signal=26%	2214/162605/9103/6403/3882/3881/2204/5724/3075/8688/1673/2357/3866/2209/3426/2212/3884/3689/2358/54474/8687/728/1669/1668/3383/192666/4153/820
hsa04613	Neutrophil extracellular trap formation	107	-0.361223259629112	-1.738629400593	0.000376476785011947	0.00783542308806114	0.00653880731862855	4653	tags=38%, list=23%, signal=30%	5293/5594/207/7097/10533/10105/5880/23236/7450/2214/6850/5582/6403/2811/653361/1379/10014/1536/3690/23569/1183/2357/2209/2212/6300/64581/5291/3689/5290/2358/7099/51311/9759/728/1432/1378/1511/4353/566/1991/820
hsa05340	Primary immunodeficiency	36	0.497864523012427	1.86387435379801	0.000402591619615632	0.00788605937247091	0.00658106424634841	5003	tags=47%, list=25%, signal=36%	100/29851/5896/3932/5994/7535/3575/958/930/926/916/7374/695/959/29760/915/5993
hsa04668	TNF signaling pathway	111	-0.355070304026633	-1.7185573365773	0.000525604163653383	0.00972367702758758	0.00811459059675398	4718	tags=41%, list=23%, signal=31%	1388/5293/5594/8772/7187/207/5743/602/3726/7124/5606/9252/4049/1051/5608/3456/90993/9530/1435/355/3976/6364/9021/257397/64127/7133/23118/6300/1385/4217/8809/5291/3553/5290/7412/2919/4318/8837/6416/841/1432/3383/1437/7132/4314
hsa05135	Yersinia infection	134	-0.33559765179134	-1.68246400312664	0.000574292986155988	0.0100652402310497	0.00839963148726763	4653	tags=38%, list=23%, signal=30%	5293/653857/5594/6197/207/5829/3654/5880/10092/998/3984/8935/147179/7124/9475/5606/1399/3576/10093/2335/2185/114548/58484/5608/3456/2776/6195/7454/7456/3678/387/9844/7189/2212/10109/23118/6300/5291/3553/5586/3688/4210/29108/5290/10097/51135/7099/3558/6416/1432/6093
hsa03018	RNA degradation	67	0.412682699814807	1.76994045437232	0.000715112183020197	0.0119066178472863	0.00993629559564906	6694	tags=54%, list=33%, signal=36%	694/3329/5213/28960/10200/23404/84186/2027/11340/340529/196513/170506/80349/29883/23016/9924/9337/8761/5394/5214/154197/2023/56915/80153/9652/10950/2026/26986/10766/87178/5211/115752/23644/57472/51013/6499
hsa04670	Leukocyte transendothelial migration	112	-0.334463713392104	-1.62211365556748	0.00130203825249211	0.020646606575232	0.0172299798826024	4150	tags=35%, list=20%, signal=28%	5829/4636/5880/83692/998/1495/9475/9073/51208/4313/5582/2185/1500/653361/149461/9071/1366/1536/49861/2773/100132463/387/1499/50848/87/6300/5291/3689/10411/3688/83593/5290/7412/4318/5175/1432/9076/3383/6093
hsa04610	Complement and coagulation cascades	86	-0.354187056726332	-1.64159708116115	0.00143125536535469	0.0216640016665051	0.0180790151413224	4291	tags=42%, list=21%, signal=33%	3684/1191/731/3827/715/2266/5648/2152/3053/81494/3080/2155/966/7450/9002/733/3818/1379/3075/7448/3426/1604/5327/3687/5055/3689/1361/5265/2153/722/728/1378/732/4179/2157/4153
hsa04080	Neuroactive ligand-receptor interaction	357	-0.242296426573705	-1.38166596781501	0.00167849204618384	0.02430164571214	0.0202801784985142	5738	tags=36%, list=28%, signal=26%	2488/2554/1146/5618/2847/1442/113091/2905/885/347148/5367/551/3827/5539/2895/2859/5024/2894/116443/1909/1241/51052/2693/117/6869/2564/2557/116/2912/130576/9287/1443/283869/4829/57152/146/2899/56288/117579/4161/100169851/3952/10888/160065/552/2898/4852/1139/56413/2893/66004/2696/1325/9002/7252/2834/3972/4987/11255/134/51083/2903/2568/399967/1813/5724/133/6870/4887/3375/1814/3351/2566/155/8001/6753…
hsa04024	cAMP signaling pathway	220	-0.269115747318018	-1.43985345800672	0.00241034464875199	0.0334435320014338	0.0279092538276546	4990	tags=31%, list=24%, signal=24%	478/116443/1909/2693/117/5141/5293/116/5594/207/801/2867/5880/4852/27198/9475/51/2893/2696/5143/7252/3972/114/810/134/2903/1813/5337/3351/338442/90993/5348/10846/1258/1394/64399/818/1816/2773/493/5020/776/387/139760/4659/122876/1385/816/2033/5291/56670/84152/1080/51738/7432/4878/10411/1081/196883/5290/1395/2641/490/3352/64411/775/1261/6093
hsa04721	Synaptic vesicle cycle	76	-0.360376580569033	-1.63013614042649	0.00265262874091013	0.0353330148289229	0.029486062635801	3720	tags=32%, list=18%, signal=26%	339302/9152/1213/6844/6812/26052/773/6809/6531/774/5864/57084/8218/6507/1212/6572/6616/57030/10814/6529/9114/23025/533/6506
hsa05161	Hepatitis B	157	-0.291933040784395	-1.49515598070212	0.00342460912924664	0.0427186389908094	0.0356495043261378	4796	tags=34%, list=24%, signal=26%	6654/1388/5293/5594/8772/7187/207/7097/100506742/7046/3654/369/7124/5606/3718/4776/3576/5582/2185/3717/3448/7042/3454/5608/3456/90993/3339/355/637/7189/23118/6300/1385/2033/5291/581/6776/7534/1871/5290/3446/51135/57506/7099/6777/3845/4318/6774/6416/841/1432/317/6655
hsa04950	Maturity onset diabetes of the young	26	-0.508523833809534	-1.79210994903188	0.00350526235598788	0.0427186389908094	0.0356495043261378	6836	tags=65%, list=34%, signal=44%	5313/4821/3280/2645/3171/6928/3110/6514/50674/3175/3375/389692/5078/2494/5080/168620/3630
hsa03022	Basal transcription factors	42	0.42766294338093	1.65644201250029	0.00359195763286085	0.0427186389908094	0.0356495043261378	4485	tags=33%, list=22%, signal=26%	6873/6875/2968/2960/2962/8148/6882/2071/6908/2958/6877/2965/6878/54457
hsa05130	Pathogenic Escherichia coli infection	194	-0.273407243912518	-1.43529228361491	0.00374221593762511	0.042970962318247	0.0358600728687125	4095	tags=28%, list=20%, signal=22%	4542/3654/10092/998/147179/7124/5861/81027/9475/9073/2017/51208/4644/3576/10093/114548/149461/9071/7280/1366/79784/49861/7456/355/100132463/257397/10382/387/5062/7189/2212/10109/23118/6300/4671/3553/581/27128/3688/9871/29108/10097/4627/7100/51135/7099/3554/79861/5063/841/1432/9076/7132/6093
hsa00563	Glycosylphosphatidylinositol (GPI)-anchor biosynthesis	26	0.507878545099025	1.734158943652	0.00437173523441649	0.048526261102023	0.0404960737503843	6715	tags=65%, list=33%, signal=44%	84992/2822/84720/5283/51227/93183/51604/8733/284098/23556/55650/80235/10026/5281/9487/94005/128869
