# Supplementary material for: Identification and immune characteristics of N6-methyladenosine related ferroptosis-related genes in intervertebral disc degeneration
Source: Sci Rep. 2025 Sep 29;15:33659. doi: 10.1038/s41598-025-18011-z (PMC12480624; doi:10.1038/s41598-025-18011-z)
Supplement: Supplementary file 1 — Supplementary Information. [file 41598_2025_18011_MOESM1_ESM.zip › 3. Tables/Supplementary Table 8 KLRB1.gogsea.txt]

ONTOLOGY	ID	Description	setSize	enrichmentScore	NES	pvalue	p.adjust	qvalues	rank	leading_edge	core_enrichment
CC	GO:0000313	organellar ribosome	83	0.658241315248986	2.58205511478478	1e-10	1.05376623376623e-08	7.80724538619275e-09	2578	tags=53%, list=13%, signal=46%	51642/64965/56945/54460/11222/9553/29093/51650/57129/54534/28957/64983/54148/64968/10240/64981/63931/28998/54948/51263/51258/219927/64979/28977/60488/118487/9801/51373/4701/64976/55173/64928/29074/7818/92259/29088/64951/51023/65005/130916/51318/116541/26589/64969
BP	GO:0000375	RNA splicing, via transesterification reactions	252	0.496597195434541	2.22834034942924	1e-10	1.05376623376623e-08	7.80724538619275e-09	3472	tags=39%, list=17%, signal=33%	53938/11171/10286/10929/4869/79833/51645/3178/9939/6428/10236/85437/10283/84950/1207/22916/708/4116/22938/59286/55596/9775/143884/60625/6434/23398/55015/9879/51639/6606/11193/1653/8559/55285/51503/27336/11218/56339/4670/51574/96764/10492/51631/6421/10713/4236/10772/7737/8161/51729/10907/6432/51747/84991/10569/6431/220988/7072/83989/2483/8487/10150/51163/8087/9716/9169/10212/57703/5411/5356/10657/…
BP	GO:0000377	RNA splicing, via transesterification reactions with bulged adenosine as nucleophile	250	0.495031352459133	2.21707924133395	1e-10	1.05376623376623e-08	7.80724538619275e-09	3472	tags=39%, list=17%, signal=33%	53938/11171/10286/10929/4869/79833/51645/3178/9939/6428/10236/85437/10283/84950/1207/22916/708/4116/22938/59286/55596/9775/143884/60625/6434/23398/55015/9879/51639/6606/11193/1653/8559/55285/51503/27336/11218/56339/4670/51574/96764/10492/51631/6421/10713/4236/10772/7737/8161/51729/10907/6432/51747/84991/10569/6431/220988/7072/83989/2483/8487/10150/51163/8087/9716/9169/10212/57703/5411/5356/10657/…
BP	GO:0000398	mRNA splicing, via spliceosome	250	0.495031352459133	2.21707924133395	1e-10	1.05376623376623e-08	7.80724538619275e-09	3472	tags=39%, list=17%, signal=33%	53938/11171/10286/10929/4869/79833/51645/3178/9939/6428/10236/85437/10283/84950/1207/22916/708/4116/22938/59286/55596/9775/143884/60625/6434/23398/55015/9879/51639/6606/11193/1653/8559/55285/51503/27336/11218/56339/4670/51574/96764/10492/51631/6421/10713/4236/10772/7737/8161/51729/10907/6432/51747/84991/10569/6431/220988/7072/83989/2483/8487/10150/51163/8087/9716/9169/10212/57703/5411/5356/10657/…
BP	GO:0001819	positive regulation of cytokine production	444	-0.336417356821184	-1.84558888068259	1e-10	1.05376623376623e-08	7.80724538619275e-09	3660	tags=36%, list=18%, signal=30%	3134/284340/5047/81844/1991/5142/1545/3091/79132/9971/3315/2048/4939/3593/112744/22900/3630/8808/916/2597/727/3654/4938/943/3603/7057/5610/113277/338322/5005/50943/148022/5004/3082/59341/5724/972/5027/9475/247/54440/117854/56848/5452/3661/3556/8764/7097/2150/719/8877/5590/3594/2219/4179/114609/7855/4035/6363/7805/5914/3665/57506/4332/3554/54106/1649/27035/338321/22861/3566/3303/566/5196/10084/672…
BP	GO:0002181	cytoplasmic translation	140	0.739309551308604	3.0988310350163	1e-10	1.05376623376623e-08	7.80724538619275e-09	2209	tags=61%, list=11%, signal=55%	6189/6210/6173/6156/6152/6133/6171/51611/6235/200916/6129/4690/6139/6230/6155/9349/6205/51389/6170/6167/6165/6222/6233/6125/6232/6147/6160/6164/6202/6207/6208/11224/6204/6154/6128/6201/6135/51121/4736/3646/6229/6169/6218/10480/6144/6181/6143/6228/6227/55854/8669/6194/1974/6137/24140/25873/170506/23521/6159/6168/56339/8891/6138/120526/8667/51441/6136/6191/6175/85451/23708/54505/1975/51372/8661/617…
BP	GO:0002274	myeloid leukocyte activation	212	-0.469560547560278	-2.42124334632466	1e-10	1.05376623376623e-08	7.80724538619275e-09	3226	tags=40%, list=16%, signal=34%	10758/712/11326/6372/7057/79155/113277/148022/5724/22918/972/671/23210/10062/56848/867/284021/57580/4878/7097/2150/8877/5971/8399/8773/5170/3566/4853/566/11314/11006/338339/145581/11277/7096/10333/7462/3516/5359/5294/1794/10135/6844/57126/306/945/84106/7305/116071/22904/7099/2358/2268/146722/3430/1191/3579/6810/120892/80149/2207/4067/1050/177/6688/5880/6556/5663/29108/201294/728/9846/2242/5580/22…
BP	GO:0002764	immune response-regulating signaling pathway	370	-0.350721013360286	-1.91254006067103	1e-10	1.05376623376623e-08	7.80724538619275e-09	2364	tags=28%, list=12%, signal=25%	3661/5594/7097/2150/719/2219/5609/114609/7805/3665/118788/4332/54106/5170/27293/7409/8638/55666/3303/11314/11006/4277/84807/64332/10288/5970/25921/388325/7096/660/581/10333/6714/7462/26253/3304/5359/8517/3071/81570/7917/64127/11213/149041/945/929/1378/84106/171389/1445/79671/7305/7099/2358/2268/146722/3430/2210/7100/2357/6654/8398/1535/80149/5795/1845/9473/9261/2207/5058/4067/55072/150372/65125/7…
MF	GO:0003735	structural constituent of ribosome	159	0.742807302053777	3.16625501163218	1e-10	1.05376623376623e-08	7.80724538619275e-09	2578	tags=67%, list=13%, signal=59%	6189/6210/6173/6156/6152/6133/6171/6235/200916/6129/64965/6139/6230/6155/9349/6205/56945/6170/6167/6165/6222/6233/6125/6166/6232/6147/54460/6160/11222/9553/6164/6202/6207/29093/6208/51065/51650/11224/57129/6204/6154/64983/6128/6201/6135/51121/4736/645683/6229/6169/64968/10240/64981/6218/51187/63931/28998/6144/54948/6181/6143/6228/51263/51258/6227/6194/219927/64979/28977/6137/60488/25873/23521/615…
CC	GO:0005681	spliceosomal complex	155	0.577239567258444	2.45323939390421	1e-10	1.05376623376623e-08	7.80724538619275e-09	3472	tags=49%, list=17%, signal=41%	53938/10286/91603/51645/3178/9939/10236/85437/10283/84950/1207/4116/5511/22938/55596/9775/143884/60625/6434/23398/55015/51639/11193/8559/55285/51503/27336/4670/10492/51631/140890/10713/4236/7737/8458/6009/51729/10907/51747/84991/10569/144983/220988/2483/8487/55131/10081/9716/57703/5411/5356/55692/79706/3185/27339/10285/6936/8539/8899/3192/10946/4691/3183/27316/27238/10250/10189/1665/1655/6426/140…
CC	GO:0005743	mitochondrial inner membrane	434	0.513145650162146	2.39858577248801	1e-10	1.05376623376623e-08	7.80724538619275e-09	4250	tags=48%, list=21%, signal=39%	8604/29090/51642/64965/116228/7388/4710/29078/7381/56945/27089/51241/4717/1345/4697/1350/4718/4725/84233/54460/4708/131118/54205/11222/9553/1347/29093/81034/4724/26520/51650/57129/54675/4694/4698/51660/91942/7385/54534/1337/28957/55863/64983/728568/4706/54148/64968/10240/29796/64981/3313/10440/63931/26521/28998/79133/81853/196294/54948/140823/93058/51263/51258/55967/54902/219927/1353/1349/64979/2…
CC	GO:0005746	mitochondrial respirasome	79	0.634165443984822	2.48689555599839	1e-10	1.05376623376623e-08	7.80724538619275e-09	4083	tags=59%, list=20%, signal=48%	7388/4710/7381/27089/4717/1345/4697/1350/4718/4725/4708/1347/4724/4694/4698/7385/1337/4706/29796/55967/1349/4711/4700/7386/4707/4716/10975/1327/4701/9377/4709/4695/4715/1329/4702/9167/4726/51103/4729/54539/23530/4723/6834/4712/4714/4722/4728
CC	GO:0005759	mitochondrial matrix	448	0.471054299508909	2.20623908964463	1e-10	1.05376623376623e-08	7.80724538619275e-09	4387	tags=41%, list=22%, signal=33%	64216/54931/84693/51642/64965/3336/56945/54460/131118/1743/11222/9553/80298/29093/51650/6059/57129/23568/80224/54534/28957/5019/64983/4706/54704/51601/53343/54148/6647/708/64968/10240/27292/51110/64981/3313/63931/28998/201626/84869/54948/79072/6742/51263/51258/60493/2653/549/51067/219927/55856/1737/64979/28977/134266/2395/84300/7417/54802/60488/57546/56922/22868/5303/5160/10449/118487/9801/23409/…
CC	GO:0005761	mitochondrial ribosome	83	0.658241315248986	2.58205511478478	1e-10	1.05376623376623e-08	7.80724538619275e-09	2578	tags=53%, list=13%, signal=46%	51642/64965/56945/54460/11222/9553/29093/51650/57129/54534/28957/64983/54148/64968/10240/64981/63931/28998/54948/51263/51258/219927/64979/28977/60488/118487/9801/51373/4701/64976/55173/64928/29074/7818/92259/29088/64951/51023/65005/130916/51318/116541/26589/64969
CC	GO:0005765	lysosomal membrane	367	-0.350454892586041	-1.90694742055826	1e-10	1.05376623376623e-08	7.80724538619275e-09	4549	tags=38%, list=22%, signal=30%	9681/8907/220002/1088/9725/55315/1174/2028/59345/51092/89845/2647/3125/8546/10103/7879/23120/8519/221955/8131/401258/55858/53/84286/112770/55353/3134/27074/3120/2896/26276/219931/84283/23385/1173/1080/8904/79901/2548/5337/56928/2683/23334/26503/164/972/23207/684/201163/1950/56848/389541/719/2773/23339/10058/4035/7226/7805/1183/527/54106/83547/4758/80700/9043/23274/566/4647/96459/7942/9516/55652/7…
CC	GO:0005774	vacuolar membrane	411	-0.351235291872589	-1.92079496561073	1e-10	1.05376623376623e-08	7.80724538619275e-09	4549	tags=38%, list=22%, signal=30%	9681/8907/220002/7056/1088/9725/55315/1174/2028/59345/51092/89845/2647/3125/8546/10103/7879/23120/8519/221955/8131/401258/55858/53/84286/112770/55353/3134/81671/27074/3120/2896/26276/219931/84283/23385/1173/1080/10241/8904/81631/6519/79901/2548/51310/5337/56928/2683/23334/285973/26503/164/972/23207/684/27183/201163/1950/56848/389541/719/2773/23339/84557/10058/23710/4035/7226/7805/1183/4125/527/54…
CC	GO:0005840	ribosome	213	0.69921431350717	3.0783834286046	1e-10	1.05376623376623e-08	7.80724538619275e-09	2578	tags=58%, list=13%, signal=51%	6189/6210/6173/6156/6152/51642/6133/6171/6235/200916/6129/4690/64965/6139/6230/6155/9349/6205/56945/6170/6167/6165/6222/6233/6125/4869/6166/6232/27230/6147/54460/6160/11222/9553/6164/6202/6207/29093/6208/51065/51650/11224/57129/6204/6154/54534/28957/64983/6128/6201/6135/51121/54148/4736/645683/6229/6169/64968/10240/64981/6218/51187/63931/28998/6144/54948/6181/6143/6228/51263/51258/6227/51538/6194…
BP	GO:0006119	oxidative phosphorylation	111	0.57485303875245	2.33735728557712	1e-10	1.05376623376623e-08	7.80724538619275e-09	2824	tags=47%, list=14%, signal=41%	4436/7388/4710/7381/27089/4717/1345/4697/1350/4718/4725/4708/54205/1347/4724/4694/4698/7385/1337/4706/29796/201626/205327/55967/1349/4711/2395/84300/4700/4707/790955/4716/10975/1327/4701/9377/4709/51142/388753/23479/4695/4715/11315/84275/1329/1716/4702/9167/4726/51103/4729/29103
BP	GO:0006364	rRNA processing	201	0.630933429955664	2.76310979235394	1e-10	1.05376623376623e-08	7.80724538619275e-09	3552	tags=57%, list=17%, signal=48%	55646/51504/64216/9326/6129/6230/6155/25983/29081/23160/6165/6125/6232/6202/6208/51367/11224/84128/84154/404672/6154/57050/51010/6201/6135/29777/11340/4736/6229/23560/27292/6218/80135/8886/10969/51602/113510/6227/6194/9775/10556/55759/88745/9221/10412/92342/84365/55299/51018/5303/51575/55164/51202/11103/29063/51013/51441/26156/10885/10775/51096/23212/84549/25926/51119/55781/54680/51729/153443/102…
BP	GO:0006397	mRNA processing	412	0.451414814440627	2.10615470741861	1e-10	1.05376623376623e-08	7.80724538619275e-09	4356	tags=41%, list=21%, signal=33%	53938/11171/10286/10929/91603/4869/10949/79833/51645/3178/9939/6428/10236/85437/10283/84950/1207/22916/708/4116/5511/201626/22938/22828/9406/59286/60493/55596/9775/143884/60625/6434/23398/55015/9879/51639/170506/6606/11193/58155/1653/8559/55285/51503/27336/51202/23283/11218/79882/56339/80145/4670/51574/96764/1479/10492/51631/6421/140890/10713/4236/8731/9646/10772/7737/8458/116461/51692/8161/9295/…
BP	GO:0006399	tRNA metabolic process	149	0.597257651768653	2.51645973097643	1e-10	1.05376623376623e-08	7.80724538619275e-09	4860	tags=56%, list=24%, signal=43%	51504/54931/142940/51367/51002/51010/11340/9836/51067/10556/54802/24140/26610/55039/64172/144233/146857/1653/6741/10775/25821/54482/57038/6894/55623/116461/55699/83480/221078/51605/55520/55644/10799/57505/54888/344405/56986/5394/134637/92675/25917/118672/23404/112858/51728/112970/23395/158234/112487/54517/10352/60487/1787/285381/55250/57570/10940/57470/55278/5393/79828/127253/79731/93587/10248/13…
BP	GO:0006400	tRNA modification	84	0.606913299478869	2.39599244228941	1e-10	1.05376623376623e-08	7.80724538619275e-09	4651	tags=57%, list=23%, signal=44%	51504/54931/142940/51002/9836/54802/24140/26610/55039/64172/144233/6741/25821/54482/6894/55623/83480/221078/51605/55644/57505/54888/56986/134637/25917/112970/158234/54517/60487/1787/285381/55250/57570/79828/127253/93587/3028/11062/55140/23587/285605/150962/51654/55253/80745/81627/55798/84881
BP	GO:0006403	RNA localization	192	0.488837847566003	2.13264387548706	1e-10	1.05376623376623e-08	7.80724538619275e-09	2681	tags=38%, list=13%, signal=33%	9326/53371/10576/9908/4869/3178/9939/6428/129401/9804/51010/908/1070/57122/22916/84324/56943/4116/23180/51602/3800/54847/7528/9775/29107/51808/170506/10575/55795/55706/8559/55164/6741/23279/65110/80145/55308/5901/4927/54680/6950/29074/10694/6432/57187/7013/472/144983/220988/11052/1736/56648/79023/2091/54888/55916/9972/10212/65109/10128/545/55651/10657/9631/5394/10574/3192/7514/7884/23404/9793/101…
BP	GO:0006417	regulation of translation	362	0.415081657941017	1.92516510724059	1e-10	1.05376623376623e-08	7.80724538619275e-09	4477	tags=41%, list=22%, signal=33%	54931/1977/51611/4690/25983/29081/5436/6125/4869/27230/6208/51065/6059/9939/6154/10605/10236/51010/10600/6726/11340/3658/3646/22916/5813/6169/84324/708/4116/10959/11236/28998/201626/29883/79072/9147/9775/10767/1974/9221/84300/9325/8550/170506/92342/9669/22868/1653/23521/115416/9698/56339/65110/29063/120526/8667/51441/23173/10492/6191/85451/57472/65981/84541/4292/54505/1975/1719/3002/3184/55024/22…
BP	GO:0006909	phagocytosis	224	-0.449740002872285	-2.33459954318113	1e-10	1.05376623376623e-08	7.80724538619275e-09	3808	tags=43%, list=19%, signal=36%	389668/84286/343702/27102/1991/5728/2624/3684/5322/197/140885/1053/7087/57118/7057/81035/389610/79767/22918/8678/23210/10062/23396/558/7097/2150/8877/2219/25912/4035/3601/5914/375033/5657/2621/7052/23616/7409/5175/10960/566/11314/4647/3690/717/11277/51411/6714/19/1130/5359/56882/1265/11151/3553/3071/1794/64127/4688/306/10347/929/1785/311/1445/3385/7305/7099/2358/2268/55113/146722/55647/8398/1535/…
BP	GO:0006914	autophagy	496	-0.316632040166606	-1.76529023150765	1e-10	1.05376623376623e-08	7.80724538619275e-09	3719	tags=34%, list=18%, signal=29%	1612/90678/51024/10919/2309/23677/81671/207/27074/3091/3315/1981/401409/51652/92421/219931/10018/25853/2597/4077/23647/257397/79735/10241/9001/339122/140775/10475/9100/81631/84148/140710/26353/550/148022/285973/572/3082/91445/8678/22933/117854/9554/27183/79643/201163/23265/11152/11011/23604/83933/2773/10013/23339/84557/7855/23710/666/225689/83667/58528/8878/527/1649/1263/80700/81876/79837/23274/6…
BP	GO:0008033	tRNA processing	114	0.582148367530289	2.38187885288323	1e-10	1.05376623376623e-08	7.80724538619275e-09	4860	tags=56%, list=24%, signal=43%	51504/54931/142940/51367/51002/9836/10556/54802/24140/26610/55039/64172/144233/1653/6741/10775/25821/54482/6894/55623/116461/83480/221078/51605/55520/55644/10799/57505/54888/56986/134637/25917/112858/51728/112970/158234/54517/60487/1787/285381/55250/57570/10940/79828/127253/93587/10248/138716/3028/11062/55140/23587/285605/150962/11102/51654/55253/26024/80745/81627/55798/84881/8270/339175
BP	GO:0008380	RNA splicing	352	0.468209986931473	2.16617491171676	1e-10	1.05376623376623e-08	7.80724538619275e-09	4223	tags=41%, list=21%, signal=33%	53938/11171/10286/10929/91603/4869/79833/51645/3178/6207/9939/6428/10236/85437/10283/84950/1207/22916/708/4116/5511/10137/22938/9406/59286/55596/9775/143884/60625/6434/23398/55015/9879/51639/6606/11193/58155/1653/8559/55285/51503/27336/51202/11218/56339/80145/4670/51574/96764/10492/51631/6421/140890/10713/9360/4236/10772/7737/79026/8458/116461/8161/9295/51729/10907/6432/51747/84991/10569/22927/57…
BP	GO:0009060	aerobic respiration	158	0.51206214729227	2.18098088724749	1e-10	1.05376623376623e-08	7.80724538619275e-09	4083	tags=47%, list=20%, signal=38%	4436/7388/4710/7381/27089/4717/1345/4697/4190/1350/4718/4725/4708/54205/1743/1347/4724/4694/4698/7385/1337/4706/3658/29796/201626/205327/664/55967/1349/1737/4711/2395/84300/4700/4707/5160/790955/4716/10975/5162/1327/4701/9377/8803/4709/51142/388753/23479/4695/8802/4715/11315/84275/1329/1716/4702/9167/4726/51103/4729/29103/8801/1340/23530/48/4723/6834/4712/4714/1431/4722/27069/6472/4728
BP	GO:0009451	RNA modification	152	0.518438760680071	2.19247950638056	1e-10	1.05376623376623e-08	7.80724538619275e-09	4651	tags=49%, list=23%, signal=38%	51504/64216/54931/142940/29081/113802/51002/27292/9836/54802/24140/26610/55039/64172/144233/6741/56339/29063/51574/96764/25821/8731/54482/6894/55623/83480/221078/51605/26995/1736/54433/64863/79872/55644/2091/57505/196074/54888/55651/56986/134637/79066/25917/112970/158234/117246/27079/54517/10436/60487/1787/285381/55250/9530/57570/79828/127253/93587/3028/11062/55140/23587/285605/83448/55783/57721/…
BP	GO:0010608	posttranscriptional regulation of gene expression	479	0.392741972802936	1.84955132950173	1e-10	1.05376623376623e-08	7.80724538619275e-09	4739	tags=40%, list=23%, signal=32%	54931/1977/51611/4690/25983/29081/113802/9782/5436/6125/4869/27230/10949/6208/51065/6059/9939/6154/10605/9931/10236/51010/10600/6726/11340/3658/3646/22916/5813/6169/84324/708/4088/4116/10959/11236/28998/201626/29883/79072/60493/51538/9147/9775/10767/1974/7188/9221/84300/51808/9325/8550/8575/170506/23264/92342/55795/9669/22868/144233/1653/23521/115416/9698/79882/56339/26272/65110/29063/4670/120526…
CC	GO:0015629	actin cytoskeleton	485	-0.339307170275911	-1.89238658008192	1e-10	1.05376623376623e-08	7.80724538619275e-09	3788	tags=31%, list=19%, signal=26%	64147/2633/91977/1612/9051/72/7137/6709/27147/10391/83715/54492/89848/7125/440915/283431/25924/800/9001/60/7135/4638/92241/794/1627/219537/57731/10092/56928/59341/881/56940/7739/10487/60312/558/89/91624/5590/6840/375307/9124/5239/3936/7429/4082/5914/23242/23406/29766/23307/64098/6710/395/4635/9344/4644/29109/83543/3171/55362/4647/134549/832/91663/10163/4648/11078/22885/2314/1072/59/7168/51411/448…
CC	GO:0015934	large ribosomal subunit	109	0.723684127136405	2.94005561998078	1e-10	1.05376623376623e-08	7.80724538619275e-09	3367	tags=68%, list=17%, signal=57%	6173/6156/6152/51642/6133/6171/6129/6139/6155/9349/6170/6167/6165/6125/4869/6166/6147/6160/11222/9553/6164/29093/11224/57129/6154/54534/64983/6128/6135/51121/54148/4736/6169/64981/28998/6144/54948/6181/6143/51263/51258/51538/219927/64979/28977/6137/25873/23521/6159/6168/9801/6138/6136/6175/64976/64928/29074/6176/29088/9045/6146/65008/65005/130916/51318/116541/6130/26589/140801/6157/65003/6124/613…
CC	GO:0015935	small ribosomal subunit	67	0.752157867934178	2.86890169056668	1e-10	1.05376623376623e-08	7.80724538619275e-09	3126	tags=72%, list=15%, signal=61%	6189/6210/6235/64965/6230/6205/56945/6222/6233/4869/6232/54460/6202/6207/6208/51065/51650/6204/28957/6201/6229/64968/10240/6218/63931/6228/6227/6194/28977/60488/51373/6191/54505/55173/7818/92259/6224/64951/51023/6234/6217/6193/6188/6223/64969/83939/64963/6187
BP	GO:0016072	rRNA metabolic process	211	0.619685872255636	2.72675197454156	1e-10	1.05376623376623e-08	7.80724538619275e-09	3552	tags=55%, list=17%, signal=46%	55646/51504/64216/9326/6129/6230/6155/25983/29081/23160/6165/6125/6232/6202/6208/51367/11224/84128/84154/404672/6154/57050/51010/6201/6135/29777/11340/4736/6229/23560/27292/6218/80135/8886/10969/51602/113510/6227/6194/9775/10556/55759/88745/9221/10412/92342/84365/55299/146857/51018/5303/51575/55164/51202/11103/29063/51013/51441/26156/10885/10775/51096/23212/84549/25926/51119/55781/54680/51729/153…
BP	GO:0019221	cytokine-mediated signaling pathway	440	-0.38804698042256	-2.12937462973249	1e-10	1.05376623376623e-08	7.80724538619275e-09	4032	tags=39%, list=20%, signal=32%	2296/342979/8986/1271/8519/841/9636/1435/64109/7293/7032/8996/3551/3581/4940/10519/2309/2322/207/2833/3091/7066/3856/284/51588/4939/3593/112744/6355/2826/22900/2829/8808/7850/10758/2874/5197/414062/8904/3654/6372/4938/2532/3467/3875/79155/11026/6360/56928/51094/572/10990/3987/27177/6586/1906/6773/383/972/2859/5473/81858/117854/79092/10062/1230/7132/558/867/3661/3556/10936/8764/2150/2920/8877/1237…
BP	GO:0019646	aerobic electron transport chain	75	0.632159364929283	2.44950028033124	1e-10	1.05376623376623e-08	7.80724538619275e-09	2824	tags=53%, list=14%, signal=46%	7388/4710/7381/27089/4717/1345/4697/1350/4718/4725/4708/54205/1347/4724/4694/4698/1337/4706/29796/4711/4700/4707/790955/4716/10975/1327/4701/9377/4709/23479/4695/4715/11315/1329/4702/9167/4726/51103/4729/29103
MF	GO:0019843	rRNA binding	61	0.669080927905565	2.47345352956884	1e-10	1.05376623376623e-08	7.80724538619275e-09	3448	tags=61%, list=17%, signal=51%	6133/9349/6205/6167/6222/6125/4869/6147/2971/6207/6208/84154/6135/64968/80135/54948/6143/60493/55299/22868/6136/51373/6191/55794/6175/23212/51119/29074/51023/130916/6193/6188/10436/64963/65003/6132/51335
CC	GO:0019866	organelle inner membrane	489	0.487656551469573	2.29857219808774	1e-10	1.05376623376623e-08	7.80724538619275e-09	4083	tags=44%, list=20%, signal=36%	8604/29090/51642/11335/64965/116228/7388/4710/29078/7381/56945/27089/51241/4717/9782/1345/4697/1350/4718/4725/84233/54460/4708/131118/54205/11222/9553/1347/29093/81034/4724/26520/51650/57129/54675/4694/4698/51660/91942/7385/54534/1337/28957/55863/64983/728568/4706/54148/4088/64968/10240/29796/64981/3313/10440/63931/26521/28998/79133/81853/196294/54948/140823/93058/51263/51258/55967/54902/219927/1…
BP	GO:0022613	ribonucleoprotein complex biogenesis	381	0.582827767776211	2.70637227121912	1e-10	1.05376623376623e-08	7.80724538619275e-09	4385	tags=56%, list=22%, signal=45%	55646/51504/11171/64216/6152/9326/6129/6230/6155/25983/29081/23160/6165/6880/6125/4869/6232/6147/79833/2971/6202/29093/6208/51065/51367/11224/84128/6059/84154/404672/6154/57050/6128/51010/6201/6135/51121/29777/11340/4736/1207/3646/6229/6169/708/23560/27292/6218/51187/3320/80135/10480/8886/84946/10969/51602/113510/6227/8669/6194/9775/10556/64979/55759/55015/88745/9221/10412/92342/84365/55299/6606/…
BP	GO:0022618	ribonucleoprotein complex assembly	163	0.519683371736501	2.22818869368641	1e-10	1.05376623376623e-08	7.80724538619275e-09	3178	tags=41%, list=16%, signal=35%	11171/6152/9326/6880/6125/6232/6147/79833/6208/51065/84154/6128/6135/29777/1207/3646/6169/3320/10480/8669/55015/55299/6606/22868/1653/8559/23521/55164/11218/8667/96764/51631/55794/6175/23212/10713/54505/10772/1975/8661/8161/54680/10907/51747/10569/472/6431/11052/8487/6234/6193/9169/545/7458/28985/55692/27339/6223/6936/10946/8668/140801/64963/6426/23064/11051/6733
CC	GO:0022625	cytosolic large ribosomal subunit	55	0.789579952102586	2.88509203904332	1e-10	1.05376623376623e-08	7.80724538619275e-09	3367	tags=84%, list=17%, signal=70%	6173/6156/6152/6133/6171/6129/6139/6155/9349/6170/6167/6165/6125/6166/6147/6160/6164/11224/6154/6128/6135/51121/4736/6169/6144/6181/6143/51538/6137/25873/23521/6159/6168/6138/6136/6175/6176/9045/6146/65008/6130/140801/6157/6124/6132/6161
CC	GO:0022626	cytosolic ribosome	96	0.77507042311842	3.11811386740092	1e-10	1.05376623376623e-08	7.80724538619275e-09	3703	tags=82%, list=18%, signal=68%	6189/6210/6173/6156/6152/6133/6171/6235/6129/6139/6230/6155/9349/6205/6170/6167/6165/6222/6233/6125/6166/6232/6147/6160/6164/6202/6207/6208/51065/11224/6204/6154/6128/6201/6135/51121/4736/6229/6169/6218/6144/6181/6143/6228/6227/51538/6194/6137/25873/23521/6159/6168/6138/6136/6191/6175/54505/6176/6224/9045/6146/6234/6217/65008/6193/6188/6223/6130/83939/140801/64963/6157/6187/6124/6132/6161/6209/44…
CC	GO:0022627	cytosolic small ribosomal subunit	39	0.766614893378577	2.61297770506916	1e-10	1.05376623376623e-08	7.80724538619275e-09	3126	tags=77%, list=15%, signal=65%	6189/6210/6235/6230/6205/6222/6233/6232/6202/6207/6208/51065/6204/6201/6229/6218/6228/6227/6194/6191/54505/6224/6234/6217/6193/6188/6223/83939/64963/6187
BP	GO:0022904	respiratory electron transport chain	100	0.586790360486394	2.37991992650334	1e-10	1.05376623376623e-08	7.80724538619275e-09	2920	tags=49%, list=14%, signal=42%	8604/7388/4710/7381/27089/4717/1345/4697/1350/4718/4725/4708/54205/1347/4724/4694/4698/1337/4706/29796/55967/4711/4700/7386/4707/790955/4716/10975/1327/11232/4701/9377/4709/51142/388753/23479/4695/10165/4715/11315/1329/1716/4702/9167/4726/51103/4729/29103/2110
CC	GO:0030139	endocytic vesicle	329	-0.377842060794123	-2.03534027574314	1e-10	1.05376623376623e-08	7.80724538619275e-09	3679	tags=36%, list=18%, signal=30%	54413/3134/4193/255324/1991/348/5322/23432/3120/9230/10368/1173/1080/9362/339122/57449/7475/117156/81035/5337/4057/10525/1514/538/2535/7316/972/8678/9554/9693/1950/551/7097/8877/4353/114609/7855/4035/6890/6678/1742/30846/527/8773/54106/9341/83547/8301/7039/80223/84440/25921/388325/7096/5872/10333/26253/3240/19/11151/23380/6844/64127/4688/306/533/10228/8993/1785/8218/3482/311/10981/8992/535/10938/…
CC	GO:0030667	secretory granule membrane	297	-0.443927465444793	-2.36960628747074	1e-10	1.05376623376623e-08	7.80724538619275e-09	2150	tags=32%, list=11%, signal=29%	4179/7226/6678/23114/682/527/8773/5328/5175/566/11314/338339/3690/10288/221/84519/127829/8372/23601/64386/25798/64114/3071/6844/10970/57126/79930/945/963/374395/929/6515/3482/1378/5660/8694/23317/84418/535/4311/55004/7305/53831/3674/199675/54918/3920/2358/10043/259215/1604/3579/5878/2357/101/5869/1535/5795/290/10184/6403/2212/2207/10555/2204/150372/762/683/11031/23218/53916/11025/6556/5663/6402/1…
CC	GO:0031983	vesicle lumen	317	-0.396762441039944	-2.13533280390229	1e-10	1.05376623376623e-08	7.80724538619275e-09	3687	tags=40%, list=18%, signal=33%	29106/5552/1991/6709/10562/5611/5627/2896/3630/1992/197/26578/3934/7044/6947/2799/7057/5836/10577/51719/10092/29952/7422/4057/5005/5004/3082/9798/93100/383/2153/5473/10487/671/8635/1950/7123/1727/64333/317/5594/5223/23593/1118/30/4353/2219/126014/4790/410/6678/23406/4125/3959/22915/4332/5657/2621/1460/4758/5211/51738/566/5196/7077/6590/51411/25797/240/3240/81/10383/1265/1893/5719/5315/1794/2919/2…
BP	GO:0032543	mitochondrial translation	72	0.636722936972603	2.45310448160878	1e-10	1.05376623376623e-08	7.80724538619275e-09	4734	tags=62%, list=23%, signal=48%	54931/54460/57129/28957/708/64968/63931/54948/79072/51258/51067/219402/84300/60488/22868/115416/118487/51373/4701/57038/55699/64951/26995/57505/84340/10128/85476/84273/23395/10352/64963/9617/55278/51335/55157/55037/28973/6472/122704/64960/51116/51654/80222/84881/10102
BP	GO:0032635	interleukin-6 production	135	-0.512774160295377	-2.44993916197626	1e-10	1.05376623376623e-08	7.80724538619275e-09	3378	tags=47%, list=17%, signal=39%	112744/8808/140885/3603/113277/338322/50943/148022/5004/3082/59341/5724/972/671/56848/5452/3556/7097/2150/114609/57506/54106/2621/51738/11006/10288/388325/7096/10333/64170/3553/3071/55122/64127/11213/5603/91662/1445/79671/7305/7099/400709/4155/3570/408/1535/80149/2629/9261/177/5777/51311/23765/1051/29108/9181/353514/4615/27202/3965/11027/6774/409
BP	GO:0032675	regulation of interleukin-6 production	135	-0.512774160295377	-2.44993916197626	1e-10	1.05376623376623e-08	7.80724538619275e-09	3378	tags=47%, list=17%, signal=39%	112744/8808/140885/3603/113277/338322/50943/148022/5004/3082/59341/5724/972/671/56848/5452/3556/7097/2150/114609/57506/54106/2621/51738/11006/10288/388325/7096/10333/64170/3553/3071/55122/64127/11213/5603/91662/1445/79671/7305/7099/400709/4155/3570/408/1535/80149/2629/9261/177/5777/51311/23765/1051/29108/9181/353514/4615/27202/3965/11027/6774/409
BP	GO:0033108	mitochondrial respiratory chain complex assembly	84	0.673203227365051	2.65769401704743	1e-10	1.05376623376623e-08	7.80724538619275e-09	4083	tags=69%, list=20%, signal=55%	29090/116228/4710/29078/84987/51241/4717/4718/4725/84233/4708/4724/4694/100303755/4698/91942/80224/55863/728568/4706/493753/79133/79072/55967/54902/51287/4711/84300/389203/4700/7386/4707/100131801/790955/4716/4709/4695/10063/9131/4715/7019/137682/84275/90624/4702/51103/644096/115209/54539/90639/25915/6834/4712/4714/83943/55471/4722/4728
BP	GO:0034470	ncRNA processing	346	0.580843057030695	2.67858664648459	1e-10	1.05376623376623e-08	7.80724538619275e-09	4651	tags=57%, list=23%, signal=45%	55646/51504/64216/54931/9326/142940/6129/6230/6155/25983/29081/23160/6165/6125/6232/6202/6208/51367/11224/84128/84154/404672/6154/57050/51002/51010/6201/6135/29777/11340/4736/6229/4088/23560/27292/9836/6218/80135/8886/10969/51602/113510/6227/55596/6194/9775/10556/55759/88745/9221/10412/54802/24140/8575/26610/92342/84365/55039/64172/55299/144233/51018/1653/5303/51575/55164/6741/51202/11103/56339/2…
BP	GO:0034660	ncRNA metabolic process	416	0.556080374871401	2.59193541103629	1e-10	1.05376623376623e-08	7.80724538619275e-09	4651	tags=53%, list=23%, signal=42%	55646/51504/64216/54931/9326/142940/6129/6230/6155/4603/25983/29081/23160/6165/113802/6125/6232/6202/6208/51367/11224/84128/84154/404672/6154/57050/51002/51010/6201/6135/29777/11340/4736/6229/4088/23560/27292/9836/6218/80135/8886/10969/51602/113510/6227/55596/51067/6194/9775/10556/55759/88745/9221/10412/54802/24140/8575/26610/92342/84365/55039/64172/55299/144233/146857/51018/1653/5303/51575/55164…
CC	GO:0034774	secretory granule lumen	312	-0.404918161420763	-2.17478412128065	1e-10	1.05376623376623e-08	7.80724538619275e-09	3687	tags=41%, list=18%, signal=34%	29106/5552/1991/6709/10562/5611/5627/2896/3630/1992/197/26578/3934/7044/6947/2799/7057/5836/10577/51719/10092/29952/7422/4057/5005/5004/3082/9798/93100/383/2153/5473/10487/671/8635/1950/7123/1727/64333/317/5594/5223/23593/1118/30/4353/2219/126014/4790/410/6678/23406/4125/3959/22915/4332/5657/2621/1460/4758/5211/51738/566/5196/7077/6590/51411/25797/240/3240/81/10383/1265/1893/5719/5315/1794/2919/2…
BP	GO:0042254	ribosome biogenesis	267	0.627021476503884	2.82774707073622	1e-10	1.05376623376623e-08	7.80724538619275e-09	2988	tags=54%, list=15%, signal=46%	55646/51504/64216/6152/9326/6129/6230/6155/25983/29081/23160/6165/6125/4869/6232/6147/2971/6202/29093/6208/51065/51367/11224/84128/6059/84154/404672/6154/57050/6128/51010/6201/6135/51121/29777/11340/4736/6229/6169/708/23560/27292/6218/51187/80135/8886/84946/10969/51602/113510/6227/6194/9775/10556/64979/55759/88745/9221/10412/92342/84365/55299/22868/51018/5303/115416/51575/55164/55003/51202/11103/…
BP	GO:0042273	ribosomal large subunit biogenesis	67	0.725805743577877	2.76838867682469	1e-10	1.05376623376623e-08	7.80724538619275e-09	2984	tags=66%, list=15%, signal=56%	6152/9326/6129/6165/6125/4869/6147/2971/11224/84154/6154/6128/6135/51121/4736/6169/23560/51187/80135/8886/10969/55759/10412/84365/55299/22868/51018/115416/55003/26156/55794/6175/23212/84549/54680/9045/4931/65008/55651/90441/6130/117246/55153/140801
BP	GO:0042274	ribosomal small subunit biogenesis	65	0.665531020894821	2.50488524027002	1e-10	1.05376623376623e-08	7.80724538619275e-09	4225	tags=69%, list=21%, signal=55%	6230/25983/4869/6232/6202/6208/51065/404672/57050/6201/29777/6229/6169/6218/84946/6227/6194/88745/10885/23212/25926/55781/64434/153443/6234/6217/10799/6193/28987/6223/79954/10171/55720/27340/10436/9790/25879/64963/6209/8780/65095/55813/90121/11056/83732
CC	GO:0042581	specific granule	158	-0.539316087098347	-2.63809237932886	1e-10	1.05376623376623e-08	7.80724538619275e-09	3600	tags=52%, list=18%, signal=43%	1991/6709/3684/10562/1143/3934/81619/6947/11026/966/5337/4057/5005/5004/22918/383/671/719/1118/30/126014/4790/7226/8773/5328/4758/338339/7077/221/6590/25797/3240/1265/23601/64386/64114/1794/2919/10970/26/1774/57126/306/945/963/8993/6515/311/8694/54472/55004/5768/53831/199675/54918/2358/10043/101/6810/1535/5795/5199/10855/10555/2204/683/5777/79792/6809/57153/80331/1084/1509/6813/634/124583/5329/12…
BP	GO:0042773	ATP synthesis coupled electron transport	82	0.629773353330982	2.47390829557082	1e-10	1.05376623376623e-08	7.80724538619275e-09	2824	tags=54%, list=14%, signal=46%	7388/4710/7381/27089/4717/1345/4697/1350/4718/4725/4708/54205/1347/4724/4694/4698/1337/4706/29796/55967/4711/4700/4707/790955/4716/10975/1327/4701/9377/4709/51142/388753/23479/4695/4715/11315/1329/1716/4702/9167/4726/51103/4729/29103
BP	GO:0042775	mitochondrial ATP synthesis coupled electron transport	82	0.629773353330982	2.47390829557082	1e-10	1.05376623376623e-08	7.80724538619275e-09	2824	tags=54%, list=14%, signal=46%	7388/4710/7381/27089/4717/1345/4697/1350/4718/4725/4708/54205/1347/4724/4694/4698/1337/4706/29796/55967/4711/4700/4707/790955/4716/10975/1327/4701/9377/4709/51142/388753/23479/4695/4715/11315/1329/1716/4702/9167/4726/51103/4729/29103
CC	GO:0044391	ribosomal subunit	172	0.732661977210271	3.15871702800578	1e-10	1.05376623376623e-08	7.80724538619275e-09	2578	tags=65%, list=13%, signal=57%	6189/6210/6173/6156/6152/51642/6133/6171/6235/6129/64965/6139/6230/6155/9349/6205/56945/6170/6167/6165/6222/6233/6125/4869/6166/6232/6147/54460/6160/11222/9553/6164/6202/6207/29093/6208/51065/51650/11224/57129/6204/6154/54534/28957/64983/6128/6201/6135/51121/54148/4736/6229/6169/64968/10240/64981/6218/63931/28998/6144/54948/6181/6143/6228/51263/51258/6227/51538/6194/219927/64979/28977/6137/60488/…
BP	GO:0045333	cellular respiration	196	0.484721076532752	2.11290612219509	1e-10	1.05376623376623e-08	7.80724538619275e-09	4083	tags=44%, list=20%, signal=35%	4436/8604/7388/4710/7381/27089/4717/1345/4697/4190/1350/4718/4725/4708/54205/1743/1347/4724/4694/4698/7385/1337/4706/3658/29796/201626/205327/664/93058/55967/1349/1737/4711/2395/84300/4700/7386/4707/5160/790955/4716/10975/5162/1327/11232/4701/9377/8803/4709/51142/388753/23479/4695/8802/10165/4715/114789/3458/11315/84275/90624/1329/1716/4702/84273/9167/4726/51103/4729/29103/8801/2110/1340/23530/48…
CC	GO:0060205	cytoplasmic vesicle lumen	315	-0.39797891715816	-2.13751498978153	1e-10	1.05376623376623e-08	7.80724538619275e-09	3687	tags=40%, list=18%, signal=34%	29106/5552/1991/6709/10562/5611/5627/2896/3630/1992/197/26578/3934/7044/6947/2799/7057/5836/10577/51719/10092/29952/7422/4057/5005/5004/3082/9798/93100/383/2153/5473/10487/671/8635/1950/7123/1727/64333/317/5594/5223/23593/1118/30/4353/2219/126014/4790/410/6678/23406/4125/3959/22915/4332/5657/2621/1460/4758/5211/51738/566/5196/7077/6590/51411/25797/240/3240/81/10383/1265/1893/5719/5315/1794/2919/2…
BP	GO:0060627	regulation of vesicle-mediated transport	500	-0.349605654172779	-1.93917630709191	1e-10	1.05376623376623e-08	7.80724538619275e-09	2662	tags=27%, list=13%, signal=24%	5724/5028/84932/164/338692/203190/1861/10188/977/27183/50632/10062/1950/56848/79772/90019/558/867/84961/5594/4878/7097/2150/80230/8877/9515/4035/225689/6363/3601/4043/1742/30846/5657/2621/7052/5170/1759/8301/3566/208/10960/566/11314/3690/717/2771/116443/5872/23400/8911/6714/5359/8372/1020/6653/1265/54550/11151/3553/3071/1794/8650/6844/64127/57126/10347/929/6386/1785/4289/84106/23317/5575/7249/271…
BP	GO:0061919	process utilizing autophagic mechanism	496	-0.316632040166606	-1.76529023150765	1e-10	1.05376623376623e-08	7.80724538619275e-09	3719	tags=34%, list=18%, signal=29%	1612/90678/51024/10919/2309/23677/81671/207/27074/3091/3315/1981/401409/51652/92421/219931/10018/25853/2597/4077/23647/257397/79735/10241/9001/339122/140775/10475/9100/81631/84148/140710/26353/550/148022/285973/572/3082/91445/8678/22933/117854/9554/27183/79643/201163/23265/11152/11011/23604/83933/2773/10013/23339/84557/7855/23710/666/225689/83667/58528/8878/527/1649/1263/80700/81876/79837/23274/6…
CC	GO:0070469	respirasome	87	0.643437391185236	2.54502435727319	1e-10	1.05376623376623e-08	7.80724538619275e-09	4083	tags=60%, list=20%, signal=48%	7388/4710/7381/27089/4717/1345/4697/1350/4718/4725/4708/54205/1347/4724/4694/4698/7385/1337/4706/29796/55967/54902/1349/4711/4700/7386/4707/4716/10975/1327/4701/9377/4709/388753/25994/4695/4715/1329/4702/9167/4726/51103/4729/54539/1340/23530/4723/6834/4712/4714/4722/4728
CC	GO:0070820	tertiary granule	160	-0.535464714806778	-2.61722131994033	1e-10	1.05376623376623e-08	7.80724538619275e-09	3590	tags=51%, list=18%, signal=42%	5236/6709/3684/10562/5646/1143/5269/140885/81619/6947/11026/966/2548/5337/4057/5004/5724/22918/387/5473/1118/126014/7226/23114/527/8773/5328/11314/2495/338339/7077/10288/25797/127829/3240/1265/23601/3071/2919/57126/79930/945/963/374395/8993/6515/1378/84418/535/55004/5768/226/53831/199675/3920/2358/1604/2357/7130/101/1535/4318/28988/5199/2207/2204/1471/5777/79792/23218/978/6556/1520/8972/3687/1509…
BP	GO:0071826	ribonucleoprotein complex subunit organization	170	0.51162717238549	2.19941464527556	1e-10	1.05376623376623e-08	7.80724538619275e-09	3178	tags=40%, list=16%, signal=34%	11171/6152/9326/6880/6125/6232/6147/79833/6208/51065/84154/6128/6135/29777/1207/3646/6169/3320/79752/10480/8669/55015/55299/6606/22868/1653/8559/23521/55164/11218/8667/96764/51631/55794/6175/23212/10713/54505/10772/1975/8661/8161/54680/10907/51747/10569/472/6431/11052/8487/6234/6193/9169/545/7458/28985/55692/27339/6223/6936/10946/8668/140801/64963/6426/23064/11051/6733
CC	GO:0098687	chromosomal region	304	0.44968173311858	2.05277600610924	1e-10	1.05376623376623e-08	7.80724538619275e-09	4585	tags=43%, list=22%, signal=34%	4436/134492/8655/11335/25983/55166/84661/7486/57122/641/5813/91272/8520/253635/1786/79003/6990/170506/23291/23421/6741/23279/10111/23595/5001/80145/54908/10671/286053/5885/119504/4172/23310/84295/54386/23219/54780/55320/10051/3619/9184/6118/64105/54069/55055/1060/5500/5111/4176/57187/7013/472/7405/5501/54433/79023/5527/91687/545/79682/10403/9682/6612/55651/26039/79677/9735/55791/5515/3192/7514/64…
CC	GO:0098798	mitochondrial protein-containing complex	233	0.612026434209932	2.73095088269451	1e-10	1.05376623376623e-08	7.80724538619275e-09	4185	tags=57%, list=21%, signal=46%	54931/29090/51642/64965/401505/7388/4710/7381/56945/27089/4717/1345/4697/1350/4718/4725/54460/4708/131118/11222/9553/1347/29093/4724/26520/51650/57129/4694/4698/7385/54534/1337/28957/64983/9804/4706/54543/54148/64968/10240/29796/64981/3313/10440/63931/26521/28998/196294/54948/140823/51263/51258/55967/219927/1737/64979/28977/4711/134266/60488/56922/4700/10651/7386/4707/9801/100188893/4716/292/1097…
CC	GO:0098800	inner mitochondrial membrane protein complex	115	0.605656348362459	2.48146977585511	1e-10	1.05376623376623e-08	7.80724538619275e-09	3074	tags=50%, list=15%, signal=42%	29090/7388/4710/7381/27089/4717/1345/4697/1350/4718/4725/4708/131118/1347/4724/4694/4698/7385/1337/4706/29796/3313/10440/196294/140823/55967/4711/134266/4700/10651/7386/4707/4716/10975/1327/4701/9377/4709/221154/100652748/26515/4695/79135/4715/11331/1329/4702/84303/9167/286097/4726/51103/10939/4729/29103/54539/54927
CC	GO:0098803	respiratory chain complex	80	0.636661228494675	2.49276260996094	1e-10	1.05376623376623e-08	7.80724538619275e-09	3129	tags=52%, list=15%, signal=45%	7388/4710/7381/27089/4717/1345/4697/1350/4718/4725/4708/1347/4724/4694/4698/7385/1337/4706/29796/55967/1349/4711/4700/7386/4707/4716/10975/1327/4701/9377/4709/388753/4695/4715/1329/4702/9167/4726/51103/4729/54539/1340
CC	GO:0098852	lytic vacuole membrane	367	-0.350454892586041	-1.90694742055826	1e-10	1.05376623376623e-08	7.80724538619275e-09	4549	tags=38%, list=22%, signal=30%	9681/8907/220002/1088/9725/55315/1174/2028/59345/51092/89845/2647/3125/8546/10103/7879/23120/8519/221955/8131/401258/55858/53/84286/112770/55353/3134/27074/3120/2896/26276/219931/84283/23385/1173/1080/8904/79901/2548/5337/56928/2683/23334/26503/164/972/23207/684/201163/1950/56848/389541/719/2773/23339/10058/4035/7226/7805/1183/527/54106/83547/4758/80700/9043/23274/566/4647/96459/7942/9516/55652/7…
CC	GO:0101002	ficolin-1-rich granule	182	-0.45595355628752	-2.29952908276751	1e-10	1.05376623376623e-08	7.80724538619275e-09	3347	tags=45%, list=16%, signal=38%	5269/26578/140885/327/3848/2799/5836/11026/51719/10092/2548/51806/22918/387/1508/317/5594/5223/2219/7226/23114/23406/4332/527/1460/5211/3303/11314/2495/338339/7077/10288/51411/25797/240/127829/3304/5719/5315/3071/79930/10533/374395/6515/1378/535/55004/3101/226/3920/2358/1432/5049/1604/2357/7130/5265/101/4318/3614/28988/2207/2204/9961/1471/3310/79792/23218/978/823/6556/2934/1520/83716/8972/3687/15…
BP	GO:0140053	mitochondrial gene expression	101	0.637263629775763	2.58074215026671	1e-10	1.05376623376623e-08	7.80724538619275e-09	4734	tags=61%, list=23%, signal=47%	64216/54931/54460/80298/57129/28957/708/64968/63931/54948/79072/51258/60493/51067/219402/84300/54802/60488/22868/115416/118487/7978/51373/4701/25821/57038/55699/64951/26995/64863/57505/130916/84340/10128/85476/7019/6832/84275/79675/5562/84273/23395/10352/64963/57570/9617/55278/51335/55157/3028/55037/51106/28973/6472/122704/64960/51116/51654/80222/10922/84881/10102
MF	GO:0140098	catalytic activity, acting on RNA	333	0.474696779508508	2.18499223482569	1e-10	1.05376623376623e-08	7.80724538619275e-09	4641	tags=45%, list=23%, signal=35%	64216/54931/29081/113802/5436/55718/51367/51010/27292/51110/57697/5511/9836/201626/8886/29883/51651/51067/9775/64848/10556/60625/1974/9879/54802/24140/170506/55039/144233/146857/9412/1653/5557/51202/11218/56339/29063/11128/7257/96764/55308/55794/10775/25996/8731/54482/57472/57038/5440/54505/6894/90806/27044/51692/55699/83480/29102/221078/10569/1662/55520/84172/201973/64863/51163/2091/10799/57505/…
BP	GO:0006413	translational initiation	111	0.560878804544419	2.28053793187346	1.10196625505724e-10	1.14632746070955e-08	8.49302197386223e-09	2267	tags=41%, list=11%, signal=36%	6189/1977/4690/5436/4869/6059/10987/10605/3646/22916/10959/6218/10480/8669/219402/1974/1964/9669/1653/23521/56339/8891/84285/8667/51441/54505/1975/8661/55024/22927/1967/1965/55364/6193/6198/10209/468/51247/7458/10657/28985/6188/6352/9451/8892
CC	GO:0045335	phagocytic vesicle	132	-0.491003233800371	-2.33280091345078	1.15403179805783e-10	1.1852929125875e-08	8.78171298961793e-09	2809	tags=42%, list=14%, signal=37%	4057/538/8678/9554/7097/4353/6890/527/8773/54106/9341/83547/80223/25921/388325/7096/10333/26253/19/11151/23380/64127/4688/306/533/10228/8993/1785/311/10981/8992/535/23580/55647/9146/3693/101/6810/1535/9830/57192/3133/11031/10435/5880/6556/1520/6892/9114/3105/81622/752/7791/7454/4689/653361
CC	GO:0010008	endosome membrane	493	-0.316144165840949	-1.76847031476077	1.210147732757e-10	1.22739233794878e-08	9.09362329180948e-09	2835	tags=26%, list=14%, signal=23%	9445/5337/56928/148022/538/55240/7316/8678/23207/27183/79643/221472/23396/80230/389541/78992/9399/8877/23339/9744/55630/10058/7855/666/1183/3665/30846/527/54106/5119/9341/83547/80700/3140/23527/23274/9516/84440/55652/7317/79720/23646/55275/5872/23400/10948/8906/2047/127829/6653/55041/29126/63971/64114/51271/5371/84313/113178/8650/533/10347/223082/10066/81846/929/80772/3482/6532/23317/8992/535/550…
BP	GO:0042060	wound healing	402	-0.330971903964904	-1.79425533997641	1.56071354432641e-10	1.5634110739092e-08	1.15831514641301e-08	4756	tags=35%, list=23%, signal=27%	2768/4627/3680/6850/5467/6385/90102/149461/3694/2039/7056/7103/1398/253970/128272/5291/152/135/6868/8546/2192/389125/94/325/26509/6722/2814/5728/2624/348/3091/4763/3315/388552/2048/5627/3630/83478/5197/3848/60/4638/7057/221477/966/2125/7422/2683/2147/79001/2623/1906/8529/5028/2153/387/1861/462/977/79625/9002/51330/558/2161/5339/2150/54959/239/4217/7429/6678/2876/51206/22915/375033/2621/5328/64805…
BP	GO:0030335	positive regulation of cell migration	490	-0.314066734376406	-1.75914646499046	1.59972764174025e-10	1.58295001037566e-08	1.1727913430011e-08	2714	tags=25%, list=13%, signal=22%	2523/3082/538/59341/1906/5724/972/387/9475/54434/977/9693/1950/1230/8174/23604/8764/57580/5594/2150/719/10013/8877/239/9732/114609/5606/4035/2852/7429/3480/6363/6789/6678/7803/3554/2621/5328/64805/5170/5175/27161/208/9043/9647/3690/3912/7869/91663/2549/6546/375056/51564/2771/5743/389/4215/6714/4192/6237/81/29126/11151/23625/3553/3071/5294/285966/8650/5154/306/4739/6386/150/3640/388/3674/1613/7099…
BP	GO:0050900	leukocyte migration	345	-0.349063828932328	-1.88943088961731	1.85203530827003e-10	1.81053186642205e-08	1.3414043938529e-08	3148	tags=31%, list=15%, signal=26%	7369/140885/5197/414062/727/6372/57118/3603/7057/6360/7422/1908/2683/4354/11117/59341/1906/5724/972/387/5473/1230/23396/8174/23604/8764/5339/57580/5594/2150/2920/719/3269/114609/7226/6363/682/3554/5657/2621/64805/7409/5175/566/11314/5196/375056/6714/4192/240/1130/1893/11151/3071/5294/2919/9948/64127/57126/91662/11035/80270/3674/2358/5595/3579/1441/3570/101/6484/6654/63940/11240/4318/2629/6403/252…
BP	GO:0006887	exocytosis	337	-0.347333328372054	-1.8819524342396	2.27030356768355e-10	2.19300513668861e-08	1.62477489662165e-08	3595	tags=31%, list=18%, signal=26%	9751/594855/28964/2624/9381/286/27445/3684/6355/219931/84283/9230/1080/9001/7127/5866/152579/5724/5028/84932/164/203190/51150/27183/23265/1230/56848/23396/94120/90019/867/284021/84961/4878/2150/9515/8825/8773/9341/56900/5170/6854/3566/11314/283849/80223/375056/2771/116443/5872/23400/8911/7462/10652/8372/1020/11151/3071/5294/6844/57126/306/54536/6386/84106/91828/27072/150/1488/2268/9146/808/6810/1…
BP	GO:0050727	regulation of inflammatory response	330	-0.356592596932704	-1.92606165964751	2.38310303476898e-10	2.27488212048418e-08	1.68543670979141e-08	3647	tags=34%, list=18%, signal=29%	284340/1991/28964/348/9971/2896/3593/3630/197/10658/8808/140885/2874/5733/89790/3848/3603/284207/338322/50943/3082/59341/23097/81858/5138/10062/7132/3661/2161/4878/7097/8877/2852/23476/4790/116379/7356/2876/25807/118788/11343/604/3554/54106/7052/27293/22861/51738/145581/64332/5970/11277/81030/5743/6714/4192/240/3553/5294/64127/5603/8314/8993/91662/9870/10162/2679/171389/79671/9314/2678/22904/7099…
BP	GO:0045055	regulated exocytosis	224	-0.402344680680869	-2.08857051122858	2.71835657248994e-10	2.56473781734691e-08	1.90018780728153e-08	2662	tags=29%, list=13%, signal=26%	5724/5028/164/51150/56848/23396/90019/867/284021/84961/4878/2150/8773/9341/5170/6854/3566/11314/80223/2771/116443/8911/7462/8372/1020/11151/3071/5294/6844/57126/306/84106/27072/150/1488/2268/808/6810/120892/8775/84062/4067/57617/375/11031/6688/5880/5663/64780/201294/6809/9545/9846/2242/2213/80331/6813/634/4851/3965/3055/2932/8676/5023/5293
CC	GO:0071013	catalytic step 2 spliceosome	68	0.631008516182207	2.41174427155119	2.76108895513261e-10	2.57511215884436e-08	1.90787404994099e-08	3472	tags=59%, list=17%, signal=49%	53938/10286/51645/3178/9939/10236/10283/4116/22938/55596/9775/60625/23398/51639/51503/4670/10492/10569/220988/2483/9716/57703/5411/5356/3185/27339/8899/3192/10946/3183/27316/10250/10189/1655/6426/988/3190/9343/3187/3181
BP	GO:0071706	tumor necrosis factor superfamily cytokine production	161	-0.450022786458724	-2.19670365556448	3.07212450132333e-10	2.80081103412781e-08	2.07509201975843e-08	3475	tags=42%, list=17%, signal=35%	9971/3315/284/2048/4939/3593/112744/140885/4938/943/7057/113277/4057/5005/50943/148022/5004/5724/54440/671/56848/558/7097/114609/7855/6363/5914/57506/54106/2621/51738/566/5196/11277/7096/706/64170/29126/64127/11213/945/929/7305/7099/1191/101/120892/7538/1535/5987/80149/5795/9261/3133/177/5777/5663/602/29108/23547/9181/353514/4615/27202/3965/11027/6774/409
BP	GO:1903555	regulation of tumor necrosis factor superfamily cytokine production	161	-0.450022786458724	-2.19670365556448	3.07212450132333e-10	2.80081103412781e-08	2.07509201975843e-08	3475	tags=42%, list=17%, signal=35%	9971/3315/284/2048/4939/3593/112744/140885/4938/943/7057/113277/4057/5005/50943/148022/5004/5724/54440/671/56848/558/7097/114609/7855/6363/5914/57506/54106/2621/51738/566/5196/11277/7096/706/64170/29126/64127/11213/945/929/7305/7099/1191/101/120892/7538/1535/5987/80149/5795/9261/3133/177/5777/5663/602/29108/23547/9181/353514/4615/27202/3965/11027/6774/409
BP	GO:0050878	regulation of body fluid levels	373	-0.340074309047048	-1.8596105288078	3.2123254385804e-10	2.89608984540459e-08	2.14568310874066e-08	3527	tags=29%, list=17%, signal=25%	348/5029/3091/10391/3315/388552/2048/5627/4939/5020/84283/8648/10758/5197/3848/1080/4987/60/65266/7057/966/7422/2147/79001/538/2623/59341/1906/8529/5028/362/2153/6337/462/9002/10062/551/558/2161/5339/2150/239/51763/51206/22915/375033/358/2621/5328/64805/7409/3690/5196/5568/7001/2771/9158/66002/63036/6714/2776/5359/5294/2815/5154/2812/340205/7035/7421/171389/953/7391/150/133/3674/7099/1432/64834/5…
BP	GO:0042742	defense response to bacterium	248	-0.379325768319031	-1.99896907547682	3.45350757283287e-10	3.05523482757756e-08	2.26359198530097e-08	3398	tags=30%, list=17%, signal=25%	4939/2896/3593/112744/245911/1053/3934/6372/4938/7425/117285/81035/4057/338322/2147/5266/5473/22933/671/7132/8764/245929/7097/2150/4353/114609/57506/358/54106/115361/22861/3140/4853/566/100507436/6464/4671/58484/6590/10333/3516/3240/64170/1130/353144/64127/306/163351/8993/171389/7099/2358/400709/2268/23166/7100/3570/8398/1535/6403/54210/5199/2207/3133/79792/6556/602/1051/29108/6992/728/5580/3105/…
BP	GO:0007015	actin filament organization	413	-0.32793414073095	-1.79244650458952	3.46415583112073e-10	3.05523482757756e-08	2.26359198530097e-08	2569	tags=24%, list=13%, signal=22%	387/345456/9475/54434/5339/57580/2150/6840/375307/6548/9124/3936/51763/7429/4082/23242/23406/29766/6710/8500/253980/85464/23616/395/51738/4644/29109/83543/9647/8557/4647/90952/134549/832/91663/10163/4648/203228/11078/2314/1072/7168/389/6714/10677/57175/54961/11151/10602/3071/11133/9948/2017/822/201191/4739/3059/11344/226/388/1495/5829/23580/4542/79778/7408/3693/57091/408/116985/10634/10459/5987/2…
MF	GO:0003779	actin binding	424	-0.324423794514785	-1.7862607655488	4.29503289379806e-10	3.74730074196532e-08	2.77633648630229e-08	3846	tags=30%, list=19%, signal=25%	10810/79585/2633/91977/4130/9051/7137/6709/10391/2318/83715/5216/7125/7145/283431/25924/800/170954/65108/7135/4638/92241/1627/57731/10092/59341/23136/881/345456/54434/7739/10487/60312/23500/114793/89/5339/91624/10013/6840/9124/3936/7429/4082/23242/23406/6876/29766/23307/64098/6710/85464/4635/4644/29109/1264/83543/4647/134549/832/10163/4648/11078/22885/2314/1072/7168/7533/23623/81/10677/57175/1265…
BP	GO:0050817	coagulation	217	-0.398004644734238	-2.05475607149923	4.76236196618415e-10	4.11083031847002e-08	3.04567180166603e-08	3527	tags=33%, list=17%, signal=27%	348/3315/388552/2048/5627/5197/3848/60/7057/966/2147/79001/2623/1906/8529/5028/2153/462/9002/558/2161/2150/239/51206/22915/375033/2621/5328/64805/7409/3690/5196/7001/9158/63036/6714/2776/5359/5294/2815/5154/2812/340205/7035/953/7391/150/3674/7099/1432/5265/710/6484/6403/84062/2207/10855/4067/5777/3705/5663/83706/10398/3611/50848/5580/634/5329/7454/5023/7094
BP	GO:0032640	tumor necrosis factor production	156	-0.442554090600251	-2.1563003164933	4.92926337467002e-10	4.16625448146589e-08	3.08673499262506e-08	3475	tags=42%, list=17%, signal=35%	9971/3315/284/2048/4939/3593/140885/4938/943/7057/113277/4057/5005/50943/148022/5004/5724/54440/671/56848/558/7097/114609/7855/6363/5914/57506/54106/2621/51738/566/5196/11277/7096/706/64170/64127/11213/945/929/7305/7099/1191/120892/7538/1535/5987/80149/5795/9261/3133/177/5777/5663/602/29108/23547/9181/353514/4615/27202/3965/11027/6774/409
BP	GO:0032680	regulation of tumor necrosis factor production	156	-0.442554090600251	-2.1563003164933	4.92926337467002e-10	4.16625448146589e-08	3.08673499262506e-08	3475	tags=42%, list=17%, signal=35%	9971/3315/284/2048/4939/3593/140885/4938/943/7057/113277/4057/5005/50943/148022/5004/5724/54440/671/56848/558/7097/114609/7855/6363/5914/57506/54106/2621/51738/566/5196/11277/7096/706/64170/64127/11213/945/929/7305/7099/1191/120892/7538/1535/5987/80149/5795/9261/3133/177/5777/5663/602/29108/23547/9181/353514/4615/27202/3965/11027/6774/409
BP	GO:0010257	NADH dehydrogenase complex assembly	51	0.67389460351973	2.42507940994086	6.12548562406191e-10	5.07165207690187e-08	3.75753473673658e-08	4083	tags=67%, list=20%, signal=53%	29090/4710/29078/4717/4718/4725/84233/4708/4724/4694/4698/91942/80224/55863/4706/79133/55967/4711/4700/4707/4716/4709/4695/4715/137682/4702/51103/54539/25915/4712/4714/55471/4722/4728
BP	GO:0032981	mitochondrial respiratory chain complex I assembly	51	0.67389460351973	2.42507940994086	6.12548562406191e-10	5.07165207690187e-08	3.75753473673658e-08	4083	tags=67%, list=20%, signal=53%	29090/4710/29078/4717/4718/4725/84233/4708/4724/4694/4698/91942/80224/55863/4706/79133/55967/4711/4700/4707/4716/4709/4695/4715/137682/4702/51103/54539/25915/4712/4714/55471/4722/4728
BP	GO:0042255	ribosome assembly	53	0.662334612826973	2.39884893987081	6.26714709278468e-10	5.13652843543989e-08	3.8056009619238e-08	2988	tags=55%, list=15%, signal=47%	6152/6125/4869/6232/6147/29093/6208/51065/84154/6128/6135/29777/6169/708/55299/22868/55794/6175/23212/51119/54505/6234/51001/130916/6193/6223/83939/140801/64963
BP	GO:1990266	neutrophil migration	114	-0.490015011770658	-2.29215440759289	7.0729364922016e-10	5.73898066977238e-08	4.2519516112593e-08	3377	tags=42%, list=17%, signal=35%	6355/89766/7369/5197/414062/6372/57118/6360/1908/4354/1906/972/5473/23396/23604/57580/2920/719/114609/6363/682/3554/5657/7409/5175/5196/4192/3071/5294/2919/9948/64127/57126/3579/1441/101/2529/54210/2207/683/5880/90550/728/4615/3577/27202/391/5293
CC	GO:0000775	chromosome, centromeric region	184	0.476373260900159	2.06329819309858	7.26925693313505e-10	5.83987631242157e-08	4.32670415269769e-08	4962	tags=48%, list=24%, signal=37%	134492/8655/11335/25983/55166/57122/91272/253635/1786/79003/6990/23291/23421/23279/54908/10671/5885/119504/23310/84295/23219/55320/10051/3619/9184/64105/54069/55055/1060/7405/5501/79023/5527/91687/79682/10403/9682/6612/26039/79677/9735/5515/3192/7514/64946/10274/9793/11339/27085/9126/8850/5253/348235/23047/10910/4999/79075/546/4659/79723/387103/27309/10951/284058/23122/6249/83540/220134/64769/348…
MF	GO:0140101	catalytic activity, acting on a tRNA	97	0.569118758422831	2.28998016515007	7.40516366989511e-10	5.89073509975774e-08	4.36438490389793e-08	4641	tags=54%, list=23%, signal=42%	54931/51367/9836/51651/51067/10556/54802/24140/55039/144233/10775/54482/57038/6894/55699/83480/221078/55520/10799/57505/391356/54888/344405/56986/92675/25917/118672/23395/158234/112487/10352/60487/1787/57570/10940/57470/55278/79828/127253/79731/93587/10248/55157/11062/285605/150962/11102/55253/80222/80745/81627/55798
BP	GO:0002237	response to molecule of bacterial origin	334	-0.34592811519384	-1.87663163958041	7.76240450847701e-10	6.11496603706626e-08	4.5305152936037e-08	3246	tags=32%, list=16%, signal=27%	140885/1053/2326/3934/5197/3654/6372/2353/79155/57048/55593/4057/50943/148022/654/2643/27177/1906/5724/23097/383/387/5473/22933/117854/671/10062/558/3661/5594/7097/2920/10068/4353/1267/114609/7855/79577/4790/4793/6678/5914/7356/54106/4016/5196/9516/10288/5970/7001/388325/7096/5743/6590/10333/6714/706/19/64170/29126/3553/2919/55122/64127/11213/929/7035/2679/5739/2678/133/22904/7099/5595/1432/1604/…
MF	GO:0016741	transferase activity, transferring one-carbon groups	194	0.470180716590083	2.05294589003562	8.9793778675669e-10	7.00564154013825e-08	5.19040759126261e-08	5047	tags=45%, list=25%, signal=34%	51504/64216/54931/51611/29081/113802/8726/56950/27292/55251/114826/9836/79133/1786/55170/23512/84190/2653/24140/92342/55039/144233/25940/56339/29063/96764/8731/54482/2628/64754/6894/221078/51805/6419/64863/83852/2091/196074/54888/471/79918/56980/79066/25917/653333/158234/2146/117246/10436/25840/283742/60487/1787/124512/23378/51603/57570/29104/79828/79723/84274/90826/127253/93587/115294/23463/5547…
BP	GO:0001510	RNA methylation	72	0.608189898866138	2.34317515507049	1.03319201405059e-09	7.98411428762519e-08	5.91534796214826e-08	4641	tags=61%, list=23%, signal=47%	51504/64216/54931/29081/113802/27292/9836/24140/55039/144233/56339/29063/51574/96764/25821/8731/54482/6894/221078/51605/64863/79872/2091/196074/54888/79066/25917/158234/117246/10436/60487/1787/57570/79828/127253/93587/3028/55783/57721/51106/345630/80745/81627/55798
BP	GO:0007599	hemostasis	218	-0.391911931794622	-2.02573830266571	1.33368981664977e-09	1.02090180870719e-07	7.56375624914284e-08	3527	tags=33%, list=17%, signal=27%	348/3315/388552/2048/5627/5197/3848/60/7057/966/2147/79001/2623/1906/8529/5028/2153/462/9002/558/2161/2150/239/51206/22915/375033/2621/5328/64805/7409/3690/5196/7001/9158/63036/6714/2776/5359/5294/2815/5154/2812/340205/7035/953/7391/150/3674/7099/1432/5265/710/6484/4778/6403/84062/2207/10855/4067/5777/3705/83706/10398/3611/50848/5580/634/5329/7454/5023/7094
CC	GO:0055029	nuclear DNA-directed RNA polymerase complex	91	0.57124378090014	2.28143286805332	1.56099596960015e-09	1.18373096236781e-07	8.77014066147216e-08	4203	tags=53%, list=21%, signal=42%	84265/79871/6880/5436/55718/404672/4331/2963/902/5557/11128/4172/23168/9646/5440/51616/5422/6879/84172/2958/55197/64210/123169/6883/4646/64425/2961/80349/6875/2960/51728/6908/5431/6874/23248/83860/5441/6882/5438/2965/2967/10622/6917/1022/6873/10621/6878/5433
MF	GO:0003697	single-stranded DNA binding	112	0.537679812432666	2.19074076222993	1.79121627723144e-09	1.34573415494962e-07	9.9704056133224e-08	3603	tags=44%, list=18%, signal=36%	4436/6119/5436/10923/3178/129401/641/5813/7247/301/6742/3146/4830/170506/55775/10111/7257/4172/54386/64710/10051/6118/23168/4292/51729/4176/5422/7013/3148/7555/6419/170463/10128/51444/84515/79677/57109/1408/3329/8880/3192/2073/2072/5965/56852/51567/3181/5932/6117
MF	GO:0008168	methyltransferase activity	183	0.474581852270308	2.05341015706339	1.85782437657219e-09	1.38297128362447e-07	1.02462916606507e-07	5047	tags=46%, list=25%, signal=35%	51504/64216/54931/51611/29081/113802/8726/56950/27292/55251/114826/9836/79133/1786/55170/23512/84190/2653/24140/92342/55039/144233/25940/56339/29063/96764/8731/54482/64754/6894/221078/51805/6419/64863/83852/2091/196074/54888/79918/56980/79066/25917/653333/158234/2146/117246/10436/25840/283742/60487/1787/124512/23378/51603/57570/29104/79828/79723/84274/90826/127253/93587/115294/23463/55471/55783/5…
CC	GO:0000428	DNA-directed RNA polymerase complex	92	0.568688905355198	2.27095498087961	2.93070389395664e-09	2.16179376323311e-07	1.60165071180731e-07	4203	tags=52%, list=21%, signal=42%	84265/79871/6880/5436/55718/404672/4331/2963/902/5557/11128/4172/23168/9646/5440/51616/5422/6879/84172/2958/55197/64210/123169/6883/4646/64425/2961/80349/6875/2960/51728/6908/5431/6874/23248/83860/5441/6882/5438/2965/2967/10622/6917/1022/6873/10621/6878/5433
BP	GO:0032612	interleukin-1 production	107	-0.489293709815132	-2.25183690086134	3.04862678255425e-09	2.2086212244326e-07	1.63634469503452e-07	3580	tags=46%, list=18%, signal=38%	28964/3315/22900/1992/140885/7850/3603/113277/338322/5005/5004/5027/2150/8877/7855/6363/4332/2621/22861/51738/566/11006/58484/9447/10333/5371/64127/945/3098/80772/91662/7305/7099/80149/4210/56666/114548/177/79792/51311/29108/353514/4615/260434/634/3965/11027/6774/409
BP	GO:0032652	regulation of interleukin-1 production	107	-0.489293709815132	-2.25183690086134	3.04862678255425e-09	2.2086212244326e-07	1.63634469503452e-07	3580	tags=46%, list=18%, signal=38%	28964/3315/22900/1992/140885/7850/3603/113277/338322/5005/5004/5027/2150/8877/7855/6363/4332/2621/22861/51738/566/11006/58484/9447/10333/5371/64127/945/3098/80772/91662/7305/7099/80149/4210/56666/114548/177/79792/51311/29108/353514/4615/260434/634/3965/11027/6774/409
BP	GO:0007596	blood coagulation	213	-0.394621360269561	-2.03412095734799	3.16465096655272e-09	2.27238742854945e-07	1.68358841825641e-07	3527	tags=33%, list=17%, signal=27%	348/3315/388552/2048/5627/5197/3848/60/7057/966/2147/79001/2623/1906/8529/5028/2153/462/9002/558/2161/2150/239/51206/22915/375033/2621/5328/64805/7409/3690/5196/7001/9158/63036/6714/2776/5359/5294/2815/5154/2812/340205/7035/953/7391/150/3674/7099/1432/5265/710/6484/6403/84062/2207/10855/4067/5777/3705/83706/10398/3611/50848/5580/634/5329/7454/5023/7094
BP	GO:0006281	DNA repair	469	0.371311565342993	1.7481776283529	3.31034135269259e-09	2.35614997681997e-07	1.74564722670613e-07	4545	tags=35%, list=22%, signal=27%	4436/7398/23376/5984/6119/4869/119392/26122/404672/10933/4331/7486/5889/10038/54465/641/55031/57697/55170/3146/113510/9978/5985/7528/83695/7341/5378/84268/86/1653/7334/55775/7374/9937/10111/58493/133746/286053/5885/4172/11232/5981/5810/6421/22890/54386/7913/64710/54780/257218/7336/6118/5980/2188/4292/7737/56916/51377/7507/5111/4176/150684/9643/9112/5422/3148/9656/25842/472/85015/7405/11169/10213/…
MF	GO:0015453	oxidoreduction-driven active transmembrane transporter activity	64	0.61367264961143	2.30276924587084	4.1304958172523e-09	2.91433417923349e-07	2.1592001475815e-07	4083	tags=61%, list=20%, signal=49%	7388/4710/4717/4697/4718/4725/4708/4724/4694/4698/1337/29796/55967/1349/4711/4700/7386/4707/4716/1327/4701/9377/4709/1528/4695/4715/1329/4702/9167/4726/4729/1340/4723/6834/4712/284613/4714/4722/4728
BP	GO:0015980	energy derivation by oxidation of organic compounds	276	0.420476699796966	1.90248405155883	4.24181110309035e-09	2.96707373193751e-07	2.19827433845272e-07	4083	tags=37%, list=20%, signal=30%	4436/8604/7388/178/4710/7381/27089/8445/4717/1345/4697/4190/1350/4718/4725/4708/54205/1743/1347/4724/4694/4698/7385/1337/4706/3658/29796/201626/205327/664/3146/93058/55967/1349/1737/4711/2395/84300/4700/7386/4707/5160/7360/790955/4716/10975/5162/1327/11232/4701/9377/8803/4709/51142/388753/5500/34/23479/4695/5501/8802/10165/4715/114789/3458/11315/84275/2673/90624/1329/1716/4702/84273/9167/4726/511…
BP	GO:0097530	granulocyte migration	139	-0.439251359994198	-2.1046513472474	4.57824640379271e-09	3.17503344618582e-07	2.35234954674405e-07	3377	tags=40%, list=17%, signal=34%	284340/5142/6355/89766/7369/5197/414062/6372/57118/7057/6360/1908/4354/59341/1906/972/5473/23396/23604/57580/5594/2920/719/3269/114609/6363/682/3554/5657/7409/5175/11314/5196/4192/3071/5294/2919/9948/64127/57126/5595/3579/1441/101/2529/54210/2207/683/5880/90550/728/4615/3577/27202/391/5293
BP	GO:0032611	interleukin-1 beta production	92	-0.513844175177472	-2.32100625188796	5.27531309055787e-09	3.59696558124257e-07	2.66495471562813e-07	3580	tags=47%, list=18%, signal=39%	28964/3315/22900/1992/140885/113277/5005/5004/5027/2150/8877/7855/6363/4332/22861/51738/566/11006/58484/9447/10333/5371/64127/945/3098/80772/91662/7305/7099/80149/4210/114548/177/79792/51311/29108/353514/4615/260434/3965/11027/6774/409
BP	GO:0032651	regulation of interleukin-1 beta production	92	-0.513844175177472	-2.32100625188796	5.27531309055787e-09	3.59696558124257e-07	2.66495471562813e-07	3580	tags=47%, list=18%, signal=39%	28964/3315/22900/1992/140885/113277/5005/5004/5027/2150/8877/7855/6363/4332/22861/51738/566/11006/58484/9447/10333/5371/64127/945/3098/80772/91662/7305/7099/80149/4210/114548/177/79792/51311/29108/353514/4615/260434/3965/11027/6774/409
CC	GO:0000793	condensed chromosome	221	0.44190881252301	1.9569964099846	5.42476553440405e-09	3.6680456288462e-07	2.7176171900861e-07	4962	tags=43%, list=24%, signal=33%	134492/8655/11335/55166/22920/57122/641/91272/253635/120/3146/79003/6990/84365/23291/23421/23279/10111/57820/54908/10671/286053/5885/119504/23310/84295/5810/23219/54780/23212/3619/9184/64105/4292/10270/55055/1060/3148/6419/5501/79023/10128/79682/10403/6612/26039/79677/9735/3192/7514/64946/10274/9793/27085/9126/10609/8850/5253/348235/10910/10388/64940/4999/546/4659/26013/387103/284058/1111/23122/6…
MF	GO:0140097	catalytic activity, acting on DNA	216	0.445914490854972	1.97020871078095	5.49513815048611e-09	3.6849215663673e-07	2.73012039821019e-07	4406	tags=41%, list=22%, signal=33%	4436/5984/6596/7155/5928/7486/5889/641/57697/1786/301/113510/2963/5985/4830/170506/5896/1653/55775/7374/9937/10111/4172/11232/5981/5810/257218/5980/56916/8458/5111/4176/5422/7013/6419/201973/1736/51455/83940/64863/80205/25788/11201/2186/84515/6188/6832/51426/2073/92667/84181/9126/1776/10146/9044/2072/5965/57634/23064/79075/546/80119/6996/54107/29104/51567/64789/116447/55345/79725/8930/5932/6595/9…
BP	GO:0002526	acute inflammatory response	108	-0.492464755783083	-2.27497197952125	5.59782131443477e-09	3.72301001191178e-07	2.75833973483494e-07	3646	tags=39%, list=18%, signal=32%	7292/50616/325/27102/7036/1991/3630/197/5733/3934/5005/2683/2147/5004/462/2161/25807/23780/5743/3240/5359/3553/5294/3250/171389/3579/3570/5265/101/2865/2529/54210/3133/241/114548/3383/1051/2131/5008/2213/6774/2867
CC	GO:0005770	late endosome	263	-0.357719451745672	-1.87983013935307	5.68007573582834e-09	3.72717822572785e-07	2.76142792147837e-07	3528	tags=33%, list=17%, signal=28%	27074/9896/2896/3593/51652/26276/92421/4077/22879/6614/5337/9476/1514/538/55240/338692/972/51150/684/27183/79643/9693/5594/389541/78992/10013/9399/23339/84557/10058/1183/8878/5119/1649/83547/80700/3140/4644/5573/23274/114876/9516/66005/79720/23646/23400/10948/6714/127829/6653/7780/10791/8218/3482/1317/5660/5575/55004/27072/388/88455/6440/3920/540/5595/3784/3454/9146/120892/5605/93343/57192/57617/…
CC	GO:0000315	organellar large ribosomal subunit	53	0.641444273965604	2.32318813902991	5.74189398836556e-09	3.72717822572785e-07	2.76142792147837e-07	2551	tags=49%, list=13%, signal=43%	51642/11222/9553/29093/57129/54534/64983/54148/64981/28998/54948/51263/51258/219927/64979/28977/9801/64976/64928/29074/29088/65005/130916/51318/116541/26589
CC	GO:0005762	mitochondrial large ribosomal subunit	53	0.641444273965604	2.32318813902991	5.74189398836556e-09	3.72717822572785e-07	2.76142792147837e-07	2551	tags=49%, list=13%, signal=43%	51642/11222/9553/29093/57129/54534/64983/54148/64981/28998/54948/51263/51258/219927/64979/28977/9801/64976/64928/29074/29088/65005/130916/51318/116541/26589
BP	GO:0002224	toll-like receptor signaling pathway	112	-0.473499859956004	-2.21219985628095	6.45853109452135e-09	4.15908899213859e-07	3.08142615545626e-07	3217	tags=41%, list=16%, signal=35%	2874/3654/4938/79155/81035/4057/148022/10062/3661/7097/2150/114609/3665/118788/54106/5170/27293/11314/388325/7096/10333/64127/11213/929/171389/7099/146722/3430/7100/1535/9261/4067/7867/51311/10318/23547/1520/56927/10211/4814/4615/81622/3659/121260/11027/409
BP	GO:0032496	response to lipopolysaccharide	319	-0.333209447224639	-1.79226328031294	6.59109821075341e-09	4.21103707732702e-07	3.11991395620495e-07	3246	tags=31%, list=16%, signal=27%	140885/1053/2326/3934/5197/3654/6372/2353/79155/57048/55593/4057/50943/148022/654/2643/27177/1906/5724/23097/383/387/5473/117854/671/10062/558/3661/5594/7097/2920/10068/4353/1267/114609/79577/4790/4793/6678/5914/7356/4016/5196/9516/10288/5970/7001/388325/5743/6590/6714/706/19/29126/3553/2919/55122/64127/11213/929/7035/2679/5739/2678/133/22904/7099/5595/1432/1604/6648/3454/842/10221/7538/80149/640…
BP	GO:0032755	positive regulation of interleukin-6 production	88	-0.522085732823877	-2.32369333501084	7.04658989489518e-09	4.4668773755609e-07	3.30946339553835e-07	3378	tags=48%, list=17%, signal=40%	112744/8808/3603/113277/338322/148022/59341/5724/972/56848/5452/3556/7097/2150/114609/57506/54106/10288/388325/7096/10333/64170/3553/55122/64127/5603/7305/7099/400709/4155/3570/1535/177/51311/23765/29108/9181/353514/4615/3965/11027/6774
BP	GO:0043410	positive regulation of MAPK cascade	452	-0.303491200786344	-1.67089617423661	7.27925975679098e-09	4.57859795865132e-07	3.39223602374813e-07	3665	tags=29%, list=18%, signal=24%	2322/284340/255324/64802/1991/5728/348/7066/57551/5322/25759/222166/284/6355/3630/2688/23286/2264/155/414062/3654/2046/7057/5610/4915/6360/113277/1942/7422/1908/4616/3082/59341/1906/5028/972/56940/9475/9693/221472/1950/1230/2150/8877/5590/1464/4217/5609/114609/7855/5606/4035/2852/3480/6363/7805/6788/55816/54106/2621/27035/1647/51738/9344/9043/4853/7039/7077/6464/5894/7001/388325/2771/4215/10333/6…
BP	GO:0060326	cell chemotaxis	283	-0.348127696911121	-1.85287941397444	7.4192808251258e-09	4.61678502536771e-07	3.42052842778239e-07	3551	tags=32%, list=17%, signal=27%	5142/2833/3315/6355/2826/2829/5197/414062/727/6372/57118/3603/57449/7057/6360/7422/1908/4354/3082/59341/1906/972/5473/1230/23396/23604/5339/57580/5594/2150/2920/719/3269/1237/9732/114609/7226/6363/682/2621/7409/566/5196/2549/51411/5872/4192/2047/240/1130/57175/11151/5365/3071/5294/2919/64127/80270/2358/9034/5595/3579/1441/3570/101/63940/11240/54210/2207/4067/80024/65125/683/6688/5880/90550/728/55…
BP	GO:0007005	mitochondrion organization	464	0.370283653418037	1.74160809739623	7.45376926698510e-09	4.61678502536771e-07	3.42052842778239e-07	4094	tags=36%, list=20%, signal=30%	29090/56947/401505/116228/4710/29078/84987/51241/4717/4718/4725/84233/4708/131118/1347/26355/4724/26520/4694/100303755/4698/91942/80224/55863/10000/728568/9804/4706/493753/54543/9474/3313/9141/10440/3320/26521/79133/55170/664/2729/196294/801/79072/140823/59286/6742/55294/55967/55156/54902/51499/51287/4711/134266/2395/84300/23230/7417/5898/81892/389203/4700/10651/57539/7386/4707/100131801/10449/79…
BP	GO:0032259	methylation	320	0.400378908712389	1.83445693696518	1.04102325926553e-08	6.39086809231685e-07	4.73492828188077e-07	4870	tags=38%, list=24%, signal=29%	51504/64216/54931/51611/29081/113802/84661/8726/56950/27292/55251/114826/9836/22938/79133/1786/55170/23512/84190/8473/24140/92342/55039/144233/25940/56339/29063/51574/96764/648/25821/8731/54482/23168/9646/54069/64754/6894/221078/57343/51605/51805/11137/6419/64863/79872/83852/2091/196074/54888/9682/79918/56980/22976/79066/25917/80349/23411/653333/2625/158234/2672/2146/117246/10436/25840/22823/2837…
CC	GO:0035580	specific granule lumen	61	-0.583690994417139	-2.44273539126132	1.04755417337705e-08	6.39086809231685e-07	4.73492828188077e-07	4262	tags=62%, list=21%, signal=49%	1116/10394/3837/1991/6709/10562/3934/6947/4057/5005/5004/383/671/1118/30/126014/4790/4758/7077/6590/25797/3240/1265/1794/2919/26/1774/8993/54472/5768/5199/10855/5777/79792/1509/124583/8566/116844
CC	GO:0030684	preribosome	66	0.604645645544946	2.29075654171258	1.10436140562764e-08	6.68715555616618e-07	4.95444460922189e-07	2955	tags=48%, list=14%, signal=42%	25983/57050/6201/80135/84946/10969/51602/55759/88745/10412/51018/11103/26156/10885/51096/23212/84549/55781/153443/2091/28987/51077/23076/90441/79954/134430/55720/27340/117246/10436/9790/25879
BP	GO:0006898	receptor-mediated endocytosis	235	-0.36792158569901	-1.91939961002322	1.20796575293898e-08	7.22877175251511e-07	5.35572246521461e-07	3754	tags=32%, list=18%, signal=27%	55589/54413/7036/4037/348/3684/66000/284/219931/10368/1173/284654/432/6614/7422/1514/164/338692/10188/10487/50632/1950/23396/867/26052/4035/23149/6363/4043/1742/1759/8301/11006/3690/8906/6653/54550/8650/55716/2017/5298/929/6386/1785/4289/8218/3482/57720/23317/88455/133/2358/1191/23166/3579/50618/160/408/9094/28988/2580/2207/8578/375/11031/2213/10211/201176/3577/634/1201/9260/79890/2885/58191/409
BP	GO:0071496	cellular response to external stimulus	303	-0.34075344155722	-1.81621338427303	1.21162553406711e-08	7.22877175251511e-07	5.35572246521461e-07	3901	tags=37%, list=19%, signal=31%	6722/467/2348/841/8131/53632/1312/10919/2309/4193/207/9213/51422/9971/8493/1981/490/5164/8648/27158/3934/943/2353/432/5610/6423/81631/84446/5571/23334/875/10991/572/654/150094/8678/2350/5138/201163/7132/11152/558/867/5339/5594/4878/84557/6548/4149/55630/578/4217/23710/4790/83667/2022/58528/358/8428/2621/355/1647/3625/3171/23274/96459/7942/1026/26153/5743/1265/3553/11133/10135/3759/26/10533/396/74…
BP	GO:0002221	pattern recognition receptor signaling pathway	158	-0.424133474871271	-2.07467070729549	1.22278495927667e-08	7.24210011647513e-07	5.3655973126616e-07	3102	tags=38%, list=15%, signal=32%	3654/4938/79155/81035/6397/4057/148022/80216/10062/3661/7097/2150/2219/114609/3665/118788/54106/5170/27293/8638/55666/3303/11314/5970/25921/388325/7096/10333/26253/3304/81570/64127/11213/929/171389/79671/7099/146722/3430/7100/1535/9261/4067/7867/51311/10318/84282/23547/1520/56927/10211/4814/4615/81622/3659/121260/11027/2867/409/51296
MF	GO:0008173	RNA methyltransferase activity	58	0.61772309994386	2.27231250478664	1.34099787843976e-08	7.88467883018857e-07	5.84167725687985e-07	4860	tags=67%, list=24%, signal=51%	64216/54931/29081/113802/27292/9836/24140/55039/144233/56339/29063/96764/8731/54482/6894/221078/64863/2091/196074/54888/79066/25917/158234/117246/10436/60487/1787/57570/79828/127253/93587/55783/57721/51106/345630/80745/81627/55798/339175
CC	GO:0035579	specific granule membrane	90	-0.501873862775807	-2.25315234892643	1.41047297501269e-08	8.23350915054172e-07	6.10012204490533e-07	3116	tags=44%, list=15%, signal=38%	81619/11026/966/5337/22918/719/7226/8773/5328/338339/221/23601/64386/64114/10970/57126/945/963/6515/8694/55004/53831/199675/54918/2358/10043/101/1535/5795/10555/2204/683/57153/80331/1084/634/5329/121260/5023/7133
BP	GO:0000959	mitochondrial RNA metabolic process	44	0.680202984413524	2.37875445699862	1.4440001803976e-08	8.36901247410438e-07	6.20051506033887e-07	4651	tags=68%, list=23%, signal=53%	64216/54931/80298/201626/79072/60493/51067/54802/81892/22868/7978/25821/64863/57505/130916/10128/7019/6832/84275/79675/5562/10352/57570/55157/3028/51106/51654/80222/10922/84881
BP	GO:0002366	leukocyte activation involved in immune response	261	-0.351054582480647	-1.84740878919475	1.52140404428993e-08	8.7550868194103e-07	6.4865535624784e-07	2775	tags=32%, list=14%, signal=28%	50943/148022/538/5724/164/972/56848/867/284021/4878/2150/100141515/84695/5590/3594/4179/3936/5971/6363/5914/604/8773/5170/3566/4853/11314/84807/64332/11277/4192/7462/54518/202309/11151/3071/5294/1794/6844/57126/306/149041/8993/1378/84106/246778/7305/22904/7099/2268/3430/3718/3570/6810/8741/10459/80149/2207/4067/114548/6688/3383/5880/6556/5663/602/29108/201294/9846/51043/2242/3142/2213/7040/4615/6…
CC	GO:0005844	polysome	65	0.600166531398773	2.25887034414047	1.69784290629601e-08	9.64775280512788e-07	7.14792058820821e-07	3832	tags=57%, list=19%, signal=46%	6173/6156/6152/6171/6235/51389/6170/6160/5687/6128/6135/4736/6169/6143/6228/6227/6194/25873/689/8667/6191/85451/6234/7411/8087/1965/55364/6188/57532/6130/140801/6132/6161/5682/440275/6142/811
BP	GO:0001818	negative regulation of cytokine production	256	-0.357677894726562	-1.88587537316387	1.7003064470462e-08	9.64775280512788e-07	7.14792058820821e-07	3757	tags=38%, list=18%, signal=31%	2633/4940/55353/3134/5552/1991/28964/79132/81031/9971/284/3593/490/22900/1992/140885/7850/11326/4938/7057/55593/4057/50943/2147/5004/3082/383/684/671/10204/558/2150/4790/5971/7805/5914/7356/604/54106/1649/2621/51738/55666/3625/11006/66005/51564/10333/706/654346/29126/3071/5371/64127/11213/10524/945/8993/80772/91662/1378/171389/1445/79671/9314/7305/7099/3718/9454/408/7538/5987/80149/5045/2629/7959…
BP	GO:0034248	regulation of cellular amide metabolic process	416	0.373593640806315	1.74135004704634	1.73526282696341e-08	9.77541265462581e-07	7.24250245457079e-07	4477	tags=38%, list=22%, signal=31%	54931/1977/51611/4690/25983/5621/29081/5436/6125/4869/27230/6208/51065/6059/9939/6154/10605/10236/51010/10600/6726/11340/3658/10972/3646/22916/5813/6169/84324/708/4116/10959/11236/28998/201626/29883/79072/836/9147/54103/9775/10767/1974/9221/84300/9325/8550/170506/92342/9669/22868/1653/23521/115416/9698/56339/65110/29063/120526/8667/51441/23173/10492/6191/10418/85451/57472/65981/84541/4292/54505/1…
CC	GO:0042788	polysomal ribosome	32	0.722902558128572	2.3765172514974	1.74690021557893e-08	9.77541265462581e-07	7.24250245457079e-07	3703	tags=72%, list=18%, signal=59%	6173/6156/6152/6171/6235/6170/6160/6128/6135/4736/6169/6143/6228/6227/25873/689/8667/6234/57532/6130/6132/6161/6142
BP	GO:0002263	cell activation involved in immune response	264	-0.351006914994422	-1.84540682022314	1.81366021018261e-08	9.96746283373544e-07	7.38479045229987e-07	2775	tags=32%, list=14%, signal=28%	50943/148022/538/5724/164/972/56848/867/284021/4878/2150/100141515/84695/5590/3594/4179/3936/4035/5971/6363/5914/604/8773/5170/3566/4853/11314/84807/64332/11277/4192/7462/54518/202309/11151/3071/5294/1794/6844/57126/306/149041/8993/1378/84106/246778/7305/22904/7099/2268/3430/3718/3570/6810/8741/10459/80149/2207/4067/114548/6688/3383/5880/6556/5663/602/29108/201294/9846/51043/2242/3142/2213/7040/4…
CC	GO:0005766	primary lysosome	144	-0.43385908803671	-2.09959176476917	1.83562269188359e-08	9.96746283373544e-07	7.38479045229987e-07	3203	tags=42%, list=16%, signal=36%	23385/8904/2799/10577/2548/29952/5005/2683/9798/93100/383/684/10487/671/8635/1727/5594/23593/719/4353/410/4125/4332/527/8773/5657/566/127829/10383/25798/10970/25801/374395/6386/58485/2512/311/5660/23317/54472/55004/2760/54918/3920/10043/5878/2357/2588/11240/3614/150372/5663/29108/201294/6809/9545/5580/80331/2717/5476/6813
CC	GO:0042582	azurophil granule	144	-0.43385908803671	-2.09959176476917	1.83562269188359e-08	9.96746283373544e-07	7.38479045229987e-07	3203	tags=42%, list=16%, signal=36%	23385/8904/2799/10577/2548/29952/5005/2683/9798/93100/383/684/10487/671/8635/1727/5594/23593/719/4353/410/4125/4332/527/8773/5657/566/127829/10383/25798/10970/25801/374395/6386/58485/2512/311/5660/23317/54472/55004/2760/54918/3920/10043/5878/2357/2588/11240/3614/150372/5663/29108/201294/6809/9545/5580/80331/2717/5476/6813
CC	GO:0000314	organellar small ribosomal subunit	28	0.758906210552273	2.39113639102678	1.84264163798412e-08	9.96746283373544e-07	7.38479045229987e-07	4249	tags=79%, list=21%, signal=62%	64965/56945/54460/51650/28957/64968/10240/63931/28977/60488/51373/55173/7818/92259/64951/51023/64969/64963/64949/28973/64960/51116
CC	GO:0005763	mitochondrial small ribosomal subunit	28	0.758906210552273	2.39113639102678	1.84264163798412e-08	9.96746283373544e-07	7.38479045229987e-07	4249	tags=79%, list=21%, signal=62%	64965/56945/54460/51650/28957/64968/10240/63931/28977/60488/51373/55173/7818/92259/64951/51023/64969/64963/64949/28973/64960/51116
BP	GO:0072593	reactive oxygen species metabolic process	214	-0.370697080640398	-1.9094001845652	1.98660460956994e-08	1.06750396040069e-06	7.90902678651371e-07	3680	tags=35%, list=18%, signal=29%	2309/207/1545/3091/3684/3630/375387/9973/3934/4536/3049/51181/7057/51/2147/2643/538/1906/23410/387/8678/22933/56848/57580/2150/26574/2773/10013/239/4353/3050/7173/2537/83667/2876/27035/1647/7409/1026/672/7001/2771/10333/706/240/3240/4835/2878/57126/4688/5165/2539/11035/7305/7099/2358/1432/65018/6648/120892/1535/80149/51167/8837/683/215/5880/5580/7040/440503/2885/4689/6774/653361
CC	GO:0005769	early endosome	369	-0.317354280578957	-1.7249082218648	2.14988737313382e-08	1.14764382536893e-06	8.50277478391083e-07	3796	tags=33%, list=19%, signal=27%	55858/3106/30844/90203/55353/3134/6477/27074/348/9896/66000/54492/51652/1992/26276/23385/10612/1080/9001/2532/2046/6614/4915/9100/323/5909/4057/29907/538/27183/221472/5594/2150/80230/645811/8877/10058/7855/4035/2852/666/1183/7803/23307/30846/5119/9341/27035/80700/8301/3140/4644/208/11156/23074/10163/9516/23646/10617/2047/23623/8372/6653/29126/11151/5371/474383/8650/23355/10228/10347/3482/57720/10…
BP	GO:0032602	chemokine production	92	-0.498689969763594	-2.25255552848362	2.34279236151831e-08	1.2424455700235e-06	9.20515113631308e-07	4268	tags=47%, list=21%, signal=37%	326/7292/6868/4940/1991/3091/112744/140885/727/6372/4938/2532/5610/148022/59341/972/247/7097/2150/114609/4035/57506/54106/3566/566/11006/64170/3553/64127/9314/7099/4155/3570/2865/79594/54210/4210/177/23765/29108/4615/3965/2867
BP	GO:0032637	interleukin-8 production	83	-0.514649452968227	-2.29366381132114	2.65148833213298e-08	1.39702443681344e-06	1.03504100237946e-06	2792	tags=40%, list=14%, signal=34%	338322/972/671/7097/2150/2219/114609/57506/54106/1649/3303/5970/7096/10333/3304/3553/64127/945/929/9314/7099/7100/408/51311/602/29108/4615/27202/3965/25865/11027/6774/2867
CC	GO:0030880	RNA polymerase complex	95	0.548925286481975	2.20770188832049	2.77338559855569e-08	1.45182262881812e-06	1.07564041788465e-06	4203	tags=51%, list=21%, signal=40%	84265/79871/6880/5436/55718/404672/4331/2963/902/5557/11128/4172/23168/9646/5440/51616/5422/6879/84172/2958/55197/64210/123169/6883/4646/64425/2961/80349/6875/2960/51728/6908/5431/6874/23248/83860/5441/6882/5438/2965/2967/10622/6917/1022/6873/10621/6878/5433
BP	GO:0071219	cellular response to molecule of bacterial origin	198	-0.376274121522904	-1.90764236254209	3.03867677926453e-08	1.58050149916361e-06	1.17097726628743e-06	3684	tags=38%, list=18%, signal=31%	3297/207/28964/5142/3593/22900/140885/1053/3934/5197/3654/6372/79155/57048/4057/148022/654/27177/5724/23097/383/387/5473/22933/671/10062/558/3661/5594/7097/2920/114609/7855/79577/4790/4793/5914/5196/9516/10288/5970/7001/388325/7096/10333/6714/706/19/29126/3553/2919/64127/929/7035/22904/7099/5595/1432/1604/10221/7538/80149/4067/114548/6688/10318/3383/1051/29108/2213/7040/4615/3055/11027/7133
CC	GO:1904724	tertiary granule lumen	54	-0.594664303839197	-2.42188844765284	3.09887022840882e-08	1.60154350530632e-06	1.1865670717025e-06	3590	tags=57%, list=18%, signal=47%	5236/6709/10562/5646/6947/4057/5004/5473/1118/126014/2495/7077/25797/3240/1265/2919/8993/5768/226/7130/4318/28988/5199/1471/5777/79792/978/1520/1509/124583/116844
BP	GO:0097529	myeloid leukocyte migration	203	-0.386029925495753	-1.97420048731924	3.1436902739849e-08	1.61442423310845e-06	1.1961102701351e-06	3377	tags=33%, list=17%, signal=28%	6355/89766/7369/140885/5197/414062/727/6372/57118/7057/6360/7422/1908/4354/11117/59341/1906/972/5473/1230/23396/23604/57580/5594/2920/719/3269/114609/6363/682/3554/5657/64805/7409/5175/566/11314/5196/4192/3071/5294/2919/9948/64127/57126/2358/5595/3579/1441/3570/101/2529/54210/2207/4067/683/177/6688/5880/90550/728/4615/3577/27202/391/79890/5293
BP	GO:0030595	leukocyte chemotaxis	211	-0.373472858115913	-1.92757266143991	3.25313453627971e-08	1.6601216117845e-06	1.22996698687146e-06	3148	tags=32%, list=15%, signal=28%	5197/414062/727/6372/57118/3603/7057/6360/7422/1908/4354/59341/1906/972/5473/1230/23396/23604/5339/57580/5594/2150/2920/719/3269/114609/7226/6363/682/2621/7409/566/5196/4192/240/1130/11151/3071/5294/2919/64127/80270/2358/5595/3579/1441/3570/101/63940/11240/54210/2207/4067/80024/65125/683/6688/5880/90550/728/4814/3577/27202/3965/79890/58191/2867/5293
CC	GO:1990204	oxidoreductase complex	102	0.532912284301385	2.15862960891092	3.33715112514303e-08	1.69235276433816e-06	1.25384671550604e-06	2754	tags=43%, list=14%, signal=37%	7388/4710/7381/27089/4717/4697/4718/80777/4725/4708/1743/4724/4694/4698/7385/4706/29796/84869/23171/6240/55967/2653/1737/4711/4700/7386/4707/5160/4716/10975/5162/4701/4709/8050/92259/4695/5033/594/6241/4715/4702/4726/51103/4729
CC	GO:0005775	vacuolar lumen	165	-0.404558291077359	-1.98621797775264	3.74807749980054e-08	1.88893793996159e-06	1.3994946453979e-06	3878	tags=41%, list=19%, signal=34%	203068/9588/53/2817/10675/3425/1991/5611/2896/2799/63827/10577/2548/1462/29952/5005/1514/9798/93100/383/972/10487/671/8635/1727/23604/1508/5594/23593/4353/1464/410/1200/4125/4332/5657/4758/566/375790/66005/23646/23400/10383/10437/176/25801/6386/58485/2512/5660/54472/2719/2760/3920/3423/2588/11240/2629/3614/10855/6948/29108/1520/201294/5580/2717/1509/5476
BP	GO:0000470	maturation of LSU-rRNA	27	0.751709598881808	2.35296258613174	3.8534757571195e-08	1.9300680427943e-06	1.42996751454902e-06	2772	tags=70%, list=14%, signal=61%	9326/6129/11224/84154/4736/23560/80135/8886/55759/10412/84365/51018/26156/84549/54680/65008/55651/6130/117246
BP	GO:0052547	regulation of peptidase activity	425	-0.299476034027629	-1.64720699801452	4.05705296327983e-08	2.01956611926703e-06	1.49627571671237e-06	4213	tags=33%, list=21%, signal=27%	83595/80759/135/27166/5271/140686/2192/23786/6695/84651/841/89932/65264/8996/1612/51024/3297/112401/145264/4193/26952/207/27074/23787/5627/2896/22900/5269/1992/197/89766/10018/83596/2597/23385/727/1294/7057/5720/6423/1942/7422/4057/572/444/3082/489/5266/387/462/9475/684/551/317/117166/239/9491/578/4217/4035/2852/7429/666/2537/7805/2876/358/2621/355/22861/8301/9647/96459/6692/7077/221476/4671/5848…
BP	GO:0042116	macrophage activation	98	-0.47179528097294	-2.14277144506708	4.33661880156597e-08	2.14556859487233e-06	1.58962965184488e-06	3514	tags=40%, list=17%, signal=33%	3684/2896/712/11326/7057/79155/113277/148022/22918/972/671/23210/10062/7097/8877/8399/3566/566/145581/11277/7096/10333/10135/7305/22904/7099/2358/3430/1191/120892/80149/1050/177/6556/728/2213/3460/3727/8291
BP	GO:0050778	positive regulation of immune response	469	-0.289429606830248	-1.5896352302109	4.42977258871142e-08	2.17837422938209e-06	1.61393500823802e-06	2614	tags=26%, list=13%, signal=23%	164/121665/383/972/54440/117854/56848/3661/713/5594/4878/2150/100141515/719/5590/3594/2219/4179/114609/7855/6363/7805/5914/3665/57506/1379/4332/3554/3566/3140/7409/11314/11006/4277/51279/84807/64332/10084/5970/58484/717/714/11277/9447/81030/660/581/6714/7462/715/64170/5359/8517/29126/3553/3071/7917/55122/64127/57126/149041/629/84166/1378/84106/83666/1445/7305/7099/2358/400709/2268/1604/3430/1191/…
BP	GO:0032642	regulation of chemokine production	91	-0.49168898498144	-2.20668999401677	4.88845595778013e-08	2.3799906240577e-06	1.76331051645545e-06	4268	tags=46%, list=21%, signal=37%	326/7292/6868/4940/1991/3091/112744/140885/727/6372/4938/2532/5610/148022/59341/972/247/7097/2150/114609/4035/57506/54106/3566/566/11006/64170/3553/64127/9314/7099/4155/3570/2865/79594/4210/177/23765/29108/4615/3965/2867
BP	GO:0071824	protein-DNA complex subunit organization	159	0.466325716063715	1.98773777729074	4.8984278311269e-08	2.3799906240577e-06	1.76331051645545e-06	3454	tags=36%, list=17%, signal=30%	7259/9349/64431/6880/4869/404672/5928/81611/5889/5706/8520/3146/6047/79003/132660/51053/23270/55814/23421/1810/6605/257218/64105/54069/64754/4673/5925/6418/1060/7013/3148/25842/6879/2958/26054/8208/2186/6883/196528/10467/9735/50809/64425/266812/64946/2960/11339/6908/6925/4674/51773/546/54107/54700/23198/6882/387103
BP	GO:0002275	myeloid cell activation involved in immune response	89	-0.497329681356363	-2.22197803065376	4.93413938482759e-08	2.38307184336256e-06	1.76559336007208e-06	2760	tags=43%, list=14%, signal=37%	148022/5724/56848/867/284021/4878/2150/8773/5170/3566/11314/11277/7462/5294/1794/6844/57126/306/84106/7305/22904/2268/3430/6810/2207/4067/6688/5880/29108/201294/9846/2242/4615/6813/3965/11027/8291/5293
BP	GO:0002250	adaptive immune response	414	-0.302627702834915	-1.6593894356855	5.55874377717262e-08	2.66885485254311e-06	1.97732704524652e-06	3240	tags=29%, list=16%, signal=25%	916/10758/712/89790/2267/727/55061/3467/11026/5909/338322/50943/1514/10990/339390/383/972/54440/55611/8764/713/100141515/10068/84695/5590/3594/4179/7855/5971/6890/6363/3665/1379/604/3554/3566/3140/11006/338339/4277/100507436/51279/84807/7942/64332/10288/717/714/11277/660/7462/715/5585/64170/7030/29126/202309/3553/3071/5294/64127/149041/1378/11035/1445/246778/7099/1604/1191/2210/3718/6494/3570/710…
BP	GO:0002443	leukocyte mediated immunity	351	-0.315249327299121	-1.70621165546985	5.8859659761847e-08	2.80933693710369e-06	2.08140877337405e-06	2775	tags=28%, list=14%, signal=25%	50943/2147/148022/339390/5724/164/383/972/23207/684/54440/56848/867/284021/713/4878/2150/100141515/5590/3594/4179/7855/3665/57506/1379/604/8773/3554/5170/3566/3140/7409/566/11314/11006/100507436/51279/717/714/11277/388325/7462/715/64170/1130/10383/202309/11151/3553/3071/5294/9948/6844/64127/57126/306/1378/11035/84106/171389/7305/7099/2268/1604/1191/3718/710/6810/8741/10459/2529/54210/2207/4067/31…
BP	GO:0032102	negative regulation of response to external stimulus	364	-0.31174705276648	-1.68475751085145	5.94542017796435e-08	2.82111925871361e-06	2.09013817398303e-06	3850	tags=32%, list=19%, signal=26%	56920/9636/2294/3106/4940/3134/284340/1991/5728/28964/348/79132/9971/5627/2896/3593/22900/3630/140885/2874/89790/3848/11326/727/4938/55061/7057/284207/6397/4057/50943/2147/29956/3082/1906/6773/383/22933/81858/10062/7132/2161/239/2852/4790/116379/2876/103/5328/27293/51738/55666/145581/4277/100507436/7869/7001/11277/116443/57680/6714/4192/240/10906/57175/64127/5154/11213/8993/7035/91662/10162/84166…
BP	GO:0065004	protein-DNA complex assembly	120	0.505134572405281	2.07339407706547	6.35207012961048e-08	2.99655215300346e-06	2.2201145967078e-06	3454	tags=38%, list=17%, signal=32%	7259/6880/4869/404672/5928/5889/5706/8520/3146/6047/79003/51053/23270/55814/23421/1810/257218/64105/54069/64754/4673/5925/6418/1060/7013/3148/25842/6879/2958/26054/8208/6883/9735/50809/64425/266812/64946/11339/6908/6925/4674/51773/546/54700/6882/387103
MF	GO:0051015	actin filament binding	209	-0.370330973579483	-1.90876590905665	6.46451774691637e-08	3.01943994014696e-06	2.23707192223698e-06	3672	tags=32%, list=18%, signal=27%	9051/7137/6709/10391/2318/83715/7125/283431/65108/92241/1627/57731/10092/59341/881/7739/114793/89/91624/6840/3936/7429/4082/23406/6876/6710/4635/4644/29109/83543/4647/134549/832/4648/11078/22885/2314/1072/7168/81/10677/57175/11151/11133/9948/2017/822/201191/6532/3059/11344/1495/55201/4542/79778/10634/28988/3927/10552/10095/2934/64780/10093/9050/752/87/7094
CC	GO:0101003	ficolin-1-rich granule membrane	58	-0.57455605805833	-2.38138290708653	6.47501293548893e-08	3.01943994014696e-06	2.23707192223698e-06	3347	tags=55%, list=16%, signal=46%	5269/140885/11026/2548/22918/387/7226/23114/527/11314/338339/10288/127829/3071/79930/374395/6515/1378/535/55004/3920/2358/1604/2357/101/2207/2204/23218/6556/8972/3687/8778
BP	GO:0031348	negative regulation of defense response	211	-0.36789574911232	-1.8987880185627	7.05555406889698e-08	3.27135804085886e-06	2.4237154458629e-06	3839	tags=39%, list=19%, signal=32%	9636/2294/3106/4940/3134/284340/1991/28964/348/79132/9971/2896/3593/3630/140885/2874/89790/3848/11326/4938/55061/284207/6397/50943/3082/6773/383/22933/81858/10062/7132/2852/4790/116379/2876/103/27293/51738/55666/145581/4277/100507436/11277/6714/4192/240/10906/64127/11213/8993/91662/10162/84166/1378/171389/79671/9314/2358/1432/2268/7130/710/7538/5045/2629/79594/4067/3133/4210/313/114548/79626/7376…
BP	GO:0008154	actin polymerization or depolymerization	200	-0.375862314126601	-1.90362838273487	7.13712116795937e-08	3.29037506572854e-06	2.43780496352966e-06	2569	tags=28%, list=13%, signal=25%	387/345456/54434/57580/2150/6840/375307/7429/23242/23406/29766/6710/85464/23616/395/51738/90952/832/91663/10163/11078/2314/1072/10677/57175/54961/11151/10602/3071/9948/2017/822/3059/11344/23580/79778/7408/5987/28988/375/10552/10435/3383/10095/2934/29108/64780/22921/5580/10093/9050/51734/2885/7454/3055/7456
BP	GO:0002460	adaptive immune response based on somatic recombination of immune receptors built from immunoglobulin superfamily domains	270	-0.343768735720822	-1.80745147495272	7.23412535217311e-08	3.3162538478832e-06	2.45697828642644e-06	2792	tags=29%, list=14%, signal=25%	338322/50943/339390/383/972/54440/713/100141515/10068/84695/5590/3594/4179/7855/5971/6363/3665/1379/604/3554/3566/3140/11006/100507436/51279/84807/64332/717/714/11277/715/5585/64170/29126/202309/3553/3071/64127/149041/1378/11035/246778/7099/1604/1191/3718/3570/710/8741/10459/80149/2529/2207/3133/114548/177/5777/51311/10673/3383/6556/602/201294/51043/3142/5580/2213/3105/4791/7040/4615/634/4851/642…
BP	GO:0050764	regulation of phagocytosis	89	-0.493547844425465	-2.20508147512735	7.90181015660898e-08	3.60198245004075e-06	2.66867166199846e-06	2317	tags=39%, list=11%, signal=35%	7097/2150/8877/4035/3601/5657/2621/7052/10960/566/11314/717/5359/1265/3553/3071/1794/64127/10347/1785/1445/2358/2268/146722/1535/5795/55423/2207/11031/6556/29108/10326/2213/3055/8291
BP	GO:0002183	cytoplasmic translational initiation	31	0.730230204137906	2.39569289419982	8.48347741614824e-08	3.84552713712999e-06	2.84911140979845e-06	3602	tags=58%, list=18%, signal=48%	4690/3646/10480/8669/1974/23521/56339/8891/8667/51441/54505/1975/8661/7458/28985/8668/1983/8665
BP	GO:0032677	regulation of interleukin-8 production	82	-0.515930466407072	-2.28125420877223	8.71287638395687e-08	3.92757105441256e-06	2.9098969022677e-06	2792	tags=40%, list=14%, signal=35%	338322/972/671/7097/2150/2219/114609/57506/54106/1649/3303/5970/7096/10333/3304/3553/64127/945/929/9314/7099/7100/408/51311/602/29108/4615/27202/3965/25865/11027/6774/2867
CC	GO:0005776	autophagosome	94	-0.484744238154887	-2.1892425407921	8.98204648785898e-08	4.02653730400485e-06	2.98321997628163e-06	3255	tags=43%, list=16%, signal=36%	8031/4077/79735/10241/9001/81631/550/148022/285973/8678/23604/84557/23710/225689/8878/79837/2495/29982/203228/285180/9583/23400/57533/89849/2512/53349/3920/120892/23001/8408/57617/4210/79065/6737/57655/53917/1201/9842/10548/11337
BP	GO:1903305	regulation of regulated secretory pathway	131	-0.437403514688815	-2.08283689270095	9.18249068520352e-08	4.09377634174403e-06	3.03303668613056e-06	2662	tags=32%, list=13%, signal=28%	5724/5028/164/56848/90019/84961/4878/2150/5170/3566/11314/2771/116443/8911/8372/1020/3071/57126/84106/150/2268/808/6810/120892/84062/4067/57617/375/6688/5880/64780/201294/9545/9846/2242/2213/6813/634/4851/3965/2932/5023
MF	GO:0003729	mRNA binding	285	0.395425674113898	1.79465495296243	9.41751528718575e-08	4.09510513852854e-06	3.03402117796874e-06	3371	tags=30%, list=17%, signal=26%	6189/11171/6152/6171/26354/6129/9908/6125/10949/6207/6208/11224/9939/6154/6428/10236/6201/11340/3658/22916/708/5511/28998/22828/549/9775/6434/51639/170506/58155/23521/6741/23283/9698/56339/4670/51441/26156/1479/10492/51631/85451/90806/1719/8661/3184/51747/57187/113251/6431/26135/220988/7555/11052/7072/8087/9716/6193/65109/51247/10657/6188/55692/11315/8880/3192/51585/7884/4691/3183/27316/10189/101…
CC	GO:0005747	mitochondrial respiratory chain complex I	45	0.653035203835417	2.30336460091238	9.42456083440834e-08	4.09510513852854e-06	3.03402117796874e-06	4083	tags=64%, list=20%, signal=52%	4710/4717/4697/4718/4725/4708/4724/4694/4698/4706/55967/4711/4700/4707/4716/4701/4709/4695/4715/4702/4726/51103/4729/54539/4723/4712/4714/4722/4728
CC	GO:0030964	NADH dehydrogenase complex	45	0.653035203835417	2.30336460091238	9.42456083440834e-08	4.09510513852854e-06	3.03402117796874e-06	4083	tags=64%, list=20%, signal=52%	4710/4717/4697/4718/4725/4708/4724/4694/4698/4706/55967/4711/4700/4707/4716/4701/4709/4695/4715/4702/4726/51103/4729/54539/4723/4712/4714/4722/4728
CC	GO:0045271	respiratory chain complex I	45	0.653035203835417	2.30336460091238	9.42456083440834e-08	4.09510513852854e-06	3.03402117796874e-06	4083	tags=64%, list=20%, signal=52%	4710/4717/4697/4718/4725/4708/4724/4694/4698/4706/55967/4711/4700/4707/4716/4701/4709/4695/4715/4702/4726/51103/4729/54539/4723/4712/4714/4722/4728
BP	GO:0043299	leukocyte degranulation	71	-0.53387522746635	-2.31544734851307	9.43781933577565e-08	4.09510513852854e-06	3.03402117796874e-06	2662	tags=46%, list=13%, signal=41%	5724/164/56848/867/284021/4878/2150/8773/5170/3566/11314/7462/11151/3071/5294/6844/57126/306/84106/2268/6810/4067/6688/5880/201294/9846/2242/2213/6813/634/3965/3055/5293
BP	GO:0017157	regulation of exocytosis	192	-0.37466452267524	-1.8850422661326	1.03221512634372e-07	4.45499656125155e-06	3.30066102270379e-06	2662	tags=36%, list=13%, signal=32%	537/135/729230/7879/93664/4218/2294/10675/3134/28964/2624/27445/3684/219931/1080/9001/5724/5028/84932/164/203190/27183/56848/90019/84961/4878/2150/9515/5170/3566/11314/2771/116443/5872/23400/8911/8372/1020/3071/6844/57126/6386/84106/150/2268/9146/808/6810/120892/8398/84062/4067/57617/375/6688/5880/64780/201294/9545/9846/2242/2213/6813/634/27243/4851/3965/2932/5023
BP	GO:0043414	macromolecule methylation	276	0.402263555853276	1.82007706943985	1.13759884789241e-07	4.88385029195715e-06	3.61839433044475e-06	4870	tags=39%, list=24%, signal=30%	51504/64216/54931/29081/113802/84661/8726/56950/27292/55251/9836/22938/1786/55170/23512/8473/24140/92342/55039/144233/25940/56339/29063/51574/96764/648/25821/8731/54482/23168/9646/54069/64754/6894/221078/57343/51605/11137/6419/64863/79872/83852/2091/196074/54888/9682/79918/22976/79066/25917/80349/23411/2625/158234/2672/2146/117246/10436/22823/283742/6018/60487/1787/546/26053/57570/29104/79828/797…
BP	GO:0032757	positive regulation of interleukin-8 production	62	-0.54882442216449	-2.306110613951	1.17123412354546e-07	5.00178614655152e-06	3.70577178923443e-06	2792	tags=42%, list=14%, signal=36%	338322/972/7097/2150/2219/114609/57506/54106/1649/3303/5970/7096/3304/3553/64127/929/7099/7100/51311/29108/4615/3965/25865/11027/6774/2867
BP	GO:0030593	neutrophil chemotaxis	95	-0.475371455847046	-2.14670507022943	1.1973823556604e-07	5.0866808554076e-06	3.76866940378978e-06	3551	tags=40%, list=17%, signal=33%	5142/6355/5197/414062/6372/57118/6360/1908/4354/1906/972/5473/23396/23604/57580/2920/719/114609/6363/682/7409/5196/4192/3071/5294/2919/64127/3579/1441/54210/2207/683/5880/90550/728/3577/27202/5293
BP	GO:0030490	maturation of SSU-rRNA	44	0.657173066915879	2.29821597047747	1.21898311779401e-07	5.15147344676074e-06	3.81667356673334e-06	4225	tags=70%, list=21%, signal=56%	25983/6202/6208/404672/57050/29777/6227/88745/10885/23212/25926/55781/153443/6234/6217/10799/28987/6223/79954/10171/55720/27340/9790/25879/64963/8780/65095/55813/90121/11056/83732
CC	GO:0070069	cytochrome complex	34	0.687251920569237	2.29283495984545	1.23728616761074e-07	5.20173055129199e-06	3.85390853734657e-06	3129	tags=56%, list=15%, signal=47%	7388/7381/27089/1345/4697/1350/1347/7385/1337/29796/1349/7386/10975/1327/9377/388753/1329/9167/1340
BP	GO:0071216	cellular response to biotic stimulus	221	-0.359421173603471	-1.85063621704873	1.27580819586809e-07	5.33603489756375e-06	3.95341324286633e-06	3684	tags=36%, list=18%, signal=30%	3297/207/28964/5142/3593/22900/10018/140885/1053/3934/5197/3654/6372/79155/57048/4057/148022/654/27177/5724/23097/383/387/5473/22933/671/10062/558/3661/317/5594/7097/2920/84464/114609/7855/79577/4790/4793/5914/1649/5196/9516/10288/5970/7001/388325/7096/10333/6714/706/19/29126/3553/2919/64127/929/7035/22904/7099/5595/1432/1604/10221/7538/80149/4067/114548/6688/10318/3383/1051/29108/2213/7040/4615/…
BP	GO:0045862	positive regulation of proteolysis	347	-0.314648594307779	-1.70450273213414	1.33607202813648e-07	5.55942996733301e-06	4.11892434692978e-06	2728	tags=33%, list=13%, signal=29%	1612/51024/3297/4193/207/5728/348/23787/2896/22900/5704/10018/10444/2264/23385/5720/6423/1942/154214/572/444/9798/91445/489/387/9475/22933/1950/6449/7123/2161/317/825/1452/239/578/4217/2852/666/7805/1263/355/22861/8301/3303/9647/79016/58484/9447/10010/581/2903/843/6714/3304/64170/3553/5371/10197/7917/55122/2931/27429/91662/10162/1378/171389/51548/3249/150/11047/1611/4155/51667/54998/57333/8743/65…
MF	GO:0008094	ATP-dependent activity, acting on DNA	106	0.515082007937189	2.08432041285084	1.47743323519469e-07	6.11627207671925e-06	4.53148292491777e-06	4406	tags=44%, list=22%, signal=35%	4436/5984/6596/7155/5928/7486/5889/641/57697/301/113510/2963/5985/170506/1653/10111/4172/5981/257218/56916/8458/4176/80205/25788/2186/84515/6832/84181/9126/10146/9044/5965/57634/23064/79075/546/80119/6595/1022/2956/6597/4175/375748/84083/2547/79915/3070
CC	GO:0062023	collagen-containing extracellular matrix	413	-0.29781023439852	-1.62779304554499	1.50368610812148e-07	6.19335486360289e-06	4.58859276702206e-06	4467	tags=29%, list=22%, signal=23%	4185/3263/91522/7482/1511/5104/285613/84034/79148/83854/83729/1805/4583/10394/5271/1303/64093/2192/8482/25890/325/5046/2201/90187/8076/2817/3911/346007/9509/1991/25975/348/7177/27286/284/5269/1992/5644/197/2688/712/7044/57642/2267/3848/1294/7057/79812/6423/4059/83546/1462/84929/5005/2147/1514/5004/11117/10319/462/4146/977/7041/85301/7123/1508/2161/7059/713/3914/4878/64856/4052/3913/2219/1464/8728…
MF	GO:0140375	immune receptor activity	140	-0.425975016979296	-2.05521098365269	1.62573783749829e-07	6.66224081487934e-06	4.93598553426513e-06	3821	tags=39%, list=19%, signal=32%	64109/3581/2322/2833/3120/3593/2826/2829/8808/7850/11026/10990/972/2859/1230/3556/10936/719/1237/3594/116379/3601/3554/3597/3566/3140/3455/10288/84818/1378/2358/9034/2210/3579/3454/2357/1441/3570/2057/2207/3588/23765/79168/11025/23547/728/1438/11024/2213/353514/3577/27202/3460/1439/11027
BP	GO:0032722	positive regulation of chemokine production	69	-0.525338815235612	-2.24919183787047	2.05792523167654e-07	8.34900266491172e-06	6.18568999900248e-06	4268	tags=49%, list=21%, signal=39%	326/7292/6868/4940/3091/112744/727/4938/5610/148022/59341/972/247/7097/2150/114609/4035/57506/54106/3566/566/64170/3553/64127/7099/4155/3570/2865/177/23765/29108/4615/3965/2867
CC	GO:0070821	tertiary granule membrane	73	-0.51731791936409	-2.25123817406374	2.05792523167654e-07	8.34900266491172e-06	6.18568999900248e-06	3514	tags=51%, list=17%, signal=42%	3684/1143/5269/140885/81619/11026/966/2548/5337/5724/22918/7226/527/8773/5328/11314/338339/10288/23601/57126/945/963/6515/84418/53831/199675/2358/101/1535/2207/2204/23218/6556/8972/3687/634/8778
BP	GO:0030041	actin filament polymerization	174	-0.379674326943308	-1.87198412398951	2.55432805171776e-07	1.03113521450935e-05	7.63957449770105e-06	2569	tags=30%, list=13%, signal=26%	1627/57731/10092/387/345456/54434/57580/6840/375307/7429/23242/23406/29766/6710/85464/395/90952/832/91663/10163/11078/2314/10677/57175/54961/11151/10602/3071/2017/822/3059/11344/23580/79778/7408/5987/28988/375/10552/10435/3383/10095/2934/29108/22921/5580/10093/9050/51734/2885/7454/3055
MF	GO:0090079	translation regulator activity, nucleic acid binding	97	0.516153530738268	2.07686239483367	2.85471699637502e-07	1.14669176775183e-05	8.49572108717963e-06	3602	tags=43%, list=18%, signal=36%	1977/1933/51065/10987/10605/3646/5813/10480/8669/219402/10767/1974/1964/9669/8891/84285/8667/1936/23708/54505/1975/1719/8661/163255/56648/1967/1965/1937/10209/85476/51247/7458/28985/8892/1915/8668/83939/1982/9617/1983/29904/8665
MF	GO:0003743	translation initiation factor activity	48	0.639831931684021	2.27822400695177	2.9052601395721e-07	1.15599425075201e-05	8.56464222467307e-06	3602	tags=54%, list=18%, signal=45%	1977/10987/3646/10480/8669/219402/1974/1964/9669/8891/84285/8667/54505/1975/8661/1967/1965/10209/7458/28985/8892/8668/83939/1982/1983/8665
BP	GO:0006120	mitochondrial electron transport, NADH to ubiquinone	46	0.629598816653368	2.2277815747052	2.90636957300235e-07	1.15599425075201e-05	8.56464222467307e-06	4083	tags=65%, list=20%, signal=52%	4710/4717/4697/4718/4725/4708/4724/4694/4698/4706/4711/4700/4707/4716/4701/4709/23479/4695/4715/11315/4702/4726/51103/4729/29103/4723/4712/4714/4722/4728
MF	GO:0008135	translation factor activity, RNA binding	76	0.551569263975383	2.14077312687919	3.13785052084389e-07	1.24197654273792e-05	9.20167616150936e-06	3602	tags=47%, list=18%, signal=39%	1977/1933/10987/3646/10480/8669/219402/10767/1974/1964/9669/8891/84285/8667/1936/23708/54505/1975/8661/56648/1967/1965/1937/10209/85476/7458/28985/8892/1915/8668/83939/1982/9617/1983/29904/8665
BP	GO:0097191	extrinsic apoptotic signaling pathway	213	-0.358365844297737	-1.84723775161535	3.34827717969598e-07	1.31883111825501e-05	9.77108378806529e-06	2987	tags=30%, list=15%, signal=26%	79370/3875/7057/6423/4000/572/1616/3082/2623/5027/7132/51330/578/6934/2852/666/2537/6789/6788/2876/5170/355/3303/5196/672/4170/5970/5894/7001/5499/581/9191/6714/3304/64114/3553/5371/10197/2017/2931/27429/51304/1495/1613/8743/3570/6810/50486/2872/6272/8837/6688/3383/29108/8794/9181/7040/162989/85450/2932/4055/10616/7133/11337
BP	GO:0071621	granulocyte chemotaxis	116	-0.430476373093628	-2.01263779991405	3.37925088726604e-07	1.32460104827423e-05	9.81383260471719e-06	3647	tags=38%, list=18%, signal=31%	284340/5142/6355/5197/414062/6372/57118/7057/6360/1908/4354/59341/1906/972/5473/23396/23604/57580/5594/2920/719/3269/114609/6363/682/7409/5196/4192/3071/5294/2919/64127/5595/3579/1441/54210/2207/683/5880/90550/728/3577/27202/5293
BP	GO:0022900	electron transport chain	158	0.456811932524483	1.94565854783605	3.54686496209604e-07	1.38361837992535e-05	1.02510859304304e-05	4083	tags=42%, list=20%, signal=34%	8604/7388/4710/7381/27089/128/4717/1345/4697/1350/4718/80777/4725/4708/54205/1347/4724/4694/4698/1337/4706/29796/55967/1353/1349/4711/4700/7386/4707/9249/790955/4716/10975/1327/11232/4701/9377/4709/51142/388753/1528/23479/4695/10165/4715/11315/1329/1716/4702/9167/4726/51103/4729/29103/2110/1340/4723/6834/2230/51022/4712/4714/83943/4722/5860/27069/4728
MF	GO:0000049	tRNA binding	57	0.595780863752034	2.19611599858603	3.638996566427e-07	1.41276641818128e-05	1.04670407408031e-05	4655	tags=54%, list=23%, signal=42%	54931/6165/51067/9147/9255/146857/6741/79693/55699/221078/57505/54888/1915/92675/118672/158234/112487/83939/60487/54952/93587/55157/440275/3028/55140/23587/91607/26024/81627/84881/11260
CC	GO:0031252	cell leading edge	411	-0.291955388464183	-1.59661188189584	3.859097009032e-07	1.49108157768027e-05	1.10472696834996e-05	3059	tags=26%, list=15%, signal=22%	60/23109/57449/4638/1627/323/10092/8633/538/59341/23136/56940/387/54434/221472/23396/322/10044/10013/5590/8543/6548/1464/3936/114609/51763/23710/2852/7429/9107/23242/10011/729956/23616/23527/4644/208/83543/199731/3690/832/64411/91663/10163/388325/22885/1072/660/59/7168/5872/6714/10677/54518/57175/1020/89846/11151/23625/11133/23380/57126/2017/822/10347/64419/23550/4739/1785/4289/6792/81565/11344/5…
CC	GO:0005884	actin filament	112	-0.432182123972014	-2.01916265112923	3.94208776623487e-07	1.5159289163616e-05	1.12313610541119e-05	3438	tags=39%, list=17%, signal=33%	83715/440915/283431/60/92241/1627/219537/57731/56940/89/9124/3936/23242/23406/395/4644/83543/7168/6714/92521/10677/57175/11151/2017/147179/3059/11344/254102/64236/1613/2011/10634/28988/5058/57617/4650/5880/9050/9260/7454/87/3055/10603/7456
CC	GO:0031091	platelet alpha granule	89	-0.477699763774377	-2.13427515015856	4.006077899678e-07	1.53326962632016e-05	1.13598365864256e-05	3403	tags=40%, list=17%, signal=34%	5627/197/26276/7044/7057/7422/5005/5004/3082/2153/5473/1950/6678/22915/2621/5175/3690/5196/81/5154/340205/5768/226/3674/259215/1191/5265/710/54863/10184/6403/7076/54676/83706/7040/87
BP	GO:0090305	nucleic acid phosphodiester bond hydrolysis	238	0.406396703331635	1.81471449511146	4.39620984420804e-07	1.67468763736638e-05	1.24075880505422e-05	4467	tags=39%, list=22%, signal=31%	51367/7486/55629/51010/29777/11340/22916/51110/7247/57697/5511/201626/29883/6227/10556/88745/146857/5896/1653/55775/9937/10111/23283/7257/1479/5810/10775/23212/25996/57472/90806/116461/27044/7507/51692/55728/29102/11052/55520/6419/83940/81608/51163/28990/10799/9131/28987/55651/57109/5394/9797/246175/51585/2073/10171/23404/51728/55720/92667/27340/1776/10146/54059/246243/2072/9790/196513/11051/1094…
CC	GO:0030666	endocytic vesicle membrane	188	-0.367634642125224	-1.84237461083612	4.66865617729408e-07	1.77016244030674e-05	1.31149510223938e-05	4190	tags=36%, list=21%, signal=29%	6572/79971/3125/7879/4218/3106/3134/4193/255324/348/23432/3120/9230/10368/1173/1080/339122/7475/81035/538/2535/7316/972/9554/1950/551/7097/7855/4035/6890/1742/527/8773/9341/83547/7039/80223/7096/10333/26253/11151/6844/306/533/1785/3482/10981/8992/535/23166/2210/55647/1441/160/6810/1535/11021/4067/57192/8578/3133/11031/5880/6556/6892/9114/3105/2209
BP	GO:0031589	cell-substrate adhesion	348	-0.304423839921415	-1.64503373357096	4.79180435991004e-07	1.80840467796791e-05	1.33982838185783e-05	5065	tags=36%, list=25%, signal=28%	8754/54361/402/7450/83700/3397/25992/2651/5467/6385/90102/340706/146183/3694/482/2039/55679/64005/1398/285613/5291/1029/2192/94/6722/6695/4585/2294/1435/10675/3911/2633/10519/5728/1896/25975/4763/10391/10562/284/10018/916/27076/7057/6614/4059/1942/117285/7422/2523/3987/11117/10319/92552/56940/387/9475/79625/8174/558/89/7059/57580/3914/5590/3913/6548/4035/6789/64098/604/8500/2621/9341/5328/10420/5…
BP	GO:0007034	vacuolar transport	152	-0.398928318761997	-1.94174446906649	4.90048402441129e-07	1.84085774879969e-05	1.36387252745677e-05	3396	tags=38%, list=17%, signal=31%	2896/51652/92421/219931/8031/10368/22879/164/8678/27183/79643/23339/4035/7805/5119/83547/80700/3303/23274/203228/79720/55275/23400/8906/1130/6653/63971/84313/23585/3482/5660/10239/27072/23295/388/22898/3920/65018/1191/9146/120892/93343/2580/30845/6272/57617/375/55048/81609/63894/151636/9114/27243/8943/1201/9842/121260
BP	GO:0009615	response to virus	335	-0.309173507574082	-1.67889000597229	5.05604771747375e-07	1.89054245067198e-05	1.40068341084126e-05	3758	tags=34%, list=18%, signal=28%	3551/2633/4940/3433/81844/9213/3091/79132/3315/5611/51251/4939/3593/6355/22900/10758/4938/3467/81559/5610/10577/3660/6397/550/54512/50943/148022/6773/220001/8678/684/117854/5452/3661/27350/7097/2150/3437/3594/4790/2537/6363/3665/57506/8399/103/197259/54106/2962/338321/22861/8638/55666/566/4277/100507436/11100/3455/10084/5970/11277/9447/4343/81030/1072/59/581/6714/64170/1130/5359/8372/8517/5371/81…
BP	GO:0032731	positive regulation of interleukin-1 beta production	58	-0.549637594418215	-2.27810246551576	5.39638847177696e-07	2.00854569082561e-05	1.48811079489706e-05	2923	tags=50%, list=14%, signal=43%	113277/5005/5004/5027/2150/7855/6363/4332/22861/566/58484/9447/10333/64127/3098/91662/7305/7099/114548/177/79792/51311/29108/353514/4615/260434/3965/11027/6774
BP	GO:0032760	positive regulation of tumor necrosis factor production	98	-0.444272952656166	-2.01777218882754	5.67014208152762e-07	2.10080058673585e-05	1.55646149615978e-05	3472	tags=44%, list=17%, signal=37%	3315/2048/4939/3593/4938/943/7057/113277/5005/148022/5004/5724/54440/56848/7097/114609/7855/6363/57506/54106/566/5196/7096/64170/64127/929/7305/7099/1191/120892/1535/5795/9261/3133/177/5663/29108/9181/353514/4615/3965/11027/6774
BP	GO:0034341	response to interferon-gamma	134	-0.406350202021886	-1.94204156112048	5.75870577171602e-07	2.12391539235017e-05	1.5735870173335e-05	3391	tags=34%, list=17%, signal=29%	3593/6355/140885/2597/10241/414062/339122/6360/2643/1906/383/972/684/10062/7097/3594/6363/9341/115361/8651/6772/163351/84166/65010/83666/1613/7099/23580/51667/55647/6810/4210/10435/3383/6556/10410/7376/10581/6737/3965/3659/3460/7791/7454/3055/58191
BP	GO:0052548	regulation of endopeptidase activity	399	-0.293423288910065	-1.59954632276601	6.00618793058867e-07	2.20516782211749e-05	1.63378610486268e-05	3896	tags=31%, list=19%, signal=26%	6695/84651/841/89932/65264/8996/1612/51024/3297/112401/145264/4193/26952/207/27074/23787/5627/22900/5269/1992/197/10018/83596/2597/23385/727/1294/7057/5720/6423/1942/7422/4057/572/444/3082/489/5266/387/462/9475/684/551/317/117166/239/9491/578/4217/2852/7429/666/2537/7805/2876/358/2621/355/22861/8301/9647/96459/6692/7077/4671/58484/5894/9447/5743/581/6590/23400/2903/843/6714/64170/6653/1032/5371/1…
BP	GO:0006260	DNA replication	250	0.402526316898502	1.80278024180287	6.0949440771876e-07	2.22767460550902e-05	1.65046114864004e-05	3981	tags=35%, list=20%, signal=29%	466/5931/5984/27101/6119/91603/5928/7486/64318/54465/641/5813/23560/26271/57697/6742/6240/5985/114799/51053/84268/57695/27000/5557/23595/5001/4172/11232/5981/64710/6118/5980/4673/55704/6418/5111/4176/5422/7013/11169/6419/201973/8317/51455/64863/54962/1854/84296/998/6241/8208/545/11201/5515/92675/51426/92667/9126/10189/64785/3725/253714/3399/146059/22944/7270/9984/5965/4999/6733/79075/546/80119/79…
MF	GO:0003954	NADH dehydrogenase activity	42	0.639902075247406	2.21867090478855	6.78532416631985e-07	2.46888431773629e-05	1.8291709376376e-05	4083	tags=64%, list=20%, signal=52%	4710/4717/4697/4718/4725/4708/4724/4694/4698/55967/4711/4700/4707/4716/4701/4709/4695/9131/4715/4702/4726/4729/4723/4712/4714/4722/4728
BP	GO:0002694	regulation of leukocyte activation	499	-0.279978915958989	-1.54749022407339	7.00521004890368e-07	2.52962379928605e-05	1.87417219331405e-05	3419	tags=29%, list=17%, signal=25%	3120/388552/2048/2896/3593/8456/8808/4004/140885/916/2736/2267/11326/6655/7057/79155/3280/50943/148022/572/339390/27177/5724/164/383/972/677/387/54440/671/10062/56848/558/8764/284021/4878/2150/84695/8877/5590/3594/4179/3485/114609/2852/6363/7805/3601/5914/7356/8399/25807/4332/604/54106/2621/8651/5170/3566/7409/5573/11314/11006/338339/145581/100507436/84807/64332/1026/10288/7001/11277/10333/6714/4…
BP	GO:0008360	regulation of cell shape	148	-0.392648966792452	-1.90569972259	7.01460876065273e-07	2.52962379928605e-05	1.87417219331405e-05	2960	tags=30%, list=15%, signal=26%	23654/7422/2147/5028/23136/387/221472/114793/7429/9344/7168/389/56882/89846/3679/11151/10602/5365/9948/396/4289/10154/254065/3249/226/121512/388/1613/10507/23580/2268/2011/116985/29780/10435/3383/5880/50848/51177/2242/64218/752/391/3055
BP	GO:0032103	positive regulation of response to external stimulus	393	-0.293831987449829	-1.60519838716831	7.05461787978659e-07	2.53279510958356e-05	1.87652178441831e-05	2832	tags=26%, list=14%, signal=23%	7422/1908/338322/2147/654/59341/1906/23097/164/383/972/117854/5138/1230/7132/23604/3661/5594/4878/7097/2150/719/2219/114609/4035/6363/3665/57506/4332/54106/2621/7052/64805/51738/7409/8638/9647/566/64332/10084/58484/388325/9447/81030/5743/6714/4192/64170/5359/3553/3071/5294/55122/64127/5603/91662/84166/81565/83666/7391/7305/7099/2358/5595/400709/3430/3579/3570/101/6810/120892/2865/63940/1535/5058/…
CC	GO:0000776	kinetochore	124	0.471519791234766	1.9448674969352	7.47520597619033e-07	2.67197450620301e-05	1.97963836448055e-05	5496	tags=52%, list=27%, signal=39%	134492/8655/55166/57122/91272/253635/79003/6990/23291/23421/23279/54908/10671/119504/84295/23219/3619/9184/64105/55055/1060/5501/79023/79682/10403/6612/26039/9735/3192/7514/64946/9793/27085/8850/5253/348235/10910/4999/4659/387103/284058/23122/6249/83540/220134/64769/348995/57405/283489/10428/54984/9183/7175/79980/4085/55746/90417/10615/7272/8243/891/79902/221150/1780/1062
BP	GO:0002253	activation of immune response	285	-0.321515592034574	-1.71174229411615	7.72826051512686e-07	2.7503116587605e-05	2.03767755318049e-05	2326	tags=27%, list=11%, signal=24%	713/5594/719/2219/4179/7805/57506/1379/4332/7409/11314/11006/4277/51279/84807/64332/10084/5970/58484/717/714/11277/9447/81030/660/581/6714/7462/715/5359/8517/3553/3071/7917/64127/149041/629/1378/84106/1445/7305/7099/2358/2268/1604/1191/2357/710/8398/80149/5795/1845/9473/5199/2207/5058/4067/55072/150372/65125/5777/5663/29108/728/5580/2213/3105/634/27202/25865/3055/10603/11027/10616/2867/5293
BP	GO:0002444	myeloid leukocyte mediated immunity	98	-0.440265100780351	-1.99956956811068	7.95574154595763e-07	2.81890335824892e-05	2.08849643617394e-05	2768	tags=48%, list=14%, signal=42%	1636/2294/1991/2624/3684/10758/6372/2147/148022/5724/383/56848/867/284021/4878/2150/57506/8773/5170/3566/566/11314/7462/64170/5294/9948/6844/57126/306/84106/171389/7305/2268/6810/54210/4067/3133/6688/5880/201294/9846/2242/2213/4615/6813/3965/5293
BP	GO:0072672	neutrophil extravasation	11	-0.859959760772462	-2.27844277882549	8.34447602398831e-07	2.94378601994092e-05	2.18102071272299e-05	1929	tags=82%, list=9%, signal=74%	3554/5657/5175/4192/5294/57126/101/2529/5293
CC	GO:0016591	RNA polymerase II, holoenzyme	71	0.551906279042045	2.12252189028068	8.61791216688402e-07	3.02708828234186e-05	2.24273850011732e-05	4203	tags=52%, list=21%, signal=42%	79871/6880/5436/404672/4331/2963/902/23168/9646/5440/51616/6879/2958/55197/64210/123169/6883/4646/2961/80349/6875/2960/6908/5431/6874/23248/83860/5441/6882/5438/2965/2967/6917/1022/6873/6878/5433
CC	GO:0031093	platelet alpha granule lumen	65	-0.51897539345862	-2.19832319891498	8.84652613562427e-07	3.09399625277825e-05	2.2923099256148e-05	3652	tags=45%, list=18%, signal=37%	5552/5627/197/7044/7057/7422/5005/5004/3082/2153/5473/1950/6678/22915/2621/5196/81/5154/5768/226/1191/5265/710/54863/7076/54676/83706/7040/87
BP	GO:0017004	cytochrome complex assembly	34	0.664303534474426	2.21627371594723	8.8939378762876e-07	3.09722797975097e-05	2.29470427881086e-05	2494	tags=56%, list=12%, signal=49%	29090/116228/84987/51241/100303755/728568/493753/79072/54902/51287/84300/389203/7386/100131801/790955/388753/10063/84275/90624
BP	GO:0090066	regulation of anatomical structure size	494	-0.273205939249345	-1.52924084203284	9.11221476139101e-07	3.15967993905669e-05	2.34097429160162e-05	3582	tags=26%, list=18%, signal=22%	5728/6709/348/5029/5216/89848/490/51652/3630/6557/3792/23647/1173/155/393/59342/92960/1627/219537/57731/10092/7422/1908/343472/2643/538/2664/59341/9798/1906/5028/387/345456/5027/9475/54434/551/1382/57580/4878/2150/389541/3269/3274/6840/9732/4035/2852/7429/23406/29766/2876/6710/358/85464/83547/53841/23616/8301/7409/90952/832/7869/91663/10163/6546/11078/5499/2314/59/5743/23400/10677/57175/1020/5496…
BP	GO:1903557	positive regulation of tumor necrosis factor superfamily cytokine production	102	-0.450106142559931	-2.05704603861478	9.4734561795235e-07	3.27096269960228e-05	2.42342254160173e-05	3472	tags=44%, list=17%, signal=37%	3315/2048/4939/3593/112744/4938/943/7057/113277/5005/148022/5004/5724/54440/56848/7097/114609/7855/6363/57506/54106/566/5196/7096/64170/64127/929/7305/7099/1191/101/120892/1535/5795/9261/3133/177/5663/29108/9181/353514/4615/3965/11027/6774
BP	GO:0071103	DNA conformation change	203	0.421867868801941	1.84822172311776	9.65916316164975e-07	3.32095126667907e-05	2.46045855558349e-05	3603	tags=33%, list=18%, signal=28%	7259/5984/4869/7155/4331/5928/7486/641/5813/57697/8520/301/6742/3146/113510/2963/5985/132660/170506/23270/1653/23421/10111/7978/4172/23310/10051/257218/3619/54069/10270/64754/4673/6418/56916/4176/3148/25842/9131/80205/25788/8208/84515/54892/50809/6832/266812/23411/11339/84181/10146/5253/146059/4674/5965/51773/79648/23064/23378/79075/546/80119/23198/116447/387103/3181/3149/6117
BP	GO:0022411	cellular component disassembly	411	-0.285791260465574	-1.56290221119622	1.02056272170303e-06	3.49402781599087e-05	2.58868918660714e-05	3726	tags=30%, list=18%, signal=25%	10519/4130/51024/3297/81671/64802/1991/6709/7177/3091/57551/3684/23399/51652/5644/57326/2264/712/327/10241/140775/81631/9922/57731/285973/1777/59341/9798/8678/81858/27183/6314/11152/713/22985/2150/10013/6840/84557/3936/7855/23710/4035/2852/7429/666/3480/29766/8878/164656/6710/5119/1263/23616/23274/832/714/11078/10904/5499/2314/1072/581/23400/706/6603/10677/1020/9948/6811/10300/26993/11213/8289/80…
BP	GO:0043405	regulation of MAP kinase activity	175	-0.370552525142506	-1.83130749364569	1.10824249144351e-06	3.77826872923222e-05	2.79928034879872e-05	4274	tags=37%, list=21%, signal=30%	5291/3845/652/4916/54923/11329/10251/2322/255324/1991/348/4763/10114/2688/3654/7057/6423/7422/1908/1906/221472/1950/4878/5470/4217/5609/7855/51763/6363/54106/11314/7039/7148/10333/6714/1857/6653/3553/5294/64127/5154/11213/80279/10636/1445/150/7099/23533/9146/10221/101/120892/5795/2629/84062/5058/4067/177/5777/5871/4296/5663/3611/5580/7040
MF	GO:0051082	unfolded protein binding	113	0.475886649855099	1.94398342861242	1.12054749318808e-06	3.80423529695737e-05	2.81851871111964e-05	2738	tags=35%, list=13%, signal=30%	6782/134492/3336/10576/4666/4869/27248/342538/9804/908/3313/3320/5203/5202/5204/134266/10471/10575/55164/100131801/3324/7184/10294/55664/10772/8195/6950/10694/51182/26515/7411/8208/84447/10574/3329/51726/10693/51103/10939
BP	GO:0062207	regulation of pattern recognition receptor signaling pathway	92	-0.459635201721865	-2.07614726082236	1.12555892253444e-06	3.80532712393517e-05	2.81932763447113e-05	2843	tags=40%, list=14%, signal=35%	6397/4057/10062/7097/2150/114609/3665/54106/5170/27293/8638/55666/3303/11314/25921/7096/10333/3304/64127/11213/171389/79671/7099/146722/3430/7100/1535/4067/23547/56927/10211/4814/3659/121260/11027/409/51296
BP	GO:0010506	regulation of autophagy	304	-0.309766653340543	-1.65984977323994	1.15324923692087e-06	3.88276527318504e-05	2.87670076088888e-05	3820	tags=36%, list=19%, signal=29%	2801/826/1612/90678/10919/2309/23677/207/27074/3091/3315/1981/219931/10018/25853/2597/257397/10241/140775/10475/9100/84148/140710/26353/148022/572/3082/8678/22933/117854/9554/201163/23265/11011/23604/2773/10013/7855/666/225689/83667/58528/527/1649/1263/79837/23274/6829/7942/4170/203228/285180/9517/23400/57533/706/1020/8517/10135/22926/11040/64127/2017/533/2931/10524/10533/81603/27429/80772/53840/…
MF	GO:0050136	NADH dehydrogenase (quinone) activity	40	0.643446365738928	2.20872558427357	1.19851736763802e-06	4.01849996736152e-05	2.97726519642485e-05	4083	tags=65%, list=20%, signal=52%	4710/4717/4697/4718/4725/4708/4724/4694/4698/55967/4711/4700/4707/4716/4701/4709/4695/4715/4702/4726/4729/4723/4712/4714/4722/4728
MF	GO:0045182	translation regulator activity	125	0.469774083754786	1.93684348741005	1.24721547361319e-06	4.14808816403264e-05	3.07327575532743e-05	4080	tags=42%, list=20%, signal=34%	1977/1933/6208/51065/10987/10605/3658/3646/5813/10480/8669/219402/9775/10767/1974/1964/9669/8891/84285/8667/1936/23708/54505/1975/1719/8661/6146/7555/163255/56648/1967/8087/1965/1937/10209/85476/51247/7458/28985/9451/8892/1915/8668/83939/1982/9617/1983/29904/8665/440275/6203/66037/6472
MF	GO:0008137	NADH dehydrogenase (ubiquinone) activity	39	0.647870834149044	2.20824309574171	1.24739156029574e-06	4.14808816403264e-05	3.07327575532743e-05	4083	tags=67%, list=20%, signal=53%	4710/4717/4697/4718/4725/4708/4724/4694/4698/55967/4711/4700/4707/4716/4701/4709/4695/4715/4702/4726/4729/4723/4712/4714/4722/4728
BP	GO:0071222	cellular response to lipopolysaccharide	190	-0.355961115921123	-1.79122006746003	1.33104290737673e-06	4.40503741951895e-05	3.26364680965618e-05	3684	tags=36%, list=18%, signal=30%	3297/207/28964/5142/3593/22900/140885/1053/3934/5197/3654/6372/79155/57048/4057/148022/654/27177/5724/23097/383/387/5473/671/10062/558/3661/5594/7097/2920/79577/4790/4793/5914/5196/9516/10288/5970/7001/388325/6714/706/19/29126/3553/2919/64127/929/7035/22904/7099/5595/1432/1604/10221/7538/80149/4067/114548/6688/10318/3383/1051/29108/7040/4615/3055/11027/7133
BP	GO:0032732	positive regulation of interleukin-1 production	68	-0.511533660549537	-2.18573717494458	1.33551787675827e-06	4.40503741951895e-05	3.26364680965618e-05	3012	tags=50%, list=15%, signal=43%	3315/22900/3603/113277/338322/5005/5004/5027/2150/7855/6363/4332/22861/566/58484/9447/10333/64127/3098/91662/7305/7099/56666/114548/177/79792/51311/29108/353514/4615/260434/3965/11027/6774
CC	GO:0000779	condensed chromosome, centromeric region	132	0.465360565585986	1.94631688723242	1.35968191559944e-06	4.45734275201879e-05	3.30239929125479e-05	5496	tags=52%, list=27%, signal=38%	134492/8655/11335/55166/57122/91272/253635/79003/6990/23291/23421/23279/54908/10671/119504/23310/84295/23219/3619/9184/64105/55055/1060/5501/79023/79682/10403/6612/26039/9735/3192/7514/64946/9793/27085/8850/5253/348235/10910/4999/546/4659/387103/284058/23122/6249/83540/220134/64769/348995/57405/283489/10428/54984/9183/7175/79980/4085/55746/90417/9918/10615/7272/8243/891/79902/221150/1780/1062
BP	GO:0007041	lysosomal transport	110	-0.430768145704591	-2.00484935343128	1.36236258627146e-06	4.45734275201879e-05	3.30239929125479e-05	3396	tags=39%, list=17%, signal=33%	2896/51652/219931/8031/10368/164/27183/23339/4035/7805/83547/80700/3303/23274/203228/55275/23400/1130/6653/63971/3482/5660/27072/23295/388/22898/3920/65018/1191/9146/120892/93343/2580/30845/6272/57617/375/81609/63894/151636/8943/1201/9842
BP	GO:0045071	negative regulation of viral genome replication	52	-0.545996918725812	-2.20748476649872	1.55575975846672e-06	5.06965248200762e-05	3.75605325749459e-05	5408	tags=62%, list=27%, signal=45%	56829/24138/3669/91543/6041/64135/84875/4599/3428/200315/8519/9636/4940/4939/6732/4938/5610/4057/684/117854/27350/51763/57506/8638/6590/5359/63901/10318/10410/10581/9582/9683
BP	GO:0043300	regulation of leukocyte degranulation	44	-0.588197895832683	-2.31366359540179	1.66012344439314e-06	5.38809665112236e-05	3.99198525933861e-05	3837	tags=61%, list=19%, signal=50%	2294/3134/2624/3684/5724/164/56848/4878/2150/5170/3566/11314/3071/57126/84106/2268/6810/4067/6688/5880/201294/9846/2242/2213/6813/634/3965
BP	GO:0006446	regulation of translational initiation	76	0.53480218765186	2.07569606629205	1.67033490166984e-06	5.39964039527852e-05	4.00053790037176e-05	4739	tags=54%, list=23%, signal=42%	4690/5436/4869/10605/3646/22916/10959/1974/9669/1653/23521/56339/8667/51441/54505/1975/55024/22927/1965/55364/6198/10209/468/51247/7458/10657/6352/9451/8892/1982/84919/1983/440275/64410/66037/5433/7812/7175/8440/1979/400961
BP	GO:0034121	regulation of toll-like receptor signaling pathway	66	-0.517771433648989	-2.18351130040168	1.70759461987352e-06	5.49818362922769e-05	4.07354756645685e-05	2467	tags=41%, list=12%, signal=36%	10062/7097/2150/114609/3665/54106/5170/27293/11314/7096/10333/64127/11213/171389/146722/3430/7100/1535/4067/23547/56927/10211/4814/3659/121260/11027/409
BP	GO:0006352	DNA-templated transcription, initiation	108	0.48645245736644	1.97767388127739	1.7838908349679e-06	5.72114238534764e-05	4.23873541023577e-05	4203	tags=44%, list=21%, signal=35%	64216/29079/6880/5436/10923/404672/5706/3146/2963/902/170506/55814/1810/9443/90390/51616/9774/6879/2958/9282/7019/9440/6883/26036/22976/64425/2961/9969/6875/2960/3725/6908/51773/9441/23064/6874/54700/6882/5438/55832/1022/7480/6873/51106/6597/6878/5433
BP	GO:0002532	production of molecular mediator involved in inflammatory response	73	-0.489820785789697	-2.13157752736491	1.82413531353237e-06	5.82717871417387e-05	4.31729663306396e-05	3518	tags=48%, list=17%, signal=40%	3091/2896/112744/3630/57326/140885/7850/2147/148022/4878/8773/3566/11006/66005/7001/23646/10333/240/64170/64127/8314/7099/1432/63940/80149/4067/241/4210/215/23765/29108/4615/6774/5023/653361
BP	GO:0030488	tRNA methylation	39	0.641996957674261	2.18822221119655	1.92169365978034e-06	6.08891067112944e-05	4.51121114160323e-05	4860	tags=64%, list=24%, signal=49%	51504/54931/9836/24140/55039/144233/25821/54482/6894/221078/51605/54888/25917/158234/60487/1787/57570/79828/127253/93587/3028/80745/81627/55798/339175
MF	GO:0003955	NAD(P)H dehydrogenase (quinone) activity	42	0.628587609522639	2.17944134627046	1.92455332296453e-06	6.08891067112944e-05	4.51121114160323e-05	4083	tags=64%, list=20%, signal=52%	4710/4717/4697/4718/4725/4708/4724/4694/4698/84869/55967/4711/4700/4707/4716/4701/4709/4695/4715/4702/4726/4729/4723/4712/4714/4722/4728
BP	GO:0006310	DNA recombination	263	0.382872936470459	1.72748341989178	1.92858028405258e-06	6.08891067112944e-05	4.51121114160323e-05	4733	tags=37%, list=23%, signal=29%	4436/6119/119392/10933/7155/7486/51002/5889/51010/641/7247/57697/3146/113510/7528/83695/84268/30009/86/5896/7334/7374/10111/57820/286053/5885/4172/6421/54386/64710/54780/6118/5980/4292/56916/51377/4176/3148/472/10213/8317/125150/64210/84296/25788/51444/959/84515/79677/196528/1235/22976/3575/6832/3329/2073/10189/253714/7037/51176/2072/22944/9984/5965/23064/80119/23075/23529/3149/142/79725/5932/611…
BP	GO:0051236	establishment of RNA localization	157	0.43817877436357	1.86413481790168	1.96101801007454e-06	6.16732563323442e-05	4.56930797859473e-05	3573	tags=38%, list=18%, signal=31%	53371/9908/4869/3178/9939/6428/129401/9804/1070/57122/22916/84324/56943/4116/23180/3800/54847/9775/29107/51808/55795/55706/6741/23279/65110/80145/55308/5901/4927/29074/6432/57187/7013/472/144983/220988/11052/56648/79023/54888/55916/9972/10212/65109/10128/545/10657/9631/7514/7884/9793/10189/9984/6426/9284/23165/3181/8106/1069
BP	GO:0032956	regulation of actin cytoskeleton organization	331	-0.301109367747373	-1.62662634017325	2.04244238732846e-06	6.39860136323673e-05	4.74065778257787e-05	2569	tags=23%, list=13%, signal=21%	387/345456/9475/54434/684/57580/2150/54959/6840/6548/51763/4035/7429/7226/23406/29766/6710/8500/85464/23616/395/9344/29109/4853/9647/90952/832/91663/10163/203228/11078/2314/7168/389/4192/10677/57175/1020/54961/11151/10602/3071/9948/5154/2017/822/396/3059/11344/388/1613/5829/23580/7408/116985/5987/28988/5058/375/683/10552/10435/3383/5880/10095/2934/29108/54828/3611/50848/2242/5580/10093/391/2885/7…
CC	GO:1904813	ficolin-1-rich granule lumen	124	-0.399665688445017	-1.89779083038835	2.21748562858379e-06	6.92026091935726e-05	5.12714996957167e-05	3268	tags=40%, list=16%, signal=33%	26578/327/3848/2799/5836/51719/10092/51806/1508/317/5594/5223/2219/23406/4332/1460/5211/3303/2495/7077/51411/25797/240/3304/5719/5315/10533/3101/226/1432/5049/7130/5265/4318/3614/28988/9961/1471/3310/79792/978/823/2934/1520/83716/1509/124583/116844/80301
BP	GO:0030100	regulation of endocytosis	204	-0.345292297348735	-1.76589749534809	2.36253861193881e-06	7.34468900278601e-05	5.44160436087216e-05	2605	tags=26%, list=13%, signal=23%	338692/1861/10188/977/50632/10062/1950/79772/558/867/2150/80230/8877/4035/6363/4043/1742/1759/8301/11314/3690/6714/54550/3071/8650/57126/10347/929/6386/1785/4289/7249/2719/85439/88455/1191/5878/5869/808/160/408/120892/9094/375/11031/53916/6455/7376/10211/11252/1201/79890/409
CC	GO:0032432	actin filament bundle	72	-0.491547992599333	-2.13775490570466	2.37741447001602e-06	7.36272557622519e-05	5.4549674721822e-05	2229	tags=36%, list=11%, signal=32%	5590/9124/5239/3936/7429/4082/29109/22885/7168/81/57175/1265/2275/64236/5829/7205/79778/10634/1535/4026/10398/3611/9260/7791/87/10603
CC	GO:0045277	respiratory chain complex IV	24	0.729408991179944	2.22137092709072	2.39816739761343e-06	7.39875675446212e-05	5.48166260066852e-05	3129	tags=58%, list=15%, signal=49%	1345/4697/1350/1347/7385/1337/1349/7386/1327/9377/388753/1329/9167/1340
BP	GO:0001525	angiogenesis	482	-0.26904958965696	-1.4926482334443	2.48457906284104e-06	7.63631610450463e-05	5.65766787395741e-05	3648	tags=26%, list=18%, signal=22%	90993/284340/207/255324/5728/2624/6786/10014/1545/2833/3091/4763/374887/1948/3315/27286/284/2048/2896/3593/112744/6461/83478/800/3848/55273/727/7057/79812/6423/7127/1942/688/7422/2683/6886/2523/3082/11117/1906/387/9475/79625/23210/6050/1950/51330/3087/79879/719/6303/8877/57674/1464/7855/6789/6678/682/2022/2876/358/5170/27035/1647/51738/27161/4853/3690/7039/5196/10163/6464/672/2549/375056/2050/515…
MF	GO:0004674	protein serine/threonine kinase activity	373	-0.289811832093537	-1.58476285916576	2.50574229391057e-06	7.67229923501524e-05	5.68432740437866e-05	4030	tags=33%, list=20%, signal=27%	6794/94/10298/8986/5347/369/11329/5129/56975/53632/3551/55589/100507588/1612/27102/207/51422/57551/8493/9149/57143/1455/10114/6732/3654/57118/984/4638/65266/5610/84446/5571/150094/23097/80216/9475/11011/23604/5594/1452/728642/4052/5590/100130827/4217/23476/896/225689/6789/65268/2022/6788/8576/8878/197259/8428/4117/1460/10420/51231/1263/5170/9344/208/5568/8859/140901/5894/5256/57787/4215/5585/4151…
BP	GO:0030168	platelet activation	122	-0.413791651387859	-1.95486493987094	2.60941084828526e-06	7.95968406879195e-05	5.89724786488212e-05	3527	tags=34%, list=17%, signal=28%	348/3315/388552/5197/60/2147/2623/5028/9002/558/239/51206/375033/64805/7409/3690/5196/9158/63036/6714/5359/5294/5154/2812/340205/150/3674/7099/1432/6403/2207/4067/5777/83706/10398/3611/50848/5580/634/5023/7094
CC	GO:0000228	nuclear chromosome	188	0.412098605821332	1.79334815734854	2.62095710562651e-06	7.96496103185524e-05	5.90115751241198e-05	4912	tags=41%, list=24%, signal=32%	6119/64431/119392/22920/10933/5928/81611/54465/641/120/7528/84365/86/5557/10111/23595/57820/5001/5885/54556/4172/6605/5810/54386/23212/3619/55193/6118/4292/56916/51377/5111/4176/5422/11052/11169/54962/84296/10128/10467/55791/3192/9126/64785/10609/3725/253714/3065/10388/57634/23064/4999/546/54107/23435/5393/6117/1111/3622/135458/10592/4175/3066/56655/84083/54984/93973/9031/5000/84312/63979/56159/5…
MF	GO:0106310	protein serine kinase activity	351	-0.293593892395538	-1.58900678860045	2.69270425976576e-06	8.15246356855947e-05	6.04007620876758e-05	4030	tags=32%, list=20%, signal=26%	6794/10298/8986/5347/369/11329/5129/56975/3551/55589/1612/27102/207/57551/9149/1455/10114/6732/85481/3654/57118/984/51086/65266/5610/84446/150094/23097/80216/10188/9475/11011/83694/23604/5594/1452/728642/5590/100130827/57538/4217/5609/5606/225689/6789/65268/10290/6788/8576/8428/4117/10420/1263/5170/9344/208/5568/8859/140901/5894/79705/57787/4215/140803/5585/415116/1020/5294/9625/11040/2931/8569/5…
MF	GO:0008757	S-adenosylmethionine-dependent methyltransferase activity	133	0.458601729979134	1.91493744427447	2.70667394178536e-06	8.16429455897637e-05	6.0488416675939e-05	5005	tags=47%, list=25%, signal=36%	64216/54931/51611/29081/8726/56950/27292/55251/1786/55170/24140/92342/56339/29063/8731/64754/6894/221078/51805/6419/64863/83852/2091/196074/54888/79918/79066/25917/158234/2146/117246/10436/60487/1787/23378/57570/29104/79828/79723/84274/90826/93587/115294/23463/55471/55783/57721/51106/51451/54496/80335/133383/345630/80745/79823/81627/55798/4297/9739/54093/339175/80854/151194
CC	GO:0005796	Golgi lumen	100	-0.432303455146815	-1.95594554099196	2.82224718846426e-06	8.48137543970332e-05	6.28376362312646e-05	5753	tags=46%, list=28%, signal=33%	9672/2239/140453/1669/1668/89780/7477/6382/10082/2157/54361/1081/3339/1673/118430/5549/6385/283463/414325/3972/4583/4586/5046/4585/2817/10675/5627/3630/7369/63827/7475/1462/2147/51150/1464/4043/2621/4589/375790/4582/5154/176/2719/632/5045/7040
BP	GO:0044403	biological process involved in symbiotic interaction	279	-0.311697775413857	-1.647757351962	2.96184552606713e-06	8.86804966734638e-05	6.57024657190498e-05	3600	tags=34%, list=18%, signal=28%	1991/9213/348/1948/55065/6355/51652/92421/219931/5091/2597/6372/81559/6614/10475/7726/1642/4057/2147/1514/339390/79228/9798/383/972/117854/27183/23265/551/558/867/1508/8764/2150/1105/2219/6510/4179/51763/6256/682/2876/2621/3625/4061/3303/566/3690/5196/79720/1072/9189/7919/6714/3304/64170/5359/23601/9150/5371/10533/81603/7706/8993/53840/3482/1378/171389/3249/1604/6667/9080/3693/9830/5987/80149/290…
BP	GO:0043112	receptor metabolic process	159	-0.369185450013408	-1.80871853908205	3.00678305868403e-06	8.969499168442e-05	6.64540946135623e-05	2605	tags=31%, list=13%, signal=28%	9230/10368/1173/284654/7422/338692/8678/50632/1950/26052/4035/7805/4043/1742/9341/1759/8301/11006/3690/1020/6653/54550/8650/6386/1785/4289/55004/88455/133/3579/408/116985/5045/93343/2207/30845/375/11031/823/5663/151636/22853/10211/7040/3577/634/79890/1889/2885/409
BP	GO:0050728	negative regulation of inflammatory response	134	-0.388858920025863	-1.85844668058508	3.02621732432516e-06	8.99440562988071e-05	6.66386240185887e-05	3647	tags=39%, list=18%, signal=32%	284340/1991/28964/348/9971/2896/3593/3630/140885/2874/89790/3848/284207/50943/3082/81858/10062/7132/2852/4790/116379/2876/27293/51738/145581/6714/4192/240/64127/8993/91662/10162/171389/79671/9314/2358/1432/2268/7130/7538/5045/2629/4067/4210/313/114548/79626/5580/2213/9021/3055/7133
BP	GO:0018212	peptidyl-tyrosine modification	364	-0.289308716079122	-1.56349523770542	3.10539392527604e-06	9.19604609842694e-05	6.81325574615885e-05	3432	tags=27%, list=17%, signal=23%	9149/284/2048/3593/10114/2688/916/2264/1442/2046/5610/4915/6423/1942/3280/7422/1489/654/3082/2623/972/56940/10188/5518/5526/8460/79643/1950/7132/558/867/8764/5590/2051/1464/5609/5606/116379/3480/8576/1742/2621/10420/8651/51738/5175/199731/11314/11006/3690/4593/7039/6464/2050/79705/57410/660/6714/2047/9625/84313/64127/5154/7297/4739/3059/83666/1445/150/10507/5595/2268/10645/3718/3570/57091/5605/90…
BP	GO:0031668	cellular response to extracellular stimulus	230	-0.32824157743395	-1.71655363394435	3.25279826381039e-06	9.5975291318391e-05	7.11071038645786e-05	3901	tags=37%, list=19%, signal=30%	6722/467/2348/8131/53632/1312/10919/2309/4193/9213/51422/9971/8493/1981/490/5164/8648/27158/3934/2353/432/5610/6423/81631/84446/5571/23334/875/10991/150094/8678/2350/201163/11152/558/867/5339/5594/84557/4149/55630/4217/23710/83667/58528/8428/2621/355/3625/3171/23274/96459/7942/1026/26153/11133/10135/26/10533/7421/53349/7391/27072/2752/3920/5595/1611/64121/6494/120892/632/10634/26100/8897/80149/26…
BP	GO:0036230	granulocyte activation	41	-0.590295611922331	-2.28243234240245	3.31629735512059e-06	9.74943360124945e-05	7.22325484175961e-05	3514	tags=59%, list=17%, signal=49%	729230/10394/3684/2896/10758/6372/5724/57580/2150/11314/6844/57126/306/84106/7305/3579/6810/2207/6688/5580/2213/4615/6813/11027
BP	GO:0048525	negative regulation of viral process	87	-0.44529086679741	-1.98640944658042	3.6080743860831e-06	0.000105689225879705	7.83040578336332e-05	5408	tags=57%, list=27%, signal=42%	56829/24138/3669/91543/6041/64135/89870/84875/4599/10107/3428/55223/200315/325/8519/9636/4940/4939/51652/6732/4938/81559/5610/7726/4057/684/117854/27350/2219/51763/57506/8638/4061/6590/5359/5371/6772/63901/81603/7706/7538/9830/5987/10318/10410/2934/10581/9582/6737/9683
BP	GO:0002697	regulation of immune effector process	321	-0.298937980598802	-1.61038258238615	3.72932744665793e-06	0.000108848067993462	8.06444113891082e-05	2775	tags=28%, list=14%, signal=25%	50943/148022/339390/5724/164/383/972/684/54440/117854/56848/8764/4878/2150/100141515/84695/5590/3594/4179/7855/6363/7805/5914/57506/1379/604/3554/54106/5170/3566/3140/7409/11314/11006/100507436/84807/64332/11277/388325/5585/7009/3553/3071/64127/11213/57126/149041/8993/3098/1378/11035/84106/246778/7305/7099/2268/1604/3718/710/6810/2865/8741/10459/80149/5795/2529/4067/3133/114548/177/5777/6688/3383…
MF	GO:0008175	tRNA methyltransferase activity	30	0.668899482556837	2.16849821114899	3.83423636154743e-06	0.000111508938486007	8.26158229043478e-05	4860	tags=70%, list=24%, signal=53%	54931/9836/24140/55039/144233/54482/6894/221078/54888/25917/158234/60487/1787/57570/79828/127253/93587/80745/81627/55798/339175
BP	GO:0045936	negative regulation of phosphate metabolic process	401	-0.278119227665524	-1.50605424086363	3.87905953518225e-06	0.000112182089429129	8.31145534981457e-05	3769	tags=32%, list=18%, signal=27%	5753/3551/10251/10519/207/4656/5728/28964/51422/348/4763/10408/3315/5611/284/1981/2048/10114/140885/2203/79007/140775/6423/10106/64793/4616/3082/11117/5577/25937/56940/9475/5518/22933/54866/79643/201163/867/3087/89/5339/4878/5590/5470/578/51763/4035/124790/2022/51085/103/8651/5170/1647/9043/9647/5573/199731/79837/23770/11314/11006/91663/1026/6546/203228/79705/5525/2771/56288/581/10217/2776/5585/2…
BP	GO:0090501	RNA phosphodiester bond hydrolysis	139	0.447213356042968	1.8774872412348	3.88503415449659e-06	0.000112182089429129	8.31145534981457e-05	4467	tags=42%, list=22%, signal=33%	51367/51010/29777/11340/22916/51110/5511/201626/29883/6227/10556/88745/146857/23283/7257/1479/10775/23212/25996/57472/90806/27044/51692/29102/11052/55520/81608/51163/10799/28987/55651/5394/246175/51585/10171/23404/51728/55720/27340/54059/246243/9790/11051/10940/5393/5438/10248/65095/1478/9941/122665/2237/167227/11102/9924/22894/340554/9337/129563
BP	GO:0018108	peptidyl-tyrosine phosphorylation	361	-0.290031334218537	-1.57496854298291	3.96204220579245e-06	0.000114000037084397	8.44614521735e-05	3432	tags=27%, list=17%, signal=23%	9149/284/2048/3593/10114/2688/916/2264/1442/2046/5610/4915/6423/1942/3280/7422/1489/654/3082/2623/972/56940/10188/5518/5526/79643/1950/7132/558/867/8764/5590/2051/1464/5609/5606/116379/3480/8576/1742/2621/10420/8651/51738/5175/199731/11314/11006/3690/4593/7039/6464/2050/79705/57410/660/6714/2047/9625/84313/64127/5154/7297/4739/3059/83666/1445/150/10507/5595/2268/10645/3718/3570/57091/5605/9094/57…
BP	GO:0002831	regulation of response to biotic stimulus	304	-0.29949254295449	-1.60479710823992	4.15308749082218e-06	0.00011907474169799	8.82212485032006e-05	3849	tags=35%, list=19%, signal=28%	841/9636/3106/3551/4940/90678/3134/348/5322/79132/2896/3593/112744/22900/3630/10758/11326/6372/4938/55061/6397/4057/338322/50943/654/6773/164/383/22933/117854/10062/3661/2150/3594/2219/114609/3665/57506/103/4332/8651/3140/7409/8638/55666/4277/100507436/10084/58484/7001/11277/388325/9447/81030/6714/10906/64170/5359/29126/6772/55122/64127/11213/84166/1378/83666/79671/246778/7305/7099/2358/5595/4007…
BP	GO:0050657	nucleic acid transport	154	0.42696367277671	1.81031231511592	4.23966916591895e-06	0.000120704124955321	8.94284417601593e-05	3573	tags=36%, list=18%, signal=30%	53371/9908/4869/3178/9939/6428/129401/9804/1070/57122/22916/84324/56943/4116/23180/3800/54847/9775/29107/51808/55795/55706/6741/23279/65110/80145/55308/5901/4927/29074/6432/57187/144983/220988/11052/56648/79023/54888/55916/9972/10212/65109/10128/10657/9631/7514/7884/9793/10189/9984/6426/9284/23165/3181/8106/1069
BP	GO:0050658	RNA transport	154	0.42696367277671	1.81031231511592	4.23966916591895e-06	0.000120704124955321	8.94284417601593e-05	3573	tags=36%, list=18%, signal=30%	53371/9908/4869/3178/9939/6428/129401/9804/1070/57122/22916/84324/56943/4116/23180/3800/54847/9775/29107/51808/55795/55706/6741/23279/65110/80145/55308/5901/4927/29074/6432/57187/144983/220988/11052/56648/79023/54888/55916/9972/10212/65109/10128/10657/9631/7514/7884/9793/10189/9984/6426/9284/23165/3181/8106/1069
BP	GO:0046777	protein autophosphorylation	224	-0.332847732967084	-1.72781198108031	4.4145030858449e-06	0.000125242230904005	9.27906776711822e-05	2074	tags=25%, list=10%, signal=22%	225689/3480/6789/65268/2022/8576/8428/4117/5170/9344/4593/2050/660/4215/23400/6714/2047/415116/1020/9625/9770/11040/5154/11213/8569/6792/91662/11035/1445/1613/5595/2268/10645/65018/2011/808/120892/5605/2872/9261/8408/5058/4067/9961/65125/7867/10783/4296/2242/6725/22853/5566/25865/3055/2932
BP	GO:0010563	negative regulation of phosphorus metabolic process	402	-0.280270905989394	-1.51939655205543	4.45486059863592e-06	0.000125946825426243	9.33127044885741e-05	3769	tags=32%, list=18%, signal=27%	5753/3551/10251/10519/207/4656/5728/28964/51422/348/4763/10408/3315/5611/284/1981/2048/10114/140885/2203/79007/140775/6423/10106/64793/4616/3082/11117/5577/25937/56940/9475/5518/22933/54866/79643/201163/867/3087/89/5339/4878/5590/5470/578/51763/4035/124790/2022/51085/103/8651/5170/1647/9043/9647/5573/199731/79837/23770/11314/11006/91663/1026/6546/203228/79705/5525/2771/56288/581/10217/2776/5585/2…
BP	GO:0000027	ribosomal large subunit assembly	24	0.72002812924798	2.19280207995737	4.4895078629976e-06	0.000126276440427857	9.35569128450492e-05	1351	tags=50%, list=7%, signal=47%	6152/6125/6147/84154/6128/6135/6169/55299/22868/55794/6175/23212
BP	GO:0032392	DNA geometric change	84	0.511983654498099	2.02122604300562	4.49764496963899e-06	0.000126276440427857	9.35569128450492e-05	5154	tags=51%, list=25%, signal=38%	5984/4331/7486/641/5813/57697/301/6742/3146/113510/2963/5985/170506/1653/10111/7978/4172/56916/4176/3148/80205/25788/84515/6832/84181/10146/5965/23064/79075/546/80119/3181/3149/6117/4175/84083/2547/25913/10721/1107/10973/2071/55636
CC	GO:0005767	secondary lysosome	17	-0.756786312303823	-2.33734928515105	4.98905744388484e-06	0.000139590386550626	0.000103421078265068	3508	tags=82%, list=17%, signal=68%	5322/8031/84557/8878/2495/4688/2512/3920/101/120892/1201/9842/4689/653361
CC	GO:0005751	mitochondrial respiratory chain complex IV	18	0.756672042927932	2.18201383050778	5.01628303184171e-06	0.000139869829966885	0.000103628115011206	2638	tags=61%, list=13%, signal=53%	1345/4697/1350/1347/7385/1337/7386/1327/9377/1329/9167
CC	GO:0030133	transport vesicle	395	-0.279292114779727	-1.52638658281948	5.06885981899299e-06	0.000140454086887495	0.000104060984940193	3911	tags=30%, list=19%, signal=25%	4218/10497/2348/143187/3106/3382/6536/29106/553115/3134/372/388662/594855/254263/5142/9381/3120/388552/490/3630/25924/9230/2264/23385/22820/9001/22895/7425/966/9922/84446/22937/5866/10567/538/1906/127262/26503/164/203190/972/1861/9899/9554/6449/79772/94120/9871/55784/90019/10945/78992/7805/1183/23312/1742/9341/6854/1759/8301/81876/283849/59349/7039/23095/54732/5872/80023/23400/2903/8906/10652/665…
MF	GO:0016655	oxidoreductase activity, acting on NAD(P)H, quinone or similar compound as acceptor	53	0.568399232630636	2.05863300847238	5.07185697042595e-06	0.000140454086887495	0.000104060984940193	4083	tags=55%, list=20%, signal=44%	4710/4717/4697/4718/4725/4708/4724/4694/4698/84869/55967/8644/4711/4700/4707/4716/4701/4709/4695/4715/4702/4726/4729/1429/4723/4712/4714/4722/4728
BP	GO:0002685	regulation of leukocyte migration	196	-0.339985485335431	-1.72660869503697	5.32415492845609e-06	0.000146939432277186	0.000108865910477668	3108	tags=30%, list=15%, signal=25%	727/57118/7057/7422/1908/4354/11117/59341/1906/5724/972/387/1230/8174/23604/8764/5594/2150/719/114609/6363/3554/2621/64805/11314/375056/4192/1893/3071/64127/11035/3674/2358/5595/3579/3570/101/6484/63940/11240/6403/2529/4067/80024/65125/683/177/6688/3383/5880/29108/90550/728/4615/27202/3965/391/79890
MF	GO:0017124	SH3 domain binding	129	-0.387498313180572	-1.86093277162536	5.47097446018475e-06	0.000150479616169285	0.00011148879622521	3438	tags=34%, list=17%, signal=29%	83715/55114/26578/140885/916/219670/57048/79767/60312/867/83699/6452/80230/9732/225689/8728/2876/23616/395/1759/10163/64397/5359/57706/1785/3059/7408/5883/842/6654/1535/93343/10744/4067/5777/3636/6455/64780/3611/201176/2885/7454/7456/653361
BP	GO:0051258	protein polymerization	276	-0.31021255805574	-1.64162115309927	5.53982008990848e-06	0.000151858446653775	0.000112510357515887	2569	tags=23%, list=13%, signal=20%	387/345456/54434/117854/57580/6840/375307/7429/23242/23406/29766/6710/85464/395/3303/90952/832/91663/10163/11078/2314/3304/10677/57175/54820/54961/11151/10602/3071/2017/822/81565/3059/10844/11344/23580/65018/79778/7408/5987/28988/5058/375/84722/10552/10435/3383/84282/10095/2934/29108/22921/2242/5580/10093/9050/1453/27243/1639/51734/2885/7454/3055
BP	GO:0009991	response to extracellular stimulus	483	-0.268169435907846	-1.49352204799469	5.84581774329094e-06	0.000159562008334853	0.000118217846944248	4412	tags=33%, list=22%, signal=26%	6753/2691/4049/7482/1030/83990/3060/84687/6720/3155/2281/10999/8854/51052/8942/6722/2875/467/100507055/2348/8131/1208/53632/1312/51024/10919/3297/2309/4193/27102/207/9213/5728/51422/348/9971/8493/1592/1981/53615/490/2688/5020/5164/916/8648/27158/1442/3934/7352/2353/7425/3875/432/5610/6423/81631/1978/84446/5571/23334/22856/875/10991/150094/59341/383/8678/462/22933/2350/201163/11152/558/867/317/533…
CC	GO:0030670	phagocytic vesicle membrane	71	-0.481239550561614	-2.0871634120123	5.86017728417381e-06	0.000159562008334853	0.000118217846944248	2698	tags=51%, list=13%, signal=44%	7879/4218/3106/3134/9230/339122/538/9554/7097/6890/527/8773/9341/83547/80223/7096/10333/26253/11151/306/533/1785/10981/8992/535/55647/6810/1535/57192/3133/11031/5880/6556/6892/9114/3105
BP	GO:0032970	regulation of actin filament-based process	369	-0.285054984132521	-1.54935261915081	5.98319457132075e-06	0.000162366691477246	0.0001202958077691	2889	tags=23%, list=14%, signal=20%	487/57731/10092/1829/1906/387/345456/9475/54434/684/57580/2150/54959/6840/6548/51763/4035/7429/7226/23406/29766/6262/6710/8500/85464/23616/395/9344/29109/4853/9647/90952/832/91663/10163/203228/11078/2314/7168/389/4192/10677/57175/1020/1265/54961/11151/10602/3071/9948/3759/5154/2017/822/396/3059/11344/388/1613/5829/23580/7408/116985/5987/28988/5058/375/683/10552/10435/3383/5880/10095/2934/29108/54…
BP	GO:0050766	positive regulation of phagocytosis	63	-0.504933786633835	-2.11868266983044	6.28652872517604e-06	0.000170029646920261	0.000125973212454317	3576	tags=46%, list=18%, signal=38%	2624/5322/197/140885/57118/2150/4035/3601/2621/10960/566/717/3553/3071/1794/64127/10347/1785/2358/146722/1535/5795/55423/2207/11031/6556/29108/10326/2213
BP	GO:0050777	negative regulation of immune response	182	-0.348339616790347	-1.75679533242719	6.31330755789669e-06	0.000170186636294929	0.000126089524263501	3839	tags=37%, list=19%, signal=31%	9636/2294/3106/4940/3134/79132/2896/3593/3630/11326/4938/55061/966/6397/50943/339390/6773/383/22933/10062/8764/84695/4179/2876/103/1379/604/3566/55666/11314/11006/4277/100507436/11277/6714/10906/3071/64127/11213/149041/8993/84166/1378/171389/79671/1432/2268/1604/3718/710/5987/80149/5045/79594/4067/3133/5777/6688/7376/51043/3142/2213/6737/3105/634/3965/3055/409
CC	GO:0030027	lamellipodium	196	-0.338414858435689	-1.71863230140041	6.52784937247187e-06	0.000175387317245817	0.000129942655162729	3726	tags=33%, list=18%, signal=27%	10519/10642/9051/207/4810/72/28964/60/57449/4638/1627/323/10092/8633/59341/56940/387/54434/221472/322/6548/1464/7429/23616/3690/832/64411/10163/22885/1072/59/5872/10677/54518/57175/1020/89846/11151/23625/11133/23380/57126/2017/822/4739/1785/11344/5586/121512/1495/5829/29959/7408/6810/29780/28988/5058/4210/3636/5880/6809/2319/3611/10211
MF	GO:0003953	NAD+ nucleosidase activity	27	-0.662995454170963	-2.31691113143928	6.97231248985301e-06	0.000186710704761278	0.000138332036232588	3303	tags=56%, list=16%, signal=47%	8808/148022/3556/7097/114609/118788/3554/54106/7096/10333/7099/7100/683/51311/4615
BP	GO:0038061	NIK/NF-kappaB signaling	121	-0.38902166439113	-1.83481310994611	7.17496198016765e-06	0.000191478352825307	0.000141864337530367	3104	tags=36%, list=15%, signal=31%	8904/3654/5610/51094/3987/135644/1906/387/79092/7097/8877/114609/5971/6363/7805/54106/11156/9516/5970/51564/10333/81/3553/9770/64127/149041/929/91662/11035/8740/7099/7205/3430/80149/192669/114548/177/6688/602/3611/4791/5531/3965/10616
BP	GO:0006457	protein folding	190	0.406773278286027	1.77398151775926	7.19754715451302e-06	0.000191478352825307	0.000141864337530367	4363	tags=38%, list=21%, signal=30%	53938/6782/134492/3336/10576/6902/131118/51645/6905/908/644591/10283/10808/3313/9141/3320/5203/54431/5202/5204/79031/134266/10471/10190/10575/27000/79982/134218/9532/3324/120526/7184/10294/55664/9360/55768/8195/26278/6950/10694/51182/7411/7266/26973/4820/146862/54557/10574/2286/3329/51726/10549/10693/121506/9529/2923/84750/9530/51303/5201/64215/202052/7203/6767/811/548645/5082/3337/5478/5903/3998…
CC	GO:0005938	cell cortex	287	-0.30271184076125	-1.61443727689983	7.27341979416751e-06	0.000192864471274102	0.000142891298398661	3578	tags=26%, list=18%, signal=22%	6709/6786/27445/5216/89848/1455/25924/23647/800/60/9322/794/1627/7127/57731/4354/444/59341/387/10487/23265/9478/89/5590/2995/387755/4082/23242/23406/1742/6710/208/283849/4647/134549/832/91663/10129/389/56288/51411/81/7122/11151/9948/2017/10296/54536/4739/4289/3059/91828/1488/388/5829/29959/5816/57710/89958/10121/28988/728378/4650/3927/5880/5663/2934/10398/2319/10211/1639/752/391/87/57085
CC	GO:0045121	membrane raft	324	-0.285747000076591	-1.54806740775182	7.80700941823119e-06	0.000205669072790675	0.000152378095651122	2540	tags=22%, list=12%, signal=19%	684/7851/7132/867/5594/7097/389541/2773/10013/9399/5590/6548/1200/682/51206/30846/5657/64805/355/5175/5573/91663/2771/7096/5743/1820/10333/6714/7462/2047/19/5359/57126/929/6386/3098/7035/6532/1378/4311/55004/1445/1495/3920/1613/5595/1604/3784/3753/10008/120892/5045/10287/10855/4067/150372/8837/3383/1241/5663/6404/2319/10211/11252/1509/5566/1201/7846/3055/5023/7133
CC	GO:0098857	membrane microdomain	324	-0.285747000076591	-1.54806740775182	7.80700941823119e-06	0.000205669072790675	0.000152378095651122	2540	tags=22%, list=12%, signal=19%	684/7851/7132/867/5594/7097/389541/2773/10013/9399/5590/6548/1200/682/51206/30846/5657/64805/355/5175/5573/91663/2771/7096/5743/1820/10333/6714/7462/2047/19/5359/57126/929/6386/3098/7035/6532/1378/4311/55004/1445/1495/3920/1613/5595/1604/3784/3753/10008/120892/5045/10287/10855/4067/150372/8837/3383/1241/5663/6404/2319/10211/11252/1509/5566/1201/7846/3055/5023/7133
CC	GO:0043202	lysosomal lumen	95	-0.427980357786379	-1.93269409157423	7.89312184196204e-06	0.000207264694581489	0.000153560275385608	3795	tags=39%, list=19%, signal=32%	53/2817/10675/3425/2799/63827/10577/2548/1462/1514/972/8635/1508/1464/410/1200/4125/4758/375790/66005/23646/23400/10437/176/5660/2719/2760/3920/3423/2588/2629/10855/6948/1520/2717/1509/5476
BP	GO:0010952	positive regulation of peptidase activity	182	-0.34664593468427	-1.74825351669578	8.07924207504781e-06	0.000211467645796574	0.000156674198609841	4213	tags=38%, list=21%, signal=31%	83595/80759/27166/2192/23786/841/1612/51024/3297/23787/2896/22900/10018/23385/5720/6423/1942/572/444/489/387/9475/317/239/578/4217/2852/666/7805/355/22861/8301/9647/58484/9447/10010/581/2903/843/64170/5371/10197/55122/27429/91662/1378/171389/11047/1611/4155/57333/8743/65018/842/408/79594/4067/4210/55851/8837/114548/177/27141/2934/29108/83464/1509/3965/6774/5023
BP	GO:0002687	positive regulation of leukocyte migration	129	-0.38206717649035	-1.8348501283977	8.11433002853118e-06	0.000211703131355312	0.000156848667432532	3086	tags=32%, list=15%, signal=27%	57118/7057/7422/1908/59341/1906/5724/972/387/1230/8174/23604/8764/5594/2150/719/114609/6363/3554/2621/64805/375056/4192/3071/3674/2358/5595/3579/3570/101/63940/6403/65125/177/6688/3383/5880/29108/90550/728/3965
BP	GO:2000377	regulation of reactive oxygen species metabolic process	142	-0.384935413681162	-1.85340690398495	8.47879460090237e-06	0.000219853008572228	0.000162886827440031	3680	tags=36%, list=18%, signal=30%	2309/207/1545/3091/3684/3630/3934/51181/7057/2147/2643/23410/387/8678/22933/56848/2150/26574/2773/10013/1647/1026/672/7001/2771/10333/706/240/3240/4835/57126/5165/2539/11035/7305/7099/2358/1432/65018/6648/1535/80149/8837/683/215/5880/5580/7040/440503/2885/6774
MF	GO:0004518	nuclease activity	193	0.405379134470482	1.76854872691117	8.4808961896854e-06	0.000219853008572228	0.000162886827440031	4467	tags=39%, list=22%, signal=31%	51367/7486/5889/51010/51110/7247/57697/5511/201626/29883/10556/4830/146857/5896/1653/55775/9937/10111/7257/5810/10775/25996/57472/90806/116461/27044/51692/55728/29102/55520/6419/83940/51163/28990/10799/28987/6188/57109/5394/9797/246175/2073/10171/23404/92667/1776/10146/54059/246243/2072/10940/51567/64789/5393/55345/10248/8930/5932/64782/9941/122665/2237/128387/167227/80198/11102/9924/84083/22894/…
BP	GO:0008015	blood circulation	487	-0.26657641837029	-1.4960668662423	8.68260643946036e-06	0.000224365186782743	0.000166229853757151	4388	tags=29%, list=22%, signal=24%	2028/623/1511/6518/6720/255061/9722/2281/152/2837/135/1814/6865/140/6543/2296/94/6296/26509/79924/1674/1636/6909/4193/6866/207/7137/29953/5142/348/5029/10391/284/490/3630/5020/3792/5331/155/5348/3768/4987/59342/51086/7135/219537/487/57731/3752/2548/7422/1908/654/2643/1829/59341/1906/5724/8529/489/5028/2153/387/9475/5138/1727/551/5339/4878/2150/719/3269/3274/57413/6548/9732/5606/347148/2852/27134/…
BP	GO:0050804	modulation of chemical synaptic transmission	419	-0.272658864509945	-1.50430341675666	8.92649720265822e-06	0.00022968664405395	0.00017017246658694	4204	tags=28%, list=21%, signal=23%	135/1814/729230/3845/10458/56853/6865/6543/80863/4218/6722/1395/2914/10675/4130/54413/22849/5552/5913/5728/594855/28964/254263/2259/348/66000/5024/2048/81832/3630/1143/5020/23385/10368/84502/773/9001/7425/794/4915/1627/23373/23096/6507/84446/1996/6623/1906/5028/5577/127262/54434/9693/55288/79772/2899/55784/84961/5594/3269/5590/57616/2852/5914/729956/1742/8878/253980/1759/51738/10288/2771/5743/116…
CC	GO:0001725	stress fiber	66	-0.497365075097134	-2.09745496047577	8.97346144504587e-06	0.00022968664405395	0.00017017246658694	2229	tags=36%, list=11%, signal=32%	5590/9124/5239/3936/29109/22885/7168/81/57175/1265/2275/64236/5829/7205/79778/10634/1535/4026/10398/3611/9260/7791/87/10603
CC	GO:0097517	contractile actin filament bundle	66	-0.497365075097134	-2.09745496047577	8.97346144504587e-06	0.00022968664405395	0.00017017246658694	2229	tags=36%, list=11%, signal=32%	5590/9124/5239/3936/29109/22885/7168/81/57175/1265/2275/64236/5829/7205/79778/10634/1535/4026/10398/3611/9260/7791/87/10603
BP	GO:1903900	regulation of viral life cycle	140	-0.388143117113594	-1.87268258870642	9.36671078925438e-06	0.000238998400452862	0.000177071450901793	5177	tags=46%, list=25%, signal=35%	3669/91543/6041/64135/89870/84875/4599/10107/3428/55223/10346/858/9217/200315/7113/325/8519/9636/4940/27074/4939/51652/6732/5091/4938/81559/5610/10475/7726/1642/4057/339390/972/684/117854/27183/558/27350/2219/51763/57506/103/8638/4061/79720/6590/5359/5371/63901/81603/7706/53840/5586/9830/5987/10318/10410/2934/10581/9582/6737/27243/4851/3965/9683
CC	GO:0072562	blood microparticle	106	-0.41756260905253	-1.93548946256255	9.90913834206162e-06	0.000251469802186029	0.000186311383869908	3601	tags=33%, list=18%, signal=27%	72/348/5216/5627/23549/5644/197/3848/60/5005/2147/5004/3305/462/713/2022/3959/3303/51279/714/715/3240/3304/3250/629/6386/3674/56850/1191/710/8542/728378/3310/2934/7040
MF	GO:0004386	helicase activity	149	0.425304724831898	1.79196065594828	9.93423682264977e-06	0.000251469802186029	0.000186311383869908	4514	tags=41%, list=22%, signal=32%	5984/6596/7486/9931/641/57697/8886/301/113510/2963/5985/9775/64848/60625/1974/9879/170506/1653/51202/10111/11218/4172/55308/55794/257218/54505/56916/8458/4176/1662/9716/10212/80205/25788/84515/6832/84181/10146/9044/57696/5965/1665/57634/1655/23064/79075/546/80119/55345/55661/6595/79039/6597/91607/11056/4175/375748/2547/22907/3070/9188
MF	GO:0051020	GTPase binding	276	-0.305037854978686	-1.61423701982774	9.94846025409358e-06	0.000251469802186029	0.000186311383869908	4057	tags=32%, list=20%, signal=26%	148170/29881/8531/27237/10113/4218/10497/3837/9827/10519/23677/5216/27352/25924/51256/23647/22895/23534/5909/83593/538/5875/2664/164/8678/9475/10204/221472/56848/57589/94120/23500/114793/78992/9853/9732/3936/23312/58528/253980/83547/27035/8301/4644/80223/8859/128344/84440/203228/11078/1857/5585/19/6653/56882/89846/23380/23258/4688/396/57706/6792/55004/7249/10938/5586/64423/121512/1613/23580/79778…
BP	GO:0042119	neutrophil activation	35	-0.60227397662663	-2.2412806038917	1.06379266289657e-05	0.000268062536234246	0.000198604769460683	3514	tags=57%, list=17%, signal=47%	3684/2896/10758/6372/5724/57580/2150/11314/57126/306/84106/7305/3579/2207/6688/5580/2213/4615/6813/11027
CC	GO:0098978	glutamatergic synapse	326	-0.289815287952392	-1.57418762491746	1.0782608338458e-05	0.00027086713330727	0.000200682666517626	4297	tags=29%, list=21%, signal=23%	79012/9722/152/9900/135/1814/10458/78999/4916/93664/80863/9455/4218/10810/10675/54413/5552/388662/254263/27445/348/1948/5216/2048/81832/490/10368/1173/60/63827/1627/23373/139065/1978/1996/5028/5577/387/50632/2899/3556/84961/5590/26052/6678/729956/1742/6854/1759/51738/5573/145581/3690/5970/22885/5499/116443/2903/6714/2047/1020/11151/8650/10636/84628/1785/64101/6792/5520/2895/5575/53826/1488/1432/5…
BP	GO:0050806	positive regulation of synaptic transmission	151	-0.35908603186255	-1.7488127556396	1.10415855940583e-05	0.000276516745401818	0.000204868405872862	4204	tags=32%, list=21%, signal=26%	135/729230/6865/6543/80863/1395/54413/5913/5728/348/2048/3630/5020/23385/10368/9001/794/4915/23373/6507/5594/5590/57616/2852/729956/1742/8878/253980/10288/5743/2903/1020/6844/10636/4311/7305/51304/2752/65018/4900/6810/84062/177/6809/10211/84885/27020/2932/409
BP	GO:1901652	response to peptide	480	-0.263878576371628	-1.46856734021166	1.11238954434678e-05	0.000276631891488273	0.000204953716421199	3704	tags=28%, list=18%, signal=23%	51024/3297/2309/1394/4193/207/10768/5728/10014/490/3630/197/89766/2688/5020/5164/10018/57105/1663/1442/15/3934/7352/773/7425/140710/688/22937/51094/59341/1906/6773/383/677/9475/132864/55625/3087/80339/4878/7097/5590/6548/4149/51763/4035/2852/4790/896/3480/1537/6678/83667/682/8651/5170/1759/22861/51738/4644/3625/208/79837/6464/2549/5970/64397/2771/5743/5872/10333/63036/6714/64170/2887/1020/6653/79…
BP	GO:0016226	iron-sulfur cluster assembly	22	0.718669656331605	2.15376752187316	1.11484629672991e-05	0.000276631891488273	0.000204953716421199	2367	tags=59%, list=12%, signal=52%	80224/10539/3313/27247/2395/122961/654483/9391/150274/22/23479/64210/57128
BP	GO:0031163	metallo-sulfur cluster assembly	22	0.718669656331605	2.15376752187316	1.11484629672991e-05	0.000276631891488273	0.000204953716421199	2367	tags=59%, list=12%, signal=52%	80224/10539/3313/27247/2395/122961/654483/9391/150274/22/23479/64210/57128
BP	GO:1901653	cellular response to peptide	342	-0.28734202954215	-1.56311530910877	1.13405709836292e-05	0.000280540832198682	0.000207849810293667	3704	tags=30%, list=18%, signal=25%	51024/3297/2309/1394/4193/207/10768/5728/10014/490/3630/197/89766/2688/5164/10018/57105/1663/1442/3934/773/140710/688/51094/1906/383/677/9475/132864/55625/80339/5590/6548/4149/51763/4035/2852/4790/896/3480/8651/5170/51738/4644/3625/208/79837/6464/2549/5970/64397/2771/5872/10333/6714/2887/1020/6653/79746/5315/3553/10135/23038/6772/6844/64127/2931/81565/7249/1445/7391/9314/2101/5829/7099/2358/6667/…
BP	GO:0006801	superoxide metabolic process	66	-0.492775186937872	-2.07809878898385	1.14151860258609e-05	0.000280645429122284	0.000207927305076005	3629	tags=42%, list=18%, signal=35%	207/3684/375387/9973/2643/538/1906/57580/2150/26574/2773/239/4353/27035/7001/2771/57126/4688/7305/2358/6648/1535/51167/683/5580/7040/4689/653361
BP	GO:0051924	regulation of calcium ion transport	235	-0.320471401402009	-1.67185809907284	1.14393348836753e-05	0.000280645429122284	0.000207927305076005	4477	tags=34%, list=22%, signal=27%	57158/799/387129/623/3060/9722/2281/135/1814/54923/9455/1394/81671/207/6786/5142/2259/5024/490/84502/9001/4987/342667/3603/4638/487/2147/2859/387/5027/9002/1950/1230/56848/825/4878/6548/578/51763/2852/6262/54106/64805/5170/5957/9914/246329/6546/10288/2771/5743/581/706/7009/1020/11151/5294/5371/945/2280/2539/150/10008/9454/808/8398/1535/5987/30845/4067/80024/5777/3383/7439/353514/5566/11027/5023/4…
BP	GO:0033044	regulation of chromosome organization	173	0.415338599230103	1.79262033116923	1.14485626127035e-05	0.000280645429122284	0.000207927305076005	4618	tags=40%, list=23%, signal=31%	26354/10576/3178/4331/908/26271/1786/6742/6047/8550/170506/10575/55795/246184/10111/26272/54908/286053/5885/29945/51433/6421/51529/54386/9184/55055/5925/55781/6950/3184/10694/57343/7013/472/8881/6419/1736/83852/26054/8452/545/10403/9735/5394/10574/3192/3183/2072/4216/64682/79648/546/80119/3181/142/7203/4609/2237/51535/51451/167227/54984/25913/9183/7175/4085/5588/9319/8697
CC	GO:0000781	chromosome, telomeric region	131	0.436452086988467	1.82147924328925	1.16482935395189e-05	0.000284681487288122	0.000210917578960661	4397	tags=43%, list=22%, signal=34%	4436/11335/84661/7486/641/5813/8520/170506/6741/10111/23595/5001/80145/286053/4172/54386/54780/6118/5500/5111/4176/57187/7013/472/5501/54433/545/55651/79677/55791/10189/2146/2072/9984/5431/23064/4999/546/80119/3181/142/11200/6117/10951/1111/2237/493861/11016/80335/4175/55183/23468/2547/54984/25913/5000
BP	GO:0051493	regulation of cytoskeleton organization	493	-0.260682395776954	-1.45822421642977	1.17334239609181e-05	0.000285877223511045	0.000211803487600583	2569	tags=20%, list=13%, signal=18%	387/345456/5027/9475/54434/684/6314/60312/91624/57580/256364/5594/2150/54959/10013/6840/6548/51763/4035/7429/7226/225689/23406/29766/6710/8500/5119/85464/23616/395/9344/29109/3303/4853/9647/90952/832/91663/10163/672/203228/11078/2314/7168/389/4192/10460/3304/10677/57175/1020/54961/11151/10602/3071/9948/10300/5154/2017/822/396/3059/11344/388/55201/1613/5829/23580/5595/7408/2011/116985/10634/5987/2…
MF	GO:0005546	phosphatidylinositol-4,5-bisphosphate binding	74	-0.47037452028494	-2.05171955384713	1.178808268936e-05	0.000285877223511045	0.000211803487600583	4477	tags=42%, list=22%, signal=33%	57158/64005/5333/8416/284110/90203/5216/51652/22895/6840/6548/114609/7429/8301/2314/56288/10677/3759/822/6386/55803/11344/9885/3784/27111/11021/79792/50807/2934/124460/112574
MF	GO:0005543	phospholipid binding	440	-0.271420889246807	-1.48939892513072	1.18029171649248e-05	0.000285877223511045	0.000211803487600583	3533	tags=26%, list=17%, signal=22%	27445/348/4763/5322/5216/51375/51652/219931/115703/23647/9468/23659/8904/22895/9362/4833/7057/57731/5337/79674/572/29907/5724/23263/221749/27071/9693/221472/11152/94120/90019/558/64333/57580/80339/6840/84557/6548/114609/7429/9619/1200/79685/8399/1071/2621/221184/8301/65258/26580/57476/11314/64411/114876/6464/285180/57649/2314/56288/51411/23400/19/10677/55041/3759/6844/306/822/23550/29924/57706/81…
MF	GO:0043021	ribonucleoprotein complex binding	130	0.447173245565964	1.86057090467547	1.36957889387842e-05	0.000330736998360997	0.000245039632297608	3447	tags=35%, list=17%, signal=29%	11171/4869/6059/10952/6726/708/6731/29789/9147/219402/9775/4830/55759/9221/27000/115416/7374/54499/84295/51009/79612/85451/51119/54505/1975/27044/6176/26135/11052/4931/56648/1965/55364/10209/83737/7458/3192/51068/9793/2146/83939/1655/80155/25875/92399
BP	GO:0016197	endosomal transport	207	-0.328970059310858	-1.68903894827548	1.38698936114468e-05	0.000333947527487475	0.000247418280227932	1955	tags=28%, list=10%, signal=26%	27183/50632/79643/57589/23339/8878/30846/5119/9341/83547/80700/8301/23527/9043/23274/64129/84440/55275/5872/57533/10652/19/1130/6653/9907/26000/84313/6811/23585/23258/10228/58513/57706/8218/55004/10938/54918/10043/9185/56850/79778/9146/50618/120892/5987/93343/11021/30845/6272/81609/22853/8677/112574/27243/8943/91056/1639/7454
BP	GO:0022407	regulation of cell-cell adhesion	422	-0.267977749184554	-1.48435478650569	1.40071718072548e-05	0.000336255006047532	0.000249127867303745	2852	tags=24%, list=14%, signal=21%	55083/3280/7422/50943/572/654/339390/59341/27177/5724/383/972/387/54440/8764/84695/5590/3594/239/4179/3485/8728/6363/7805/5914/7356/51206/604/8651/3566/7409/9647/5573/11314/11006/84807/64332/91663/375056/10288/5970/7001/63036/6714/4192/240/654346/29126/11151/3553/3071/64127/283234/149041/1378/8740/1445/9314/1432/4155/1604/53827/3718/101/6484/10459/80149/1845/6403/55423/2529/4067/3133/65125/114548…
BP	GO:0032535	regulation of cellular component size	363	-0.28169341483083	-1.527981329814	1.41617457288876e-05	0.000338962846148066	0.000251134078117303	3181	tags=25%, list=16%, signal=22%	3792/23647/1173/393/92960/1627/57731/10092/7422/343472/538/2664/59341/9798/1906/387/345456/5027/54434/1382/57580/2150/389541/6840/4035/7429/23406/29766/6710/358/85464/83547/53841/23616/8301/7409/90952/832/7869/91663/10163/11078/5499/2314/23400/10677/57175/1020/54961/11151/10602/3071/57609/9948/23038/2017/822/9990/1785/6792/81565/3059/1874/11344/10507/23580/7408/10509/5987/28988/8408/5058/56996/37…
BP	GO:0000723	telomere maintenance	124	0.440773958290034	1.8180508239726	1.46913817898898e-05	0.000350180988869123	0.000259445484404027	4381	tags=41%, list=21%, signal=32%	26354/6119/10576/3178/7486/51002/5889/908/641/3320/8550/170506/10575/9937/10111/26272/286053/5981/54386/6118/5111/6950/3184/10694/7013/472/1736/54433/545/55651/79677/5394/10574/3192/3183/2072/4216/546/80119/3181/142/6117/7203/4609/2237/135458/167227/55183/2547/54984/25913
CC	GO:0070993	translation preinitiation complex	17	0.746549061749957	2.11761187935955	1.47167509495158e-05	0.000350180988869123	0.000259445484404027	3602	tags=59%, list=18%, signal=48%	3646/10480/8669/8667/54505/8661/1965/10209/8668/8665
BP	GO:0019882	antigen processing and presentation	102	-0.414024866913404	-1.89214972168222	1.48702529898872e-05	0.000352798926198668	0.000261385087181427	2066	tags=28%, list=10%, signal=26%	5971/6890/6363/3140/10288/11277/64127/55080/10437/1785/10981/5696/5869/57705/2629/11021/2207/3133/3383/6556/29108/1520/6892/2131/2213/3105/1509/8943/7454
MF	GO:0019865	immunoglobulin binding	21	-0.693162893971723	-2.29031939283492	1.51090105518547e-05	0.000357418401217926	0.00026480760859795	710	tags=43%, list=3%, signal=41%	2210/2212/2207/2204/2217/2213/2209/9103/11027
BP	GO:1901796	regulation of signal transduction by p53 class mediator	86	0.499968564627224	1.97869062509768	1.52174657531882e-05	0.000358937549771423	0.000265933130099321	4019	tags=43%, list=20%, signal=35%	9349/6167/8445/6880/6125/4869/84154/6154/6201/6135/9521/56950/55170/51499/8550/149628/80196/55003/83787/23212/51616/6224/472/545/23411/10614/112858/6446/1655/161742/3190/4282/6209/11200/1111/596/3622
BP	GO:0099177	regulation of trans-synaptic signaling	420	-0.27043423259135	-1.49112309326577	1.66539402612044e-05	0.000391681366027282	0.000290192685985471	4204	tags=28%, list=21%, signal=23%	135/1814/729230/3845/10458/56853/6865/6543/80863/4218/6722/1395/2914/10675/4130/54413/22849/5552/5913/5728/594855/28964/254263/2259/348/66000/5024/2048/81832/3630/1143/5020/23385/10368/84502/773/9001/7425/794/4915/1627/23373/23096/6507/84446/1996/6623/1906/5028/5577/127262/54434/9693/55288/79772/2899/55784/84961/5594/3269/5590/57616/2852/5914/729956/1742/8878/253980/1759/51738/10288/2771/5743/116…
BP	GO:0007159	leukocyte cell-cell adhesion	347	-0.281023508759177	-1.5223501618615	1.73769143063828e-05	0.000407448519033133	0.000301874407093421	2775	tags=26%, list=14%, signal=23%	50943/572/339390/27177/5724/383/972/387/54440/8174/8764/84695/5590/3594/4179/3485/6363/7805/5914/7356/604/8651/3566/7409/5175/5573/11314/11006/84807/64332/375056/10288/5970/7001/6714/4192/240/654346/29126/11151/3553/3071/64127/283234/57126/149041/1378/8740/1445/9314/10507/1604/3718/101/6484/80149/1845/6403/55423/2529/4067/3133/65125/114548/177/5777/79626/10673/10318/3383/5880/6404/6402/1051/29108…
CC	GO:0042641	actomyosin	75	-0.453986564415789	-1.99316702938439	1.74247764486686e-05	0.000407448519033133	0.000301874407093421	2229	tags=32%, list=11%, signal=29%	5590/9124/5239/3936/29109/22885/7168/81/57175/1265/2275/64236/5829/7205/79778/10634/1535/4026/10398/3611/9260/7791/87/10603
BP	GO:0070371	ERK1 and ERK2 cascade	298	-0.290764151369771	-1.54853054900921	1.74943559651981e-05	0.000407900012360969	0.00030220891384527	3803	tags=30%, list=19%, signal=24%	1846/2633/10251/10519/284340/5728/348/7066/5322/222166/284/2048/6355/140885/2264/414062/445329/6360/8820/11117/59341/5028/23410/972/677/201163/9693/1950/1230/551/5594/2150/5590/5609/114609/4035/2852/6363/65268/2621/57053/51231/4853/6464/388325/2771/6714/2047/6237/64170/2887/54550/4835/3553/64127/5154/10636/10347/91662/171389/1445/9314/7099/2358/5595/10419/152007/408/151306/5605/1845/4067/8837/177…
BP	GO:0010959	regulation of metal ion transport	374	-0.281574395706925	-1.53718305189055	1.75758346414539e-05	0.000408625565274374	0.000302746468518604	3699	tags=27%, list=18%, signal=22%	6536/1394/2273/81671/207/10768/5728/6786/5142/2259/5024/81832/490/3792/3934/1804/84502/5348/9001/4987/342667/3603/4638/65266/51719/487/57731/1908/2147/5349/538/150094/5652/2859/387/5027/9002/1950/1230/56848/825/4878/6548/578/51763/2852/65268/6262/54106/283518/64805/5170/5957/9914/246329/6546/23630/10288/2771/5743/581/7533/706/81/7009/1020/11151/5294/5371/3759/6844/945/2280/1785/2539/53826/150/378…
BP	GO:0030833	regulation of actin filament polymerization	156	-0.354003845860887	-1.72484815095559	1.77440054765629e-05	0.000411356744105233	0.000304769970756845	2954	tags=29%, list=14%, signal=25%	1627/57731/10092/387/345456/54434/57580/6840/7429/23406/29766/6710/85464/90952/832/91663/10163/11078/2314/10677/57175/54961/11151/10602/3071/2017/822/3059/11344/23580/7408/5987/28988/375/10552/10435/3383/10095/2934/29108/5580/10093/2885/7454/3055
BP	GO:0022604	regulation of cell morphogenesis	297	-0.296650862018443	-1.58346982905913	1.84638589076311e-05	0.000426825501927404	0.000316230613949561	1807	tags=25%, list=9%, signal=23%	23654/1627/7422/2147/3987/5028/23136/387/221472/114793/57580/7429/6678/1742/9344/9043/832/91663/11078/4343/1072/7168/389/6714/4192/1857/81/57175/56882/89846/3679/11151/10602/5365/9948/1523/396/84628/4739/1785/4289/6792/10154/254065/3249/226/121512/388/1613/10507/23580/2268/2011/50618/57091/116985/29780/28988/79594/192670/80005/10435/3383/5880/201294/3611/50848/51177/2242/64218/752/391/3055
BP	GO:0031667	response to nutrient levels	455	-0.263968096546113	-1.4584655330813	1.89964749217705e-05	0.000437890333850129	0.000324428433846385	4412	tags=33%, list=22%, signal=26%	6753/2691/4049/7482/1030/83990/3060/6720/3155/2281/10999/8854/51052/8942/6722/2875/467/100507055/2348/8131/1208/53632/1312/51024/10919/3297/2309/4193/27102/207/9213/5728/51422/348/9971/8493/1592/1981/53615/490/2688/5020/5164/916/8648/27158/1442/3934/7352/7425/3875/5610/6423/81631/1978/84446/5571/23334/22856/10991/150094/59341/383/8678/462/22933/2350/201163/11152/867/317/5339/5594/84557/4353/4149/…
BP	GO:0002819	regulation of adaptive immune response	173	-0.344904204982624	-1.69568071871804	1.95807990148544e-05	0.000448717355571877	0.000332450062617048	2792	tags=32%, list=14%, signal=28%	338322/50943/339390/383/54440/8764/100141515/84695/5590/3594/4179/7855/6363/3665/1379/604/3554/3566/3140/11006/84807/64332/5585/64170/29126/3553/3071/64127/149041/1378/11035/246778/1604/3718/8741/10459/5987/80149/2529/3133/114548/177/5777/10673/6556/29108/51043/3142/2213/3105/7040/634/3659/121260/7454/7133
BP	GO:0000462	maturation of SSU-rRNA from tricistronic rRNA transcript (SSU-rRNA, 5.8S rRNA, LSU-rRNA)	33	0.637661212242599	2.12613914990207	1.96162552441518e-05	0.000448717355571877	0.000332450062617048	4116	tags=67%, list=20%, signal=53%	25983/6202/6208/404672/57050/29777/6227/88745/23212/6217/10799/6223/79954/10171/55720/27340/9790/25879/64963/65095/55813/90121
BP	GO:0002573	myeloid leukocyte differentiation	202	-0.328870665710797	-1.67565802273493	1.96320755765364e-05	0.000448717355571877	0.000332450062617048	2832	tags=29%, list=14%, signal=25%	7422/4057/6886/2623/972/2124/677/1230/22985/7097/2150/6988/126014/5153/5971/6363/5914/3665/5657/9935/4853/11006/5196/714/79705/6714/3516/7030/9770/3059/2719/29887/2101/7305/116071/22904/7099/1432/863/10221/632/4318/2629/4067/1050/6688/11025/5663/3726/1051/8563/56834/9846/2242/7040/634/4055/5293
BP	GO:0099003	vesicle-mediated transport in synapse	198	-0.322082797349856	-1.63290206082706	1.96889802248812e-05	0.000448753891979455	0.000332477132064744	4205	tags=31%, list=21%, signal=25%	9900/135/1814/57030/8546/93664/4218/10497/10675/54413/9751/5728/594855/28964/9381/27445/2259/1173/60/84446/5337/6623/5028/1861/50632/23396/90019/84961/26052/8773/6854/1759/8301/3690/116443/1020/8650/6844/57706/1785/5575/85439/150/1488/56850/50618/808/6810/120892/8775/84062/2580/57617/5663/6455/6809/80331/8943/2932/8676/5023
MF	GO:0031267	small GTPase binding	247	-0.309250355018096	-1.63430688002453	1.98127405282805e-05	0.000450309738505512	0.000333629842715641	4544	tags=36%, list=22%, signal=28%	83871/23163/27342/5830/85377/115704/128637/537/148170/29881/8531/27237/4218/10497/3837/9827/10519/23677/5216/27352/25924/51256/23647/22895/23534/5909/83593/538/5875/2664/164/9475/10204/221472/56848/57589/94120/23500/114793/78992/9853/9732/23312/253980/83547/27035/8301/4644/80223/8859/128344/84440/203228/11078/1857/5585/19/6653/56882/89846/23380/23258/4688/396/57706/6792/7249/10938/5586/64423/1215…
CC	GO:0005684	U2-type spliceosomal complex	66	0.528982191863229	2.00409847550961	2.03826087926018e-05	0.00046196784285802	0.00034226721203925	3385	tags=42%, list=17%, signal=35%	10286/51645/9939/10283/84950/22938/9775/55015/51639/11193/8559/51503/27336/51631/4236/7737/10907/51747/9716/57703/5356/55692/27339/6936/10946/140432/988/9343
BP	GO:0002768	immune response-regulating cell surface receptor signaling pathway	230	-0.313678971491848	-1.6403978515324	2.04738524729572e-05	0.000462743284026671	0.000342841728406564	2323	tags=26%, list=11%, signal=23%	5594/719/2219/5609/7805/4332/7409/11314/11006/4277/84807/64332/10288/5970/660/581/6714/7462/5359/8517/3071/7917/149041/1378/84106/1445/7305/2358/2268/2210/2357/6654/8398/80149/5795/1845/9473/2207/5058/4067/55072/150372/65125/5777/5663/23547/728/5580/2213/3105/634/27202/25865/3055/10603/11027/10616/2867/5293
BP	GO:0010950	positive regulation of endopeptidase activity	164	-0.351703903189965	-1.72394473480803	2.10198163954237e-05	0.0004737633062013	0.000351006349222997	2968	tags=32%, list=15%, signal=28%	5720/6423/1942/572/444/489/387/9475/317/239/578/4217/2852/666/7805/355/22861/8301/9647/58484/9447/581/2903/843/64170/5371/10197/55122/27429/91662/1378/171389/11047/1611/4155/8743/842/408/79594/4067/4210/55851/8837/114548/177/27141/2934/29108/83464/1509/3965/6774/5023
CC	GO:0009295	nucleoid	41	0.600774856823831	2.0775999508756	2.13589821105741e-05	0.0004786186325689	0.000354603610471958	4325	tags=54%, list=21%, signal=42%	64216/54931/80298/3313/6742/60493/84300/7417/22868/292/7978/11232/55794/10128/7019/6832/116447/3028/1629/51106/6472/22907
CC	GO:0042645	mitochondrial nucleoid	41	0.600774856823831	2.0775999508756	2.13589821105741e-05	0.0004786186325689	0.000354603610471958	4325	tags=54%, list=21%, signal=42%	64216/54931/80298/3313/6742/60493/84300/7417/22868/292/7978/11232/55794/10128/7019/6832/116447/3028/1629/51106/6472/22907
BP	GO:1902532	negative regulation of intracellular signal transduction	464	-0.26240933649844	-1.4430575333909	2.14121966505436e-05	0.0004786186325689	0.000354603610471958	4030	tags=33%, list=20%, signal=27%	6794/2192/8531/9455/11329/467/841/8131/1846/8996/2633/10251/10519/23677/4193/90993/207/5728/348/3091/4763/79132/9971/3315/2048/118471/22900/3630/10114/220042/140885/23286/2874/83478/51256/8904/4987/2203/7057/9100/6423/10105/1942/6397/10525/23334/51094/11117/135644/23410/972/387/5027/5138/201163/89/202243/4878/2150/5470/51763/5606/2852/3480/284996/83667/65268/2876/604/1649/253980/57053/51231/23616…
BP	GO:0006367	transcription initiation from RNA polymerase II promoter	73	0.517176780096784	2.00081617433439	2.18143334359463e-05	0.000486267861261727	0.000360270845149478	4203	tags=48%, list=21%, signal=38%	29079/6880/5436/10923/404672/5706/3146/2963/902/170506/1810/9443/90390/6879/2958/9282/9440/6883/26036/22976/2961/9969/6875/2960/6908/9441/6874/6882/5438/55832/1022/7480/6873/6878/5433
BP	GO:0042110	T cell activation	465	-0.260439240494205	-1.43552419245596	2.23381206478328e-05	0.00049657948201785	0.000367910618658322	2775	tags=28%, list=14%, signal=25%	3120/3593/3630/8456/8808/4004/140885/916/10758/23385/2736/2267/11326/3467/6655/3280/50943/1514/572/339390/538/27177/383/972/677/387/54440/977/23210/10945/8764/57580/2150/84695/5590/3594/4179/3936/3485/7855/896/5971/6363/7805/5914/7356/604/8651/9935/2000/3566/3140/7409/5573/11314/11006/4277/100507436/84807/64332/10288/7001/11277/581/6714/4192/54518/654346/29126/11151/3553/3071/5294/1794/55716/6412…
BP	GO:0034612	response to tumor necrosis factor	232	-0.309757181368821	-1.61825770898597	2.28524535873489e-05	0.000506625159584013	0.00037535335759951	3961	tags=33%, list=19%, signal=27%	8531/2021/841/7293/8996/3551/2633/10519/2309/207/4656/3856/51588/11173/6355/22900/10758/2874/3934/414062/8904/3875/7057/6360/56928/2643/3987/1906/677/81858/79092/7132/8764/5594/2150/10068/8877/4217/5609/51763/2852/4790/6363/7805/83643/2621/355/3303/672/5970/9447/5743/10010/81/3304/8372/6772/929/2679/2678/5595/1432/51667/7538/1535/80149/2629/1050/10673/3383/29108/2131/3611/9181/260434/7133/58191
CC	GO:0140534	endoplasmic reticulum protein-containing complex	116	0.446245504005353	1.82924241626382	2.30265407458545e-05	0.000509093601122244	0.000377182200486376	2886	tags=35%, list=14%, signal=31%	51227/5277/90701/54941/10952/1603/23478/6726/23480/11236/54431/9789/58505/9694/746/10026/3638/6748/51141/83460/93380/11231/7184/51009/3703/94101/28972/5283/56851/60561/5033/60559/84447/23197/79071/58477/23204/201595/51234/171546/2923
BP	GO:0031623	receptor internalization	109	-0.40352872775223	-1.87085382871046	2.35210992535004e-05	0.000518614672127453	0.000384236263835072	3158	tags=30%, list=15%, signal=26%	10368/1173/284654/7422/338692/50632/1950/26052/4035/4043/1742/1759/8301/11006/3690/54550/8650/6386/1785/4289/88455/133/3579/408/2207/375/11031/10211/3577/634/79890/2885/409
BP	GO:0000469	cleavage involved in rRNA processing	27	0.670207680593282	2.09784948831294	2.36560987283454e-05	0.000520177737349037	0.000385394322743063	3654	tags=63%, list=18%, signal=52%	51010/29777/11340/6227/88745/23212/10799/28987/55651/5394/10171/23404/55720/27340/9790/5393/65095
BP	GO:0051607	defense response to virus	244	-0.309449174850349	-1.63341416904494	2.41540232225618e-05	0.000528263462069721	0.000391384952827495	3893	tags=35%, list=19%, signal=29%	8519/9636/2633/4940/3433/81844/79132/5611/51251/4939/3593/22900/10758/4938/3467/81559/5610/3660/6397/54512/50943/148022/6773/8678/684/117854/3661/27350/7097/2150/3437/3594/2537/3665/57506/8399/103/197259/54106/338321/22861/8638/55666/566/4277/100507436/3455/10084/5970/11277/9447/4343/81030/64170/1130/5359/5371/81570/6772/10533/10955/53840/84166/11035/83666/79671/246778/10379/80149/79594/3588/5131…
BP	GO:0140546	defense response to symbiont	244	-0.309449174850349	-1.63341416904494	2.41540232225618e-05	0.000528263462069721	0.000391384952827495	3893	tags=35%, list=19%, signal=29%	8519/9636/2633/4940/3433/81844/79132/5611/51251/4939/3593/22900/10758/4938/3467/81559/5610/3660/6397/54512/50943/148022/6773/8678/684/117854/3661/27350/7097/2150/3437/3594/2537/3665/57506/8399/103/197259/54106/338321/22861/8638/55666/566/4277/100507436/3455/10084/5970/11277/9447/4343/81030/64170/1130/5359/5371/81570/6772/10533/10955/53840/84166/11035/83666/79671/246778/10379/80149/79594/3588/5131…
BP	GO:0042326	negative regulation of phosphorylation	350	-0.279198082575797	-1.5152461097408	2.53250090204867e-05	0.000552384739764057	0.000409256158788907	3769	tags=33%, list=18%, signal=27%	5753/10251/10519/207/4656/5728/28964/51422/348/4763/10408/3315/5611/284/1981/2048/10114/140885/2203/79007/140775/6423/10106/64793/4616/3082/11117/5577/25937/56940/5518/22933/79643/867/3087/89/5339/4878/5590/5470/578/51763/4035/124790/2022/51085/103/8651/5170/1647/9043/9647/5573/199731/79837/23770/11314/11006/91663/1026/6546/203228/79705/5525/56288/581/10217/2776/5585/2887/6653/1032/3553/84313/977…
BP	GO:0015931	nucleobase-containing compound transport	212	0.38326056843158	1.687751989039	2.54271936677917e-05	0.000553126674049495	0.000409805850251893	2681	tags=28%, list=13%, signal=25%	53371/9908/4869/3178/81034/9939/6428/129401/9804/1070/57122/22916/84324/56943/4116/23180/3800/54847/9775/29107/51808/55795/55706/6741/29957/23279/65110/80145/292/55308/84912/5901/55186/4927/23443/29074/6432/23169/57187/144983/220988/11052/56648/79023/54888/55916/9972/10212/65109/10128/114789/10657/9631/84275/63910/7514/56262/7884/9793/10189
BP	GO:0016078	tRNA catabolic process	13	0.797048636992279	2.0863236104578	2.5647352830058e-05	0.000556424119954788	0.000412248893927558	3371	tags=69%, list=17%, signal=58%	51010/11340/146857/54888/5394/23404/1787/10940/5393
BP	GO:0002577	regulation of antigen processing and presentation	19	-0.702733098053687	-2.24185113495275	2.63958199913774e-05	0.000571135155760097	0.000423148148689842	2973	tags=53%, list=15%, signal=45%	7057/972/6363/10288/64127/55080/6556/29108/2213/7454
BP	GO:0019058	viral life cycle	302	-0.289594008098546	-1.55074285633753	2.6825687160773e-05	0.000578892621336469	0.000428895574958496	4079	tags=34%, list=20%, signal=27%	7113/7879/51160/325/8519/9074/9636/7293/4940/2838/90678/9213/27074/348/1948/55065/4939/6355/51652/92421/219931/6732/5091/4938/339122/81559/6614/5610/10475/7726/1642/4057/1514/339390/9798/972/9475/684/117854/27183/79643/551/558/1508/8764/27350/2219/6510/4179/51763/682/57506/103/5119/2621/8638/4061/3303/81876/5297/3690/79720/9189/6590/3304/5359/23601/5371/89849/63901/81603/7706/53840/1378/5586/1488…
BP	GO:0051092	positive regulation of NF-kappaB transcription factor activity	152	-0.359135458755824	-1.74805662543305	2.70082348958149e-05	0.000581285989243082	0.000430668796565682	2958	tags=33%, list=15%, signal=28%	5610/10475/4057/28232/148022/117854/79092/3556/825/7097/8877/5590/114609/54106/3303/5970/58484/9447/10333/3304/64170/8517/3553/64127/11213/81603/7706/53840/11035/7099/83696/1191/101/9830/5987/55072/8837/114548/177/3383/29108/2319/9181/6737/10211/4615/3965/25865/6774/10616
BP	GO:0043903	regulation of biological process involved in symbiotic interaction	71	-0.459017304501364	-1.99078426184569	2.70838917462166e-05	0.00058137221594921	0.000430732681043283	4734	tags=51%, list=23%, signal=39%	10107/55223/10346/858/7113/325/8519/51652/5091/6372/81559/10475/7726/1642/4057/383/972/117854/27183/23265/2150/2219/4061/79720/5371/81603/7706/53840/9830/5987/10410/2934/10581/6737/27243/3965
BP	GO:0000460	maturation of 5.8S rRNA	34	0.61390100208887	2.04811894640854	2.74914524663522e-05	0.000588563707947181	0.000436060783322698	4460	tags=62%, list=22%, signal=48%	51010/29777/11340/80135/6227/55759/10412/51018/23212/84549/10200/10799/5394/10171/23404/27340/117246/5393/65095/9875/81887
BP	GO:0032494	response to peptidoglycan	12	-0.802193653875026	-2.21774744676273	2.86849229447598e-05	0.000612498591509951	0.000453793891793694	1589	tags=50%, list=8%, signal=46%	5970/64170/64127/11213/728/4615
BP	GO:0046596	regulation of viral entry into host cell	41	-0.550192445641114	-2.12736975697188	3.03174597305333e-05	0.000644466935005861	0.000477478907906863	4734	tags=56%, list=23%, signal=43%	10107/55223/10346/7113/325/8519/81559/10475/7726/972/117854/2219/4061/81603/7706/53840/9830/5987/10410/2934/10581/6737/3965
BP	GO:0007033	vacuole organization	167	-0.34680701092269	-1.70280180005411	3.0484308702668e-05	0.000644466935005861	0.000477478907906863	4117	tags=39%, list=20%, signal=31%	8546/7879/23120/8131/55858/53/84286/90678/10919/55353/81671/9896/5322/401409/2896/51652/219931/339122/140775/81631/2548/285973/8678/9554/27183/11152/84557/23710/1200/7805/81876/79837/4647/7942/203228/285180/11277/23400/57533/19/1130/11151/89849/10533/3257/9776/55004/65018/55647/120892/26100/8897/2629/8408/57617/375/5899/79065/5663/2131/55968/1201/79142/23130/11337
BP	GO:0007249	I-kappaB kinase/NF-kappaB signaling	267	-0.298112638181477	-1.57250354212207	3.04983296771776e-05	0.000644466935005861	0.000477478907906863	3475	tags=33%, list=17%, signal=28%	9971/3315/284/22900/140885/222068/10758/2597/257397/8904/3654/57708/57449/10475/9100/79155/113277/4057/148022/80216/972/387/9475/684/81858/117854/7132/56848/3661/825/7097/2150/28511/114609/23476/5971/6363/57506/8878/54106/7052/5170/11006/9516/5970/389/10010/4215/10333/843/64170/8517/1893/3553/11040/6772/64127/81603/2280/7706/91662/53840/11035/51246/171389/79671/7099/8743/65018/6398/9830/5987/8014…
BP	GO:0010324	membrane invagination	71	-0.457010541570874	-1.98208081641978	3.04997908605189e-05	0.000644466935005861	0.000477478907906863	3808	tags=37%, list=19%, signal=30%	389668/343702/2624/3684/7057/389610/387/8678/2150/23616/11314/51411/19/3071/10347/55113/9146/375/11031/5880/2934/2213/2209/112574/27243/391
BP	GO:0045785	positive regulation of cell adhesion	421	-0.264852805656247	-1.46519291171818	3.05829685472579e-05	0.000644545991668704	0.000477537480173315	2852	tags=23%, list=14%, signal=20%	55083/3280/7422/50943/572/2523/3987/11117/27177/5724/972/387/54440/79625/201163/8764/57580/5590/3594/4284/4179/3485/8728/6363/6789/5914/51206/604/7052/8651/64805/3566/7409/9647/566/11006/84807/64332/91663/30008/10288/5970/11078/7168/6714/4192/240/6237/54518/7030/29126/11151/3553/3071/64127/283234/4739/1785/1378/8740/1445/1604/8861/3718/57091/101/6484/6810/5795/6403/55423/2529/4067/3133/114548/177…
BP	GO:0009612	response to mechanical stimulus	211	-0.320312186143933	-1.65319915415505	3.10400413280264e-05	0.000652484184807271	0.000483418805629558	3079	tags=27%, list=15%, signal=24%	943/2353/7057/6507/572/654/59341/1906/5028/387/8989/9033/5138/7132/5339/4878/4353/6548/578/3485/4790/2022/6262/358/57053/355/1647/8557/6546/5970/5894/5743/6714/4192/1265/3553/3759/6772/396/7508/9311/8740/3249/7099/5595/1432/3784/7100/632/1535/51311/2934/50848/4615/83862/3659/4055/3727
BP	GO:0045730	respiratory burst	30	-0.617515515093997	-2.20812646043838	3.15006813095799e-05	0.000660456145079925	0.000489325148807318	3396	tags=57%, list=17%, signal=47%	2896/3630/57118/5223/4353/27035/7001/5294/4688/1604/1535/5880/6556/3055/4689/5293/653361
BP	GO:0043122	regulation of I-kappaB kinase/NF-kappaB signaling	238	-0.306888067371707	-1.6082994956991	3.17520747648035e-05	0.000664011171756742	0.000491959031421033	3475	tags=34%, list=17%, signal=29%	9971/3315/284/22900/222068/10758/2597/257397/8904/3654/57708/57449/10475/9100/79155/113277/4057/148022/80216/972/387/684/81858/117854/7132/56848/3661/825/2150/114609/23476/6363/57506/8878/54106/7052/5170/11006/9516/5970/389/10010/4215/10333/843/64170/8517/1893/3553/11040/6772/64127/81603/2280/7706/91662/53840/51246/171389/79671/7099/8743/65018/6398/9830/5987/80149/79594/57161/55072/8837/10783/103…
BP	GO:0017148	negative regulation of translation	155	0.408533381068908	1.73624651013295	3.18822813959453e-05	0.00066502013173959	0.000492706559470285	4477	tags=43%, list=22%, signal=33%	1977/5436/10236/51010/6726/11340/3658/3646/5813/11236/28998/201626/29883/9775/170506/23521/115416/9698/56339/51441/10492/85451/57472/65981/4292/1719/3002/3184/55024/7072/163255/8087/57690/1965/468/51247/6188/9451/79066/246175/4691/23404/54517/196513/56623/27327/23435/5393/4076/55571/440275/197135/811/115024/57721/167227/6472/7248/5433/9924/22894/25904/7175/9337/129563/342977
BP	GO:0006956	complement activation	56	-0.485007407141343	-1.98683928062882	3.20065364169665e-05	0.000665900093557092	0.00049335851410876	3204	tags=38%, list=16%, signal=32%	712/3848/11326/727/55061/966/713/2219/4179/1379/51279/717/714/715/3553/629/1378/1604/1191/710/5199
BP	GO:0097428	protein maturation by iron-sulfur cluster transfer	11	0.826170957625503	2.10014215309546	3.24873108530273e-05	0.000674174016013973	0.000499488577955684	1941	tags=64%, list=10%, signal=58%	10539/27247/122961/654483/9391/150274/64210
BP	GO:2001236	regulation of extrinsic apoptotic signaling pathway	147	-0.360992455820561	-1.75058712049754	3.26369278805187e-05	0.000675551104139104	0.000500508848350275	2987	tags=29%, list=15%, signal=25%	79370/7057/6423/4000/3082/2623/51330/6934/2852/2537/6789/6788/2876/3303/5196/672/4170/5970/5894/7001/5499/6714/3304/64114/3553/5371/10197/2017/27429/1495/1613/8743/6810/50486/8837/3383/29108/9181/162989/85450/2932/4055/10616
BP	GO:0006816	calcium ion transport	394	-0.270158927766133	-1.4771493600183	3.27805217413477e-05	0.000676796828013474	0.000501431792325798	4477	tags=30%, list=22%, signal=24%	57158/799/347732/1179/387129/623/3060/8416/9722/2281/135/1814/54923/6543/9455/55858/8996/57113/29850/1394/81671/207/6786/5142/2259/5024/6355/490/2829/219931/10368/64072/84502/773/9001/4987/10800/342667/3603/4638/487/2701/2147/59341/489/2859/387/5027/8989/9033/9002/1950/1230/56848/825/4878/6548/578/51763/2852/7226/6363/6262/54106/1649/2621/57053/64805/5170/5957/9914/246329/6546/10288/2771/5743/116…
BP	GO:1901222	regulation of NIK/NF-kappaB signaling	94	-0.422603683143159	-1.90859816004004	3.29557978274678e-05	0.000678688689269222	0.000502833452825724	3104	tags=39%, list=15%, signal=34%	8904/3654/5610/51094/3987/135644/1906/387/7097/8877/6363/7805/54106/11156/9516/5970/51564/81/3553/9770/64127/149041/929/91662/8740/7099/7205/3430/80149/192669/114548/177/6688/602/3611/3965/10616
BP	GO:0008064	regulation of actin polymerization or depolymerization	171	-0.336460680369797	-1.65408905496695	3.32824665621769e-05	0.000683680844773426	0.000506532089371331	2569	tags=28%, list=13%, signal=25%	1627/57731/10092/387/345456/54434/57580/2150/6840/7429/23406/29766/6710/85464/23616/90952/832/91663/10163/11078/2314/10677/57175/54961/11151/10602/3071/9948/2017/822/3059/11344/23580/7408/5987/28988/375/10552/10435/3383/10095/2934/29108/5580/10093/2885/7454/3055
CC	GO:0005911	cell-cell junction	473	-0.258741067734387	-1.42400781179084	3.37115469722664e-05	0.000690746192254974	0.000511766732479037	3240	tags=24%, list=16%, signal=21%	916/2264/83478/49861/5348/60/4072/57449/65266/3875/794/26025/1627/23418/2125/57731/7422/2701/2683/1829/3987/59341/23136/387/10188/247/22933/54621/201163/9693/23396/91624/51294/5590/4284/6548/9124/24146/5239/7855/225689/23114/27134/8825/29766/8773/23616/7409/29109/5175/199731/90952/134549/3690/23254/91663/10163/2549/6546/7317/5499/56288/5872/7533/1265/7122/11151/9948/3759/26/9414/10791/963/6386/10…
BP	GO:0032418	lysosome localization	73	-0.449743144751802	-1.95716965929445	3.42694160148956e-05	0.000698714378760449	0.000517670279711599	2557	tags=38%, list=13%, signal=34%	23207/201163/56848/867/284021/4878/10013/8773/5170/3566/9043/11314/7942/7462/5294/81565/55004/2268/79036/4067/5880/201294/9846/2242/6813/9842/3965/5293
BP	GO:0030099	myeloid cell differentiation	354	-0.276720842725485	-1.50714620869733	3.42726550094477e-05	0.000698714378760449	0.000517670279711599	2832	tags=26%, list=14%, signal=23%	7422/4057/6886/1777/2623/972/2124/677/23210/1230/2068/22985/7097/2150/6988/5926/126014/114609/79577/5153/5971/6363/5914/29766/3665/103/604/5657/129138/9935/3303/4853/11006/5196/10163/714/79705/6714/3516/3304/7030/54790/3071/5371/9948/9770/25946/6772/80279/10296/2034/2539/3059/2719/211/29887/2101/7305/116071/22904/7099/1432/8861/863/3718/1441/842/10221/7538/632/4318/2629/4067/1050/5777/6688/23218/…
BP	GO:0034122	negative regulation of toll-like receptor signaling pathway	33	-0.589992634468485	-2.15228114518321	3.49790539145693e-05	0.000711328429731367	0.000527015900029298	2314	tags=45%, list=11%, signal=40%	2150/54106/5170/27293/11314/10333/64127/11213/171389/146722/4067/23547/56927/11027/409
BP	GO:0006691	leukotriene metabolic process	32	-0.594401710721628	-2.16387359945265	3.54709792317644e-05	0.000718778430211383	0.000532535528577924	5364	tags=75%, list=26%, signal=55%	4048/2686/1579/6850/2687/4363/89845/10394/5322/4056/8529/7097/64174/239/92086/66002/240/124975/4051/2679/2678/9261/91227/241
MF	GO:0019864	IgG binding	10	-0.828237095202775	-2.14649409518196	3.55225721610506e-05	0.000718778430211383	0.000532535528577924	710	tags=100%, list=3%, signal=97%	2214/7369/2210/2212/2207/2217/2213/2209/9103
CC	GO:0016607	nuclear speck	381	0.339553811970507	1.57672484413368	3.68156057838476e-05	0.000742744473360396	0.000550291722865122	3310	tags=29%, list=16%, signal=25%	10286/10929/91603/54801/4869/51138/9939/10933/7486/64318/6428/113246/84324/4116/5511/22938/29883/9775/7341/9879/29107/170506/149628/11193/8559/80196/8926/4338/51503/4707/23360/79882/56339/80145/102157402/51631/6421/140890/9425/10051/9360/9646/23774/85403/4208/10772/7737/9295/6432/26235/51747/10569/22927/57187/2737/9774/6431/5324/11052/9404/5501/143684/79872/55644/64766/10212/57703/5411/468/5356/5…
MF	GO:0030246	carbohydrate binding	252	-0.297119962952311	-1.56493720220694	3.689006935719e-05	0.000742744473360396	0.000550291722865122	3243	tags=27%, list=16%, signal=23%	9902/89790/51266/3848/63827/2203/432/6614/5836/283971/2548/1462/81035/85329/339390/22918/80216/114132/26290/50614/7123/5509/2219/2997/79748/682/2022/4125/29094/433/79660/5211/10960/338339/5351/9993/66005/51267/79623/26253/27036/26270/654346/23601/6888/142683/176/945/6515/3098/3482/4122/2539/3101/10956/226/497190/400709/6403/6402/10423/2584/8972/112398/54583/3965/8778/27180
MF	GO:0009055	electron transfer activity	115	0.444047345856928	1.81933215225412	3.77668320587399e-05	0.000758515037932216	0.000561975971567127	4083	tags=42%, list=20%, signal=34%	7388/4710/128/4717/4697/4718/4725/4708/54205/1347/4724/4694/4698/1337/29796/55967/1353/1349/4711/4700/7386/4707/9249/4716/10975/1327/4701/9377/4709/1528/4695/4715/1329/4702/9167/4726/4729/2110/1340/4723/6834/2230/51022/4712/4714/4722/5860/4728
BP	GO:0050867	positive regulation of cell activation	327	-0.278723665981108	-1.50852874527011	3.8614851877037e-05	0.000773631871926613	0.000573175878024063	2775	tags=26%, list=14%, signal=23%	50943/148022/572/27177/5724/164/972/387/54440/56848/558/8764/825/4878/2150/5590/3594/4179/3485/114609/6363/3601/5914/604/54106/2621/8651/3566/7409/11006/338339/84807/64332/1026/10288/10333/6714/4192/29126/11151/3553/3071/64127/283234/57126/1378/8740/1445/7305/7099/2268/1604/3718/101/6810/120892/8741/10459/6403/55423/4067/3133/683/114548/1050/177/5777/10673/29108/9092/10326/2319/9846/51043/3142/31…
BP	GO:1902622	regulation of neutrophil migration	39	-0.558615254327083	-2.13589398213025	3.91025447222146e-05	0.000781473024325245	0.000578985306996546	3086	tags=56%, list=15%, signal=48%	57118/4354/1906/972/23604/719/114609/6363/3554/4192/3071/64127/3579/101/2529/683/5880/90550/728/4615/27202/391
BP	GO:0032200	telomere organization	125	0.433040096191633	1.78539199819713	4.01821211649412e-05	0.000801075506467648	0.000593508583920804	4381	tags=41%, list=21%, signal=32%	26354/6119/10576/3178/7486/51002/5889/908/641/3320/8550/170506/10575/9937/10111/26272/286053/5981/54386/6118/5111/6950/3184/10694/7013/472/1736/54433/545/55651/79677/5394/10574/3192/3183/2072/4216/546/80119/3181/142/6117/7203/4609/2237/135458/167227/55183/2547/54984/25913
BP	GO:0098543	detection of other organism	20	-0.69094967344982	-2.23434245613654	4.0705096411405e-05	0.000809512628142501	0.000599759560385795	2317	tags=45%, list=11%, signal=40%	7097/4671/58484/7096/10333/64127/8993/7099/3105
BP	GO:0032715	negative regulation of interleukin-6 production	43	-0.537861004183819	-2.10095494998372	4.11206437597254e-05	0.000813045834700066	0.000602377276698114	2775	tags=47%, list=14%, signal=40%	50943/5004/3082/671/54106/2621/51738/11006/3071/11213/91662/1445/79671/7099/408/80149/2629/5777/27202/409
BP	GO:0002703	regulation of leukocyte mediated immunity	213	-0.313829564371956	-1.61767040052856	4.11644080719468e-05	0.000813045834700066	0.000602377276698114	2775	tags=31%, list=14%, signal=27%	50943/148022/339390/5724/164/383/684/54440/56848/4878/2150/100141515/5590/3594/4179/7855/57506/1379/604/3554/5170/3566/3140/7409/11314/11006/100507436/388325/3553/3071/64127/57126/1378/11035/84106/7305/7099/2268/1604/3718/6810/8741/10459/2529/4067/3133/114548/177/5777/6688/3383/5880/201294/9846/2242/2213/3105/7040/6813/634/3965/121260/7454/7133/409
BP	GO:1903556	negative regulation of tumor necrosis factor superfamily cytokine production	59	-0.482725290337986	-2.00712774928817	4.11833667810854e-05	0.000813045834700066	0.000602377276698114	2809	tags=41%, list=14%, signal=35%	9971/140885/4057/50943/5004/671/558/5914/2621/51738/706/29126/64127/11213/945/7099/5987/80149/5777/602/23547/27202/3965/409
BP	GO:0031669	cellular response to nutrient levels	201	-0.323302493873012	-1.6515295679285	4.18775331509259e-05	0.000824743456278187	0.00061104392392677	3901	tags=37%, list=19%, signal=30%	6722/467/2348/8131/53632/1312/10919/2309/4193/9213/51422/9971/8493/1981/490/5164/8648/27158/3934/5610/81631/84446/5571/23334/10991/150094/8678/2350/201163/11152/867/5594/84557/4149/55630/4217/23710/83667/58528/8428/2621/355/3625/3171/23274/96459/7942/1026/11133/10135/26/10533/7421/53349/7391/27072/2752/3920/5595/1611/64121/120892/632/10634/26100/8897/80149/2629/8408/81788/5899/3383/2242/7378/11337
BP	GO:0052126	movement in host environment	170	-0.33789013067198	-1.65989099989578	4.29949496894251e-05	0.000844699810605315	0.000625829381104388	4079	tags=39%, list=20%, signal=32%	7113/7879/325/8519/9074/7293/2838/9213/1948/55065/51652/92421/219931/5091/81559/6614/10475/7726/1642/1514/339390/9798/972/117854/27183/23265/551/558/867/1508/8764/2219/6510/4179/682/2621/4061/3303/3690/79720/6714/3304/5359/23601/5371/81603/7706/53840/1378/1604/9080/3693/9830/5987/290/57617/3383/6404/10410/2934/10581/50848/3678/6737/27243/3965/11060
BP	GO:0006450	regulation of translational fidelity	14	0.776196425550538	2.08540622214974	4.36621238639538e-05	0.000855735442106573	0.000634005566709993	4366	tags=86%, list=21%, signal=67%	27000/79693/55699/57505/6193/344405/92675/23395/112487/6203/51654/80222
BP	GO:0002822	regulation of adaptive immune response based on somatic recombination of immune receptors built from immunoglobulin superfamily domains	158	-0.348971900876706	-1.70701400222624	4.60030392121354e-05	0.000899442554619919	0.00066638771576539	2792	tags=32%, list=14%, signal=28%	338322/50943/339390/383/54440/100141515/84695/5590/3594/4179/7855/6363/1379/604/3554/3566/3140/11006/84807/64332/5585/64170/29126/3553/3071/64127/149041/1378/11035/246778/1604/3718/8741/10459/80149/2529/3133/114548/177/5777/10673/6556/51043/3142/2213/3105/7040/634/121260/7454/7133
BP	GO:0097028	dendritic cell differentiation	46	-0.520378056817369	-2.05865550453727	4.7325958480387e-05	0.000923083719014087	0.000683903210732516	2693	tags=43%, list=13%, signal=38%	2623/558/2150/7226/5971/6363/5657/2621/4853/10288/3516/116071/4067/177/6688/5663/1051/2213/3965/4055
BP	GO:0009595	detection of biotic stimulus	36	-0.571115315335625	-2.13422036322899	4.75710162880276e-05	0.000925638432040901	0.000685795971275843	2317	tags=36%, list=11%, signal=32%	7097/4671/58484/7096/10333/706/64127/8993/7099/5795/5058/114548/3105
MF	GO:1901981	phosphatidylinositol phosphate binding	161	-0.346908699729966	-1.69337116202633	4.81993060198427e-05	0.000935620021638764	0.000693191228102044	2529	tags=26%, list=12%, signal=23%	27071/221472/11152/64333/6840/6548/114609/7429/79685/8301/64411/285180/2314/56288/23400/10677/55041/3759/822/57706/6386/55803/53349/11344/9885/3784/27111/4900/116985/26100/11021/11033/79792/50807/81609/2934/29916/9846/124460/112574/4689/23130
BP	GO:0031123	RNA 3'-end processing	97	0.461600466320271	1.85735559837599	4.88382422304526e-05	0.000945760137131008	0.000700703935129041	4496	tags=43%, list=22%, signal=34%	54931/51010/11340/22916/22828/6227/170506/6741/23283/79882/51574/1479/9646/51692/11052/55520/1736/55197/81608/2091/123169/5394/57508/6832/1477/64895/51585/7884/23404/51728/55339/11051/23248/5393/3028/1478/25896/5433/91746/26024/55149/345630
BP	GO:0050792	regulation of viral process	155	-0.346986825982134	-1.68222606032724	4.98790452991674e-05	0.000963615651327249	0.000713932901512644	5177	tags=45%, list=25%, signal=33%	3669/91543/6041/64135/89870/84875/4599/10107/3428/55223/10346/858/9217/128637/200315/7113/7879/325/8519/9636/4940/27074/4939/51652/6732/5091/4938/81559/5610/10475/7726/1642/4057/339390/972/684/117854/27183/558/27350/2219/51763/57506/103/8638/4061/79720/6590/5359/5371/6772/63901/81603/7706/53840/5586/7538/9830/5987/10318/10410/2934/10581/9582/6737/27243/4851/3965/9683
BP	GO:0045727	positive regulation of translation	124	0.428451493684417	1.76722462040893	5.07151187129195e-05	0.000977440554006245	0.000724175629377381	2245	tags=29%, list=11%, signal=26%	54931/4690/29081/5436/6125/4869/27230/51065/6154/10605/10600/3646/708/79072/9775/84300/170506/22868/56339/65110/29063/51441/6191/54505/3184/22927/113251/7555/26995/56648/8087/55364/6198/65109/10657/6352
BP	GO:0099504	synaptic vesicle cycle	179	-0.328875125485158	-1.64103278511591	5.12198798502203e-05	0.000984829632949497	0.000729650121787499	4205	tags=31%, list=21%, signal=25%	9900/135/57030/8546/93664/10497/10675/54413/9751/5728/594855/28964/9381/27445/2259/1173/60/84446/5337/6623/5028/1861/23396/90019/84961/26052/8773/6854/1759/8301/116443/1020/6844/57706/1785/5575/85439/150/1488/56850/50618/808/6810/120892/8775/84062/2580/57617/5663/6455/6809/80331/8943/2932/8676/5023
BP	GO:0016236	macroautophagy	274	-0.298055607186386	-1.57628798873514	5.13657519899272e-05	0.000985299554719312	0.000729998281982019	3848	tags=34%, list=19%, signal=28%	8131/143187/826/90678/10919/81671/207/3091/401409/51652/92421/2597/4077/10241/339122/140775/81631/26353/550/285973/8678/9554/27183/79643/23265/11152/83933/2773/10013/23339/84557/23710/83667/8878/527/80700/81876/79837/23274/6829/23192/203228/285180/9517/79720/23400/6714/57533/1020/8517/84313/89849/64127/533/10533/64419/27429/9776/8992/535/7249/529/53349/5768/27072/3920/526/5595/5049/65018/9146/120…
BP	GO:0006261	DNA-dependent DNA replication	145	0.414070501122785	1.73953120652505	5.19947357361336e-05	0.000995012466422141	0.000737194478125767	5826	tags=48%, list=29%, signal=35%	5984/91603/7486/64318/54465/641/5813/26271/57697/6742/5985/51053/84268/5557/23595/5001/4172/11232/5981/64710/5980/5111/4176/5422/7013/11169/6419/201973/8317/64863/54962/84296/545/92667/10189/64785/253714/9984/5965/4999/6733/79075/546/79892/54107/55345/6117/8882/58525/10926/2237/91607/4175/84083/5000/9188/5427/10269/10721/5424/9134/144455/8914/5428/348654/63922/5888/990/5558/5983
BP	GO:0030832	regulation of actin filament length	172	-0.334985003975751	-1.64410445716435	5.35795102635591e-05	0.00102292740300828	0.000757876366848759	2569	tags=28%, list=13%, signal=25%	1627/57731/10092/387/345456/54434/57580/2150/6840/7429/23406/29766/6710/85464/23616/90952/832/91663/10163/11078/2314/10677/57175/54961/11151/10602/3071/9948/2017/822/3059/11344/23580/7408/5987/28988/375/10552/10435/3383/10095/2934/29108/5580/10093/2885/7454/3055
BP	GO:0043068	positive regulation of programmed cell death	500	-0.247805519267022	-1.37451607545149	5.38289572556793e-05	0.00102346563868344	0.000758275140111451	3886	tags=28%, list=19%, signal=24%	467/10497/841/65264/338442/1612/51024/3433/2309/1871/207/5913/5728/6477/1545/4763/3684/23787/51588/2896/3593/25803/10018/8648/3934/51147/57118/943/7057/6423/644186/5309/2683/4616/8633/572/150094/23097/383/387/8678/22933/201163/9693/7132/56848/51330/8241/29948/23604/322/317/3620/2150/10013/239/6548/578/4217/2852/23429/666/6789/7805/6788/8878/4332/604/1649/7052/355/27035/1647/3625/4853/96459/1026/4…
BP	GO:0001667	ameboidal-type cell migration	399	-0.263343608947341	-1.43557214861959	5.38599738375433e-05	0.00102346563868344	0.000758275140111451	3629	tags=26%, list=18%, signal=21%	6722/2348/56920/3911/10519/207/84913/5728/2624/10014/1545/348/3091/4763/5646/1948/3315/27286/5216/284/2896/4902/64750/3934/393/57449/7057/79812/9922/1942/7422/85329/1908/51094/2523/1906/387/9475/10487/1950/5339/10013/239/9124/5606/7429/6678/2876/1460/64805/23616/5170/1647/27161/9647/11156/3690/7869/10163/6546/375056/2050/51564/11167/5743/4215/5872/6714/5585/6237/57175/5294/5371/23380/306/2719/558…
BP	GO:0002534	cytokine production involved in inflammatory response	50	-0.505376335811792	-2.0147750743844	5.54554971807918e-05	0.00104887157138682	0.000777098133724701	3518	tags=48%, list=17%, signal=40%	3091/112744/140885/7850/2147/148022/11006/66005/23646/10333/240/64170/64127/8314/7099/1432/63940/80149/4210/215/23765/29108/4615/6774
BP	GO:1900015	regulation of cytokine production involved in inflammatory response	50	-0.505376335811792	-2.0147750743844	5.54554971807918e-05	0.00104887157138682	0.000777098133724701	3518	tags=48%, list=17%, signal=40%	3091/112744/140885/7850/2147/148022/11006/66005/23646/10333/240/64170/64127/8314/7099/1432/63940/80149/4210/215/23765/29108/4615/6774
CC	GO:0001726	ruffle	173	-0.334104568721283	-1.64258558472729	5.61663720451156e-05	0.00105984637854434	0.000785229255201114	2681	tags=29%, list=13%, signal=26%	59341/387/221472/23396/10044/1464/3936/114609/51763/7429/9107/23242/23527/4644/208/83543/3690/64411/91663/10163/388325/1072/660/7168/6714/89846/2017/822/10347/64419/23550/1785/4289/6792/121512/7099/2268/6282/5795/28988/5058/4210/9181/51177/3678/11252/9260/87/10603/7094/7456
BP	GO:0043123	positive regulation of I-kappaB kinase/NF-kappaB signaling	182	-0.327811489812503	-1.65326499616959	5.84272808083057e-05	0.00109779021083493	0.000813341449356967	3228	tags=34%, list=16%, signal=28%	222068/10758/2597/257397/3654/57708/57449/10475/79155/113277/4057/148022/80216/972/387/684/81858/117854/7132/3661/2150/114609/23476/6363/57506/54106/7052/9516/5970/389/4215/10333/843/64170/8517/1893/11040/64127/81603/2280/7706/53840/51246/7099/8743/65018/6398/9830/5987/79594/57161/55072/8837/10783/57153/6737/4615/124583/3965/4055/10616
BP	GO:0030150	protein import into mitochondrial matrix	19	0.714440557757412	2.06813833332733	5.84477903722814e-05	0.00109779021083493	0.000813341449356967	1549	tags=42%, list=8%, signal=39%	29090/131118/9804/54543/10440/140823/134266/100652748
BP	GO:0042554	superoxide anion generation	41	-0.53647153774761	-2.07431660307621	5.92299142991168e-05	0.00110991114231648	0.000822321722528883	2664	tags=44%, list=13%, signal=38%	207/3684/1906/2150/26574/2773/239/27035/2771/57126/4688/7305/2358/1535/5580/7040/4689/653361
BP	GO:0070372	regulation of ERK1 and ERK2 cascade	279	-0.288273000716351	-1.52392475586914	5.99846172734534e-05	0.00112146355888664	0.000830880788864158	3803	tags=29%, list=19%, signal=24%	1846/2633/10251/10519/284340/5728/348/7066/5322/222166/284/2048/6355/140885/2264/414062/6360/11117/59341/5028/23410/972/201163/9693/1230/2150/5590/5609/114609/4035/2852/6363/65268/2621/57053/51231/4853/6464/388325/2771/6714/2047/6237/64170/54550/4835/3553/64127/5154/10636/10347/91662/171389/1445/9314/7099/2358/5595/10419/152007/408/151306/1845/4067/8837/177/5777/673/10318/3383/29108/728/7040/634/…
BP	GO:0032271	regulation of protein polymerization	215	-0.309204035665367	-1.58836810132274	6.06349194610665e-05	0.0011310154862232	0.000837957713350638	2569	tags=23%, list=13%, signal=20%	387/345456/54434/57580/6840/7429/23406/29766/6710/85464/3303/90952/832/91663/10163/11078/2314/3304/10677/57175/54961/11151/10602/3071/2017/822/3059/11344/23580/65018/7408/5987/28988/5058/375/84722/10552/10435/3383/10095/2934/29108/2242/5580/10093/1639/2885/7454/3055
BP	GO:0042987	amyloid precursor protein catabolic process	54	-0.480396416150877	-1.95650978721644	6.16743234606677e-05	0.00114776481779784	0.000850367120434266	3203	tags=44%, list=16%, signal=38%	23385/9001/4915/1942/9475/9619/8728/8301/10313/5970/6653/2931/10347/2280/6667/1191/4067/55851/177/5663/83464/2319/6253/1201
BP	GO:0003018	vascular process in circulatory system	258	-0.297338107861879	-1.5747436376054	6.19705363112263e-05	0.00115063828748121	0.000852496044498166	4228	tags=32%, list=21%, signal=26%	152/2837/135/10999/6865/6543/2296/1636/6536/207/388662/4037/348/5029/81031/284/490/3630/3792/11309/155/59342/6509/6507/219537/8884/7422/1908/28232/10991/654/2643/59341/1906/489/5028/222962/387/9475/5138/551/5339/4878/2150/3269/3274/6510/9732/4035/2852/27134/2876/11156/566/6546/92745/59/5743/6714/7122/9414/6515/6580/6532/150/133/6533/8714/6648/3579/8398/5795/57419/177/80005/3383/2131/7040/634/6573…
MF	GO:0038187	pattern recognition receptor activity	26	-0.620717002140273	-2.14375080749826	6.27595910716682e-05	0.00116262858893953	0.000861379535232629	3364	tags=50%, list=17%, signal=42%	22900/81035/5724/7097/2219/54106/338339/26253/64127/929/8993/7099/51311
BP	GO:0006836	neurotransmitter transport	204	-0.313257828442223	-1.60206647785603	6.31813665123573e-05	0.00116536921895311	0.000863410039754705	4205	tags=31%, list=21%, signal=25%	9900/135/1814/6572/57030/6865/93664/10497/2914/3382/10675/6536/9751/388662/594855/28964/9381/27445/1143/348932/6535/22895/6507/84446/6623/5028/222962/1861/9899/55288/79772/23396/55784/90019/84961/2852/8825/8773/6854/3690/116443/1020/6539/6844/25953/6580/6532/150/1488/6533/808/6810/120892/8775/84062/57617/5663/6809/80331/10211/6813/2932/8676/5023
BP	GO:0006334	nucleosome assembly	53	0.530529926659845	1.92147764512222	6.31947814073659e-05	0.00116536921895311	0.000863410039754705	3454	tags=40%, list=17%, signal=33%	7259/4869/5928/8520/23270/23421/257218/54069/64754/4673/6418/3148/25842/8208/50809/266812/11339/4674/51773/546/387103
BP	GO:0006325	chromatin organization	321	0.34622710010378	1.58791332884502	6.40727721877787e-05	0.00117888089236199	0.000873420699282502	4475	tags=34%, list=22%, signal=27%	7259/5931/11335/121536/64431/4869/6596/5928/57050/81611/85460/8520/1786/3146/132660/9760/10927/51460/86/23270/27000/29915/23421/9324/1810/22893/6605/22890/7913/64710/257218/55193/54069/29028/64754/4673/5925/6418/56916/6304/5934/79366/57343/3148/25842/83989/64863/83852/80205/3151/8208/9682/2186/26039/196528/10467/50809/3192/266812/55213/54799/23411/3183/10771/2625/11339/84181/2146/8850/5253/3065/1…
BP	GO:0070391	response to lipoteichoic acid	10	-0.816141761025084	-2.1151473183447	6.60646608557869e-05	0.00120999363633586	0.000896471810530736	2317	tags=60%, list=11%, signal=53%	7097/114609/5970/929/7099/1432
BP	GO:0071223	cellular response to lipoteichoic acid	10	-0.816141761025084	-2.1151473183447	6.60646608557869e-05	0.00120999363633586	0.000896471810530736	2317	tags=60%, list=11%, signal=53%	7097/114609/5970/929/7099/1432
BP	GO:0002429	immune response-activating cell surface receptor signaling pathway	207	-0.315303759613503	-1.61887173452967	6.63602622836401e-05	0.00120999363633586	0.000896471810530736	2323	tags=26%, list=11%, signal=23%	5594/719/2219/7805/4332/7409/11314/11006/4277/84807/64332/5970/660/581/6714/7462/5359/8517/3071/7917/149041/1378/84106/1445/7305/2358/2268/2357/8398/80149/5795/1845/9473/2207/5058/4067/55072/150372/65125/5777/5663/728/5580/2213/3105/634/27202/25865/3055/10603/11027/10616/2867/5293
BP	GO:0002757	immune response-activating signal transduction	207	-0.315303759613503	-1.61887173452967	6.63602622836401e-05	0.00120999363633586	0.000896471810530736	2323	tags=26%, list=11%, signal=23%	5594/719/2219/7805/4332/7409/11314/11006/4277/84807/64332/5970/660/581/6714/7462/5359/8517/3071/7917/149041/1378/84106/1445/7305/2358/2268/2357/8398/80149/5795/1845/9473/2207/5058/4067/55072/150372/65125/5777/5663/728/5580/2213/3105/634/27202/25865/3055/10603/11027/10616/2867/5293
MF	GO:0030695	GTPase regulator activity	461	-0.25028812544169	-1.38154563756944	6.78668466612784e-05	0.00123192750292978	0.000912722386159334	3580	tags=26%, list=18%, signal=22%	28964/27147/4763/50619/9098/27352/259173/55114/10900/140885/57105/6002/2874/83478/115703/51256/79735/393/6655/140775/57449/23096/5909/9922/9610/2873/51291/23102/5866/55633/2664/23263/10188/132864/201163/9693/266747/221472/1950/57589/64333/10044/57580/64744/389541/414059/9515/9744/9815/9732/221002/83667/26130/25771/5877/51195/64805/23616/395/23527/7409/96459/64411/126006/203228/57568/57186/57533/3…
MF	GO:0060589	nucleoside-triphosphatase regulator activity	461	-0.25028812544169	-1.38154563756944	6.78668466612784e-05	0.00123192750292978	0.000912722386159334	3580	tags=26%, list=18%, signal=22%	28964/27147/4763/50619/9098/27352/259173/55114/10900/140885/57105/6002/2874/83478/115703/51256/79735/393/6655/140775/57449/23096/5909/9922/9610/2873/51291/23102/5866/55633/2664/23263/10188/132864/201163/9693/266747/221472/1950/57589/64333/10044/57580/64744/389541/414059/9515/9744/9815/9732/221002/83667/26130/25771/5877/51195/64805/23616/395/23527/7409/96459/64411/126006/203228/57568/57186/57533/3…
BP	GO:0048871	multicellular organismal homeostasis	493	-0.249979247013383	-1.39835216150035	7.06194643603103e-05	0.00127903199513294	0.000947621618801062	4926	tags=32%, list=24%, signal=25%	83700/5618/51599/3397/1579/5950/2651/6850/284266/760/5304/3694/482/43/6005/242/2810/642658/3060/3209/286204/340146/537/729230/3845/4583/6868/51052/2296/6794/64641/1734/9455/59344/7031/6722/4585/1435/7032/3297/216/4858/23090/2624/4763/3315/284/1981/5020/64081/84283/94137/5733/3934/64072/3848/1080/155/4938/60/23373/323/284207/23418/7422/4057/9476/51094/654/2623/59341/8529/25937/83401/6337/5027/5444…
BP	GO:0034502	protein localization to chromosome	81	0.481385719186313	1.88791892743047	7.32644442196232e-05	0.00132398151536308	0.000980924254925021	4422	tags=43%, list=22%, signal=34%	4436/26354/55166/10576/908/91272/79003/10575/54908/5885/54386/9184/6118/55055/5925/6950/10694/7013/1736/545/10403/84515/9735/10574/27085/2146/546/6117/7203/51535/283489/80124/54984/25913/9183
CC	GO:0005758	mitochondrial intermembrane space	80	0.467496534277578	1.83042068336538	7.34629928489446e-05	0.00132461938661408	0.00098139684715865	3131	tags=39%, list=15%, signal=33%	100272147/4725/1371/54205/26520/23568/6647/26521/51499/51287/84300/25996/2628/51142/221154/388753/64083/824/26235/26515/10063/9131/79145/11315/10456/4702/4976/1678/90639/1841/204
CC	GO:0032040	small-subunit processome	29	0.636501590497098	2.02346159352944	7.36453551891078e-05	0.001324963219522	0.000981651589415322	5727	tags=72%, list=28%, signal=52%	25983/57050/6201/51602/11103/10885/51096/2091/51077/79954/134430/27340/10436/25879/55813/345630/10528/55127/5822/84294/8602
BP	GO:0033674	positive regulation of kinase activity	452	-0.253184108824008	-1.39392627435469	7.39547970126213e-05	0.00132635640905277	0.000982683789175351	2973	tags=23%, list=15%, signal=20%	7057/4915/51719/1942/7422/1908/4057/5571/9802/2147/6886/572/1616/1906/972/387/79092/9693/221472/1950/558/5590/8543/2051/4217/5609/114609/7855/5606/896/3480/6363/92335/6789/6788/1742/54106/80174/2621/8651/64805/5170/51738/9344/566/11314/3690/4593/7039/1026/128344/2050/10333/6714/2047/1857/1020/3553/3071/5294/9770/64127/5154/54757/4739/11035/1445/150/7099/2358/2268/65018/1191/2011/23533/3570/57091/…
BP	GO:0051701	biological process involved in interaction with host	196	-0.314873944294004	-1.59908029462562	7.40497231083194e-05	0.00132635640905277	0.000982683789175351	4079	tags=38%, list=20%, signal=31%	7113/7879/325/8519/9074/7293/2838/9213/1948/55065/51652/92421/219931/5091/81559/6614/10475/7726/1642/1514/339390/79228/9798/972/117854/27183/23265/551/558/867/1508/8764/2219/6510/4179/6256/682/2621/4061/3303/3690/79720/7919/6714/3304/5359/23601/5371/10533/81603/7706/8993/53840/1378/1604/9080/3693/9830/5987/290/8408/57617/10318/3383/6404/10410/2934/8563/10581/50848/3678/6737/27243/3965/11060
MF	GO:0032396	inhibitory MHC class I receptor activity	11	-0.791080419283504	-2.0959486141162	7.4400261385333e-05	0.00132789138468199	0.000983821036793956	2940	tags=82%, list=14%, signal=70%	11026/10990/10288/79168/11025/23547/11024/353514/11027
BP	GO:0043087	regulation of GTPase activity	324	-0.271944590683679	-1.47329125918723	7.44627286209398e-05	0.00132789138468199	0.000983821036793956	3377	tags=25%, list=17%, signal=21%	6355/27352/57326/83478/51256/79735/414062/23654/4915/6360/5909/9922/51291/23102/55633/3987/132864/201163/9693/221472/57589/64333/202243/57580/2150/54959/414059/6363/26130/25771/604/5657/7052/23616/395/8301/7409/208/64411/375790/57568/57186/57533/1857/11138/89846/5365/26000/23380/10636/57706/81846/4739/6792/10154/81565/55357/7249/55803/121512/10507/30851/6494/408/120892/116985/11033/65125/23216/57…
BP	GO:0010256	endomembrane system organization	484	-0.25381134808616	-1.4145982398764	7.60261896800425e-05	0.00134746848353865	0.000998325507503501	4419	tags=31%, list=22%, signal=25%	8938/85377/9217/5104/137886/128637/9144/3801/10458/2647/399687/80346/8546/51062/7879/80115/51160/26509/5347/2348/143187/2801/389668/343702/55353/5552/81671/207/5728/594855/9381/51398/65055/388552/64598/23399/51652/259173/26276/92421/222068/246777/55831/339122/745/338440/57048/23418/51112/389610/116238/4000/50636/9798/23136/1861/23207/5027/22933/11018/26092/9002/9554/2350/27183/79643/6449/146456/5…
CC	GO:0098793	presynapse	484	-0.253923094572421	-1.41522105041647	7.60261896800425e-05	0.00134746848353865	0.000998325507503501	4250	tags=27%, list=21%, signal=22%	9144/152/9900/135/6572/10458/645/57030/3747/6543/93664/80863/4218/27255/10497/2002/1395/143187/2914/8497/3382/6536/54413/9751/388662/594855/28964/5142/9381/27445/5024/1948/2048/490/5020/9230/23385/1173/9001/22895/60/794/4915/9922/84446/10567/6623/5028/84932/127262/26503/203190/222962/1861/9899/1258/9554/5138/6449/79772/23396/2899/55784/90019/322/84961/8877/26052/2852/1183/8825/23312/1742/8500/877…
BP	GO:0001959	regulation of cytokine-mediated signaling pathway	130	-0.365592141738176	-1.74546295738826	7.60587337269783e-05	0.00134746848353865	0.000998325507503501	4427	tags=45%, list=22%, signal=36%	3263/837/54625/6868/342979/841/9636/1435/8996/3551/4940/3091/284/51588/22900/7850/2874/8904/3654/4938/56928/6586/1906/6773/383/972/81858/117854/10062/558/3661/2150/8877/7805/3665/57506/103/83643/3554/2621/8651/3303/11277/81030/3304/1893/11213/10554/84166/83666/146722/11240/79594/10555/5777/29108/7376/3557/260434
BP	GO:0032508	DNA duplex unwinding	78	0.487240128578944	1.9077545257459	7.84803428119588e-05	0.00138734096203973	0.001027866615753	3199	tags=36%, list=16%, signal=30%	5984/4331/7486/641/5813/57697/301/6742/113510/2963/5985/170506/1653/10111/4172/56916/4176/80205/25788/84515/6832/84181/10146/5965/23064/79075/546/80119
CC	GO:0120114	Sm-like protein family complex	52	0.530613590193216	1.91378701648614	7.97343585580803e-05	0.0014064447507397	0.00104202041584713	2534	tags=38%, list=12%, signal=34%	11171/79833/1207/55015/51639/6606/8559/27336/11218/51574/96764/51631/10713/10907/51747/10569/8487/55692/10946/10614
BP	GO:0043484	regulation of RNA splicing	143	0.409137286949983	1.72121831634851	8.18564049211524e-05	0.00144074375169247	0.00106743219204179	5850	tags=46%, list=29%, signal=33%	4869/3178/6207/9939/6428/708/4116/10137/22938/6434/58155/51574/10772/79026/6432/22927/6431/7072/83989/10150/64863/8087/5295/57703/57396/10657/3185/23076/27339/4154/1195/79066/3192/4691/27316/10179/9584/1655/6426/23064/6733/284695/3190/3187/8882/22827/10284/57716/91746/10181/10922/10656/54033/135295/494115/6430/58517/3189/5725/5935/84081/389677/6427/4654/1198/54407
BP	GO:0031334	positive regulation of protein-containing complex assembly	220	-0.30359390470471	-1.57070229167307	8.25522206135923e-05	0.00144841396209032	0.00107311497184824	2154	tags=21%, list=11%, signal=19%	578/3936/114609/7429/64805/3303/96459/10163/389/581/10333/6714/3304/19/54552/57175/11151/10602/3071/2017/7099/23580/65018/81857/1191/7408/5987/5058/375/84722/50807/10552/10435/3383/10095/2934/29108/7376/2242/7040/4615/10093/1639/2885/7454/3055/2932
BP	GO:1901214	regulation of neuron death	305	-0.280689620575362	-1.51004848570397	8.26492068582473e-05	0.00144841396209032	0.00107311497184824	3941	tags=30%, list=19%, signal=24%	1271/27023/2002/841/2914/1435/51024/3297/2309/3134/207/64802/5913/348/3091/4763/3684/1948/284/1981/2896/10018/712/3934/445329/2353/4915/5309/10525/572/1616/6623/387/54434/79625/558/867/353116/10936/4217/4035/7226/666/3632/1649/5170/8301/155061/4170/4671/581/10333/23400/4192/2047/1020/6653/8517/11151/4835/997/2931/10533/27429/2895/2539/7305/7099/65018/1191/6648/842/101/408/120892/2629/4296/5663/10…
CC	GO:0005657	replication fork	56	0.530865718523449	1.94432320885796	8.30770486052307e-05	0.0014527740784113	0.00107634533707911	4347	tags=46%, list=21%, signal=37%	5984/6119/7486/5889/54465/641/1786/5985/5557/4172/5981/6118/56916/5111/5422/11169/201973/54962/253714/80119/56852/6117/1111/5429/84083/9031
BP	GO:0071428	rRNA-containing ribonucleoprotein complex export from nucleus	15	0.743849943943033	2.04749317672982	8.43643292741806e-05	0.00147211218866818	0.00109067274359897	4121	tags=87%, list=20%, signal=69%	4869/6059/84946/5901/23212/55781/4927/7514/51068/55153/6209/55341/7248
BP	GO:1902903	regulation of supramolecular fiber organization	353	-0.265469068009902	-1.44480881384337	8.70931324889942e-05	0.00151433993439183	0.00112195884505167	2690	tags=22%, list=13%, signal=20%	11117/59341/1906/387/345456/9475/54434/6314/57580/2150/10013/6840/6548/51763/7429/23406/29766/2876/6710/8500/85464/23616/395/29109/3303/9647/150356/79709/90952/832/91663/10163/30008/203228/11078/2314/7168/389/3304/10677/57175/54961/11151/10602/3071/9948/10300/2017/822/3059/11344/55201/1613/5829/23580/1191/7408/116985/5987/28988/5058/375/84722/10552/10435/3383/5663/10095/2934/29108/50848/9181/2242…
BP	GO:0045088	regulation of innate immune response	202	-0.315723973497247	-1.60867314820242	8.71575979000477e-05	0.00151433993439183	0.00112195884505167	2647	tags=30%, list=13%, signal=27%	6773/164/383/117854/10062/3661/2219/114609/3665/57506/103/4332/8651/7409/100507436/10084/58484/11277/9447/81030/6714/10906/64170/5359/55122/64127/11213/84166/1378/83666/79671/7305/7099/2358/2268/3430/710/101/79594/5058/4067/3133/5777/51311/6688/84282/29108/7376/2213/6737/3105/634/3965/3659/9683/121260/3055/11027/2867/409/653361
CC	GO:0016282	eukaryotic 43S preinitiation complex	16	0.73960750811735	2.06616959647266	8.80124816924044e-05	0.00152592580438498	0.00113054269668314	3602	tags=56%, list=18%, signal=46%	3646/10480/8669/8667/54505/8661/10209/8668/8665
BP	GO:0000154	rRNA modification	30	0.618461307030175	2.00498321935216	8.93301597905707e-05	0.00154546890520403	0.00114502197859712	2908	tags=47%, list=14%, signal=40%	51504/64216/29081/27292/29063/1736/54433/2091/196074/55651/79066/117246/27079/10436
BP	GO:0002886	regulation of myeloid leukocyte mediated immunity	55	-0.479430872264645	-1.95704792249188	9.24178413816302e-05	0.00159548588291606	0.00118207904172562	2760	tags=51%, list=14%, signal=44%	2624/3684/6372/148022/5724/383/56848/4878/2150/57506/5170/3566/11314/57126/84106/7305/2268/6810/4067/3133/6688/5880/201294/9846/2242/2213/6813/3965
CC	GO:0005643	nuclear pore	76	0.48390631958401	1.87815694700983	9.29284787277457e-05	0.00160089527897437	0.00118608680749616	4655	tags=43%, list=23%, signal=34%	3839/53371/129401/1070/57122/56943/84220/7341/29107/55795/55706/23279/5901/64328/4927/56648/79023/55916/9972/9631/23039/10527/3843/9284/23165/1069/729540/348995/5903/7175/4085/55746/11260
BP	GO:0006959	humoral immune response	220	-0.302037497554806	-1.56264991565614	9.39947515684004e-05	0.00161449851465117	0.00119616530456428	3226	tags=25%, list=16%, signal=22%	10758/2597/712/5197/3848/11326/727/6372/55061/3467/966/117285/4057/2147/5266/5473/5452/713/2920/2219/4179/1379/5657/4589/4853/566/51279/5196/7942/717/714/6590/3516/240/715/7030/3553/2919/64127/8993/629/1378/1604/1191/710/8398/54210/5199/3133/683/5777/6556/602/2213/3105/4851
CC	GO:0035578	azurophil granule lumen	84	-0.420211572750109	-1.85661500873122	9.41160706716789e-05	0.00161449851465117	0.00119616530456428	3878	tags=46%, list=19%, signal=38%	203068/9588/1991/5611/2896/2799/10577/29952/5005/9798/93100/383/10487/671/8635/1727/5594/23593/4353/410/4125/4332/5657/566/10383/25801/6386/58485/2512/54472/2760/2588/11240/3614/29108/201294/5580/2717/5476
BP	GO:0002698	negative regulation of immune effector process	110	-0.375783770360582	-1.74894512639761	9.45645862283181e-05	0.00161549432190949	0.00119690308789553	3837	tags=39%, list=19%, signal=32%	2294/3106/3134/284/2896/3630/11326/55061/966/50943/339390/383/684/84695/4179/1379/604/3566/11314/11006/100507436/7009/3071/64127/11213/149041/8993/1378/1604/3718/710/80149/3133/5777/6688/51043/3142/2213/3105/7040/634/3965/409
BP	GO:2000116	regulation of cysteine-type endopeptidase activity	222	-0.298260057977287	-1.54247438024717	9.45723198061386e-05	0.00161549432190949	0.00119690308789553	3764	tags=34%, list=18%, signal=28%	8996/1612/51024/3297/112401/4193/207/27074/23787/22900/10018/83596/7057/6423/7422/4057/572/444/3082/489/387/551/317/239/578/4217/2852/7429/666/2537/7805/2876/358/2621/355/22861/9647/96459/4671/58484/5894/9447/5743/581/2903/843/6714/64170/1032/5371/5698/27429/91662/8740/171389/9314/1611/8743/842/408/4318/5447/79594/4210/8837/114548/27141/2934/29108/64780/1509/3965/5329/6195/5023/409
BP	GO:0016032	viral process	394	-0.263371607719426	-1.44003829526048	9.54318366634724e-05	0.00162675193841894	0.00120524373990511	3528	tags=29%, list=17%, signal=25%	27074/348/1948/11253/55065/4939/6355/51652/92421/219931/6732/5091/10241/4938/339122/22879/81559/6614/5610/10475/7726/1642/4057/1514/339390/9798/972/9475/684/117854/27183/79643/551/558/1508/8764/27350/1105/2219/6510/4179/51763/6256/682/6487/3665/57506/103/5119/2621/27090/8638/4061/3303/81876/5297/3690/6483/79720/1072/9189/6590/3304/5359/23601/9150/5371/6772/89849/256435/63901/10533/81603/7706/5384…
BP	GO:0021782	glial cell development	110	-0.37558216472493	-1.74800682830776	9.57540622936514e-05	0.00162754774213931	0.00120583334267706	4204	tags=36%, list=21%, signal=29%	135/3845/118738/10810/10675/388585/207/5728/4763/2896/375387/9331/712/23385/745/4915/6497/10319/22933/9968/2068/5339/7097/83933/3913/4035/208/79628/56288/4192/1020/7099/2358/1191/4067/177/5663/9334/728/3611
BP	GO:0099024	plasma membrane invagination	63	-0.461577967615264	-1.93676332748791	9.58796919820793e-05	0.00162754774213931	0.00120583334267706	3808	tags=38%, list=19%, signal=31%	389668/343702/2624/3684/7057/389610/387/8678/2150/23616/11314/51411/19/3071/10347/55113/375/11031/5880/2934/2213/2209/112574/391
BP	GO:0042982	amyloid precursor protein metabolic process	71	-0.44083288840477	-1.91191741081209	9.85710517570149e-05	0.00166723171613034	0.00123523478987849	3203	tags=42%, list=16%, signal=36%	23385/9001/4915/1942/9445/9911/9475/26574/5653/9619/8728/8301/27161/10313/5970/6653/54550/2931/10347/2280/6667/1191/4067/55851/177/5663/83464/2319/6253/1201
BP	GO:0002437	inflammatory response to antigenic stimulus	66	-0.461226366947762	-1.94505320074569	9.86284475896676e-05	0.00166723171613034	0.00123523478987849	1974	tags=32%, list=10%, signal=29%	2876/4853/11277/6714/3516/64127/171389/1432/2268/3579/5045/2529/4067/3133/3383/2131/2213/23135/3557/4851/3055
MF	GO:1902936	phosphatidylinositol bisphosphate binding	99	-0.390886031260139	-1.7748461786451	9.93224916024526e-05	0.0016754733822501	0.0012413409553378	4477	tags=37%, list=22%, signal=29%	57158/64005/5333/8416/284110/90203/55353/5216/51652/219931/22895/11152/6840/6548/114609/7429/8301/2314/56288/23400/10677/3759/822/6386/55803/11344/9885/3784/27111/26100/11021/11033/79792/50807/2934/124460/112574
BP	GO:0016045	detection of bacterium	17	-0.698480138256498	-2.15726952946079	0.000100482718587547	0.00169152858634722	0.00125323609052955	2317	tags=53%, list=11%, signal=47%	3106/7097/4671/58484/7096/10333/64127/8993/3105
BP	GO:0002455	humoral immune response mediated by circulating immunoglobulin	49	-0.504289020283593	-2.01126937682381	0.000107225178688843	0.00180129420265274	0.00133456030400345	3204	tags=47%, list=16%, signal=40%	718/5788/3263/4049/325/712/727/55061/713/4179/1379/51279/717/714/715/64127/1378/1604/1191/710/5777/602/2213
BP	GO:0000054	ribosomal subunit export from nucleus	14	0.758308369780738	2.0373463991764	0.000109186973175818	0.00182668680484245	0.00135337342117655	3778	tags=86%, list=19%, signal=70%	4869/6059/84946/5901/23212/55781/4927/7514/51068/55153/6209/55341
BP	GO:0033750	ribosome localization	14	0.758308369780738	2.0373463991764	0.000109186973175818	0.00182668680484245	0.00135337342117655	3778	tags=86%, list=19%, signal=70%	4869/6059/84946/5901/23212/55781/4927/7514/51068/55153/6209/55341
BP	GO:0031663	lipopolysaccharide-mediated signaling pathway	59	-0.458626888602114	-1.9069287918155	0.000111819396273199	0.00186687773942538	0.00138315047025393	3629	tags=44%, list=18%, signal=36%	207/22900/3654/4057/148022/654/5724/671/3661/5594/7097/7001/388325/3553/929/7099/5595/1432/1604/10221/4067/6688/7040/4615/3055/11027
BP	GO:0032720	negative regulation of tumor necrosis factor production	57	-0.467013250648733	-1.91643690779799	0.000114445729442301	0.00190680215337747	0.00141273005694365	2775	tags=39%, list=14%, signal=33%	9971/140885/50943/5004/671/558/5914/2621/51738/706/64127/11213/945/7099/5987/80149/5777/602/23547/27202/3965/409
BP	GO:0002673	regulation of acute inflammatory response	45	-0.5006724933064	-1.96681991856676	0.000116086569669561	0.00193017710307135	0.00143004831618392	2349	tags=31%, list=12%, signal=28%	2161/25807/5743/3553/5294/101/2865/2529/3133/241/114548/5008/2213/2867
BP	GO:0000463	maturation of LSU-rRNA from tricistronic rRNA transcript (SSU-rRNA, 5.8S rRNA, LSU-rRNA)	15	0.73586862203573	2.02552409240098	0.000120068712464527	0.00199230579332756	0.00147607882226868	1595	tags=60%, list=8%, signal=55%	9326/6129/11224/84154/23560/8886/55759/84365/54680
BP	GO:0001933	negative regulation of protein phosphorylation	312	-0.275243011920665	-1.47830892474222	0.000120974402878378	0.00200323735705134	0.00148417790513086	3769	tags=33%, list=18%, signal=27%	5753/10251/10519/207/5728/51422/348/4763/3315/5611/284/1981/2048/10114/140885/79007/140775/6423/10106/64793/4616/3082/11117/5577/25937/56940/5518/22933/79643/867/3087/5339/4878/5590/5470/578/51763/4035/124790/2022/51085/103/8651/5170/1647/9043/9647/5573/199731/23770/11314/11006/91663/1026/6546/203228/79705/56288/581/10217/2776/5585/6653/1032/3553/84313/9770/11213/80279/10636/138429/91662/58190/55…
BP	GO:0031532	actin cytoskeleton reorganization	106	-0.388217036059622	-1.79946663372376	0.000121571791595093	0.00200902956619671	0.00148846929317092	2681	tags=29%, list=13%, signal=26%	59341/387/5339/7226/64098/4853/90952/6464/2549/4192/1020/2017/396/4739/4289/3059/1613/79778/57091/116985/29780/84062/5058/26037/2934/90550/54828/50848/2242/2885/3055
BP	GO:0071375	cellular response to peptide hormone stimulus	279	-0.282314603027635	-1.49242631612423	0.000124829219475575	0.00205866724964394	0.00152524534108902	3684	tags=29%, list=18%, signal=24%	3297/1394/4193/207/10768/5728/10014/490/3630/197/89766/2688/5164/57105/1442/140710/51094/1906/383/677/9475/132864/55625/80339/5590/6548/4149/51763/2852/4790/896/3480/8651/5170/51738/4644/3625/208/79837/6464/2549/5970/64397/2771/5872/6714/2887/6653/79746/5315/3553/23038/6772/6844/2931/81565/7249/1445/7391/2101/5829/6667/3718/2865/632/1535/5447/2529/5058/4067/8837/11031/51043/5580/9021/6776/634/288…
BP	GO:0033617	mitochondrial cytochrome c oxidase assembly	21	0.671918210574003	1.98272279654141	0.000125772113844818	0.00207001000352302	0.00153364907049803	1972	tags=52%, list=10%, signal=47%	29090/116228/84987/51241/100303755/493753/79072/51287/389203/100131801/10063
BP	GO:0006123	mitochondrial electron transport, cytochrome c to oxygen	16	0.732430333087096	2.04611942030041	0.000127401014605152	0.00209257455972916	0.00155036691755811	2638	tags=56%, list=13%, signal=49%	1345/1350/54205/1347/1337/1327/9377/1329/9167
CC	GO:0031461	cullin-RING ubiquitin ligase complex	162	0.394842980269533	1.68688142995194	0.000129110146543936	0.00211265031511402	0.00156524083774843	4119	tags=33%, list=20%, signal=27%	89890/10393/27101/55958/26260/80067/55031/51185/55294/9978/8065/23588/23291/246184/26272/27252/1164/119504/26249/29945/51433/51529/54800/1163/84541/114907/6500/55070/150684/26235/8881/54876/83892/55975/5356/8452/57542/10238/57643/10116/25879/64682/10513/26224/122773/26259/10016/11146/8451/55832/64410/899/283807/8453
BP	GO:0071900	regulation of protein serine/threonine kinase activity	345	-0.269652125087747	-1.45958707938918	0.000129144017290677	0.00211265031511402	0.00156524083774843	4118	tags=32%, list=20%, signal=26%	6868/1029/652/4916/54923/6543/5347/11329/53632/10251/10519/22924/2322/207/255324/1991/5728/51422/348/4763/57551/10114/2688/901/3654/60/7057/6423/51719/7422/1908/4057/5571/9802/1906/5577/387/9693/221472/1950/3087/4878/5470/4217/5609/7855/51763/896/6363/92335/6789/124790/83667/6788/54106/80174/1647/27013/5573/11314/7039/1026/6546/7148/10333/6714/1857/6653/1032/3553/5294/64127/5154/11213/80279/10636…
BP	GO:0008535	respiratory chain complex IV assembly	24	0.665064652702476	2.02541413941045	0.000130986482526186	0.00213847951552811	0.00158437742604479	1972	tags=50%, list=10%, signal=45%	29090/116228/84987/51241/100303755/493753/79072/51287/389203/100131801/388753/10063
BP	GO:0032692	negative regulation of interleukin-1 production	34	-0.567041026965069	-2.10159815965013	0.000131258984038489	0.00213862529415321	0.00158448543192519	3580	tags=47%, list=18%, signal=39%	28964/22900/1992/7850/2621/51738/11006/5371/945/80772/91662/80149/4210/114548/634/409
BP	GO:2000379	positive regulation of reactive oxygen species metabolic process	70	-0.423530034184097	-1.82056866531858	0.000134003774510766	0.00217897119515101	0.00161437729402169	3680	tags=37%, list=18%, signal=31%	2309/3684/3934/51181/7057/2147/2150/2773/1647/1026/2771/10333/706/4835/57126/11035/7305/7099/2358/1432/6648/1535/80149/5580/7040/2885
BP	GO:0043547	positive regulation of GTPase activity	235	-0.299920660283296	-1.56464752480331	0.000137961918858258	0.00223884601923181	0.00165873793389371	3517	tags=28%, list=17%, signal=23%	4763/9098/6355/27352/83478/51256/79735/414062/6360/5909/9922/51291/23102/55633/3987/201163/9693/57589/202243/57580/2150/54959/414059/6363/25771/5657/7052/23616/395/8301/7409/208/64411/375790/57568/57186/57533/1857/11138/26000/23380/10636/57706/4739/6792/81565/55357/7249/55803/10507/30851/6494/116985/11033/23216/57139/50807/3383/26037/54828/50848/112574/201176/391/2932
BP	GO:0002286	T cell activation involved in immune response	109	-0.379936305337492	-1.76147382484053	0.000141688366424852	0.00229472935163921	0.00170014131873585	2775	tags=34%, list=14%, signal=29%	50943/538/972/2150/84695/5590/3594/4179/3936/5971/6363/5914/604/3566/84807/64332/4192/54518/3071/149041/246778/3718/3570/80149/2207/114548/3383/6556/5663/602/51043/3142/2213/634/3965/64218/6774
BP	GO:0071800	podosome assembly	18	-0.674111513880529	-2.10757727800835	0.000144961734552196	0.00234306676126796	0.00173595400718723	2569	tags=50%, list=13%, signal=44%	64147/387/3936/51411/6714/28988/50807/2934/3055
BP	GO:0000819	sister chromatid segregation	186	0.370922982217194	1.61180106440763	0.000146019239783282	0.00235045183741053	0.00174142553396359	5825	tags=44%, list=29%, signal=32%	7155/5889/91272/26271/55294/114799/79003/55795/246184/54908/286053/5885/29945/23310/51115/51433/5901/6421/51529/23212/10051/3619/9184/64105/10270/55055/5925/55781/29127/1060/80218/472/8881/9525/8452/10403/10464/11331/54892/9735/3192/10274/9126/23047/64682/27436/64940/79075/546/79892/83540/2237/283489/51451/10592/54984/9183/7175/129563/79980/23244/4085/9319/8697/90417/9918/10615/23636/7272/24137/9…
BP	GO:0044409	entry into host	146	-0.342417565356783	-1.66221795766384	0.000146131749493092	0.00235045183741053	0.00174142553396359	4079	tags=39%, list=20%, signal=31%	7113/325/8519/9074/7293/2838/9213/1948/55065/219931/81559/6614/10475/7726/1514/339390/972/117854/23265/551/558/867/1508/8764/2219/6510/4179/682/2621/4061/3303/3690/6714/3304/5359/23601/81603/7706/53840/1378/1604/9080/3693/9830/5987/290/57617/3383/6404/10410/2934/10581/50848/3678/6737/3965/11060
BP	GO:0031349	positive regulation of defense response	253	-0.291731746710587	-1.53608490569096	0.000146287672897747	0.00235045183741053	0.00174142553396359	2681	tags=26%, list=13%, signal=23%	59341/23097/164/383/117854/5138/7132/3661/4878/7097/2150/2219/114609/3665/57506/4332/54106/7052/7409/64332/10084/58484/9447/81030/5743/6714/4192/64170/5359/3553/5294/55122/64127/5603/91662/84166/83666/7305/7099/2358/5595/400709/3430/101/120892/2865/63940/1535/5058/4067/3133/241/1050/51311/6688/23765/10318/1051/29108/5008/4814/353514/121260/3055/11027/2867
CC	GO:0070382	exocytic vesicle	214	-0.296441341611251	-1.5269209873664	0.000147164402041339	0.00235986552996725	0.00174840004172683	3957	tags=29%, list=19%, signal=24%	80863/4218/10497/143187/3382/6536/388662/594855/5142/9381/490/9230/23385/9001/22895/9922/84446/5866/10567/127262/26503/203190/1861/9899/9554/6449/79772/94120/55784/90019/1183/23312/1742/9341/6854/1759/8301/23095/54732/5872/2903/6844/57799/10228/81565/4311/85439/808/6810/120892/84062/11021/27185/5663/201294/6809/9545/79641/9114/80331/8677/1201/8676
BP	GO:0006401	RNA catabolic process	247	0.352866265919251	1.57653792451248	0.000152111102814903	0.00243437768883654	0.00180360533203761	4477	tags=36%, list=22%, signal=29%	5436/4869/10949/9939/55629/10605/10236/51010/11340/3646/22916/4116/5511/201626/29883/79072/60493/51538/55596/9652/9775/7188/51808/81892/170506/55795/22868/146857/8559/6741/9698/79882/56339/65110/4670/51441/10492/23708/57472/4292/90806/79621/27044/29102/3184/79899/472/26135/1736/8087/57690/54888/65109/10128/5394/79066/6832/246175/3192/8148/23404/3183/5578/79675/10179/246243/196513/1787/1655/27327/…
MF	GO:0048029	monosaccharide binding	69	-0.43527802990302	-1.86360452277475	0.000158643951931411	0.00253393115348714	0.00187736346763425	3032	tags=36%, list=15%, signal=31%	2203/5836/81035/339390/80216/2997/79748/682/2022/5211/10960/338339/5351/6888/6515/3098/3482/2539/3101/226/6403/2584/112398/54583/3965
BP	GO:0065002	intracellular protein transmembrane transport	50	0.531887772820508	1.91068829174636	0.00016890493172663	0.00269252380359504	0.0019948631270619	3363	tags=42%, list=16%, signal=35%	29090/131118/10952/9804/54543/23480/10440/140823/134266/9847/5194/23471/11231/5189/100652748/5193/9131/3329/29103/9697/83752
BP	GO:0051051	negative regulation of transport	407	-0.252387015403286	-1.38272821641876	0.000170339872409378	0.00271007397005823	0.00200786586445812	3765	tags=28%, list=18%, signal=23%	7032/1312/90678/51024/8501/6536/1394/3134/207/5728/254263/348/284/2048/3593/3630/5020/140885/7327/5733/3792/4987/65266/7057/10105/51719/338440/538/2664/1906/8529/5028/338692/972/2859/3418/684/10062/1950/7132/79772/131177/9478/7097/51763/4790/65268/4043/8399/1742/54106/5657/9341/283518/64805/8301/5211/51738/3625/208/9647/11314/3690/124935/80223/23630/10288/2771/5743/5359/7009/415116/2887/1020/1265…
MF	GO:0000400	four-way junction DNA binding	17	0.701369784738868	1.98945931899695	0.00017238847741153	0.00273729961979873	0.0020280370676635	1725	tags=47%, list=8%, signal=43%	4436/7486/5889/641/57697/3146/7528/3148
MF	GO:0003899	DNA-directed 5'-3' RNA polymerase activity	34	0.584837066158205	1.95115478177246	0.000175498817950192	0.00278124493915597	0.00206059570171371	4541	tags=50%, list=22%, signal=39%	5436/55718/9412/5557/11128/5440/84172/201973/64425/51728/5431/5441/5438/10622/10621/5433/25885
BP	GO:0006839	mitochondrial transport	223	0.356983645028778	1.58083645465777	0.00017803009176615	0.0028114339023628	0.00208296239331551	2856	tags=28%, list=14%, signal=24%	8604/29090/56947/401505/131118/81034/26520/51660/9804/54543/9141/10440/3320/26521/81853/664/2729/196294/140823/59286/55294/134266/7417/10651/23456/29957/10449/23409/292/55186/221154/10425/100652748/1459/57380/29074/3002/26515/22/64116/10165/130916/51522/9131/10055/54332/3308/8034/94081/5250/84275/25874/3329/10456/5562/286097/4976/10939/1678/253512/29103/2139
MF	GO:0003684	damaged DNA binding	66	0.495066870776133	1.87560711165545	0.000178096749545783	0.0028114339023628	0.00208296239331551	5068	tags=48%, list=25%, signal=37%	4436/6119/7486/641/3146/7374/9937/5810/6118/7507/5111/3148/51455/11201/6188/79677/1408/51426/2073/2072/56852/6996/5932/6117/5429/2237/2956/2547/25913/10721/2071/5424
BP	GO:0002688	regulation of leukocyte chemotaxis	112	-0.359578926595461	-1.6799592080345	0.000179638464667758	0.00283026505303725	0.00209691419870733	3108	tags=33%, list=15%, signal=28%	727/57118/7057/7422/1908/4354/59341/1906/972/1230/23604/5594/2150/719/114609/6363/2621/4192/3071/64127/2358/5595/3579/3570/63940/11240/4067/80024/65125/683/6688/5880/90550/728/27202/3965/79890
BP	GO:0043270	positive regulation of ion transport	264	-0.284083371581992	-1.49355858541341	0.000181176992082003	0.00284897308866932	0.00211077478943353	3699	tags=32%, list=18%, signal=27%	57158/799/387129/623/3060/9722/135/729230/6865/3747/389816/6536/54413/2273/81671/207/10768/6786/2259/5024/2048/490/5020/3934/10368/1080/5348/9001/342667/4638/65266/487/1908/2147/10991/5652/1906/5724/8529/5028/5027/9002/1230/56848/551/825/4878/6548/578/2852/65268/6262/8399/64805/5170/9914/246329/23630/581/706/81/1020/3553/3759/1785/6532/2539/150/65018/3784/3753/10008/808/8398/30845/65125/375/5663/…
BP	GO:0015850	organic hydroxy compound transport	263	-0.281973857638807	-1.48178398885599	0.000181900155310632	0.00285481210868562	0.00211510085916526	3316	tags=24%, list=16%, signal=20%	219931/222642/5020/2874/89872/1080/11309/60/10577/654/6623/5028/222962/1861/27183/10062/1950/90019/4035/6256/4790/9619/225689/8399/358/1071/64805/51738/4061/57476/3690/114876/339221/10948/706/19/441432/10347/9311/10162/6580/6532/200931/65010/55004/10227/150/366/9885/8714/65018/1191/3784/2865/5045/84062/7376/114880/57655/634/5023/9123
BP	GO:0062208	positive regulation of pattern recognition receptor signaling pathway	42	-0.505936461302999	-1.96801128510301	0.000183067483651219	0.00286324781400211	0.00212135078626494	2809	tags=45%, list=14%, signal=39%	4057/10062/7097/2150/114609/54106/8638/3303/25921/7096/3304/7099/3430/7100/1535/10211/4814/121260/51296
BP	GO:0060759	regulation of response to cytokine stimulus	140	-0.354759219264698	-1.71161456640144	0.000183143408364197	0.00286324781400211	0.00212135078626494	3849	tags=41%, list=19%, signal=33%	841/9636/1435/8996/3551/4940/3091/284/51588/22900/7850/2874/8904/3654/4938/56928/6586/1906/6773/383/972/81858/117854/10062/558/3661/7097/2150/8877/7805/3665/57506/103/83643/3554/2621/8651/3303/11277/81030/3304/1893/11213/10554/84166/83666/9314/7099/146722/11240/79594/10555/5777/29108/7376/3557/260434
CC	GO:0015030	Cajal body	66	0.494265668435981	1.87257168170493	0.000184400897521335	0.00287736323555406	0.00213180875656749	3864	tags=41%, list=19%, signal=33%	51602/9221/9879/51808/6606/102157402/96764/85403/90806/23379/8161/22927/2483/1736/54433/2091/55651/10285/7514/677769/11339/79664/4863/9343/3181/55341/8882
MF	GO:0004896	cytokine receptor activity	97	-0.386907803308664	-1.75136993266403	0.000186088686231782	0.00289289518178459	0.00214331621540051	3941	tags=37%, list=19%, signal=30%	1271/64109/3581/2322/2833/3593/2826/2829/8808/7850/972/2859/1230/3556/10936/1237/3594/116379/3601/3554/3597/3566/3455/84818/9034/3579/3454/1441/3570/2057/3588/23765/1438/3577/3460/1439
BP	GO:1901224	positive regulation of NIK/NF-kappaB signaling	67	-0.437066538483313	-1.85660139846576	0.000186277454684986	0.00289289518178459	0.00214331621540051	3575	tags=43%, list=18%, signal=36%	1896/3593/3654/5610/3987/1906/387/7097/8877/6363/7805/54106/11156/5970/81/3553/64127/149041/929/91662/8740/7099/7205/3430/192669/177/3611/3965/10616
MF	GO:0048027	mRNA 5'-UTR binding	26	0.630630738665557	1.96287002668375	0.000186465883666914	0.00289289518178459	0.00214331621540051	1260	tags=42%, list=6%, signal=40%	6189/6171/26354/6125/6207/6208/6154/6201/170506/26156/10492
BP	GO:0070997	neuron death	347	-0.263597019757213	-1.42794802991903	0.000188551552765927	0.00291658307349529	0.00216086633015472	3941	tags=29%, list=19%, signal=24%	1271/27023/2021/2002/841/2914/1435/51024/3297/2309/3134/207/64802/5913/6477/348/3091/4763/3684/1948/284/1981/2896/10018/2597/712/23385/3934/445329/2353/4915/5309/10525/572/1616/6623/387/54434/79625/558/867/353116/10936/6548/4149/4217/4035/10570/7226/666/2876/3632/1649/5170/355/22861/8301/208/155061/4170/4671/581/10333/23400/4192/2047/1020/6653/8517/11151/4835/997/10135/2931/10533/27429/2895/2539/…
BP	GO:0072594	establishment of protein localization to organelle	394	0.321713776420025	1.49752817462843	0.000188711623562365	0.00291658307349529	0.00216086633015472	2832	tags=25%, list=14%, signal=22%	3839/29090/56947/53371/401505/9349/10576/131118/26520/10952/129401/9804/54543/908/57122/6726/23480/79158/4088/9141/10440/3320/51028/26521/26061/196294/801/140823/59286/9789/55294/6731/29969/84220/7341/134266/51569/9221/29107/84268/23230/5898/10575/5194/6727/23409/23471/84455/11231/5189/5901/54469/4927/10425/100652748/1459/6950/3002/28972/10694/8504/26515/10890/2737/7013/5569/5193/54832/1736/9648/…
BP	GO:0071025	RNA surveillance	15	0.728485491128558	2.00520156595807	0.000189743851874721	0.002918095508601	0.00216198687773183	3371	tags=53%, list=17%, signal=45%	51010/11340/55795/8559/5394/6832/23404/5393
BP	GO:0050866	negative regulation of cell activation	193	-0.312706015929915	-1.57341346753238	0.000189847216749552	0.002918095508601	0.00216198687773183	2775	tags=28%, list=14%, signal=25%	50943/2147/339390/11117/383/972/671/10062/558/8764/284021/84695/239/2852/7805/7356/25807/4332/604/8651/3566/5573/11314/11006/145581/100507436/10288/7001/4192/5585/654346/29126/3071/5154/149041/8993/1378/7305/2268/146722/3718/80149/1845/4067/5777/79626/6688/1051/51043/3142/5580/2213/634/3965/3659
BP	GO:1990542	mitochondrial transmembrane transport	82	0.472754132323497	1.85709726131556	0.000189888393953824	0.002918095508601	0.00216198687773183	2824	tags=35%, list=14%, signal=31%	8604/29090/131118/81034/51660/9804/54543/10440/140823/134266/292/55186/221154/100652748/57380/29074/22/64116/10165/9131/94081/5250/84275/25874/3329/286097/4976/10939/29103
CC	GO:0008021	synaptic vesicle	196	-0.304294822892803	-1.5453544628327	0.000195879081247646	0.00300446666397618	0.00222597837629152	3957	tags=31%, list=19%, signal=25%	80863/4218/10497/143187/3382/6536/388662/594855/5142/9381/490/9230/23385/9001/22895/9922/84446/10567/127262/26503/203190/1861/9899/9554/6449/79772/55784/90019/1183/23312/1742/9341/6854/1759/8301/23095/54732/5872/2903/6844/57799/10228/81565/4311/85439/808/6810/120892/84062/11021/27185/5663/6809/9545/79641/9114/80331/8677/1201/8676
BP	GO:0046486	glycerolipid metabolic process	366	-0.263542191201705	-1.43281252739631	0.000198686186683287	0.00304177305424186	0.00225361829622294	2555	tags=22%, list=13%, signal=20%	375133/129303/54893/8760/93492/10062/23396/79153/80339/51099/9091/51763/64788/283871/9107/10903/2876/8399/11343/3632/1071/5330/8651/56894/65258/5297/79837/57104/253430/347735/11313/7148/660/11057/2182/145567/5359/10677/8818/6653/5294/9926/2166/5154/255043/5298/3613/64419/10554/138429/63874/10955/10162/5130/8694/285848/200879/9489/2710/8398/8897/80271/6583/9807/10555/23761/3636/79143/2180/10908/10…
BP	GO:0002683	negative regulation of immune system process	394	-0.258038457508547	-1.41087820239951	0.000200727228348565	0.00306723301472742	0.00227248131846299	3130	tags=27%, list=15%, signal=23%	2267/11326/727/4938/55061/7057/966/6397/4057/50943/339390/11117/6773/383/972/22933/684/671/10062/558/8764/284021/6988/84695/4179/2852/7805/5914/7356/2876/25807/103/1379/4332/604/8651/9935/3566/55666/5573/11314/11006/145581/4277/100507436/375056/10288/714/7001/11277/6714/4192/5585/10906/7009/654346/29126/3071/64127/55080/11213/149041/8993/84166/1378/171389/79671/7305/7099/1432/2268/146722/1604/371…
BP	GO:0038127	ERBB signaling pathway	114	-0.364056012553804	-1.70295312131468	0.000202603813916672	0.00309008899646593	0.00228941507969551	2482	tags=29%, list=12%, signal=26%	79643/1950/867/5594/2852/7429/2537/5170/79628/7039/6464/2549/6714/3516/84313/9770/150/26469/9185/6654/5795/93343/4318/1845/9961/673/5663/92799/7040/634/5329/2885/653361
BP	GO:0071346	cellular response to interferon-gamma	112	-0.35785878864014	-1.67192269258992	0.000203750669668314	0.00310175034463171	0.00229805485232694	3391	tags=31%, list=17%, signal=26%	3593/6355/140885/2597/414062/339122/6360/1906/383/10062/7097/3594/6363/9341/115361/8651/6772/163351/84166/65010/83666/1613/7099/23580/55647/6810/10435/3383/7376/3965/3659/3460/7791/7454/3055
BP	GO:0099116	tRNA 5'-end processing	14	0.745972250592324	2.00420295910651	0.000204447400543785	0.00310652847942373	0.00230159492313337	4150	tags=79%, list=20%, signal=63%	54931/51367/10556/6741/10775/10799/10940/10248/138716/3028/11102
BP	GO:0043254	regulation of protein-containing complex assembly	397	-0.261977043861012	-1.42643774201622	0.000208896902044197	0.00316820460408713	0.00234729012803622	2958	tags=23%, list=15%, signal=20%	5610/1627/57731/1978/10092/51112/7422/6886/148022/387/345456/54434/5526/50632/57580/10013/5590/6840/8543/578/3936/114609/7429/56926/225689/23406/29766/6710/85464/64805/3303/96459/90952/832/91663/10163/5894/11078/2314/389/581/10333/6714/3304/19/10677/54552/57175/6653/54961/11151/10602/3071/2017/822/80772/3059/11344/7099/23580/65018/81857/1191/7408/5987/2629/8775/28988/6403/8408/5058/4210/375/84722…
BP	GO:0001732	formation of cytoplasmic translation initiation complex	15	0.723647373503904	1.99188434666491	0.000211849273452492	0.00320698694924164	0.00237602356772817	3602	tags=53%, list=18%, signal=44%	3646/10480/8669/8667/8661/8668/1983/8665
BP	GO:0031497	chromatin assembly	74	0.482075870917999	1.86638311199163	0.000214137230075184	0.00323558563283062	0.00239721203755636	3454	tags=36%, list=17%, signal=30%	7259/4869/5928/8520/3146/132660/23270/23421/257218/54069/64754/4673/6418/3148/25842/8208/50809/266812/23411/11339/5253/146059/4674/51773/23378/546/387103
CC	GO:0005744	TIM23 mitochondrial import inner membrane translocase complex	14	0.744556309642879	2.0003987518608	0.000219452307793985	0.00330973238929441	0.00245214660499207	2824	tags=50%, list=14%, signal=43%	29090/131118/10440/140823/134266/100652748/29103
BP	GO:0040015	negative regulation of multicellular organism growth	10	0.803585866412353	1.98304923026576	0.000220705094101486	0.00332045099034162	0.00246008790600275	2722	tags=60%, list=13%, signal=52%	8835/2395/583/51316/154/5727
BP	GO:0009896	positive regulation of catabolic process	463	-0.247197006287269	-1.36065140283629	0.000220981456098653	0.00332045099034162	0.00246008790600275	3719	tags=28%, list=18%, signal=23%	1612/90678/3297/2309/23677/22849/4193/207/5728/348/3091/27352/3630/4848/10658/5704/10018/10444/64750/10241/140775/10475/26353/1642/154214/148022/572/339345/91445/677/8678/5027/9475/22933/117854/9554/201163/1950/6449/89/1452/2773/51099/4035/7805/83667/51085/25807/83547/1263/27161/208/3303/79837/124245/79016/57104/6829/7942/23192/203228/339221/285180/957/9517/4343/581/3304/23034/6653/8517/3553/6811…
BP	GO:0050821	protein stabilization	179	0.375367030121431	1.62306524108514	0.000226675481932426	0.00339971323548929	0.00251881248626537	4137	tags=36%, list=20%, signal=29%	9349/10576/6880/6125/4869/1389/6201/908/6135/4088/23560/3320/55294/79031/7341/902/8575/10575/149628/9532/60485/11235/79612/55664/51701/23252/6950/23515/10694/51616/8774/125150/5295/54765/83548/11331/84515/84447/10574/11315/3329/2043/9529/10910/9530/89781/8975/483/481/819/80155/345611/8239/11200/7203/811/1022/7480/58525/252983/7428/124997/7248/389856
CC	GO:0030055	cell-substrate junction	417	-0.251384588524114	-1.38675234792791	0.000228038148987626	0.00341384048133874	0.00252927921706803	2914	tags=27%, list=14%, signal=23%	966/10092/3660/10525/6522/3987/59341/2535/387/22888/247/7739/977/10487/7041/23396/60312/867/89/5339/91624/5594/6840/6548/9124/9815/5239/4179/1464/3936/4035/4082/23114/682/2022/64098/527/8500/8773/5328/7052/5170/3303/1264/83543/5297/91179/2274/3690/11078/2314/1072/6714/9019/6237/81/3304/10677/54518/57175/1265/8650/2017/4739/6386/1785/2275/3482/6532/4311/388/1495/3674/5829/7205/5595/7408/3693/57091…
BP	GO:0044089	positive regulation of cellular component biogenesis	486	-0.241384636671298	-1.35296621225764	0.000228866341782382	0.00341992909249032	0.0025337902062987	2967	tags=21%, list=15%, signal=19%	57633/4915/139065/10092/7422/6886/538/3987/11117/387/8678/345456/5027/9475/5526/27183/50632/3556/2150/84464/26052/578/3936/114609/7429/225689/6363/23242/64805/49856/51738/29109/3303/9647/79837/96459/375790/80199/10163/57787/7168/389/581/10333/23400/6714/2047/3304/19/10677/54552/57175/7122/11151/10602/3071/997/2017/6386/1785/2895/81565/11344/5829/7099/10507/23580/65018/81857/1191/7408/9146/116985/…
BP	GO:0000725	recombinational repair	127	0.409860334531054	1.69688093137589	0.000230179162744273	0.00343322376196145	0.00254364008984625	4209	tags=35%, list=21%, signal=28%	6119/119392/10933/7486/5889/641/57697/113510/7528/83695/7334/286053/5885/4172/6421/54386/64710/6118/5980/4176/10213/8317/125150/64210/84296/25788/51444/84515/79677/196528/2073/253714/2072/5965/142/5932/6117/55010/1111/2237/135458/80198/4175/55183
BP	GO:0000966	RNA 5'-end processing	21	0.659830045692928	1.94705256212763	0.000230644927290254	0.00343385860556537	0.00254411043892737	4150	tags=62%, list=20%, signal=49%	54931/51367/29777/10556/6741/10775/10799/27340/10940/10248/138716/3028/11102
BP	GO:0071356	cellular response to tumor necrosis factor	210	-0.30102716895031	-1.55184340204887	0.000235965419700017	0.00350663629202553	0.00259803067651205	3849	tags=32%, list=19%, signal=26%	841/7293/8996/3551/2633/10519/2309/207/4656/3856/51588/11173/6355/22900/10758/2874/3934/414062/8904/3875/7057/6360/56928/3987/1906/677/81858/79092/7132/8764/5594/2150/10068/8877/4217/51763/2852/4790/6363/7805/83643/2621/355/3303/672/5970/9447/10010/81/3304/8372/6772/5595/1432/7538/1535/80149/2629/1050/10673/3383/29108/2131/3611/9181/260434/7133
BP	GO:1901798	positive regulation of signal transduction by p53 class mediator	25	0.64817183680824	1.98808169315316	0.000237848202599577	0.0035281541424003	0.00261397303001286	3459	tags=56%, list=17%, signal=47%	9349/6167/6154/6201/6135/9521/149628/6224/472/545/10614/1655/161742/6209
CC	GO:0044754	autolysosome	11	-0.76190847451874	-2.01865824551352	0.000238974891452204	0.00353839830153866	0.00262156282190461	3255	tags=82%, list=16%, signal=69%	8031/84557/8878/2495/2512/3920/120892/1201/9842
BP	GO:1902105	regulation of leukocyte differentiation	270	-0.284321725544363	-1.49489371428356	0.000243012029104936	0.00359162040830136	0.00266099453210294	2809	tags=27%, list=14%, signal=24%	4057/50943/6886/572/27177/972/2124/677/387/54440/1230/558/22985/6988/84695/5590/3594/4179/6363/3601/5914/3665/604/54106/2621/8651/9935/3566/4853/11006/5196/84807/64332/10288/714/7001/4192/7030/3071/9770/149041/8993/1378/3059/246778/2101/7305/1209/7099/3718/10221/101/6654/632/80149/4067/150372/114548/177/5777/11025/1051/9092/56834/51043/2242/3142/2213/7040/634/8943/3965/3659
CC	GO:0031225	anchored component of membrane	159	-0.323326266359819	-1.5840445827861	0.000243836146637414	0.0035972481705745	0.00266516408315076	5813	tags=45%, list=29%, signal=32%	203074/285704/349633/2239/146760/349667/1944/6975/10232/4045/1087/10082/8876/147719/4974/5874/2674/146183/284348/43/80820/266727/1088/7512/338328/137797/10942/23627/8482/1271/27255/257194/2348/2817/8875/594855/57127/4326/7369/9230/27076/63827/966/83546/1942/248/66004/684/2350/250/64174/51299/27293/4061/64180/64386/64127/57126/84628/929/7035/2719/1604/11021/762/683/249/2319/8794/80331/5329
BP	GO:0043928	exonucleolytic catabolism of deadenylated mRNA	13	0.754668195475535	1.97539020984166	0.000246440449710816	0.00362907043367252	0.00268874086980317	4466	tags=77%, list=22%, signal=60%	51010/11340/29883/57472/23404/5393/115024/167227/22894/9337
BP	GO:2001238	positive regulation of extrinsic apoptotic signaling pathway	47	-0.483735486838865	-1.91776440456297	0.00025192468436485	0.0037031103060442	0.00274359624791697	2407	tags=32%, list=12%, signal=28%	51330/2852/6789/6788/5499/5371/27429/1495/1613/8743/50486/29108/162989/4055/10616
BP	GO:0000963	mitochondrial RNA processing	19	0.684716765437417	1.98209490586319	0.000254408275888126	0.00373285488346519	0.00276563369867152	4651	tags=68%, list=23%, signal=53%	54931/79072/60493/54802/22868/25821/6832/79675/57570/3028/51654/10922/84881
BP	GO:0071806	protein transmembrane transport	58	0.492062039903409	1.81006461714797	0.000254876497802671	0.00373297455446006	0.00276572236167785	3363	tags=38%, list=16%, signal=32%	29090/131118/10952/9804/54543/23480/10972/10440/140823/134266/9847/5194/23471/11231/5189/100652748/5193/9131/3329/29103/9697/83752
MF	GO:0015399	primary active transmembrane transporter activity	172	0.378910310620594	1.63359159813576	0.000256326979163737	0.00374745425033255	0.00277645021906895	4108	tags=35%, list=20%, signal=28%	10396/7388/4710/4717/4697/4718/4725/4708/1836/4724/4694/4698/1337/9804/29796/9550/55967/23461/1349/4711/4700/7386/23456/4707/4716/1327/4701/9377/4709/79572/1528/22/5243/4695/245973/51382/4715/64240/5825/1329/4702/9167/4726/4729/477/26154/55788/1340/483/481/488/4723/6834/4712/284613/4714/90423/4722/4728/225
BP	GO:0006953	acute-phase response	48	-0.492110641594368	-1.95713651740696	0.000260448618844359	0.00380086347716391	0.002816020564597	5175	tags=46%, list=25%, signal=34%	3700/2157/445/50616/325/7036/3630/197/5733/3934/5005/2147/5004/23780/5743/3240/5359/3553/3570/5265/1051/6774
BP	GO:0002283	neutrophil activation involved in immune response	18	-0.662007691164032	-2.06973525749829	0.000267201583118037	0.00389241228980207	0.00288384813604292	1164	tags=50%, list=6%, signal=47%	57126/306/84106/7305/2207/6688/4615/6813/11027
BP	GO:0070374	positive regulation of ERK1 and ERK2 cascade	196	-0.300877870979108	-1.52800154884319	0.000268763058872513	0.00390814240088095	0.00289550241316907	3726	tags=28%, list=18%, signal=23%	10519/284340/5728/348/7066/5322/222166/284/6355/2264/414062/6360/59341/5028/972/9693/1230/2150/5590/5609/114609/4035/2852/6363/2621/4853/6464/388325/2771/6714/64170/54550/4835/64127/5154/10347/7099/2358/5595/152007/408/151306/8837/177/673/3383/29108/728/7040/4851/27202/3965/25865/27020/409
BP	GO:0006911	phagocytosis, engulfment	54	-0.450314049641553	-1.83399337677003	0.000270647874243577	0.0039285095735463	0.00291059224141807	3808	tags=46%, list=19%, signal=38%	718/4627/4481/9886/389668/343702/2624/3684/7057/389610/8678/2150/23616/11314/51411/19/3071/10347/55113/11031/5880/2934/2213/2209/391
BP	GO:0002755	MyD88-dependent toll-like receptor signaling pathway	24	-0.607293641193194	-2.06858578296964	0.000277055990859533	0.0040143434104183	0.00297418564623833	2317	tags=62%, list=11%, signal=55%	7097/114609/3665/54106/11314/7096/10333/11213/7099/146722/7100/51311/10318/4615/3659
CC	GO:0035577	azurophil granule membrane	54	-0.449493115772369	-1.83064996059181	0.000277817250902253	0.0040181981708037	0.00297704159846658	3203	tags=44%, list=16%, signal=38%	23385/8904/2548/2683/684/719/527/566/127829/25798/10970/374395/5660/23317/55004/54918/3920/10043/5878/2357/150372/5663/9545/80331
BP	GO:0031167	rRNA methylation	19	0.683421722724254	1.97834606007146	0.000280031709194686	0.00404302008613111	0.002995431899627	2908	tags=53%, list=14%, signal=45%	51504/64216/29081/27292/29063/2091/196074/79066/117246/10436
BP	GO:0046034	ATP metabolic process	236	0.353998031092249	1.58092633624638	0.000282405867013027	0.00407005542618775	0.00301546210434963	4083	tags=33%, list=20%, signal=26%	4436/8604/7388/4710/7381/27089/4717/1345/4697/1350/4718/4725/4708/54205/1347/4724/4694/4698/7385/1337/4706/29796/201626/205327/55967/8473/29789/1349/4711/2395/84300/4700/4707/790955/4716/10975/1327/4701/9377/4709/51142/388753/23479/4695/10059/10165/8671/4715/114789/3458/11315/84275/1329/1716/5562/4702/9167/4726/51103/4729/477/29103/1340/204/481/5465/4723/142/441531/26289/4712/4714/4722/55022/2706…
CC	GO:0030864	cortical actin cytoskeleton	77	-0.412707158993803	-1.80904858493534	0.000283348235409357	0.00407639642218354	0.00302016008290936	3578	tags=38%, list=18%, signal=31%	6709/89848/25924/800/794/1627/57731/59341/10487/89/23242/23406/6710/134549/91663/81/7122/11151/9948/2017/10296/3059/5816/28988/3927/2934/2319/10211/87
BP	GO:0090130	tissue migration	291	-0.271737605545716	-1.45086459865863	0.000285406541206856	0.00409874101832289	0.00303671496382367	3629	tags=26%, list=18%, signal=22%	207/72/84913/5728/2624/10014/1545/348/3091/4763/5646/1948/3315/27286/5216/284/2896/3934/57449/7057/79812/9922/1942/7422/85329/51094/2523/1906/387/9475/1950/10013/239/5606/7429/6678/2876/1460/23616/5170/1647/9647/11156/3690/375056/2050/51564/11167/59/5743/4215/5872/6714/5585/6237/57175/5294/306/5586/9314/3640/388/2752/5829/6667/152007/80149/4318/80005/54828/7040/6776/634/4851/25865/64218/5293
BP	GO:0070661	leukocyte proliferation	301	-0.265141336471018	-1.41617160541249	0.000287819716834035	0.00412609396182219	0.00305698047766259	3409	tags=27%, list=17%, signal=23%	2048/3593/6355/4004/916/23385/11326/3467/6655/3280/50943/148022/339390/383/972/684/54440/977/3087/8764/5594/2150/3594/4179/3485/114609/896/6363/7356/4332/604/54106/2000/5573/11314/11006/1026/10288/7001/581/5585/654346/29126/202309/11151/3553/3071/5294/1794/55716/283234/149041/1378/11035/8740/246778/7305/7099/5595/1604/1191/3718/6654/2629/4067/3133/683/177/5777/10673/5880/6556/1051/29108/51043/558…
BP	GO:0007009	plasma membrane organization	131	-0.349114831325752	-1.66242205664869	0.000290443603869722	0.00415636578800516	0.00307940856158912	4750	tags=37%, list=23%, signal=29%	4627/51100/858/85377/5104/10458/80115/26509/2348/389668/343702/207/5728/9381/246777/745/338440/57048/23418/389610/116238/50636/23136/23207/5027/2350/5339/30846/27035/208/79628/51411/5359/10347/1785/1378/9885/55113/1191/6810/215/50807/2934/5580/10211/11252/1201/55909/8291
MF	GO:0000217	DNA secondary structure binding	35	0.569891686555408	1.91666909209416	0.000294324940897941	0.00420449396205263	0.00311506622955549	4705	tags=51%, list=23%, signal=40%	4436/7486/5889/641/57697/3146/7528/132660/4208/3184/3148/2073/56852/3149/5932/2956/25913/4297
CC	GO:0034708	methyltransferase complex	79	0.464096478292263	1.81996587856836	0.000295161510877229	0.00420903426934593	0.00311843009642004	4752	tags=47%, list=23%, signal=36%	2079/5931/121536/6880/6045/84661/8726/5928/1207/23512/54881/29915/56339/8731/51605/6879/79872/22976/2146/27043/6874/29104/284058/57721/7403/6878/80335/3066/23468/83732/9734/79084/81887/84332/23269/4297/9739
BP	GO:0052372	modulation by symbiont of entry into host	48	-0.490120638429444	-1.94922222428944	0.000298903579401518	0.00425491867239284	0.00315242537758462	4734	tags=50%, list=23%, signal=38%	10107/55223/10346/7113/325/8519/81559/10475/7726/972/117854/23265/2219/4061/81603/7706/53840/9830/5987/10410/2934/10581/6737/3965
BP	GO:0043114	regulation of vascular permeability	46	-0.480492544015313	-1.90086535676772	0.000301951512007935	0.00429077857869069	0.00317899361245703	4204	tags=46%, list=21%, signal=36%	135/6865/348/284/7422/654/59341/5138/5339/3269/27134/11156/566/6714/7122/9414/133/3579/5795/7040/634
BP	GO:0031638	zymogen activation	57	-0.450468894629618	-1.84854544123524	0.000306060491594313	0.00434156438600744	0.00321662029351329	2973	tags=35%, list=15%, signal=30%	7057/1514/572/444/7123/2161/578/5328/51279/58484/2903/715/3240/3250/171389/3249/2678/5045/27141/29108
BP	GO:0043406	positive regulation of MAP kinase activity	111	-0.360726113813461	-1.68607797510513	0.000308615055718303	0.00437016153943858	0.00323780762966332	3665	tags=33%, list=18%, signal=27%	2322/255324/1991/2688/3654/7057/7422/1908/1906/221472/1950/4217/5609/7855/6363/54106/7039/10333/6714/1857/3553/5294/64127/5154/1445/150/7099/23533/101/120892/5058/177/5871/4296/5663/3611/7040
CC	GO:0030136	clathrin-coated vesicle	193	-0.307005032711615	-1.54472836613715	0.000319527110020118	0.00451478251532639	0.0033449558197046	4402	tags=33%, list=22%, signal=26%	1174/253970/55681/6572/57030/3125/8546/729238/4218/2348/143187/23677/255324/348/3120/26276/1173/1080/9362/538/2535/1906/164/972/10188/7851/1950/551/7855/4035/9341/8301/7039/54732/5872/8906/10053/8650/6844/10228/29924/57706/1785/8218/3482/57720/85439/27072/6440/4900/2210/160/5045/28988/10287/11021/6272/57617/201294/80331/2209/112574/1889
MF	GO:0003678	DNA helicase activity	67	0.48394620299942	1.84588121605591	0.0003199408363708	0.00451478251532639	0.0033449558197046	3199	tags=36%, list=16%, signal=30%	5984/7486/641/57697/301/113510/2963/5985/170506/10111/4172/56916/4176/80205/25788/84515/6832/84181/10146/5965/23064/79075/546/80119
CC	GO:0005925	focal adhesion	411	-0.249823042314513	-1.36620337726581	0.000321489848884802	0.00452876498932515	0.00335531529053565	2914	tags=27%, list=14%, signal=23%	966/10092/3660/10525/6522/3987/59341/2535/387/22888/247/7739/977/10487/7041/23396/60312/867/89/5339/91624/5594/6840/6548/9124/9815/5239/4179/1464/3936/4035/4082/23114/682/2022/64098/527/8500/8773/5328/7052/5170/3303/1264/83543/5297/91179/2274/3690/11078/2314/1072/6714/9019/6237/81/3304/10677/54518/57175/1265/8650/2017/4739/6386/1785/2275/3482/6532/4311/388/1495/3674/5829/7205/5595/7408/3693/57091…
BP	GO:1902337	regulation of apoptotic process involved in morphogenesis	11	-0.75508906377785	-2.00059038017007	0.000323017704076077	0.0045345426485697	0.0033595958987042	2439	tags=55%, list=12%, signal=48%	2296/7132/581/7421/4851/7133
BP	GO:1904748	regulation of apoptotic process involved in development	11	-0.75508906377785	-2.00059038017007	0.000323017704076077	0.0045345426485697	0.0033595958987042	2439	tags=55%, list=12%, signal=48%	2296/7132/581/7421/4851/7133
CC	GO:0005852	eukaryotic translation initiation factor 3 complex	14	0.736016052916608	1.9774536519744	0.00032448716624616	0.0045473037425239	0.00336905046165225	3602	tags=57%, list=18%, signal=47%	10987/3646/10480/8669/8667/8661/8668/8665
BP	GO:0043434	response to peptide hormone	399	-0.251656892317652	-1.37186403369911	0.000327248831491112	0.004578098308136	0.00339186583783256	3684	tags=27%, list=18%, signal=23%	3297/1394/4193/207/10768/5728/10014/490/3630/197/89766/2688/5020/5164/57105/1442/15/7352/7425/140710/22937/51094/59341/1906/6773/383/677/9475/132864/55625/3087/80339/4878/7097/5590/6548/4149/51763/2852/4790/896/3480/1537/6678/83667/682/8651/5170/51738/4644/3625/208/79837/6464/2549/5970/64397/2771/5743/5872/63036/6714/2887/6653/79746/5315/3553/123041/23038/6772/6844/2931/81565/7249/1445/7391/2101/…
BP	GO:0043542	endothelial cell migration	206	-0.306894885270837	-1.57155974178791	0.000330420079679895	0.00461450693033161	0.00341884061065654	3726	tags=31%, list=18%, signal=25%	10519/207/84913/5728/2624/10014/1545/348/3091/4763/5646/1948/3315/27286/284/2896/3934/57449/7057/79812/1942/7422/85329/2523/1906/387/9475/1950/239/5606/6678/2876/1460/23616/5170/1647/11156/3690/375056/2050/51564/11167/5743/4215/5872/6237/57175/5294/306/9314/388/2752/5829/6667/80149/54828/7040/6776/634/4851/25865/64218/5293
CC	GO:0031970	organelle envelope lumen	89	0.446253833548802	1.7772392624488	0.000334431115132946	0.0046624983989497	0.00345439699497966	3131	tags=37%, list=15%, signal=32%	100272147/27101/4725/1371/54205/26520/55749/23568/6647/26521/51499/51287/84300/25996/2628/51142/221154/388753/64083/824/26235/26515/10063/9131/79145/11315/10456/4702/4976/1678/90639/1841/204
BP	GO:0006275	regulation of DNA replication	103	0.419684837031748	1.69894307579551	0.000343757734533076	0.00478430575986515	0.00354464281288869	4523	tags=39%, list=22%, signal=30%	466/5984/27101/91603/641/23560/26271/6742/5985/114799/51053/57695/23595/5001/11232/64710/55704/5111/7013/8317/64863/54962/998/545/5515/9126/3725/3399/146059/7270/79075/546/8412/253461/58525/10926/91607/84083/79915/23244
BP	GO:0046718	viral entry into host cell	139	-0.335505889605834	-1.60756001433367	0.000347228170680664	0.00482433112483375	0.00357429719314577	4079	tags=39%, list=20%, signal=31%	7113/325/8519/9074/7293/2838/9213/1948/55065/219931/81559/6614/10475/7726/1514/339390/972/117854/551/558/1508/8764/2219/6510/4179/682/2621/4061/3303/3690/3304/5359/23601/81603/7706/53840/1378/1604/9080/3693/9830/5987/290/57617/3383/6404/10410/2934/10581/50848/3678/6737/3965/11060
CC	GO:0030904	retromer complex	12	0.761023002010174	1.96549997502948	0.000348723913513456	0.00483683048589433	0.00358355784089132	2598	tags=50%, list=13%, signal=44%	27131/9559/51699/55667/6642/6643
BP	GO:0051403	stress-activated MAPK cascade	227	-0.290103288982811	-1.51167436115711	0.00036200846079525	0.00501251988206938	0.00371372430321838	3246	tags=28%, list=16%, signal=24%	140885/2874/4077/3654/5610/6423/7422/2873/4616/3082/59341/56940/677/10044/5594/4878/2150/8877/4217/5609/114609/5606/4790/3480/6363/6788/54106/355/27035/1647/9344/388325/4215/2047/64170/3553/9770/64127/5603/10912/6386/23239/7099/5600/5595/1432/65018/10221/120892/7538/5605/80149/1845/9261/177/6688/5871/4296/29108/2213/4615/3965/4055/653361
BP	GO:1904872	regulation of telomerase RNA localization to Cajal body	18	0.687172829316029	1.98159907126309	0.000366811149979261	0.0050641891979008	0.00375200556662448	4076	tags=67%, list=20%, signal=53%	10576/908/10575/55164/6950/10694/1736/55651/5394/10574/7203/167227
MF	GO:0140657	ATP-dependent activity	484	0.304669094268543	1.43487323417574	0.000366988322450785	0.0050641891979008	0.00375200556662448	4406	tags=29%, list=22%, signal=23%	6782/10998/4436/10396/5984/1836/6596/7155/11104/84896/80007/5928/7486/5889/9931/9804/641/51761/5706/57697/9550/3313/3320/8886/301/113510/1781/2963/5985/3800/23461/29789/9775/64848/60625/1974/5378/9879/170506/1653/23456/51202/10111/11218/9585/10730/84056/5189/4172/55308/166378/54454/80179/55794/5981/257218/4292/29028/54505/79572/56916/8458/4176/51182/22836/1662/22/5243/55605/55754/9525/4931/9716/1…
BP	GO:0010631	epithelial cell migration	283	-0.272156543291723	-1.44852955084588	0.000368163150131294	0.00507054446670603	0.00375671411976157	3629	tags=27%, list=18%, signal=22%	207/84913/5728/2624/10014/1545/348/3091/4763/5646/1948/3315/27286/5216/284/2896/3934/57449/7057/79812/9922/1942/7422/85329/51094/2523/1906/387/9475/1950/10013/239/5606/7429/6678/2876/1460/23616/5170/1647/9647/11156/3690/375056/2050/51564/11167/5743/4215/5872/6714/5585/6237/57175/5294/306/5586/9314/3640/388/2752/5829/6667/152007/80149/4318/80005/54828/7040/6776/634/4851/25865/64218/5293
BP	GO:0043065	positive regulation of apoptotic process	486	-0.238912468052418	-1.33910965262538	0.000368698697973448	0.00507054446670603	0.00375671411976157	3886	tags=28%, list=19%, signal=23%	467/10497/841/65264/338442/1612/51024/3433/2309/1871/207/5913/5728/6477/1545/4763/3684/23787/51588/2896/3593/25803/10018/8648/3934/51147/57118/943/7057/6423/644186/5309/2683/4616/8633/572/150094/23097/387/8678/22933/201163/9693/7132/56848/51330/8241/29948/23604/322/317/3620/239/6548/578/4217/2852/23429/666/6789/6788/8878/4332/604/1649/7052/355/27035/1647/3625/4853/96459/4170/58484/81030/5499/5743…
BP	GO:0002695	negative regulation of leukocyte activation	171	-0.310272345779838	-1.52534343879137	0.00037128511910694	0.00509747454557311	0.00377666633755407	2775	tags=29%, list=14%, signal=25%	50943/339390/383/972/671/10062/558/8764/284021/84695/2852/7805/7356/25807/4332/604/8651/3566/5573/11314/11006/145581/100507436/10288/7001/4192/5585/654346/29126/3071/149041/8993/1378/7305/2268/146722/3718/80149/1845/4067/5777/79626/6688/1051/51043/3142/2213/634/3965/3659
BP	GO:0050730	regulation of peptidyl-tyrosine phosphorylation	251	-0.282539349737621	-1.49065016598462	0.000380091072050075	0.00520812000005719	0.00385864241406362	3772	tags=29%, list=19%, signal=24%	30844/5753/388585/3297/2322/255324/284/3593/2688/916/1442/6423/1942/3280/7422/1489/654/3082/2623/972/56940/10188/5518/5526/79643/1950/7132/867/8764/5590/1464/116379/1742/2621/8651/51738/5175/199731/11314/11006/3690/7039/6464/79705/6714/84313/64127/5154/4739/3059/83666/150/10507/3570/57091/9094/5795/4067/9961/683/5777/3383/5663/80851/9181/5008/5580/3678/9021/2209/7040/353514/409/653361
CC	GO:0033290	eukaryotic 48S preinitiation complex	14	0.731333543168623	1.96487315734407	0.000380756036672688	0.00520812000005719	0.00385864241406362	3602	tags=57%, list=18%, signal=47%	3646/10480/8669/8667/8661/1965/8668/8665
BP	GO:1904874	positive regulation of telomerase RNA localization to Cajal body	15	0.712770827709701	1.96194597874359	0.000381361667719987	0.00520812000005719	0.00385864241406362	2360	tags=60%, list=12%, signal=53%	10576/908/10575/55164/6950/10694/1736/55651/10574
BP	GO:0016556	mRNA modification	26	0.615998629363645	1.91732684742697	0.000381911683514177	0.00520812000005719	0.00385864241406362	3941	tags=62%, list=19%, signal=50%	54931/142940/56339/83480/51605/26995/1736/79872/54888/79066/27079/54517/9530/79828/55783/57721
BP	GO:0046112	nucleobase biosynthetic process	18	0.684775324052682	1.97468538957994	0.000388601219371909	0.00528185933374806	0.00391327512616727	4918	tags=67%, list=24%, signal=51%	8833/7372/3251/51727/5471/100/1503/1723/353/6472/2618/10606
CC	GO:0002102	podosome	29	-0.558776486392856	-1.99800863609074	0.000388620904886319	0.00528185933374806	0.00391327512616727	2218	tags=41%, list=11%, signal=37%	6840/3936/51411/6714/9948/2017/101/28988/50807/6455/2934/83706
BP	GO:0071260	cellular response to mechanical stimulus	80	-0.39367101630494	-1.73526565423128	0.000391367156244895	0.00531028947453358	0.00393433872437	2728	tags=35%, list=13%, signal=30%	572/654/5138/7132/5339/4878/6548/578/4790/2022/358/355/1647/5743/1265/3553/3759/396/8740/7099/5595/7100/1535/51311/50848/4615/3659/4055
BP	GO:0098581	detection of external biotic stimulus	25	-0.60587376364822	-2.09697175036942	0.000394310680702216	0.00534129693358561	0.0039573118311051	2317	tags=36%, list=11%, signal=32%	7097/4671/58484/7096/10333/64127/8993/7099/3105
MF	GO:0016411	acylglycerol O-acyltransferase activity	27	-0.582244271557723	-2.03471716963082	0.000396219637663426	0.00535821023333506	0.00396984272051899	2320	tags=56%, list=11%, signal=49%	150763/23659/80339/51099/56894/57104/9926/10554/10162/8694/10555/79143/129642/84649/54947
CC	GO:0030135	coated vesicle	288	-0.272698610947959	-1.45847691571218	0.00039795638046338	0.00537274221477515	0.00398060931574807	4269	tags=33%, list=21%, signal=26%	55681/6720/6572/57030/3125/8546/729238/4218/2348/143187/2801/3106/553115/3134/23677/372/3425/255324/254263/348/3120/26276/222068/22820/1173/1080/9362/1294/966/22937/538/2535/1906/164/972/2153/10188/11018/7851/9554/1950/551/146456/9871/10945/7855/4035/79748/9341/8301/10960/59349/7039/57410/54732/5872/8906/10053/6811/8650/6844/57222/10228/29924/57706/1785/9919/8218/3482/57720/55690/85439/27072/6440…
BP	GO:0050435	amyloid-beta metabolic process	54	-0.443983870876987	-1.80821246689785	0.000399873549040672	0.00537451064935934	0.00398191953069953	3203	tags=44%, list=16%, signal=38%	348/23385/327/9001/4915/1942/9027/8678/9475/9619/8301/10313/5970/6653/2931/10347/4311/6667/1191/51471/55851/5663/83464/6253
MF	GO:0005096	GTPase activator activity	435	-0.248414126377777	-1.36504159533263	0.000399886842874863	0.00537451064935934	0.00398191953069953	3580	tags=26%, list=18%, signal=22%	28964/27147/4763/50619/9098/27352/259173/55114/57105/6002/83478/115703/51256/79735/393/6655/140775/57449/23096/5909/9922/9610/51291/23102/5866/55633/2664/23263/201163/9693/266747/221472/1950/57589/64333/10044/57580/64744/389541/414059/9515/9744/9815/9732/221002/26130/25771/5877/51195/64805/23616/395/23527/7409/96459/64411/126006/203228/57568/57186/57533/3267/2776/11138/89846/57522/3071/26000/1794…
BP	GO:0022408	negative regulation of cell-cell adhesion	176	-0.316373352246348	-1.56405530300186	0.00040058089257861	0.00537451064935934	0.00398191953069953	3130	tags=31%, list=15%, signal=26%	2267/11326/4072/7422/50943/654/339390/59341/383/972/8764/84695/239/7805/7356/604/8651/3566/9647/5573/11314/11006/91663/375056/10288/7001/4192/654346/29126/3071/149041/1378/9314/4155/53827/3718/10459/80149/1845/65125/5777/79626/6688/1051/51043/3142/5580/2213/7040/3557/634/4851/3965/3659
BP	GO:0007269	neurotransmitter secretion	141	-0.335259927704794	-1.60934102849505	0.000402061617471176	0.00537451064935934	0.00398191953069953	4419	tags=34%, list=22%, signal=27%	8938/3060/9900/135/6865/93664/10497/2914/10675/9751/594855/28964/9381/27445/1143/22895/84446/6623/5028/55288/79772/23396/55784/90019/84961/2852/8825/8773/6854/116443/1020/6844/25953/150/1488/808/6810/120892/8775/84062/57617/5663/6809/80331/6813/2932/8676/5023
BP	GO:0045834	positive regulation of lipid metabolic process	141	-0.335341080812985	-1.60973058601687	0.000402061617471176	0.00537451064935934	0.00398191953069953	3665	tags=29%, list=18%, signal=24%	2322/207/348/9971/23399/3630/2046/22937/2147/654/23410/972/10062/56848/551/51099/9619/6363/51085/83643/64805/208/57104/339221/5743/6714/3553/9926/64127/133/2358/2268/8398/5447/4067/215/7376/5580/7040/84649/440503
BP	GO:0099643	signal release from synapse	141	-0.335259927704794	-1.60934102849505	0.000402061617471176	0.00537451064935934	0.00398191953069953	4419	tags=34%, list=22%, signal=27%	8938/3060/9900/135/6865/93664/10497/2914/10675/9751/594855/28964/9381/27445/1143/22895/84446/6623/5028/55288/79772/23396/55784/90019/84961/2852/8825/8773/6854/116443/1020/6844/25953/150/1488/808/6810/120892/8775/84062/57617/5663/6809/80331/6813/2932/8676/5023
BP	GO:0030198	extracellular matrix organization	290	-0.261093578571788	-1.39372385762407	0.000403530128855396	0.00538526885778401	0.00398989017640783	4546	tags=28%, list=22%, signal=22%	858/4312/861/649/91522/642658/1511/79148/1805/55959/1303/64093/2296/2192/256764/2294/89932/64147/9509/90993/1991/25975/1545/7177/4763/81031/1999/11173/5644/4326/57326/2264/6423/2683/538/11117/196264/79625/85301/7132/57589/2068/3914/64856/84695/3913/3936/4035/2022/164656/2621/4016/27035/150356/79709/6692/3912/30008/7148/64386/84628/54507/1298/5768/3249/60626/80781/101/5045/4318/1471/8837/63894/602…
BP	GO:0031098	stress-activated protein kinase signaling cascade	235	-0.290442350271628	-1.51520040007017	0.000404326500947027	0.00538703650030243	0.00399119980452592	3246	tags=28%, list=16%, signal=24%	140885/2874/4077/3654/5610/6423/7422/2873/4616/3082/59341/56940/677/387/10044/5594/4878/2150/8877/4217/5609/114609/5606/4790/3480/6363/6788/54106/355/27035/1647/9344/388325/4215/2047/64170/3553/9770/64127/5603/10912/6386/23239/7099/5600/5595/1432/65018/10221/120892/7538/5605/80149/1845/9261/4067/177/6688/5871/4296/29108/2213/4615/3965/4055/653361
BP	GO:0006302	double-strand break repair	223	0.349025560761827	1.54559554126125	0.000406983456993326	0.0054135471640063	0.00401084128194803	4381	tags=31%, list=21%, signal=25%	4436/6119/119392/10933/7486/5889/10038/641/57697/3146/113510/7528/1653/7334/55775/9937/10111/286053/5885/4172/6421/54386/7913/64710/7336/6118/5980/4292/56916/4176/9112/5422/3148/472/7405/10213/6419/8317/125150/64210/84296/25788/51444/84515/79677/196528/79184/27339/55100/2073/253714/2072/5965/23064/51567/142/11200/5932/6117/55010/1111/2237/135458/80198/4175/55183/2547/93973/25913
BP	GO:0090132	epithelium migration	286	-0.270639637475367	-1.43681864807123	0.000408804723828818	0.00542887320645995	0.00402219618879556	3629	tags=26%, list=18%, signal=22%	207/84913/5728/2624/10014/1545/348/3091/4763/5646/1948/3315/27286/5216/284/2896/3934/57449/7057/79812/9922/1942/7422/85329/51094/2523/1906/387/9475/1950/10013/239/5606/7429/6678/2876/1460/23616/5170/1647/9647/11156/3690/375056/2050/51564/11167/5743/4215/5872/6714/5585/6237/57175/5294/306/5586/9314/3640/388/2752/5829/6667/152007/80149/4318/80005/54828/7040/6776/634/4851/25865/64218/5293
CC	GO:0031902	late endosome membrane	135	-0.334720677661939	-1.59923287876839	0.000413854759158867	0.00548695672518799	0.00406522966899947	5090	tags=43%, list=25%, signal=32%	55697/6490/200576/5874/8649/55283/220002/55315/8938/85377/3125/7879/51160/23120/143187/55858/55353/27074/9896/51652/26276/92421/5337/27183/79643/389541/78992/9399/23339/10058/1183/83547/80700/3140/9516/79720/23646/23400/10948/127829/6653/55004/27072/388/3920/9146/93343/57192/57617/55048/79065/54432/6556/10410/10581/27243/1201/9842
BP	GO:0050920	regulation of chemotaxis	206	-0.30393808286771	-1.55641842844515	0.000420240493625846	0.00555807492798908	0.00411792041224986	3108	tags=26%, list=15%, signal=22%	727/57118/3603/7057/7422/1908/4354/59341/1906/972/1230/23604/5594/2150/719/114609/6363/2621/64805/9647/566/7869/4192/57175/3071/64127/2358/10507/5595/3579/10509/3570/6810/63940/11240/1845/4067/80024/65125/683/177/6688/5880/90550/6809/728/7040/4851/27202/3965/25865/64218/79890
BP	GO:0044743	protein transmembrane import into intracellular organelle	35	0.563536812582506	1.89529627544256	0.000420588859475634	0.00555807492798908	0.00411792041224986	3363	tags=43%, list=16%, signal=36%	29090/131118/9804/54543/10440/140823/134266/5194/5189/100652748/5193/9131/3329/29103/83752
BP	GO:0034377	plasma lipoprotein particle assembly	26	-0.581027817431238	-2.00667751729424	0.000422022390101792	0.00556551585996859	0.00412343332203996	1660	tags=35%, list=8%, signal=32%	5568/19/5326/10347/10162/8694/375/7376/5566
BP	GO:0045123	cellular extravasation	67	-0.424952473217303	-1.80514243619419	0.000422523757670773	0.00556551585996859	0.00412343332203996	1929	tags=30%, list=9%, signal=27%	3554/5657/5175/566/4192/5294/57126/11035/101/6484/6403/2529/683/177/3383/6404/6402/2131/50848/5293
BP	GO:0000245	spliceosomal complex assembly	51	0.51507813427187	1.85356192408935	0.000425169075333622	0.00559128343153487	0.00414252425015835	5289	tags=57%, list=26%, signal=42%	79833/55015/6606/1653/51631/10713/10772/10907/51747/10569/6431/8487/9169/55692/27339/6936/10946/6426/23064/6733/22827/91746/10181/135295/10291/11168/494115/6430/8233
MF	GO:0001098	basal transcription machinery binding	55	0.502016244169925	1.8343463073856	0.000429896997615954	0.005635192631108	0.00417505612343289	3305	tags=47%, list=16%, signal=40%	23160/56950/22828/51602/9221/26610/8725/23168/9646/64754/54680/6879/55197/2091/123169/84298/3192/51585/2073/6908/6925/2072/8721/55250/23248/284695
MF	GO:0001099	basal RNA polymerase II transcription machinery binding	55	0.502016244169925	1.8343463073856	0.000429896997615954	0.005635192631108	0.00417505612343289	3305	tags=47%, list=16%, signal=40%	23160/56950/22828/51602/9221/26610/8725/23168/9646/64754/54680/6879/55197/2091/123169/84298/3192/51585/2073/6908/6925/2072/8721/55250/23248/284695
BP	GO:0044786	cell cycle DNA replication	40	0.549344344917888	1.88570636777588	0.000431035101689372	0.00564099808888317	0.00417935732724619	4196	tags=45%, list=21%, signal=36%	91603/7486/641/26271/51053/4172/5111/5422/7013/8317/54962/64785/546/8882/58525/10926/2237/4175
BP	GO:0035994	response to muscle stretch	23	-0.614688146422764	-2.05138194562629	0.000433611473252242	0.00565090917112928	0.00418670034590238	3053	tags=52%, list=15%, signal=44%	2353/1906/4878/6548/4790/6262/8557/6546/5970/5894/1432/2934
BP	GO:0071027	nuclear RNA surveillance	13	0.742709787154065	1.94408834384924	0.000433881736950153	0.00565090917112928	0.00418670034590238	3371	tags=54%, list=17%, signal=45%	51010/11340/55795/8559/5394/23404/5393
BP	GO:0071028	nuclear mRNA surveillance	13	0.742709787154065	1.94408834384924	0.000433881736950153	0.00565090917112928	0.00418670034590238	3371	tags=54%, list=17%, signal=45%	51010/11340/55795/8559/5394/23404/5393
BP	GO:0002446	neutrophil mediated immunity	34	-0.539863265084735	-2.0008704668819	0.000435671509310193	0.00566512600407516	0.00419723345086118	4375	tags=65%, list=21%, signal=51%	6850/1511/6868/1636/1991/3684/6372/2147/5724/383/2150/566/64170/9948/57126/306/84106/171389/54210/6688/4615/6813
BP	GO:0043281	regulation of cysteine-type endopeptidase activity involved in apoptotic process	196	-0.294871721779867	-1.49749945425857	0.000436418247515462	0.00566575625654473	0.0041977003984182	3764	tags=35%, list=18%, signal=29%	8996/1612/51024/3297/112401/4193/207/27074/23787/22900/10018/83596/7057/6423/7422/572/3082/489/387/551/317/239/578/4217/2852/7429/666/2537/7805/2876/358/2621/355/22861/9647/96459/4671/58484/5894/5743/581/843/6714/64170/1032/5371/27429/91662/8740/9314/1611/8743/842/408/4318/5447/79594/8837/114548/2934/29108/64780/1509/3965/5329/6195/5023/409
BP	GO:0033002	muscle cell proliferation	198	-0.292609708475058	-1.4834787822211	0.000439824310824822	0.00569979155561236	0.00422291680060483	4093	tags=29%, list=20%, signal=23%	652/2296/348093/6909/1312/388585/4193/207/4656/1991/5728/348/284/3593/3654/7057/1906/5724/387/5594/2773/239/6934/4217/2852/7052/27035/1264/5573/30008/1026/2771/5743/7168/7919/3516/2047/4835/10135/6772/5739/9314/7099/5600/1432/6648/10221/3570/1535/4318/5058/8837/3611/7040/4615/4851/6774
BP	GO:0009067	aspartate family amino acid biosynthetic process	21	0.644396131694437	1.90150955906105	0.00044131700284103	0.00569979155561236	0.00422291680060483	5948	tags=71%, list=29%, signal=51%	60496/54529/84245/2806/58478/440/51074/2805/4552/4507/441024/4522/55256/4524/4548
MF	GO:0005149	interleukin-1 receptor binding	17	-0.654961178253946	-2.02286037274279	0.000441463835843361	0.00569979155561236	0.00422291680060483	2678	tags=53%, list=13%, signal=46%	27177/3556/54106/3553/54472/7205/7100/3557/4615
BP	GO:0051249	regulation of lymphocyte activation	418	-0.250903918513217	-1.38628121930692	0.000441849752092701	0.00569979155561236	0.00422291680060483	3419	tags=28%, list=17%, signal=23%	3120/388552/2048/3593/8456/8808/4004/140885/916/2736/2267/11326/6655/79155/3280/50943/148022/572/339390/27177/164/383/972/677/387/54440/558/8764/84695/5590/3594/4179/3485/114609/6363/7805/3601/5914/7356/25807/4332/604/54106/2621/8651/3566/7409/5573/11314/11006/100507436/84807/64332/1026/10288/7001/11277/6714/4192/5585/654346/29126/11151/3553/3071/64127/283234/149041/8993/1378/11035/8740/1445/2467…
BP	GO:0016052	carbohydrate catabolic process	147	-0.329021616913053	-1.59554859290348	0.000445274521161725	0.00573485311858133	0.00424889355113553	3998	tags=35%, list=20%, signal=29%	4668/10690/4123/53632/4656/5236/28964/2582/51422/3091/3630/130589/83440/2597/2203/5836/2548/5571/572/2523/5027/55526/5509/89/5223/1118/51085/55586/2592/4758/79660/5211/5837/11277/957/5499/5315/1486/2931/3098/3101/2760/226/863/2710/2529/313/5663/2584/5226/8972/6774
BP	GO:0070586	cell-cell adhesion involved in gastrulation	11	-0.74655692177607	-1.97798467439332	0.000446604402697713	0.00574286548888946	0.00425482983369195	1630	tags=55%, list=8%, signal=50%	91663/9314/60626/4155/65125/3557
BP	GO:0051123	RNA polymerase II preinitiation complex assembly	22	0.653364054875626	1.9580543980852	0.000452530441308332	0.00580986076072121	0.00430446593989321	4113	tags=55%, list=20%, signal=44%	6880/5706/3146/1810/6879/2958/6883/6908/6882/55832/7480/6878
BP	GO:0045017	glycerolipid biosynthetic process	237	-0.283847660337262	-1.48030473092963	0.000453893033569496	0.00581686379743453	0.00430965441759514	2919	tags=26%, list=14%, signal=23%	57048/57217/5337/171586/150094/375133/129303/8760/93492/10062/23396/80339/51099/9091/51763/9107/8651/56894/65258/5297/79837/57104/253430/660/2182/145567/5359/10677/8818/5294/9926/5154/5298/3613/64419/10554/138429/63874/10162/5130/8694/200879/9489/2710/8398/8897/80271/9807/10555/23761/3636/79143/2180/10423/7376/57153/9021/84649/1201/54947/440503/5293
BP	GO:0090382	phagosome maturation	24	-0.599682208591501	-2.04265944322244	0.000454509692823945	0.00581686379743453	0.00430965441759514	4971	tags=58%, list=24%, signal=44%	200576/56833/83871/7879/84286/5322/339122/4647/11151/10981/55647/57192/11031/1201
BP	GO:0002675	positive regulation of acute inflammatory response	27	-0.577888762173972	-2.01949635912479	0.00045961352063093	0.00586489122959582	0.00434523744693664	1499	tags=33%, list=7%, signal=31%	5743/3553/5294/101/2865/3133/241/5008/2867
BP	GO:0000724	double-strand break repair via homologous recombination	126	0.40273714504421	1.66163185522679	0.000459708013559643	0.00586489122959582	0.00434523744693664	4209	tags=34%, list=21%, signal=27%	6119/119392/10933/7486/5889/641/57697/113510/7528/7334/286053/5885/4172/6421/54386/64710/6118/5980/4176/10213/8317/125150/64210/84296/25788/51444/84515/79677/196528/2073/253714/2072/5965/142/5932/6117/55010/1111/2237/135458/80198/4175/55183
MF	GO:0016853	isomerase activity	145	0.388271169992163	1.63114690605569	0.000461815124039955	0.00588252420166435	0.00435830153415216	5089	tags=40%, list=25%, signal=30%	53938/84693/142940/51645/54495/7155/11104/644591/132789/10455/2287/23398/10026/5303/84245/84056/9360/283209/83480/55556/1652/26995/1736/58478/6120/4820/10020/2286/3329/5238/55276/10682/3157/55033/51661/27079/54517/2923/22934/51303/116447/92126/4282/441531/51022/4351/83448/150962/5478/3295/2821/84881/60681/9601/10728/81567/5740/8560
BP	GO:0045765	regulation of angiogenesis	260	-0.276444538993515	-1.45628137052239	0.000463778199232929	0.00589827007613791	0.00436996749021491	3648	tags=26%, list=18%, signal=21%	90993/2624/6786/1545/3091/4763/374887/3315/2896/112744/3848/727/7057/6423/1942/7422/2523/3082/11117/9475/6050/3087/719/8877/6678/2022/358/5170/1647/51738/27161/5196/672/2549/26523/4192/240/6237/1893/7122/5315/3553/5371/6772/306/29924/51548/9314/388/133/2752/6667/23166/3579/9146/80149/728/3687/3678/4814/54583/634/25865/64218/116844/6774/5293
BP	GO:1903706	regulation of hemopoiesis	341	-0.26446549486513	-1.4318454351172	0.000466366222209423	0.0059219022331882	0.00438747631173382	2809	tags=25%, list=14%, signal=22%	4057/50943/6886/572/2623/27177/972/2124/677/387/54440/1230/558/22985/6988/84695/5590/3594/4179/79577/6363/3601/5914/3665/604/54106/129138/2621/8651/9935/3566/3303/4853/11006/5196/84807/64332/10288/714/7001/4192/3304/7030/8328/3071/9770/6772/149041/8993/1378/3059/246778/2101/7305/1209/7099/1432/8861/3718/1441/10221/101/6654/7538/632/80149/4067/150372/114548/177/5777/6688/11025/1051/9092/56834/5104…
BP	GO:0048167	regulation of synaptic plasticity	183	-0.30470421170576	-1.53957763632686	0.00046755619005581	0.00592773582205132	0.00439179835758015	4204	tags=31%, list=21%, signal=25%	135/3845/10458/6543/80863/4218/6722/1395/4130/22849/5728/2259/348/5024/2048/81832/3630/23385/84502/7425/794/4915/1627/23373/84446/54434/9693/79772/5594/3269/5590/57616/5914/729956/1742/8878/10288/5743/2903/7533/1020/6844/10636/2895/4311/7305/4900/6810/375/177/5663/26037/6809/1201/27020/2932
BP	GO:0034728	nucleosome organization	90	0.435623955223058	1.73477015719922	0.000472396951693627	0.00597976422159453	0.00443034566240628	3454	tags=33%, list=17%, signal=28%	7259/64431/4869/5928/81611/8520/132660/23270/23421/6605/257218/54069/64754/4673/6418/3148/25842/8208/2186/196528/10467/50809/266812/11339/4674/51773/546/54107/23198/387103
BP	GO:0007059	chromosome segregation	312	0.324771964252066	1.48375424182894	0.000483010615978513	0.00610459211534215	0.00452282936194998	5825	tags=41%, list=29%, signal=30%	55166/7155/5889/91272/26271/57697/55294/114799/79003/55795/55706/246184/9698/57820/54908/286053/5885/292/29945/23310/51115/51433/5901/6421/51529/23212/10051/3619/9184/64105/54069/4292/9391/10270/10096/55055/5925/55781/29127/1060/56916/1459/7013/80218/472/8881/7405/9525/56271/64210/83852/79023/998/8452/10403/10464/11331/54892/6188/79677/9735/3192/64946/10274/11339/9126/10609/348235/23047/2072/1038…
MF	GO:0051536	iron-sulfur cluster binding	62	0.487163584154759	1.81066826559863	0.000484780580013448	0.00610793420221912	0.00452530547966133	4323	tags=45%, list=21%, signal=36%	6059/80224/3658/10539/27247/2395/7386/122961/654483/5980/5422/5471/23479/11019/6188/4729/493856/2110/64789/48/4723/55847/2230/51022/55140/4728/51654/55253
MF	GO:0051540	metal cluster binding	62	0.487163584154759	1.81066826559863	0.000484780580013448	0.00610793420221912	0.00452530547966133	4323	tags=45%, list=21%, signal=36%	6059/80224/3658/10539/27247/2395/7386/122961/654483/5980/5422/5471/23479/11019/6188/4729/493856/2110/64789/48/4723/55847/2230/51022/55140/4728/51654/55253
BP	GO:0043491	protein kinase B signaling	179	-0.302992729359226	-1.51188388540099	0.000488709494642531	0.00613018479357697	0.00454179071340219	3726	tags=30%, list=18%, signal=24%	10519/207/5728/7066/284/3630/55273/8904/23551/7057/4915/677/22933/93492/201163/1950/558/6934/51763/2852/3480/6363/83667/2022/6788/2876/375033/1649/2621/1263/64805/6714/6237/3553/5294/5154/23239/3059/7249/9314/57333/65018/23533/57091/101/5795/79594/10855/3611/5008/7040/409/5293
BP	GO:0051091	positive regulation of DNA-binding transcription factor activity	255	-0.280734532400023	-1.48228622683775	0.000488813108386037	0.00613018479357697	0.00454179071340219	3102	tags=26%, list=15%, signal=22%	3654/57118/5610/10475/23373/7726/7422/4057/28232/148022/2535/1906/5526/117854/79092/3556/825/7097/8877/5590/114609/6788/57506/54106/1649/3303/5970/58484/9447/10333/200186/3304/64170/8517/3553/64127/11213/306/81603/7706/53840/11035/3059/7099/83696/65018/1191/101/9830/5987/55072/150372/8837/114548/177/3383/29108/2319/9181/6737/10211/4615/3965/25865/6774/10616
BP	GO:0110053	regulation of actin filament organization	255	-0.280873377987515	-1.48301933544479	0.000488813108386037	0.00613018479357697	0.00454179071340219	2569	tags=23%, list=13%, signal=20%	387/345456/9475/54434/57580/2150/6840/6548/51763/7429/23406/29766/6710/8500/85464/23616/395/29109/9647/90952/832/91663/10163/203228/11078/2314/7168/389/10677/57175/54961/11151/10602/3071/9948/2017/822/3059/11344/5829/23580/7408/116985/5987/28988/5058/375/10552/10435/3383/10095/2934/29108/50848/5580/10093/2885/7454/3055
CC	GO:0030863	cortical cytoskeleton	106	-0.372280381457042	-1.72559692800039	0.000491101734263983	0.00614938190095363	0.00455601365234179	3578	tags=33%, list=18%, signal=27%	6709/27445/89848/25924/800/60/794/1627/57731/4354/59341/10487/89/2995/23242/23406/1742/6710/134549/832/91663/81/7122/11151/9948/2017/10296/3059/5816/28988/3927/2934/2319/10211/87
BP	GO:0034471	ncRNA 5'-end processing	19	0.670650208220371	1.94137551237042	0.000496614909299294	0.00620039001666101	0.00459380503939274	4150	tags=68%, list=20%, signal=55%	54931/51367/29777/10556/6741/10775/10799/27340/10940/10248/138716/3028/11102
BP	GO:0007173	epidermal growth factor receptor signaling pathway	102	-0.364028611126766	-1.6636600607179	0.000497371118105651	0.00620039001666101	0.00459380503939274	2482	tags=28%, list=12%, signal=25%	79643/1950/867/2852/7429/2537/5170/7039/6464/2549/6714/84313/9770/150/9185/6654/5795/93343/4318/1845/9961/673/5663/92799/7040/634/5329/2885/653361
CC	GO:0061695	transferase complex, transferring phosphorus-containing groups	226	0.352589237884235	1.56472665550525	0.000497467821154341	0.00620039001666101	0.00459380503939274	4238	tags=35%, list=21%, signal=28%	84265/79871/6880/5436/55718/404672/4331/5565/122809/9655/2963/8835/5286/902/5557/11128/1164/93/4172/11232/1147/5980/23168/9646/5440/1163/5635/5111/1021/51616/5422/221823/6879/84172/2958/55197/64210/5295/9306/54619/123169/6883/4646/64425/894/2961/80349/6875/2960/51728/7046/5562/85417/30849/6908/5431/6874/23248/83860/54107/5441/92/6882/645121/5438/2965/5257/2967/10622/6917/1022/6873/899/5289/5636/1…
CC	GO:0030427	site of polarized growth	177	-0.305868795652329	-1.51652800501668	0.000502209756925474	0.00624602784791241	0.00462761763805609	3089	tags=27%, list=15%, signal=23%	393/9001/23046/114787/1627/323/10092/8633/1996/59341/1861/54434/22933/23265/867/322/57580/57616/4035/23242/23307/9344/4644/7077/10129/203228/56288/1020/10300/2017/54536/1785/6792/9266/81565/3059/11344/65018/808/120892/28988/84062/27185/5663/6809/10409/22853
BP	GO:1901223	negative regulation of NIK/NF-kappaB signaling	24	-0.597403240359647	-2.03489673838826	0.000502668989978655	0.00624602784791241	0.00462761763805609	3104	tags=50%, list=15%, signal=42%	8904/51094/135644/9516/5970/51564/9770/91662/3430/80149/114548/6688
CC	GO:0048787	presynaptic active zone membrane	27	-0.575347285029145	-2.01061488542824	0.000503989325949375	0.00625285839564714	0.00463267832045209	3581	tags=41%, list=18%, signal=34%	594855/9381/490/5028/84628/6810/6809/2319/27020/8676/5023
BP	GO:0042832	defense response to protozoan	22	-0.613907670968599	-2.04581958547066	0.0005094252936074	0.00631065165241289	0.00467549674856065	2604	tags=55%, list=13%, signal=48%	3593/383/115361/3566/5196/1130/283234/163351/116071/6556/602/4615
BP	GO:0050818	regulation of coagulation	70	-0.402436684738469	-1.72989766692928	0.000517263700099734	0.00639798424178238	0.00474020056365466	3527	tags=31%, list=17%, signal=26%	348/2048/5627/3848/7057/2147/1906/462/2161/2150/239/5328/7001/5154/7035/7391/710/6484/10855/5663/5580/634
BP	GO:0043303	mast cell degranulation	47	-0.467607310717977	-1.85382441480269	0.00052788336873032	0.0065193997775918	0.00483015608238221	2433	tags=40%, list=12%, signal=36%	56848/867/284021/4878/8773/5170/3566/11314/7462/5294/2268/4067/5880/201294/9846/2242/6813/3965/5293
BP	GO:0001558	regulation of cell growth	391	-0.249767178323514	-1.3686755041858	0.000528948573312925	0.00652262723991044	0.00483254727594003	3089	tags=23%, list=15%, signal=20%	393/984/9362/2203/1627/6423/7422/54512/343472/2147/51094/2664/9798/6586/135644/1906/23136/387/5518/684/54555/201163/56848/551/1382/29948/4878/728642/8877/6548/79577/4035/83667/604/734/9344/9043/3303/7869/221476/1026/26153/7919/3304/1020/1032/57609/9150/5371/2017/2931/8314/6386/1785/10201/6792/3621/2539/81565/55004/11344/3249/10507/6494/10509/50618/2137/1535/9826/10459/5795/28988/79594/8408/5058/8…
MF	GO:0016887	ATP hydrolysis activity	256	0.339328484472817	1.52713147789332	0.000539615243891942	0.00664406386788956	0.00492251842163866	3534	tags=27%, list=17%, signal=23%	6782/10396/84896/80007/7486/641/51761/57697/3313/3320/8886/113510/2963/3800/29789/9775/64848/60625/1974/5378/9879/170506/1653/23456/51202/11218/9585/5189/4172/55308/166378/54454/80179/55794/4292/29028/54505/79572/56916/4176/51182/22836/1662/55605/9525/4931/9716/10212/80205/84515/64240/6832/3329/5825/84181/10146/477/57194/57696/5965/1665/1655/5383/546/80119/488/5387/55661/4643
MF	GO:0050135	NAD(P)+ nucleosidase activity	16	-0.690970474877763	-2.08710976733363	0.000549744318339837	0.00674829863692805	0.0049997448873936	3303	tags=50%, list=16%, signal=42%	8808/3556/7097/3554/7096/10333/7099/683
MF	GO:0061809	NAD+ nucleotidase, cyclic ADP-ribose generating	16	-0.690970474877763	-2.08710976733363	0.000549744318339837	0.00674829863692805	0.0049997448873936	3303	tags=50%, list=16%, signal=42%	8808/3556/7097/3554/7096/10333/7099/683
MF	GO:0033691	sialic acid binding	22	-0.611692755830525	-2.03843848081289	0.000552131114977849	0.0067637453476156	0.00501118919609158	3161	tags=45%, list=16%, signal=38%	89790/114132/2219/375790/27036/945/400709/6403/8778/27180
CC	GO:0005750	mitochondrial respiratory chain complex III	10	0.783114418746269	1.93253080997809	0.000553503439834454	0.0067637453476156	0.00501118919609158	1225	tags=70%, list=6%, signal=66%	7388/7381/27089/7385/29796/7386/10975
CC	GO:0045275	respiratory chain complex III	10	0.783114418746269	1.93253080997809	0.000553503439834454	0.0067637453476156	0.00501118919609158	1225	tags=70%, list=6%, signal=66%	7388/7381/27089/7385/29796/7386/10975
BP	GO:1904861	excitatory synapse assembly	26	-0.573346595410156	-1.98014912214236	0.000559568221952316	0.00682757376379112	0.00505847901158635	4099	tags=42%, list=20%, signal=34%	78999/4916/5728/23654/3556/64101/2895/64218/84885/27020/57622
BP	GO:0034249	negative regulation of cellular amide metabolic process	177	0.374580052268463	1.61931623828181	0.00056393407948756	0.00687051219363673	0.00509029165157808	4477	tags=40%, list=22%, signal=32%	1977/5621/5436/10236/51010/6726/11340/3658/3646/5813/11236/28998/201626/29883/9775/170506/23521/115416/9698/56339/51441/10492/10418/85451/57472/65981/4292/1719/94101/3002/3184/55024/7072/163255/8087/57690/1965/468/51247/6188/9451/79066/246175/4691/23404/5562/54517/196513/56623/27327/23435/5393/4076/55571/440275/197135/811/115024/57721/167227/6472/29095/7248/5433/9924/22894/25904/7175/9337/129563/…
BP	GO:0002921	negative regulation of humoral immune response	16	-0.689514074578162	-2.08271063972838	0.000573262572274803	0.00697369192119603	0.00516673644797822	3115	tags=62%, list=15%, signal=53%	11326/55061/966/4179/1379/1378/1604/710/5777/2213
MF	GO:0019783	ubiquitin-like protein-specific protease activity	101	0.41890275618442	1.69644076522684	0.000578340862546169	0.00702493676452038	0.00520470322408	4610	tags=40%, list=23%, signal=31%	55325/7398/51138/10987/10600/55031/51029/51633/7347/57695/161725/8667/79868/84640/1540/23252/51377/84196/85015/10213/220213/26054/79184/205564/57559/23358/9097/64854/8975/57337/8239/159195/8665/9929/80124/389856/7345/10208/56957/29843
MF	GO:0035091	phosphatidylinositol binding	255	-0.279590140627442	-1.47624380609206	0.000587331772041675	0.0071234828076923	0.00527771497148927	2736	tags=23%, list=13%, signal=20%	79674/29907/23263/221749/27071/221472/11152/64333/6840/6548/114609/7429/79685/8301/65258/64411/285180/57649/2314/56288/23400/10677/55041/3759/822/57706/81846/6386/55803/53349/11344/29887/9885/10043/3784/27111/4900/9146/116985/26100/64342/11021/23001/11033/79792/50807/81609/2934/54828/29916/9846/2242/124460/112574/4689/7094/23130/653361
BP	GO:0001562	response to protozoan	23	-0.604656455554803	-2.01790345795673	0.000593522604528195	0.00718782449722653	0.00532538506592384	2604	tags=52%, list=13%, signal=46%	3593/383/115361/3566/5196/1130/283234/163351/116071/6556/602/4615
BP	GO:1903311	regulation of mRNA metabolic process	267	0.335626072556105	1.51360946809188	0.000597458911126254	0.00722471178074281	0.00535271447398547	3371	tags=27%, list=17%, signal=23%	5436/4869/10949/3178/9939/10605/6428/10236/51010/11340/22916/708/4116/201626/22938/29883/79072/60493/6434/7188/170506/55795/22868/9698/79882/56339/4670/51574/51441/10492/57472/9646/4292/10772/90806/3184/79899/6432/6431/26135/11052/7072/83989/10150/8087/57690/123169/57703/10657/27339/4154/79066/246175/3192/8148/4691/23404/3183/27316/5578/79675/10179/9584/79811/196513/1655/9530/27327/11051/6733/234…
MF	GO:0034062	5'-3' RNA polymerase activity	37	0.555486063341019	1.8857117320831	0.000602524175780059	0.0072643107909055	0.00538205297236243	4541	tags=46%, list=22%, signal=36%	5436/55718/9412/5557/11128/5440/84172/201973/64425/51728/5431/5441/5438/10622/10621/5433/25885
MF	GO:0097747	RNA polymerase activity	37	0.555486063341019	1.8857117320831	0.000602524175780059	0.0072643107909055	0.00538205297236243	4541	tags=46%, list=22%, signal=36%	5436/55718/9412/5557/11128/5440/84172/201973/64425/51728/5431/5441/5438/10622/10621/5433/25885
BP	GO:1903902	positive regulation of viral life cycle	29	-0.546932417669518	-1.95565797858822	0.000612462643641909	0.00737317787909562	0.00546271147561915	4546	tags=52%, list=22%, signal=40%	858/7113/51652/5091/81559/10475/1642/339390/972/27183/558/79720/6737/27243/3965
BP	GO:1900017	positive regulation of cytokine production involved in inflammatory response	22	-0.607946431263133	-2.02595402340025	0.000619240328459613	0.00744372744462415	0.00551498092137676	3518	tags=50%, list=17%, signal=41%	3091/112744/148022/10333/64170/64127/7099/63940/23765/4615/6774
CC	GO:0061702	inflammasome complex	16	-0.686591604324445	-2.07388317685835	0.000620414961728101	0.00744681508796126	0.00551726852449266	4382	tags=81%, list=21%, signal=64%	834/837/838/22900/338321/22861/4671/58484/9447/171389/114548/79792/29108
BP	GO:0006626	protein targeting to mitochondrion	96	0.432052364126254	1.73814975754738	0.00063700435725713	0.00763464306467408	0.00565642833599544	3163	tags=34%, list=16%, signal=29%	29090/56947/401505/131118/26520/9804/54543/9141/10440/3320/26521/196294/140823/59286/55294/134266/23409/10425/100652748/1459/26515/130916/9131/10055/54332/3308/3329/10456/5562/1678/29103/9530/89781
BP	GO:0098813	nuclear chromosome segregation	250	0.341020755198862	1.52731747890219	0.000655636283169786	0.00784636106436526	0.00581328801922473	5825	tags=41%, list=29%, signal=30%	55166/7155/5889/91272/26271/57697/55294/114799/79003/55795/55706/246184/57820/54908/286053/5885/29945/23310/51115/51433/5901/6421/51529/23212/10051/3619/9184/64105/4292/10270/10096/55055/5925/55781/29127/1060/7013/80218/472/8881/9525/998/8452/10403/10464/11331/54892/9735/3192/10274/9126/10609/23047/2072/10388/64682/27436/64940/150465/79075/546/79892/83540/2237/283489/51451/10592/80198/54984/9183/…
BP	GO:0031331	positive regulation of cellular catabolic process	400	-0.244415395462136	-1.32751215979744	0.00065665510440111	0.00784698014302004	0.00581374668821757	3719	tags=29%, list=18%, signal=24%	1612/90678/3297/2309/23677/22849/4193/207/5728/348/3091/3630/4848/10658/5704/10018/10444/10241/140775/10475/26353/154214/148022/572/339345/91445/677/8678/5027/9475/22933/117854/201163/1950/6449/1452/2773/51099/4035/7805/83667/51085/1263/27161/208/3303/79837/124245/79016/57104/6829/7942/203228/339221/285180/957/9517/4343/581/3304/23034/8517/3553/22926/7917/11040/64127/149041/2931/10524/10533/81603…
BP	GO:0000070	mitotic sister chromatid segregation	159	0.368400414717503	1.57032605382522	0.000666251649832186	0.00794994983343876	0.00589003587026565	5390	tags=42%, list=26%, signal=31%	91272/26271/79003/55795/246184/54908/286053/5885/29945/23310/51115/51433/5901/51529/23212/10051/3619/9184/64105/10270/55055/5925/55781/29127/1060/80218/472/8881/9525/8452/10403/10464/54892/9735/3192/9126/23047/64682/27436/79075/546/83540/283489/51451/10592/54984/9183/7175/129563/79980/23244/4085/9319/8697/90417/9918/10615/23636/7272/24137/9055/8243/3550/891/3834/54627
BP	GO:0051028	mRNA transport	122	0.40665142695294	1.67111890748374	0.00066838306573737	0.00795971311862055	0.00589726938760063	3573	tags=36%, list=18%, signal=30%	53371/9908/3178/9939/6428/129401/1070/57122/22916/84324/56943/4116/3800/9775/55795/55706/23279/65110/80145/55308/4927/6432/57187/144983/220988/56648/79023/54888/55916/9972/10212/65109/10128/9631/7514/7884/10189/9984/6426/9284/23165/3181/8106/1069
BP	GO:0002090	regulation of receptor internalization	55	-0.441448054386225	-1.80200118036569	0.000669031839647426	0.00795971311862055	0.00589726938760063	3421	tags=35%, list=17%, signal=29%	284/1173/284654/7422/338692/1950/4043/1742/3690/54550/8650/6386/4289/88455/408/375/10211/79890/409
BP	GO:0050729	positive regulation of inflammatory response	129	-0.331264048153625	-1.59087175944195	0.000674863998268504	0.00801734477591602	0.0059399680883277	3396	tags=29%, list=17%, signal=24%	2896/3593/5733/3603/338322/59341/23097/5138/7132/4878/7097/54106/7052/64332/81030/5743/4192/3553/5294/5603/91662/7099/3430/101/120892/2865/63940/3133/241/1050/23765/10318/1051/5008/4814/353514/2867
BP	GO:1903037	regulation of leukocyte cell-cell adhesion	313	-0.263883827768209	-1.41619711106392	0.000680411968028143	0.00807143670845081	0.00598004424347296	2775	tags=25%, list=14%, signal=22%	3280/50943/572/339390/27177/5724/383/972/387/54440/8764/84695/5590/3594/4179/3485/6363/7805/5914/7356/604/8651/3566/7409/5573/11314/11006/84807/64332/375056/10288/5970/7001/6714/4192/240/654346/29126/11151/3553/3071/64127/283234/149041/1378/8740/1445/9314/1604/3718/101/6484/80149/1845/6403/55423/2529/4067/3133/65125/114548/177/5777/79626/10673/3383/1051/29108/9092/10326/2319/51043/3142/2213/3105/…
BP	GO:0000466	maturation of 5.8S rRNA from tricistronic rRNA transcript (SSU-rRNA, 5.8S rRNA, LSU-rRNA)	24	0.630765990291517	1.92095963934382	0.000682397398254444	0.00808317151742563	0.00598873844246044	3654	tags=58%, list=18%, signal=48%	51010/29777/11340/6227/55759/23212/10799/5394/10171/23404/27340/117246/5393/65095
BP	GO:0046330	positive regulation of JNK cascade	88	-0.381061433796462	-1.69602396363744	0.000686465615303626	0.00811950729238137	0.00601565924351543	2757	tags=31%, list=14%, signal=27%	4616/59341/56940/2150/4217/114609/6363/6788/54106/27035/1647/9344/64170/3553/9770/64127/10912/6386/7099/177/5871/4296/29108/2213/4615/4055/653361
BP	GO:0034123	positive regulation of toll-like receptor signaling pathway	26	-0.56726456370915	-1.95914380035271	0.000697422463238678	0.00823709733146817	0.00610278049116079	2809	tags=50%, list=14%, signal=43%	4057/10062/7097/2150/114609/54106/7096/3430/7100/1535/10211/4814/121260
BP	GO:0043628	ncRNA 3'-end processing	39	0.54724505393506	1.86526395129078	0.000701571618196976	0.00827405829949166	0.00613016449131415	4496	tags=46%, list=22%, signal=36%	54931/51010/11340/6227/6741/51574/55520/1736/2091/5394/57508/23404/51728/5393/3028/25896/26024/345630
BP	GO:0072331	signal transduction by p53 class mediator	155	0.374411560812972	1.59123047451857	0.000706540107053241	0.00832056085432511	0.00616461775476444	4019	tags=32%, list=20%, signal=26%	4436/3094/9349/6167/8445/6880/6125/4869/79073/51065/84154/6154/64065/6201/6135/9521/56950/22938/55170/51499/8550/149628/80196/55003/133746/83787/23212/51616/6224/472/545/4646/22976/23411/10614/112858/6446/1655/23378/546/161742/3190/4282/6209/11200/64782/1111/596/3622
CC	GO:0036019	endolysosome	26	-0.566653553109193	-1.95703357224146	0.000709988296827523	0.00834656166529422	0.00618388148755177	3316	tags=46%, list=16%, signal=39%	219931/1173/1514/1508/10058/54106/23274/160/51311/1520/5580/121260
BP	GO:0006833	water transport	23	-0.598652506091391	-1.99786664155906	0.000710805288478963	0.00834656166529422	0.00618388148755177	4884	tags=52%, list=24%, signal=40%	6523/364/343/89872/1080/362/551/4284/51763/358/441432/366
BP	GO:0032273	positive regulation of protein polymerization	128	-0.334859643625741	-1.59718532564189	0.000716968777502899	0.00840676974083602	0.00622848902999552	1771	tags=21%, list=9%, signal=19%	3303/10163/3304/57175/11151/10602/3071/2017/23580/65018/7408/5987/5058/375/84722/10552/10435/3383/10095/2934/29108/2242/10093/1639/2885/7454/3055
BP	GO:0033260	nuclear DNA replication	36	0.543547783404344	1.83564035721584	0.000718396305115415	0.00841135298658943	0.00623188470952249	4196	tags=44%, list=21%, signal=35%	91603/7486/641/51053/4172/5111/5422/7013/8317/54962/64785/546/58525/10926/2237/4175
MF	GO:0004519	endonuclease activity	116	0.401535587290951	1.64596824241214	0.000720097266345641	0.00841911991228895	0.00623763914469886	4460	tags=38%, list=22%, signal=30%	51367/5889/51110/7247/5511/10556/146857/5896/10111/7257/10775/27044/51692/55728/29102/55520/6419/51163/10799/28987/6188/57109/2073/10171/1776/10146/54059/246243/2072/10940/55345/10248/8930/5932/9941/122665/2237/80198/11102/84083/22894/340554/5395/81887
BP	GO:1902742	apoptotic process involved in development	37	-0.493934926312345	-1.86384892216126	0.000721325828997129	0.00842134931868015	0.00623929088890966	4032	tags=43%, list=20%, signal=35%	2296/389668/343702/3714/10018/389610/6586/7132/578/7855/581/7421/55113/6688/4851/7133
BP	GO:0006390	mitochondrial transcription	15	0.694237637855999	1.91093222243766	0.000729392145622477	0.00849327736250817	0.00629258163502772	2595	tags=53%, list=13%, signal=47%	64216/80298/7978/64863/130916/7019/84275/5562
BP	GO:0042044	fluid transport	32	-0.526995494635223	-1.91848646681587	0.000729580271341902	0.00849327736250817	0.00629258163502772	3593	tags=47%, list=18%, signal=39%	364/343/10768/89872/1080/1906/362/551/4284/51763/358/441432/65010/366/2131
MF	GO:0043024	ribosomal small subunit binding	17	0.67386759468426	1.91144841877356	0.000733226172062429	0.00851482569213435	0.00630854657029167	2185	tags=53%, list=11%, signal=47%	4869/6059/219402/4830/7374/54505/1975/10209/7458
BP	GO:0007162	negative regulation of cell adhesion	272	-0.270026622106498	-1.42090873435115	0.000733530091052738	0.00851482569213435	0.00630854657029167	3130	tags=25%, list=15%, signal=22%	2267/11326/4072/7057/23654/7422/50943/654/339390/59341/383/972/56940/387/8764/84695/239/4035/7805/7356/604/8651/395/3566/9647/5573/11314/11006/91663/375056/10288/7001/6714/4192/81/654346/4582/29126/5365/3071/149041/396/1378/10154/9314/10507/4155/53827/3718/6494/10459/80149/1845/65125/5777/79626/6688/1051/54828/51043/3142/5580/2213/7040/3557/634/4851/3965/3659
CC	GO:0000151	ubiquitin ligase complex	287	0.328316165870805	1.49058880413548	0.000737839116970611	0.00855260942157077	0.00633654014589348	3918	tags=30%, list=19%, signal=24%	197131/89890/10393/27101/8445/55958/6045/26260/80067/84108/55031/51185/55294/9978/80012/54994/8065/23588/11059/23291/9412/7334/246184/26272/27252/1164/119504/26249/29945/84259/25852/9443/51009/51433/51529/648/54800/130507/1163/84541/114907/10425/90390/6500/55070/150684/26235/8881/54876/83892/55975/79872/23142/5356/8452/57542/79184/7993/84447/10238/51239/57643/23014/25898/10116/7322/10910/25879/64…
BP	GO:0140694	non-membrane-bounded organelle assembly	340	0.322076426067329	1.4855080761311	0.000740181347760359	0.0085675199083132	0.0063475871717988	4530	tags=31%, list=22%, signal=24%	6152/54801/9908/440145/6125/4869/6232/6147/29093/6208/10982/51065/84154/6128/6135/29777/6169/708/26271/29883/6228/6713/55125/6047/79003/55299/22868/51441/55142/55794/6175/23212/3619/57472/64105/4292/51119/54505/29127/1060/25914/9662/9525/6234/51001/56890/1965/71/130916/6193/9738/26054/79884/10464/6188/23015/9735/6223/80206/246175/3192/64946/58/10274/1073/5562/25802/9126/55835/115106/153241/10146/…
BP	GO:0006091	generation of precursor metabolites and energy	440	0.307959417345551	1.44283004550459	0.000742411567538442	0.0085810932464486	0.00635764351808673	4083	tags=29%, list=20%, signal=23%	10998/4436/8604/7388/178/4710/7381/27089/8445/128/4717/1345/4697/4190/1350/4718/80777/4725/4708/54205/1743/1347/4724/4694/4698/7385/1337/5019/4706/3658/29796/201626/205327/664/3146/93058/55967/8473/1353/1349/1737/4711/2395/84300/4700/7386/4707/9249/5160/7360/790955/4716/10975/5162/1327/11232/4701/9377/8803/4709/51142/388753/1528/5500/34/23479/4695/5501/8802/10165/6120/10063/38/8671/4715/11331/114…
BP	GO:0070304	positive regulation of stress-activated protein kinase signaling cascade	123	-0.335277344545011	-1.5860466430929	0.000744692609458844	0.00859165176252479	0.0063654662137928	2958	tags=28%, list=15%, signal=24%	5610/7422/4616/59341/56940/2150/8877/4217/114609/6363/6788/54106/27035/1647/9344/388325/4215/64170/3553/9770/64127/10912/6386/7099/80149/4067/177/6688/5871/4296/29108/2213/4615/4055/653361
BP	GO:0045229	external encapsulating structure organization	293	-0.264349506943127	-1.41243222866171	0.00074544279526959	0.00859165176252479	0.0063654662137928	4546	tags=29%, list=22%, signal=23%	858/4312/861/649/91522/642658/1511/79148/7051/1805/55959/1303/64093/2296/2192/256764/2294/89932/64147/9509/90993/1991/25975/1545/7177/4763/81031/1999/11173/5644/4326/57326/2264/7053/6423/2683/538/11117/196264/79625/85301/7132/57589/2068/3914/64856/84695/3913/3936/4035/2022/164656/2621/4016/27035/150356/79709/6692/3912/30008/7148/64386/84628/54507/1298/5768/3249/60626/80781/101/5045/4318/1471/8837…
CC	GO:0097060	synaptic membrane	375	-0.246087333388695	-1.33934745104413	0.00075079581660781	0.00864107412192308	0.00640208273034297	5209	tags=29%, list=26%, signal=22%	55361/1056/388336/2906/1138/8506/114/3778/23237/107/53616/440829/2566/6453/3359/3748/3351/2905/11336/6531/84687/152/135/1814/10458/78999/4916/3747/80863/27255/10497/221955/10675/1312/6536/54413/5913/9751/5728/594855/254263/9381/286/5024/1948/27286/2048/81832/490/1143/23385/10368/22895/23109/794/1627/3752/9177/5028/5138/2899/322/22997/26052/2852/8825/729956/1742/339453/57053/1759/8301/2570/2560/14…
MF	GO:0016423	tRNA (guanine) methyltransferase activity	13	0.727628459372109	1.90461204495325	0.00075640666953442	0.00869331971190126	0.00644079094932321	4626	tags=77%, list=23%, signal=60%	54931/24140/6894/25917/158234/60487/57570/93587/80745/81627
BP	GO:1901342	regulation of vasculature development	264	-0.27214402221416	-1.43078786548963	0.000765340216656684	0.00877687367872354	0.00650269522192833	3648	tags=25%, list=18%, signal=21%	90993/2624/6786/1545/3091/4763/374887/3315/2896/112744/3848/727/7057/6423/1942/7422/2523/3082/11117/9475/6050/3087/719/8877/6678/2022/358/5170/1647/51738/27161/5196/672/2549/26523/4192/240/6237/1893/7122/5315/3553/5371/6772/306/29924/51548/9314/388/133/2752/6667/23166/3579/9146/80149/728/3687/3678/4814/54583/634/25865/64218/116844/6774/5293
BP	GO:0051346	negative regulation of hydrolase activity	352	-0.255506451336284	-1.38476222436374	0.000765840099154087	0.00877687367872354	0.00650269522192833	4420	tags=31%, list=22%, signal=24%	377630/2810/5104/84687/286204/145376/2281/135/10999/5271/140686/325/6695/84651/89932/65264/8996/3551/112401/145264/23677/4193/26952/207/7137/27074/5627/22900/5269/1992/197/83596/2597/727/1294/7057/6423/10105/7422/4057/51291/3082/5266/462/9475/684/54866/132864/56848/551/117166/5590/9491/4035/7429/2537/2876/358/2621/8301/96459/6692/7077/221476/4671/5894/2771/5743/6590/6714/7009/6653/1893/1032/5365/…
BP	GO:0072599	establishment of protein localization to endoplasmic reticulum	37	0.549645536871544	1.86588486330661	0.000773129665591734	0.00884791834500893	0.00655533148273238	3031	tags=43%, list=15%, signal=37%	10952/6726/23480/9789/6731/6727/23471/11231/28972/10890/9709/25782/54557/60559/58477/9697
BP	GO:0071674	mononuclear cell migration	180	-0.29493479933898	-1.47640146607387	0.000774527127662565	0.00885142692092119	0.00655793095045353	2681	tags=23%, list=13%, signal=20%	59341/387/1230/8174/8764/5339/5594/719/7226/6363/2621/5175/375056/4192/240/1893/5294/91662/11035/80270/2358/5595/3579/3570/101/11240/2629/2529/4067/80024/65125/177/6688/3383/29108/2131/728/50848/3577/3965/58191/5293
BP	GO:0010632	regulation of epithelial cell migration	219	-0.284444106945534	-1.47008574347216	0.000776424831668777	0.00886063443623131	0.00656475270362038	3629	tags=27%, list=18%, signal=23%	207/84913/5728/2624/10014/348/3091/4763/3315/27286/5216/284/2896/3934/7057/79812/9922/1942/7422/51094/2523/1906/387/9475/1950/10013/239/5606/7429/6678/1460/23616/5170/1647/9647/3690/51564/5743/4215/6714/6237/5294/306/9314/3640/388/2752/6667/152007/80149/4318/80005/54828/7040/6776/634/4851/25865/64218/5293
BP	GO:0006323	DNA packaging	118	0.397532547196014	1.63112048251427	0.000781635289472721	0.00890756845334503	0.00659952563302589	3454	tags=30%, list=17%, signal=25%	7259/4869/5928/8520/3146/132660/23270/23421/23310/10051/257218/3619/54069/10270/64754/4673/6418/3148/25842/9131/8208/54892/50809/266812/23411/11339/5253/146059/4674/51773/79648/23378/546/23198/387103
BP	GO:0034134	toll-like receptor 2 signaling pathway	17	-0.64082829481683	-1.97921068661368	0.000792009994537922	0.00899231352889038	0.006662312385804	3102	tags=65%, list=15%, signal=55%	3654/79155/7097/2150/114609/118788/7096/10333/64127/1535/4067
MF	GO:0008649	rRNA methyltransferase activity	17	0.672073883265425	1.90636049514833	0.000792396373324701	0.00899231352889038	0.006662312385804	4496	tags=65%, list=22%, signal=50%	64216/29081/27292/29063/2091/196074/79066/117246/10436/51106/345630
MF	GO:0140102	catalytic activity, acting on a rRNA	17	0.672073883265425	1.90636049514833	0.000792396373324701	0.00899231352889038	0.006662312385804	4496	tags=65%, list=22%, signal=50%	64216/29081/27292/29063/2091/196074/79066/117246/10436/51106/345630
MF	GO:0140296	general transcription initiation factor binding	46	0.500793373310775	1.7720145278012	0.000795190138520064	0.00899891483991276	0.00666720322908317	4324	tags=43%, list=21%, signal=34%	51602/9221/55814/1810/54680/6879/2958/2091/6883/64425/3192/6908/6925/9044/2072/8721/6882/55832/57521/23066
BP	GO:0006757	ATP generation from ADP	80	-0.383800044975467	-1.69175531993563	0.000795196196723866	0.00899891483991276	0.00666720322908317	3763	tags=34%, list=18%, signal=28%	53632/4656/5236/28964/51422/3091/3630/83440/2597/2203/5571/5027/55526/89/5223/51085/5211/11277/957/5315/3098/3101/226/863/5663/2584/6774
BP	GO:0042594	response to starvation	183	-0.298148652662764	-1.50645439185407	0.0007978860812862	0.00901677947570505	0.00668043895356324	3891	tags=36%, list=19%, signal=29%	2875/467/8131/53632/1312/10919/2309/27102/9213/51422/8493/5610/81631/1978/84446/5571/23334/10991/150094/8678/201163/11152/867/5594/84557/4149/55630/4217/23710/83667/58528/8428/1649/2621/355/3625/3171/23274/96459/7942/1026/11133/26/10533/53349/27072/133/2752/3920/5595/1611/64121/120892/7538/10634/26100/8897/80149/2629/8408/81788/5899/54828/7378/11337
BP	GO:1901216	positive regulation of neuron death	94	-0.373548623058308	-1.68705158779475	0.00081407261335216	0.00918690568113968	0.00680648370522537	3859	tags=40%, list=19%, signal=33%	2002/841/51024/2309/5913/4763/3684/1948/2896/10018/712/3934/2353/5309/572/1616/387/54434/4217/7226/1649/8301/155061/4170/581/10333/1020/4835/997/2931/7305/7099/1191/842/4296/9040/2213/2932
BP	GO:1900046	regulation of hemostasis	68	-0.409412159664534	-1.74938121626594	0.000819777231982121	0.00923843397264296	0.00684466048516066	3527	tags=31%, list=17%, signal=26%	348/2048/5627/3848/7057/2147/1906/462/2161/2150/239/5328/7001/5154/7035/7391/710/6484/10855/5580/634
BP	GO:0070527	platelet aggregation	67	-0.411173191222262	-1.74660985140602	0.000833045345090468	0.00937493748968662	0.00694579453363262	2195	tags=27%, list=11%, signal=24%	239/51206/375033/64805/3690/9158/63036/5294/3674/4067/5777/83706/10398/3611/50848/5580/634/7094
BP	GO:0071166	ribonucleoprotein complex localization	75	0.454283669899768	1.76026495612205	0.000839773451499618	0.00943756479981703	0.00699219446204158	4655	tags=48%, list=23%, signal=37%	4869/6059/6428/57122/84324/56943/84946/55795/6741/23279/80145/55308/5901/23212/55781/4927/57187/54888/10212/9631/7514/51068/10189/55153/9984/6209/3181/8106/55341/7248/5433/91746/84248/7175/55746/11260
BP	GO:0050670	regulation of lymphocyte proliferation	214	-0.278030330596807	-1.43208887331716	0.000847741931391409	0.00951393918576748	0.00704877945719784	2840	tags=25%, list=14%, signal=22%	3280/50943/148022/339390/383/972/54440/8764/3594/4179/3485/114609/6363/7356/4332/604/54106/5573/11314/11006/1026/10288/5585/654346/29126/11151/3553/3071/283234/149041/1378/11035/246778/7305/7099/1604/3718/6654/4067/3133/683/177/5777/10673/5880/1051/29108/51043/2213/3105/4615/3965/3659/7133
BP	GO:0006469	negative regulation of protein kinase activity	196	-0.287439057919968	-1.45975283682539	0.000852611519192637	0.00955537274410091	0.00707947715340092	3918	tags=33%, list=19%, signal=27%	5347/11329/5753/10251/207/5728/51422/348/4763/3315/2048/10114/79007/140775/6423/64793/4616/5577/25937/56940/79643/867/3087/5339/4878/51763/124790/103/5170/1647/9647/5573/11314/11006/1026/6546/2776/5585/6653/1032/3553/84313/11213/80279/10636/5575/7249/10221/5987/5795/4298/2629/1845/84062/4067/9961/1050/5777/5663/29108/80851/3611/5580/260434/634
BP	GO:0045576	mast cell activation	60	-0.420818590461801	-1.75383505192164	0.00086639140632668	0.00969641361508232	0.00718397288062674	2433	tags=35%, list=12%, signal=31%	56848/867/284021/4878/8773/5170/3566/11314/7462/5359/5294/2268/146722/4067/5880/201294/9846/2242/6813/3965/5293
BP	GO:0006096	glycolytic process	79	-0.389164948948196	-1.70208620409488	0.000877261113767458	0.00980454087756081	0.00726408325464108	3763	tags=34%, list=18%, signal=28%	53632/4656/5236/28964/51422/3091/3630/83440/2597/2203/5571/5027/55526/89/5223/51085/5211/11277/957/5315/3098/3101/226/863/5663/2584/6774
BP	GO:0008625	extrinsic apoptotic signaling pathway via death domain receptors	78	-0.389163479636556	-1.7069461243904	0.000882595410678069	0.00985059031945234	0.00729820081138413	2973	tags=33%, list=15%, signal=29%	7057/6423/572/1616/3082/7132/6789/6788/2876/672/5894/581/9191/64114/51304/6810/6272/8837/6688/3383/8794/9181/162989/85450/2932/11337
MF	GO:0051880	G-quadruplex DNA binding	10	0.771256151449833	1.90326756778162	0.000891560888031776	0.00993698495259593	0.00736220970438039	3199	tags=70%, list=16%, signal=59%	7486/641/170506/10111/4831/7555/80119
BP	GO:0038034	signal transduction in absence of ligand	64	-0.42242424618256	-1.78176114496814	0.000895177991292619	0.0099499646867785	0.00737182625561953	3680	tags=36%, list=18%, signal=30%	2309/207/10018/572/2623/578/666/2537/355/3303/5196/4170/7001/5499/581/3304/3553/2931/27429/1495/1613/2872/2932
BP	GO:0097192	extrinsic apoptotic signaling pathway in absence of ligand	64	-0.42242424618256	-1.78176114496814	0.000895177991292619	0.0099499646867785	0.00737182625561953	3680	tags=36%, list=18%, signal=30%	2309/207/10018/572/2623/578/666/2537/355/3303/5196/4170/7001/5499/581/3304/3553/2931/27429/1495/1613/2872/2932
CC	GO:1905368	peptidase complex	96	0.427177215967859	1.71853700156429	0.000898943559569358	0.00997815053672472	0.00739270886125798	4135	tags=41%, list=20%, signal=33%	197131/6880/90701/5687/23478/56943/5706/5683/5713/9789/5684/10026/29979/5689/51377/28972/9913/10213/5694/5692/6883/60559/5685/5707/5718/10939/8850/80227/9097/117143/9861/5695/143471/23198/5682/7337/5708/6878/5693
BP	GO:0016050	vesicle organization	283	-0.26124863701587	-1.39047316760657	0.00090266439138756	0.0100057634859545	0.007413167010662	2498	tags=23%, list=12%, signal=20%	9002/9554/27183/79643/9871/2773/8877/23339/10058/9619/225689/11063/1742/8878/8773/5119/9341/83547/1759/8301/208/4647/59349/375056/79720/54732/5872/23400/84519/19/1130/11151/63971/84313/6811/6844/23355/10228/3257/6386/10981/23317/55004/27072/29887/55647/9146/6810/93343/84062/6272/57617/55654/375/55048/6809/29916/8677/1453/27243/8943/1201/9842/8676/8291
BP	GO:0043277	apoptotic cell clearance	51	-0.459164402344722	-1.84813074962947	0.000904944417000799	0.0100173519775505	0.007421752804612	2973	tags=41%, list=15%, signal=35%	7057/389610/8678/23210/10062/558/2219/4035/5914/375033/2621/7052/3690/717/11277/10347/7305/55113/146722/5880/391
BP	GO:0055001	muscle cell development	171	-0.297466693433628	-1.46238901165208	0.000906582307167288	0.0100218104092035	0.0074250560106588	2952	tags=23%, list=14%, signal=20%	6497/3280/7422/4000/1906/89/5339/825/117166/4878/57538/5239/2022/29766/2876/8557/5573/2274/246329/221476/30008/6546/2314/7168/7919/81/9794/9150/9948/2931/2539/133/7140/6474/5058/8837/4851/87/55909/8291
BP	GO:0043062	extracellular structure organization	291	-0.260619588897311	-1.39150315426055	0.000907868375834239	0.0100223727911823	0.00742547267366895	4546	tags=28%, list=22%, signal=22%	858/4312/861/649/91522/642658/1511/79148/1805/55959/1303/64093/2296/2192/256764/2294/89932/64147/9509/90993/1991/25975/1545/7177/4763/81031/1999/11173/5644/4326/57326/2264/6423/2683/538/11117/196264/79625/85301/7132/57589/2068/3914/64856/84695/3913/3936/4035/2022/164656/2621/4016/27035/150356/79709/6692/3912/30008/7148/64386/84628/54507/1298/5768/3249/60626/80781/101/5045/4318/1471/8837/63894/602…
BP	GO:0006958	complement activation, classical pathway	36	-0.513611026282919	-1.91933061789416	0.000913674180445856	0.0100547210112366	0.00744943913640778	3204	tags=39%, list=16%, signal=33%	712/727/55061/713/4179/1379/51279/717/714/715/1378/1604/1191/710
MF	GO:0140318	protein transporter activity	29	0.576630241475	1.83312840802334	0.000913927625150884	0.0100547210112366	0.00744943913640778	1664	tags=34%, list=8%, signal=32%	84896/9804/54543/23480/10972/10440/26521/11231/100652748/26515
BP	GO:0071347	cellular response to interleukin-1	104	-0.356211491212758	-1.6452578586761	0.000914516158034582	0.0100547210112366	0.00744943913640778	3758	tags=36%, list=18%, signal=29%	3551/2633/3091/11173/6355/8808/140885/7850/3934/414062/3654/9100/79155/6360/1906/55611/4790/6363/3554/5970/81030/10010/8372/3553/11213/149041/5603/7035/54472/5600/5595/80149/3383/1051/29108/3557/4615
BP	GO:0002862	negative regulation of inflammatory response to antigenic stimulus	24	-0.585974772701413	-1.99596867440837	0.000925607523309248	0.0101628950529516	0.00752958416867618	1974	tags=42%, list=10%, signal=38%	2876/6714/64127/171389/1432/2268/5045/4067/2213/3055
BP	GO:0031400	negative regulation of protein modification process	473	-0.236287771069483	-1.30043380735756	0.000933156807224446	0.0102319382889448	0.00758073759041083	3020	tags=26%, list=15%, signal=22%	79007/140775/23551/6497/6423/5252/10106/50943/64793/4616/3082/11117/5577/25937/56940/9475/5518/22933/54866/79643/10362/55611/56848/867/3087/5339/825/4878/5590/339745/5470/578/51763/4035/124790/2022/51085/103/8878/8651/5170/1647/9043/3303/9647/5573/199731/23770/11314/11006/91663/1026/672/6546/10129/5970/203228/79705/2771/56288/581/10217/706/2776/5585/3304/54552/1020/6653/1032/3553/3071/84313/9770/…
BP	GO:0010594	regulation of endothelial cell migration	160	-0.312169852762657	-1.5258103316628	0.000936911209190217	0.0102592409600127	0.00760096585792361	3726	tags=31%, list=18%, signal=25%	10519/207/84913/2624/10014/348/3091/4763/3315/27286/284/2896/3934/7057/79812/1942/7422/2523/1906/387/9475/1950/239/5606/6678/1460/23616/5170/1647/3690/51564/5743/4215/6237/5294/306/9314/388/2752/6667/80149/54828/7040/6776/634/4851/25865/64218/5293
BP	GO:0071426	ribonucleoprotein complex export from nucleus	74	0.456360920003596	1.76682627248224	0.000940797027734665	0.0102879071199987	0.00762220432031873	4655	tags=49%, list=23%, signal=38%	4869/6059/6428/57122/84324/56943/84946/55795/6741/23279/80145/55308/5901/23212/55781/4927/57187/54888/10212/9631/7514/51068/10189/55153/9984/6209/3181/8106/55341/7248/5433/91746/84248/7175/55746/11260
CC	GO:0045095	keratin filament	91	-0.370596382650155	-1.66322889955279	0.000942511940411318	0.0102927885390275	0.00762582091335133	6593	tags=46%, list=32%, signal=31%	386675/386684/85302/81872/387267/3854/100533177/144501/386674/440051/121391/386685/85294/3891/3889/353333/728318/83755/3887/196374/140807/3851/440023/85293/3860/3855/319101/83896/3856/386681/3850/387273/3848/3875/440050/439915/1452/2852/653240/51350/386682/386677
BP	GO:0051383	kinetochore organization	21	0.629295003136314	1.85694855241693	0.000946620971091241	0.0103126723175683	0.00764055259987711	4071	tags=57%, list=20%, signal=46%	6047/79003/10051/64105/1060/26054/10403/9735/64946/387103/83540/10592
BP	GO:0045860	positive regulation of protein kinase activity	374	-0.250429454896012	-1.36715525143493	0.000946874645869905	0.0103126723175683	0.00764055259987711	2973	tags=23%, list=15%, signal=20%	7057/51719/1942/7422/1908/4057/5571/9802/6886/1616/1906/387/79092/9693/221472/1950/5590/4217/5609/114609/7855/5606/896/6363/92335/6789/6788/1742/54106/80174/2621/8651/5170/51738/9344/566/11314/3690/7039/1026/10333/6714/1857/1020/3553/3071/5294/9770/64127/5154/54757/4739/11035/1445/150/7099/65018/1191/2011/23533/3570/57091/101/808/120892/5605/9094/5058/65125/84722/177/84254/5871/5899/2180/4296/655…
BP	GO:0016064	immunoglobulin mediated immune response	127	-0.333096790306614	-1.59266502125409	0.000950615480062263	0.0103395362000338	0.0076604557734381	3226	tags=29%, list=16%, signal=25%	10758/712/727/55061/50943/972/713/100141515/4179/3665/1379/604/3566/51279/717/714/11277/715/64170/202309/64127/1378/1604/1191/710/8741/10459/2207/3133/5777/51311/602/5580/2213/7040/4615/121260
BP	GO:0062125	regulation of mitochondrial gene expression	26	0.600277023877685	1.86839255626787	0.0009684560365219	0.0105194809643088	0.00779377499411903	4734	tags=58%, list=23%, signal=44%	54931/708/79072/84300/22868/115416/26995/64863/10128/5562/51335/6472/51654/84881/10102
BP	GO:0032613	interleukin-10 production	55	-0.435197255155808	-1.77648527316094	0.000973219587436769	0.0105429956374659	0.00781119677303266	2775	tags=38%, list=14%, signal=33%	50943/3082/54440/7097/2150/5590/4179/54106/11006/29126/64127/7305/7099/3718/177/602/29108/2213/353514/3965/6774
BP	GO:0032653	regulation of interleukin-10 production	55	-0.435197255155808	-1.77648527316094	0.000973219587436769	0.0105429956374659	0.00781119677303266	2775	tags=38%, list=14%, signal=33%	50943/3082/54440/7097/2150/5590/4179/54106/11006/29126/64127/7305/7099/3718/177/602/29108/2213/353514/3965/6774
BP	GO:0090022	regulation of neutrophil chemotaxis	30	-0.535898075171866	-1.91627690472663	0.000981175529905636	0.0106102162325191	0.00786099981888567	3086	tags=57%, list=15%, signal=48%	57118/4354/1906/972/23604/719/114609/6363/4192/3071/64127/3579/683/5880/90550/728/27202
BP	GO:1903441	protein localization to ciliary membrane	12	0.736740656173314	1.90278577321174	0.00098229197775068	0.0106102162325191	0.00786099981888567	3916	tags=58%, list=19%, signal=47%	57560/84455/9135/54585/200894/8934/92482
BP	GO:0000291	nuclear-transcribed mRNA catabolic process, exonucleolytic	19	0.656315919620127	1.89988109913583	0.000983347622239875	0.0106102162325191	0.00786099981888567	4467	tags=68%, list=22%, signal=53%	5436/51010/11340/29883/9652/57472/23404/5393/115024/167227/22894/9337/129563
BP	GO:0002696	positive regulation of leukocyte activation	318	-0.261462709170098	-1.40424055909279	0.000996632410705736	0.010739276733687	0.00795661941363034	3419	tags=28%, list=17%, signal=24%	3120/388552/2048/3593/8808/140885/916/2736/7057/79155/3280/50943/148022/572/27177/5724/164/972/387/54440/56848/558/8764/4878/2150/5590/3594/4179/3485/114609/6363/3601/5914/604/54106/2621/8651/3566/7409/11006/338339/84807/64332/1026/10288/10333/6714/4192/29126/11151/3553/3071/64127/283234/57126/1378/8740/1445/7305/7099/2268/1604/3718/101/6810/120892/8741/10459/55423/4067/3133/683/114548/1050/177/5…
BP	GO:0000028	ribosomal small subunit assembly	16	0.684459606647092	1.91210826519013	0.00100461592100243	0.0108109463965699	0.00800971872796992	3459	tags=62%, list=17%, signal=52%	6232/6208/51065/29777/6169/6234/6193/6223/64963/6209
BP	GO:0032615	interleukin-12 production	61	-0.41399025029112	-1.73254109742276	0.00101283303870251	0.0108705387249102	0.00805387006966029	2317	tags=36%, list=11%, signal=32%	7097/114609/4790/6363/7805/54106/5970/388325/4192/64127/11213/7099/5600/1432/3718/4210/177/51311/353514/3965/3659/409
BP	GO:0032655	regulation of interleukin-12 production	61	-0.41399025029112	-1.73254109742276	0.00101283303870251	0.0108705387249102	0.00805387006966029	2317	tags=36%, list=11%, signal=32%	7097/114609/4790/6363/7805/54106/5970/388325/4192/64127/11213/7099/5600/1432/3718/4210/177/51311/353514/3965/3659/409
MF	GO:0016251	RNA polymerase II general transcription initiation factor activity	33	0.556459421071587	1.85538988064092	0.00101943080915726	0.0109268977351414	0.00809562587929796	4113	tags=55%, list=20%, signal=44%	6880/2963/902/1810/51616/6879/2958/6883/2961/6875/2960/6908/6874/83860/6882/2967/6873/6878
BP	GO:0038066	p38MAPK cascade	49	-0.456149800955393	-1.81927444184671	0.00102885463418667	0.0110024642008653	0.00815161229468777	2832	tags=41%, list=14%, signal=35%	7422/4616/3082/677/8877/4217/5606/1647/4215/3553/10912/23239/1432/7538/80149/9261/177/6688/3965/653361
BP	GO:0010833	telomere maintenance via telomere lengthening	75	0.449936908321277	1.74342206128297	0.00102919279374621	0.0110024642008653	0.00815161229468777	4553	tags=45%, list=22%, signal=35%	10576/3178/908/3320/8550/170506/10575/10111/26272/5981/54386/6950/10694/7013/472/1736/54433/545/55651/5394/10574/3192/3183/2072/4216/80119/3181/142/6117/7203/167227/54984/25913/5588
BP	GO:1904064	positive regulation of cation transmembrane transport	143	-0.322891369834753	-1.55100305057004	0.00104165776701893	0.0111210672652521	0.00823948408233392	4571	tags=36%, list=22%, signal=28%	482/57158/799/387129/623/9722/729230/3747/389816/6536/54413/81671/6786/2259/2048/3934/10368/5348/9001/342667/65266/487/1908/2147/9002/825/4878/6548/2852/65268/6262/5170/246329/23630/581/81/1020/3759/1785/2539/65018/3784/3753/10008/808/30845/65125/375/1520/3460/5023
BP	GO:0070663	regulation of leukocyte proliferation	233	-0.278678701255375	-1.45251500949591	0.00108385031492312	0.0115563225430831	0.00856196023034229	3409	tags=28%, list=17%, signal=24%	2048/3593/6355/4004/916/11326/6655/3280/50943/148022/339390/383/972/684/54440/3087/8764/5594/3594/4179/3485/114609/6363/7356/4332/604/54106/5573/11314/11006/1026/10288/5585/654346/29126/11151/3553/3071/283234/149041/1378/11035/246778/7305/7099/5595/1604/3718/6654/4067/3133/683/177/5777/10673/5880/1051/29108/51043/2213/3105/4615/3965/3659/7133
CC	GO:0005788	endoplasmic reticulum lumen	304	-0.253619811901907	-1.35899323808667	0.00108669203112681	0.0115714161949645	0.0085731429614107	3854	tags=26%, list=19%, signal=21%	56975/1435/23491/29106/416/2322/27433/348/5611/3593/11173/3630/197/2326/57642/81619/7425/7475/1294/7057/1462/10525/2147/1906/2153/1861/462/8635/85301/412/64374/5594/64856/4052/3913/410/5959/4043/8824/2621/22901/51738/57104/79709/3912/375056/5589/11167/5743/27348/10970/5154/54507/51246/1298/2719/10956/246778/5768/55741/5595/57333/1191/80781/340348/5265/710/632/54863/8542/5199/1471/7076/79188/79087…
CC	GO:0019898	extrinsic component of membrane	297	-0.259156074301666	-1.38332928440498	0.00108901726555395	0.0115809778410285	0.00858022708640213	2569	tags=21%, list=13%, signal=19%	387/1861/8678/10188/247/1837/6449/11152/94120/79058/2773/2219/11343/1742/30846/8651/2781/80700/8301/566/37/246329/6768/2771/6714/2776/5294/5371/2787/8650/2280/9776/53349/29887/1495/9885/2268/56850/23533/26100/8897/80149/2629/23001/8408/4067/683/2767/2242/9810/6725/9021/11252/112574/57655/4924/5329/2783/2769/3055/23130/5293/653361
BP	GO:0033673	negative regulation of kinase activity	216	-0.284344170466558	-1.46225766517557	0.00109350411327198	0.0116035303707646	0.00859693602317461	3918	tags=33%, list=19%, signal=27%	5347/11329/5753/10251/207/5728/51422/348/4763/10408/3315/2048/10114/79007/140775/6423/64793/4616/5577/25937/56940/79643/867/3087/5339/4878/51763/124790/103/5170/1647/9647/5573/79837/11314/11006/1026/6546/5525/2776/5585/6653/1032/3553/84313/11213/80279/10636/5575/7249/1445/10221/5987/5795/90007/4298/2629/1845/84062/4067/9961/65125/1050/5777/5663/29108/80851/3611/5580/260434/634
BP	GO:0090257	regulation of muscle system process	222	-0.273516100766736	-1.41450913970493	0.00109399811851552	0.0116035303707646	0.00859693602317461	3764	tags=27%, list=18%, signal=22%	8996/53632/2309/4656/7137/5142/5152/7125/490/5020/51086/7135/487/4000/1829/59341/1906/5724/387/8678/9475/7132/89/4878/8877/4660/6548/9732/2852/6262/51738/1264/221476/6546/5743/7168/7919/7136/5294/9150/3759/2017/2931/2539/9314/150/1613/3784/7140/808/80149/5058/30845/80005/10398/4607/5566/4851/5023/7133
CC	GO:0005732	sno(s)RNA-containing ribonucleoprotein complex	22	0.631106150624729	1.89135010514866	0.00109870879502922	0.0116305936617095	0.00861698693642212	3607	tags=59%, list=18%, signal=49%	51367/51602/10556/9221/10775/1736/54433/2091/10799/55651/10940/10248/138716
BP	GO:0006405	RNA export from nucleus	80	0.429485389520351	1.68159308687947	0.0010994164824416	0.0116305936617095	0.00861698693642212	4655	tags=42%, list=23%, signal=33%	4869/3178/6428/57122/22916/84324/56943/29107/51808/55795/6741/23279/80145/55308/5901/4927/57187/11052/54888/9972/10212/10657/9631/10189/9984/3181/8106/7248/5433/91746/84248/7175/55746/11260
BP	GO:0006605	protein targeting	297	0.322846590494784	1.4705207580143	0.0011018277402375	0.0116409248493322	0.00862464120682071	3434	tags=28%, list=17%, signal=24%	29090/56947/53371/401505/5621/4666/131118/26520/10952/342538/9804/54543/6135/6726/23480/79158/9141/10440/3320/26521/26061/196294/140823/59286/9789/55294/6731/134266/23230/9847/5194/51201/23431/2534/6727/23409/23471/11231/5189/11154/54469/6745/9270/5584/10425/10971/100652748/1459/28972/8504/26515/7532/5193/54832/9648/9709/130916/9131/10055/54332/3308/54557/60559/3329/55146/58477/10456/5562/23204/6…
BP	GO:0034109	homotypic cell-cell adhesion	89	-0.369743769127793	-1.65194751644911	0.00110779574182544	0.0116887576712245	0.0086600800514203	2699	tags=25%, list=13%, signal=22%	1829/2623/239/51206/375033/64805/3690/9158/63036/5294/9414/3674/4067/5777/83706/10398/3611/50848/5580/634/5329/7094
BP	GO:0010508	positive regulation of autophagy	121	-0.328862627293475	-1.55107418213788	0.00111036997436684	0.0117007038597566	0.0086689308593425	3719	tags=40%, list=18%, signal=33%	1612/90678/2309/23677/3091/10018/10241/140775/10475/26353/148022/572/8678/117854/201163/2773/83667/1263/79837/6829/7942/203228/285180/9517/8517/22926/11040/64127/2931/10524/10533/81603/53840/7249/5595/5049/10645/65018/120892/9830/5987/80149/8408/4210/5899/207063/6737/2932
BP	GO:0019884	antigen processing and presentation of exogenous antigen	47	-0.449789200854887	-1.78318469995496	0.00111871981780812	0.0117734015586188	0.00872279183494049	4131	tags=40%, list=20%, signal=32%	3125/8546/3551/3134/3120/5720/1514/972/6890/3140/10437/1785/2207/3133/1520/2213/3105/1509/8943
BP	GO:0018022	peptidyl-lysine methylation	113	0.397516705214285	1.62384443389718	0.00113412540695023	0.0119200693678681	0.00883145650271718	5005	tags=39%, list=25%, signal=30%	51504/84661/8726/56950/22938/1786/55170/23512/8473/92342/23168/9646/64754/57343/11137/6419/83852/9682/79918/22976/80349/23411/2625/2672/2146/22823/6018/546/26053/29104/79723/4089/4302/7403/80335/55183/79823/84332/4297/9739/54093/7469/80854/151194
BP	GO:0009636	response to toxic substance	233	-0.278200859820404	-1.45002442857484	0.00114204276900043	0.0119600592564801	0.00886108459890738	4552	tags=32%, list=22%, signal=25%	10786/2879/55244/2936/83990/4501/10765/3747/2954/6722/10327/9588/51024/10919/216/4193/1545/348/2877/4056/9973/115703/89872/2052/3934/2353/3049/4489/2643/84203/538/383/25841/2880/5594/7097/9963/4357/4353/1267/3050/140809/578/10058/7173/373156/83667/8683/5742/2876/2560/1026/7001/5743/581/3240/140803/5002/4493/4490/645745/2878/10587/27429/6532/8303/540/5595/4155/65018/6648/4067/241/23135/7296
BP	GO:0045824	negative regulation of innate immune response	68	-0.401099219181244	-1.71386077167212	0.00114443237915949	0.0119600592564801	0.00886108459890738	4718	tags=53%, list=23%, signal=41%	25939/3428/56833/1398/54625/9958/9636/3106/4940/3134/79132/2896/3630/11326/4938/55061/6773/383/10062/103/100507436/11277/10906/11213/84166/1378/79671/710/79594/3133/7376/6737/3105/634/3965/409
BP	GO:1904062	regulation of cation transmembrane transport	325	-0.25399566294382	-1.37835324570056	0.0011447294074275	0.0119600592564801	0.00886108459890738	4244	tags=28%, list=21%, signal=23%	9722/2281/1814/729230/54923/3747/57520/80863/389816/1612/8501/6536/54413/1394/2273/81671/207/5728/6786/254263/5142/2259/2048/81832/3792/3934/10368/1804/84502/5348/9001/4987/342667/65266/10105/51719/487/1908/2147/5349/538/2859/9002/56848/825/4878/6548/2852/65268/729956/6262/1742/54106/283518/5170/124935/246329/6546/23630/581/7533/81/1020/11151/5294/3759/6844/2280/1785/2539/53826/150/65018/3784/538…
BP	GO:0006639	acylglycerol metabolic process	119	-0.332838911051973	-1.56561982155587	0.0011454477855484	0.0119600592564801	0.00886108459890738	2467	tags=29%, list=12%, signal=26%	150763/348/23399/145447/23659/150094/10062/80339/51099/64788/2876/11343/1071/57104/11313/7148/11057/2182/10677/6653/5294/9926/2166/8694/285848/200879/9489/2710/6583/79143/2180/7376/84649/440503/55911
CC	GO:0042734	presynaptic membrane	143	-0.321595362207528	-1.54477770058804	0.00114640443553485	0.0119600592564801	0.00886108459890738	5848	tags=36%, list=29%, signal=26%	148/6616/3092/2239/9627/9152/9378/4985/55361/8506/114/6453/3359/3748/3351/11336/6531/135/3747/27255/10497/6536/9751/594855/9381/5024/1948/2048/490/23385/5028/5138/2899/322/2852/1759/8301/2550/2903/223082/84628/57706/6532/53826/50618/6810/5663/6809/2319/27020/8676/5023
BP	GO:0048771	tissue remodeling	161	-0.308834591391636	-1.50751938854766	0.00114677422991638	0.0119600592564801	0.00886108459890738	4796	tags=34%, list=24%, signal=26%	84870/6850/284266/3351/760/861/537/729230/3976/2296/94/1636/8996/4193/3091/4763/1999/3593/23418/538/383/5027/9475/558/578/1464/1200/7052/4853/3690/79705/581/6714/4192/3516/338773/64114/9770/2034/7421/1445/29887/101/632/1471/7076/823/5880/2131/56834/9545/7040/634/9842
BP	GO:0007160	cell-matrix adhesion	224	-0.279510034046291	-1.45093608225088	0.00114835759100461	0.0119611983227361	0.00886192852135309	3901	tags=28%, list=19%, signal=23%	6722/4585/1435/10519/5728/1896/4763/10391/10018/916/27076/7057/6614/4059/117285/7422/2523/3987/11117/56940/387/9475/8174/89/7059/5590/6548/4035/64098/604/8500/5328/10420/5170/395/9344/9647/3690/30008/7148/6714/6237/1020/3679/2017/4289/3674/1613/5829/7205/8861/3693/5795/1845/10855/683/27185/83706/54828/3611/7791/87/2932
MF	GO:0140223	general transcription initiation factor activity	38	0.531870975905446	1.81311033305989	0.00115111099820066	0.0119745059479489	0.00887178800367604	5543	tags=61%, list=27%, signal=44%	6880/2963/902/1810/51616/6879/2958/6883/2961/6875/2960/6908/6874/83860/54700/6882/2967/6873/6878/6877/7343/9013/9519
MF	GO:0038024	cargo receptor activity	77	-0.38521005086779	-1.68851855907765	0.00116157122995948	0.0120678475798863	0.00894094385645742	4079	tags=34%, list=20%, signal=27%	7113/2348/7036/3684/283316/619207/432/81035/2350/84695/4035/3959/433/91179/5651/375056/19/6653/10347/2358/23166/8578/177/55911/58191/26020
BP	GO:0002285	lymphocyte activation involved in immune response	182	-0.293938359808765	-1.48243126432599	0.00116401225339392	0.0120734399139588	0.00894508715911661	2314	tags=26%, list=11%, signal=23%	2150/100141515/84695/5590/3594/4179/3936/5971/6363/5914/604/3566/4853/84807/64332/4192/54518/202309/11151/3071/149041/8993/1378/246778/7099/3718/3570/8741/10459/80149/2207/114548/6688/3383/6556/5663/602/201294/51043/3142/2213/7040/634/3965/64218/121260/6774
BP	GO:0002279	mast cell activation involved in immune response	48	-0.466325052393887	-1.85458657440306	0.0011650854637207	0.0120734399139588	0.00894508715911661	2433	tags=40%, list=12%, signal=35%	56848/867/284021/4878/8773/5170/3566/11314/7462/5294/2268/4067/5880/201294/9846/2242/6813/3965/5293
MF	GO:0048156	tau protein binding	45	-0.445398777729497	-1.74968507248821	0.00117274818565351	0.0121373453806028	0.00899243406050915	4021	tags=44%, list=20%, signal=36%	10273/4130/348/57551/60/84446/9475/322/26574/10013/8301/9344/57787/1020/2931/5520/1191/2011/1639/2932
BP	GO:0002431	Fc receptor mediated stimulatory signaling pathway	32	-0.515393621361511	-1.87625074166848	0.00117652055323774	0.0121608761388166	0.00900986775667549	1804	tags=41%, list=9%, signal=37%	7409/6714/5359/1445/2268/8398/5795/2207/5058/4067/5580/2213/3055
BP	GO:0060142	regulation of syncytium formation by plasma membrane fusion	25	-0.572805737685302	-1.98252098447525	0.00117969263474272	0.0121759902076453	0.00902106561444964	1937	tags=52%, list=10%, signal=47%	128506/92304/4656/30846/3566/8521/963/10938/7305/1432/8837/51177/10211
BP	GO:0045047	protein targeting to ER	33	0.550332608493217	1.83496139003041	0.00118363213515466	0.0121759902076453	0.00902106561444964	3031	tags=42%, list=15%, signal=36%	10952/6726/23480/9789/6731/6727/23471/11231/28972/9709/54557/60559/58477/9697
BP	GO:0034508	centromere complex assembly	27	0.593657057413045	1.85823467887575	0.00118871085292577	0.0121759902076453	0.00902106561444964	3454	tags=44%, list=17%, signal=37%	6047/79003/23421/64105/54069/5925/1060/26054/9735/64946/11339/387103
BP	GO:0090670	RNA localization to Cajal body	19	0.652056361146597	1.88755067350908	0.00119036461264378	0.0121759902076453	0.00902106561444964	2360	tags=53%, list=12%, signal=47%	10576/908/10575/55164/6950/10694/1736/55651/5394/10574
BP	GO:0090671	telomerase RNA localization to Cajal body	19	0.652056361146597	1.88755067350908	0.00119036461264378	0.0121759902076453	0.00902106561444964	2360	tags=53%, list=12%, signal=47%	10576/908/10575/55164/6950/10694/1736/55651/5394/10574
BP	GO:0090672	telomerase RNA localization	19	0.652056361146597	1.88755067350908	0.00119036461264378	0.0121759902076453	0.00902106561444964	2360	tags=53%, list=12%, signal=47%	10576/908/10575/55164/6950/10694/1736/55651/5394/10574
BP	GO:0090685	RNA localization to nucleus	19	0.652056361146597	1.88755067350908	0.00119036461264378	0.0121759902076453	0.00902106561444964	2360	tags=53%, list=12%, signal=47%	10576/908/10575/55164/6950/10694/1736/55651/5394/10574
BP	GO:0045806	negative regulation of endocytosis	46	-0.449495954449484	-1.7782404710801	0.0011908943189297	0.0121759902076453	0.00902106561444964	2605	tags=35%, list=13%, signal=30%	338692/10062/79772/4043/1742/8301/11314/3690/54550/10347/6386/88455/9094/7376/11252/79890
BP	GO:0072655	establishment of protein localization to mitochondrion	115	0.39351431112173	1.61229032281294	0.00119148831955513	0.0121759902076453	0.00902106561444964	3163	tags=31%, list=16%, signal=27%	29090/56947/401505/131118/26520/9804/54543/9141/10440/3320/26521/196294/801/140823/59286/55294/134266/5898/23409/10425/100652748/1459/3002/26515/130916/9131/10055/54332/3308/3329/10456/5562/1678/29103/9530/89781
BP	GO:0002832	negative regulation of response to biotic stimulus	101	-0.35936237400373	-1.6292846424547	0.00120400330158905	0.012288406024017	0.00910435333382992	4726	tags=47%, list=23%, signal=36%	4795/25939/3428/56833/1398/54625/9958/9636/3106/4940/3134/79132/2896/22900/3630/11326/4938/55061/6397/4057/50943/6773/383/22933/10062/103/55666/4277/100507436/7001/11277/10906/11213/84166/1378/79671/10221/710/79594/3133/7376/6737/3105/634/3965/11027/409
BP	GO:1902563	regulation of neutrophil activation	11	-0.718094563025423	-1.90257433693113	0.00121409246308908	0.0123758118662121	0.0091691114211872	3514	tags=82%, list=17%, signal=68%	6850/3684/2896/5724/11314/57126/84106/6688/2213
BP	GO:0033003	regulation of mast cell activation	40	-0.482170517098553	-1.85352190464496	0.00123712918779847	0.0125948133372608	0.00933136735325509	2433	tags=40%, list=12%, signal=35%	56848/284021/4878/5170/3566/11314/5359/2268/146722/4067/5880/201294/9846/2242/6813/3965
BP	GO:0032570	response to progesterone	36	-0.506825755522828	-1.89397450742513	0.001243415863568	0.0126429527781839	0.00936703336873345	3289	tags=44%, list=16%, signal=37%	5020/8648/2353/7057/572/10062/7097/1446/10499/2560/5970/11057/6714/706/7040/23558
BP	GO:0060561	apoptotic process involved in morphogenesis	23	-0.584758168479174	-1.95149744851376	0.00125471511994387	0.0127418754483411	0.00944032415519323	4032	tags=48%, list=20%, signal=38%	2296/3714/10018/7132/578/7855/581/7421/6688/4851/7133
MF	GO:0055106	ubiquitin-protein transferase regulator activity	22	0.62759362821245	1.88082349306094	0.00125878338183115	0.0127672104502224	0.00945909459689169	1712	tags=41%, list=8%, signal=38%	9349/6167/6125/6201/6135/26271/55294/648/6224
BP	GO:0032874	positive regulation of stress-activated MAPK cascade	121	-0.326834902017941	-1.54151045533428	0.00127041924708446	0.0128534949893293	0.00952302192235119	2958	tags=28%, list=15%, signal=24%	5610/7422/4616/59341/56940/2150/8877/4217/114609/6363/6788/54106/27035/1647/9344/388325/4215/64170/3553/9770/64127/10912/6386/7099/80149/177/6688/5871/4296/29108/2213/4615/4055/653361
BP	GO:0003012	muscle system process	414	-0.24123048725224	-1.3227319189942	0.00127045883429161	0.0128534949893293	0.00952302192235119	3928	tags=25%, list=19%, signal=20%	26509/6722/1674/6909/8996/53632/2309/4656/7137/5142/5152/5024/7125/490/219931/5020/5733/6535/800/5348/3768/342667/51086/7135/4638/92241/323/487/3752/2548/1908/4000/444/1829/59341/1906/5724/5028/387/8678/9475/1837/7132/322/89/4878/8877/4660/6548/9732/5606/2852/29766/6262/4635/51738/1264/8557/246329/221476/6546/26287/23630/59/5743/7168/7919/23125/7136/3553/5294/9150/3759/2017/2931/2539/226/9314/150…
BP	GO:0070585	protein localization to mitochondrion	119	0.390798157380951	1.60446946605728	0.00129248027899424	0.0130548884688333	0.00967223227501617	3163	tags=31%, list=16%, signal=26%	29090/56947/401505/131118/26520/9804/54543/9141/10440/3320/26521/196294/801/140823/59286/55294/134266/5898/23409/10425/100652748/1459/3002/26515/10059/130916/9131/10055/54332/3308/3329/10456/5562/1678/29103/9530/89781
BP	GO:0043304	regulation of mast cell degranulation	29	-0.526320604205505	-1.88195662874718	0.00129358273711388	0.0130548884688333	0.00967223227501617	2433	tags=45%, list=12%, signal=40%	56848/4878/5170/3566/11314/2268/4067/5880/201294/9846/2242/6813/3965
MF	GO:0051213	dioxygenase activity	88	-0.369294587464032	-1.64365221570847	0.00132339711334904	0.0133391853139306	0.00988286487654317	2720	tags=27%, list=13%, signal=24%	444/247/23210/57168/3620/55217/3081/239/200424/5742/5351/5743/240/54790/79663/55662/23498/5447/241/22992/23030/23135/112398/54583
BP	GO:0002718	regulation of cytokine production involved in immune response	94	-0.360271151456927	-1.62708675814656	0.00135853330808304	0.0136763514414216	0.010132667784331	2775	tags=34%, list=14%, signal=30%	50943/148022/383/972/684/54440/117854/56848/8764/2150/5590/7855/7805/57506/604/3554/11006/388325/3553/64127/11213/3098/7099/1604/3718/2865/3133/114548/3105/7040/7133/2867
MF	GO:1901618	organic hydroxy compound transmembrane transporter activity	53	-0.427048346297713	-1.73287223763927	0.00136261461312788	0.0136948964411848	0.0101464075834628	2085	tags=26%, list=10%, signal=24%	89872/11309/9619/358/441432/9311/6580/6532/200931/10227/366/8714/634/9123
BP	GO:0070943	neutrophil-mediated killing of symbiont cell	12	-0.716096776997927	-1.97972371278517	0.00136375108756191	0.0136948964411848	0.0101464075834628	4375	tags=83%, list=21%, signal=65%	1511/1991/6372/2147/383/2150/566/171389/54210/4615
BP	GO:0070944	neutrophil-mediated killing of bacterium	11	-0.710333998227132	-1.8820129064656	0.00137294132564762	0.0137657467931775	0.0101988998788107	4375	tags=82%, list=21%, signal=64%	1511/1991/6372/2147/2150/566/171389/54210/4615
BP	GO:0002448	mast cell mediated immunity	49	-0.447485090088301	-1.78471674392932	0.00137419951965415	0.0137657467931775	0.0101988998788107	2433	tags=39%, list=12%, signal=34%	56848/867/284021/4878/8773/5170/3566/11314/7462/5294/2268/4067/5880/201294/9846/2242/6813/3965/5293
BP	GO:0045943	positive regulation of transcription by RNA polymerase I	21	0.621790209740777	1.83480311162592	0.00142365010433428	0.0142435227454603	0.0105528791561465	5541	tags=67%, list=27%, signal=49%	55646/23160/84128/25926/11137/468/9451/4691/2064/6597/64768/7343/55127/56919
BP	GO:0006022	aminoglycan metabolic process	127	-0.327816927983119	-1.56741995049875	0.0014304689431455	0.0142941194638948	0.0105903657431993	5328	tags=40%, list=26%, signal=30%	57115/55454/10894/3700/347365/3699/254773/3073/2651/11285/64711/23553/79369/1116/3340/2296/113189/3425/207/8509/284/4166/11046/2799/84752/22856/192134/29940/3082/93010/50515/79625/1950/166012/1118/4790/6487/6483/8372/3553/1486/8993/3423/6484/160/51363/54480/9334/2131/374907/7040
BP	GO:0097048	dendritic cell apoptotic process	11	-0.707741184653519	-1.87514330903429	0.00144101954757701	0.0143641678243733	0.0106422638513026	2458	tags=55%, list=12%, signal=48%	9693/558/6363/2621/4067/3965
BP	GO:2000668	regulation of dendritic cell apoptotic process	11	-0.707741184653519	-1.87514330903429	0.00144101954757701	0.0143641678243733	0.0106422638513026	2458	tags=55%, list=12%, signal=48%	9693/558/6363/2621/4067/3965
CC	GO:0030687	preribosome, large subunit precursor	23	0.610041863805897	1.85356427931214	0.00145558364672609	0.0144915407478963	0.0107366331371685	2772	tags=43%, list=14%, signal=38%	80135/10969/55759/10412/51018/23212/84549/23076/90441/117246
BP	GO:0030193	regulation of blood coagulation	66	-0.411366652946703	-1.73478812646599	0.00146387966916516	0.0145367614088783	0.0107701366586801	3527	tags=32%, list=17%, signal=26%	348/2048/5627/3848/7057/2147/1906/462/2161/2150/239/5328/7001/5154/7035/7391/710/6484/10855/5580/634
MF	GO:0005126	cytokine receptor binding	252	-0.26472340239128	-1.39430382455791	0.00146542617813294	0.0145367614088783	0.0107701366586801	4187	tags=29%, list=21%, signal=23%	729230/3976/9958/7292/50616/6868/841/1435/64109/7032/8996/100507588/1896/3593/112744/6355/2688/1442/64750/5197/7044/414062/727/6372/3467/10637/6360/7422/1489/27177/5473/3556/2920/3594/6363/2022/54106/3597/199731/3690/5196/6464/1893/64114/3553/2919/6772/2280/7297/6386/8740/54472/246778/9034/7205/8743/146722/7100/3570/8741/8837/10673/29108/5008/3678/7040/3557/4615/2885/116844/6774/58191
BP	GO:0034446	substrate adhesion-dependent cell spreading	105	-0.34754569719627	-1.60870177617751	0.00146550047232714	0.0145367614088783	0.0107701366586801	3762	tags=33%, list=18%, signal=27%	10675/3911/2633/10519/10562/1942/3987/10319/387/558/57580/3914/3913/64098/9341/3690/3912/91663/11078/6714/4192/81/23380/84628/4739/1785/1955/5829/79778/57091/29780/80005/201294/83706/3611
BP	GO:0034250	positive regulation of cellular amide metabolic process	148	0.370288686894029	1.56152262885	0.00147094032191869	0.0145729057045766	0.0107969155947273	2273	tags=26%, list=11%, signal=24%	54931/4690/29081/5436/6125/4869/27230/51065/6154/10605/10600/3646/708/79072/836/54103/9775/84300/170506/22868/56339/65110/29063/51441/6191/54505/3184/22927/113251/7555/26995/56648/8087/55364/6198/65109/10657/6352/3458
CC	GO:0030426	growth cone	171	-0.291991733981808	-1.43547332422111	0.0014750541127567	0.0145851825875247	0.0108060114107331	3089	tags=26%, list=15%, signal=22%	393/9001/23046/114787/1627/323/10092/8633/1996/59341/1861/54434/22933/23265/867/322/57580/57616/4035/23242/23307/9344/4644/7077/203228/56288/1020/10300/2017/54536/1785/6792/9266/81565/11344/65018/808/120892/84062/27185/5663/6809/10409/22853
BP	GO:0033006	regulation of mast cell activation involved in immune response	30	-0.524166270550179	-1.87432604263388	0.00147577457534605	0.0145851825875247	0.0108060114107331	2433	tags=43%, list=12%, signal=38%	56848/4878/5170/3566/11314/2268/4067/5880/201294/9846/2242/6813/3965
BP	GO:0070897	transcription preinitiation complex assembly	34	0.538336974192147	1.79601947650115	0.00150789365882661	0.0148695936578929	0.0110167286405857	4113	tags=47%, list=20%, signal=38%	6880/5706/3146/55814/1810/6879/2958/6883/64425/6908/54700/6882/55832/7480/6597/6878
MF	GO:0070492	oligosaccharide binding	16	-0.661372396277433	-1.99770733816039	0.00150821735031376	0.0148695936578929	0.0110167286405857	2820	tags=38%, list=14%, signal=32%	85329/66005/142683/6403/6402/3965
BP	GO:0006986	response to unfolded protein	130	0.387387167005536	1.61181667043369	0.00151019031780216	0.0148709760177751	0.0110177528167707	3103	tags=32%, list=15%, signal=28%	6782/23376/4690/3336/89890/4189/27230/7494/10987/27248/10808/10959/3313/3320/8720/7873/23456/23471/51009/1491/84899/51182/10133/1965/51768/9709/5295/51283/468/3308/9451/5770/23197/3329/1388/121506/201595/148327/5771/92305/84919/54956
BP	GO:1901739	regulation of myoblast fusion	17	-0.619317326490988	-1.91277364141098	0.0015200310632405	0.0149497358147072	0.0110761051383305	1937	tags=47%, list=10%, signal=43%	30846/3566/963/10938/1432/8837/51177/10211
BP	GO:0002367	cytokine production involved in immune response	96	-0.365892074646017	-1.65201975591744	0.00152377354494554	0.0149684001739566	0.011089933369675	2775	tags=34%, list=14%, signal=30%	50943/148022/383/972/684/54440/117854/56848/8764/2150/5590/7855/7805/57506/604/3554/11006/388325/3553/64127/11213/3098/7099/1604/3718/2865/54210/3133/114548/3105/7040/7133/2867
BP	GO:0065005	protein-lipid complex assembly	30	-0.523923142500876	-1.8734566596535	0.00152801304306242	0.0149764601308165	0.0110959049086171	1660	tags=30%, list=8%, signal=28%	5568/19/5326/10347/10162/8694/375/7376/5566
CC	GO:0030867	rough endoplasmic reticulum membrane	23	0.608686673370653	1.84944663963613	0.00152828555438946	0.0149764601308165	0.0110959049086171	2669	tags=57%, list=13%, signal=49%	6235/6155/10952/6726/23480/51430/6748/11231/2796/6234/27346/58477/23204
BP	GO:0002717	positive regulation of natural killer cell mediated immunity	27	0.588758694879222	1.84290207730656	0.00153079341822914	0.014977626034466	0.0110967687146109	1118	tags=33%, list=5%, signal=32%	4068/22914/10125/56253/117157/3824/259197/11126/10666
CC	GO:0031143	pseudopodium	18	-0.614235428315912	-1.9203775716784	0.0015320963283962	0.014977626034466	0.0110967687146109	2353	tags=56%, list=12%, signal=49%	89/5594/2150/1267/5894/81/5595/408/8398/87
BP	GO:0019724	B cell mediated immunity	130	-0.330341265264962	-1.57716311700622	0.00153817832823477	0.0150111431307475	0.0111216011856958	3226	tags=28%, list=16%, signal=24%	10758/712/727/55061/50943/972/713/100141515/4179/3665/1379/604/3566/51279/717/714/11277/715/64170/202309/64127/1378/1604/1191/710/8741/10459/2207/3133/5777/51311/602/5580/2213/7040/4615/121260
BP	GO:0050921	positive regulation of chemotaxis	136	-0.316160400908903	-1.51088522370684	0.00153922493034039	0.0150111431307475	0.0111216011856958	3086	tags=27%, list=15%, signal=23%	57118/3603/7057/7422/1908/59341/1906/972/1230/23604/5594/2150/719/114609/6363/2621/64805/9647/566/4192/3071/2358/5595/3579/3570/6810/63940/65125/177/6688/5880/90550/6809/728/7040/3965/25865
BP	GO:0043030	regulation of macrophage activation	54	-0.413213843124607	-1.68289541950433	0.00155712176218409	0.0151674501540957	0.0112374074478213	3396	tags=33%, list=17%, signal=28%	2896/11326/7057/79155/972/671/10062/8877/8399/3566/145581/10333/7099/120892/80149/1050/2213/3727
BP	GO:0050830	defense response to Gram-positive bacterium	85	-0.375072591749864	-1.66680449721633	0.0015713770240952	0.0152879534454538	0.0113266870940398	2345	tags=22%, list=12%, signal=20%	8764/7097/114609/115361/3140/64170/353144/64127/163351/8993/171389/2268/3133/79792/29108/6992/728/3105/4615
BP	GO:0071827	plasma lipoprotein particle organization	45	-0.4394917437173	-1.72648013850409	0.00157621826731223	0.01531668864787	0.0113479767092596	3527	tags=36%, list=17%, signal=29%	348/5322/9971/4353/9619/8399/1071/5568/19/5326/10347/10162/8694/375/7376/5566
BP	GO:0071763	nuclear membrane organization	32	-0.508748693893017	-1.85206039554398	0.00159846771055227	0.0155142679101096	0.0114943611476766	4298	tags=53%, list=21%, signal=42%	137886/80346/5347/23399/1861/22933/26092/27183/2852/27348/26993/81565/79188/10783/55968/27243/1639
BP	GO:0070525	tRNA threonylcarbamoyladenosine metabolic process	15	0.678053537231123	1.86638448015339	0.00160037493723955	0.0155142679101096	0.0114943611476766	5987	tags=87%, list=29%, signal=61%	51002/54802/64172/25821/55644/112858/57570/3028/51654/84881/8270/30848/55006
CC	GO:0060076	excitatory synapse	49	-0.442796109283602	-1.76601555647197	0.00166298020511444	0.0160837681124582	0.0119162979762397	4180	tags=37%, list=21%, signal=29%	388336/114/10458/57030/27255/6536/54413/392617/5142/27286/81832/10368/794/729956/1742/64101/2895/9123
CC	GO:0005832	chaperonin-containing T-complex	10	0.751161824600261	1.85367978748671	0.00166506842672724	0.0160837681124582	0.0119162979762397	3683	tags=80%, list=18%, signal=66%	10576/908/10575/6950/10694/10574/10693/7203
BP	GO:0031125	rRNA 3'-end processing	10	0.751143638029462	1.8536349075719	0.00166506842672724	0.0160837681124582	0.0119162979762397	3371	tags=60%, list=17%, signal=50%	51010/11340/6227/5394/23404/5393
BP	GO:0071459	protein localization to chromosome, centromeric region	23	0.606407131660277	1.84252043122611	0.00167383235076151	0.0161491982093685	0.0119647744604781	5392	tags=65%, list=26%, signal=48%	55166/91272/79003/54908/9184/55055/5925/10403/9735/27085/283489/9183/7272/3550/983
BP	GO:0001974	blood vessel remodeling	41	-0.457565036857634	-1.76921735107501	0.00169106187671231	0.016296052336869	0.0120735771695262	4187	tags=49%, list=21%, signal=39%	729230/3976/2296/94/1636/8996/4193/23418/538/558/578/7052/581/3516/64114/2034/1471/2131/7040/634
BP	GO:0050731	positive regulation of peptidyl-tyrosine phosphorylation	187	-0.283833643893982	-1.41854334271929	0.00169463591010069	0.0163111219152515	0.0120847420647875	3864	tags=28%, list=19%, signal=23%	1636/30844/5753/388585/3297/2322/255324/284/3593/2688/916/1442/1942/3280/7422/1489/654/3082/2623/972/10188/1950/7132/8764/1464/1742/2621/51738/5175/3690/7039/79705/6714/64127/4739/3059/83666/150/10507/3570/57091/9094/5795/4067/3383/9181/5008/3678/2209/7040/353514/409/653361
BP	GO:0002449	lymphocyte mediated immunity	262	-0.267468339475783	-1.40420488651516	0.00170635112731093	0.0164044230414703	0.0121538679072995	2614	tags=24%, list=13%, signal=22%	50943/339390/164/383/972/23207/54440/713/100141515/5590/3594/4179/7855/3665/1379/604/3554/3566/3140/7409/11006/100507436/51279/717/714/11277/715/64170/1130/10383/202309/11151/3553/3071/64127/1378/11035/1604/1191/710/8741/10459/2529/2207/3133/114548/177/5777/51311/3383/602/201294/127544/5580/2213/3105/7040/4615/634/3965/121260/7454/7133/409
BP	GO:0070588	calcium ion transmembrane transport	291	-0.252355888641743	-1.34738150929849	0.00171576654443705	0.0164754198124997	0.0122064686830022	4477	tags=30%, list=22%, signal=23%	57158/799/347732/387129/623/8416/9722/2281/1814/54923/6543/55858/8996/57113/29850/1394/81671/207/6786/5142/2259/490/2829/219931/10368/84502/773/9001/4987/342667/487/2147/59341/489/2859/5027/8989/9033/9002/825/4878/6548/2852/7226/6363/6262/54106/1649/2621/57053/64805/5170/9914/246329/6546/116443/581/8911/2903/140803/1020/11151/5294/123041/2280/2539/150/26133/10367/10008/777/808/8398/1535/57419/308…
BP	GO:0007004	telomere maintenance via telomerase	65	0.454413587804646	1.71029426628318	0.00172102862300891	0.0165064140036576	0.0122294319596913	4553	tags=46%, list=22%, signal=36%	10576/3178/908/3320/8550/10575/10111/26272/5981/54386/6950/10694/7013/472/1736/54433/545/55651/5394/10574/3192/3183/4216/80119/6117/7203/167227/54984/25913/5588
BP	GO:0016049	cell growth	455	-0.232654437783392	-1.28545260986193	0.00173125821703448	0.0165849222821933	0.0122875979338643	3104	tags=22%, list=15%, signal=19%	8904/393/984/9362/2203/1627/6423/7422/54512/343472/2147/51094/2664/9798/6586/135644/1906/23136/387/5518/684/54555/201163/56848/551/1382/29948/4878/728642/10013/8877/5590/3913/51299/6548/2016/79577/4035/83667/23242/604/734/9344/9043/3303/7869/221476/1026/203228/26153/7919/3304/1020/1032/57609/9150/5371/2017/2931/8314/6386/1785/10201/6792/3621/2539/81565/55004/51548/11344/3249/10507/6494/10509/5061…
BP	GO:0030104	water homeostasis	64	-0.41112484098271	-1.73410090451489	0.00173661785360974	0.0166166477172045	0.0123111029815854	4908	tags=42%, list=24%, signal=32%	23327/8626/51599/1579/242/2810/59344/6722/84283/3848/1080/59341/8529/6337/551/5339/239/51763/358/5568/66002/366/64834/2629/2131/5566/1201
BP	GO:0010543	regulation of platelet activation	39	-0.478912304591068	-1.83114567928583	0.00174165357696103	0.0166452027367041	0.01233225910114	2768	tags=41%, list=14%, signal=36%	6850/2039/7056/348/2147/239/51206/63036/5154/7099/6403/2207/4067/50848/5580/634
BP	GO:0006607	NLS-bearing protein import into nucleus	16	0.665723070312511	1.8597658250542	0.00174993852034182	0.016704707240063	0.012376345374207	5019	tags=62%, list=25%, signal=47%	3839/53371/129401/84220/3843/729540/3841/5903/3840/23633
MF	GO:0061133	endopeptidase activator activity	12	-0.710336222280548	-1.96379806259498	0.00175338610344171	0.0167179492871046	0.012386156270339	3364	tags=75%, list=17%, signal=63%	22900/5720/6423/22861/58484/10197/11047/55851/83464
BP	GO:0006414	translational elongation	46	0.480722096414245	1.70099403083048	0.00175939661386896	0.0167223114877651	0.0123893881798356	3107	tags=39%, list=15%, signal=33%	51611/1933/10600/6726/6181/9147/9775/10767/9325/120526/1936/6176/56648/1937/85476/1915/285381/54952
BP	GO:0070202	regulation of establishment of protein localization to chromosome	12	0.723750081765589	1.8692349165273	0.0017600263754685	0.0167223114877651	0.0123893881798356	2360	tags=67%, list=12%, signal=59%	10576/908/10575/6950/10694/7013/1736/10574
BP	GO:1904667	negative regulation of ubiquitin protein ligase activity	12	0.724669822441998	1.87161033786377	0.0017600263754685	0.0167223114877651	0.0123893881798356	1712	tags=67%, list=8%, signal=61%	9349/6167/6125/6201/6135/26271/9532/6224
BP	GO:0035249	synaptic transmission, glutamatergic	90	-0.354912250638887	-1.59337122432892	0.00176663856801016	0.0167655033226134	0.0124213885649813	4204	tags=28%, list=21%, signal=22%	135/1814/729230/57030/10497/2914/54413/254263/10368/6509/127262/2899/57616/5743/1020/2895/2752/120892/8398/8775/27185/5663/2131/1201/5023
BP	GO:0046697	decidualization	26	-0.547086079250555	-1.88945400258167	0.00180582632873952	0.0171106930365532	0.0126771360652486	2350	tags=69%, list=12%, signal=61%	10370/55870/2693/150921/4221/1515/5467/3976/1508/5594/682/51738/5743/9191/7421/5595/2057/3726
MF	GO:0048018	receptor ligand activity	451	-0.228213132056512	-1.25512720870835	0.00180722996454598	0.0171106930365532	0.0126771360652486	5973	tags=33%, list=29%, signal=24%	2250/9547/54097/2661/26525/6405/5741/2246/6320/9370/1839/10718/1444/3558/6347/6358/338872/7252/2980/89780/3481/3596/7477/56729/90865/10500/3068/54361/7349/27302/1081/6359/27006/114900/2323/1673/2248/4922/3626/2922/649/2691/414325/4049/7482/3060/83729/3972/3976/7292/50616/11172/92304/51052/652/282616/8482/1325/7031/79924/56920/1435/375704/10675/255324/3714/1896/2259/7066/2896/3593/112744/6355/3630…
BP	GO:0006638	neutral lipid metabolic process	120	-0.33188401319594	-1.56243801456756	0.00183472918535367	0.0173508072377152	0.0128550342013922	2467	tags=29%, list=12%, signal=26%	150763/348/23399/145447/23659/150094/10062/80339/51099/64788/2876/11343/1071/57104/11313/7148/11057/2182/10677/6653/5294/9926/2166/8694/285848/200879/9489/2710/6583/79143/2180/7376/84649/440503/55911
BP	GO:2001252	positive regulation of chromosome organization	73	0.442023846523896	1.71006993276265	0.00184520759182873	0.0174295860303822	0.0129134005966961	4553	tags=44%, list=22%, signal=34%	26354/10576/3178/908/1786/6742/8550/170506/10575/10111/26272/286053/5885/6421/6950/3184/10694/57343/472/1736/83852/545/10574/4216/546/3181/7203/2237/51535/25913/7175/5588
BP	GO:0048660	regulation of smooth muscle cell proliferation	143	-0.31387437385705	-1.50769006801633	0.00185968367756916	0.0175389192777175	0.0129944044724576	3739	tags=29%, list=18%, signal=24%	1312/388585/4193/207/1991/5728/348/3593/3654/7057/1906/5724/387/2773/239/6934/4217/2852/7052/27035/1264/30008/1026/2771/5743/7168/7919/4835/10135/6772/5739/9314/7099/6648/10221/3570/1535/4318/5058/3611/7040/4615
BP	GO:0043487	regulation of RNA stability	152	0.364253773785765	1.54043060572761	0.00186323503172966	0.0175389192777175	0.0129944044724576	4581	tags=38%, list=22%, signal=29%	5436/4869/10949/10605/10236/51010/11340/201626/29883/79072/60493/51538/7188/51808/170506/55795/22868/9698/79882/56339/4670/51441/10492/57472/4292/90806/3184/26135/1736/8087/57690/54888/79066/246175/3192/8148/23404/3183/5578/79675/196513/1787/27327/23435/5393/197135/115024/57721/66037/167227/5433/9924/22894/9337/129563/342977/10922
MF	GO:0015267	channel activity	453	-0.234153320830116	-1.29120971906384	0.00186326699746025	0.0175389192777175	0.0129944044724576	5440	tags=29%, list=27%, signal=22%	3788/57165/121601/3787/23507/23416/3786/26285/51305/9196/2705/2906/1138/610/776/3778/364/57156/2566/8514/3359/56659/3748/3351/54831/2905/55283/10786/94015/343/6005/347732/9725/1179/8416/1261/2281/3747/56479/389816/84286/57113/170572/29850/1262/9132/5024/81025/1143/353174/219931/89872/10368/1080/5348/79838/773/3768/348980/6509/338440/4508/3752/2701/5349/60598/9177/50636/59341/362/3780/343450/23415…
MF	GO:0042887	amide transmembrane transporter activity	35	-0.490139331579308	-1.82398678957728	0.00187466057125514	0.0176049630945447	0.0130433356554551	3177	tags=37%, list=16%, signal=31%	89872/8884/55238/10991/6890/92745/441432/366/215/6892/121260/6573/51296
BP	GO:0090594	inflammatory response to wounding	13	-0.693638189643224	-1.97309699153824	0.00187629850314755	0.0176049630945447	0.0130433356554551	4187	tags=77%, list=21%, signal=61%	729230/28964/3091/2896/89790/4192/240/7099/7076/7040
BP	GO:0043144	sno(s)RNA processing	13	0.699018193415428	1.8297229220107	0.00187679234369992	0.0176049630945447	0.0130433356554551	3210	tags=62%, list=16%, signal=52%	51010/51574/7737/1736/2091/5394/23404/140432
BP	GO:0048002	antigen processing and presentation of peptide antigen	59	-0.408092343630029	-1.69681076083331	0.00188405144731752	0.017652648318169	0.0130786651460196	4131	tags=37%, list=20%, signal=30%	3125/1636/3106/3551/3134/3120/1514/972/6890/3140/55080/10437/1785/2207/3133/6556/29108/1520/6892/2213/3105/1509
BP	GO:0090322	regulation of superoxide metabolic process	31	-0.512794999495175	-1.84662283577519	0.00190102078372428	0.0177787141665211	0.0131720660333669	3629	tags=45%, list=18%, signal=37%	207/3684/2643/2150/26574/2773/2771/57126/7305/2358/1535/683/5580/7040
BP	GO:1901568	fatty acid derivative metabolic process	67	-0.396837473921	-1.68571360233169	0.00190188857487557	0.0177787141665211	0.0131720660333669	2936	tags=36%, list=14%, signal=31%	197322/23205/6576/8529/83401/247/239/11332/11313/92086/66002/2182/240/124975/4051/2679/8694/2678/64834/55711/91227/215/2180/84649
BP	GO:0043301	negative regulation of leukocyte degranulation	12	-0.706535384095259	-1.95329025174374	0.0019138244732105	0.0178697028488262	0.0132394786100238	4187	tags=75%, list=21%, signal=60%	729230/2294/3134/11314/3071/6688/2213/634/3965
BP	GO:0000491	small nucleolar ribonucleoprotein complex assembly	10	0.746317745176679	1.84172580923276	0.00191878597617514	0.0178856468717251	0.0132512913722121	1595	tags=40%, list=8%, signal=37%	9326/6880/55164/54680
MF	GO:0051087	chaperone binding	103	0.391457080957366	1.5846731606206	0.00191994064891208	0.0178856468717251	0.0132512913722121	4121	tags=32%, list=20%, signal=26%	3336/5621/6902/4189/26520/6905/6647/5203/54431/134266/6558/10471/9532/10294/55664/150274/26278/84447/3329/5340/477/9529/10910/9530/8975/64215/10478/10681/6767/811/3337/51608/7248
BP	GO:0043393	regulation of protein binding	187	-0.281804925401923	-1.40840421660415	0.00192398106702167	0.0179027320846488	0.0132639496303244	4124	tags=29%, list=20%, signal=24%	5792/652/10273/5347/1636/2801/3433/3297/22924/207/10014/348/284/1663/60/148022/489/121665/9693/117166/5986/6934/4035/6789/6788/4043/2962/1026/5499/581/6590/6714/26206/7009/54552/1020/6653/7122/2280/5595/2011/120892/4318/84062/27185/5899/5663/151636/5580/6737/10211/5566/6604/2932/409
BP	GO:0046651	lymphocyte proliferation	273	-0.257862148959686	-1.35300703448125	0.00195233252612447	0.0181323214669055	0.0134340500366484	3257	tags=26%, list=16%, signal=22%	4004/916/23385/11326/3467/6655/3280/50943/148022/339390/383/972/54440/977/8764/3594/4179/3485/114609/896/6363/7356/4332/604/54106/2000/5573/11314/11006/1026/10288/7001/581/5585/654346/29126/202309/11151/3553/3071/5294/1794/55716/283234/149041/1378/11035/8740/246778/7305/7099/1604/3718/6654/4067/3133/683/177/5777/10673/5880/6556/1051/29108/51043/5580/2213/3105/4615/3965/3659/7133
BP	GO:0042098	T cell proliferation	189	-0.280751327874143	-1.40700876185251	0.00195312410180865	0.0181323214669055	0.0134340500366484	3257	tags=29%, list=16%, signal=24%	4004/916/23385/11326/6655/3280/50943/339390/383/54440/977/8764/3594/4179/3485/896/6363/7356/2000/5573/11006/10288/7001/581/654346/29126/11151/3553/3071/5294/1794/55716/283234/149041/1378/11035/8740/246778/1604/3718/6654/3133/177/5777/10673/5880/6556/1051/29108/51043/3105/3965/3659/7133
BP	GO:1905037	autophagosome organization	96	-0.361235458957735	-1.6309949192352	0.00195632327804588	0.0181412652320734	0.0134406763800541	3016	tags=39%, list=15%, signal=33%	8131/90678/10919/81671/401409/339122/140775/81631/285973/8678/9554/11152/84557/23710/81876/79837/203228/285180/23400/57533/89849/10533/9776/65018/120892/26100/8897/2629/8408/5899/79065/5663/55968/1201/79142/23130/11337
BP	GO:0010001	glial cell differentiation	219	-0.273993038743983	-1.41607173512395	0.00198731688063992	0.0184076360382561	0.0136380277641608	4204	tags=30%, list=21%, signal=24%	135/1814/3845/3976/4916/118738/10810/2817/10675/388585/207/5728/4763/2896/375387/9331/712/23385/745/4915/6497/23418/3280/2147/6886/10319/387/22933/9968/23500/2068/5339/5594/7097/83933/3913/1267/2016/4035/666/208/79628/6692/5970/8521/56288/4192/1020/9948/1445/7099/2358/5595/10419/1191/2629/4067/177/5663/9334/728/3611/7040/4851/6774/7133
BP	GO:0002923	regulation of humoral immune response mediated by circulating immunoglobulin	18	-0.605148918664352	-1.89196903557761	0.00199784483491912	0.0184840513004945	0.0136946430441374	4898	tags=67%, list=24%, signal=51%	725/5788/3263/4049/55061/4179/1379/64127/1378/1604/5777/2213
BP	GO:0002861	regulation of inflammatory response to antigenic stimulus	36	-0.494074377821076	-1.84632344778876	0.00200205677797832	0.0185019233445514	0.0137078842573243	1974	tags=33%, list=10%, signal=30%	2876/6714/64127/171389/1432/2268/5045/2529/4067/3133/2213/3055
BP	GO:0060249	anatomical structure homeostasis	293	-0.253970152989276	-1.35697483739727	0.0020134824355343	0.0185655585713615	0.01375503094081	4926	tags=33%, list=24%, signal=26%	83700/51599/5950/2651/6850/284266/3351/760/5304/3694/482/642658/3209/286204/537/729230/3845/4583/51052/6543/2296/6794/9455/7031/6722/4585/1435/84286/7032/4130/216/2624/3091/4763/57551/3315/284/490/64081/94137/64072/3848/4938/60/794/323/23418/2548/7422/4057/9476/2623/5028/25937/5027/54440/1258/825/653269/1200/27134/54106/4117/5175/90952/3690/79705/5743/581/6714/338773/1020/7122/11151/64127/9414/20…
MF	GO:0061134	peptidase regulator activity	219	-0.273610011972549	-1.41409214692963	0.00201399187717473	0.0185655585713615	0.01375503094081	5186	tags=35%, list=25%, signal=26%	128817/3700/834/866/4504/347365/4824/718/3699/89778/140902/26577/646424/5104/286204/5271/140686/2192/23786/6695/84651/89932/65264/8996/112401/145264/26952/5627/22900/5269/1992/197/89766/2597/727/1294/5720/6423/4057/572/489/5266/462/684/551/317/117166/9491/7429/2621/22861/6692/7077/221476/4671/58484/10010/6590/10197/7035/91662/8740/2719/11047/65018/5265/710/5045/5973/1471/55851/7076/1473/29108/834…
BP	GO:0009267	cellular response to starvation	144	-0.318146384145591	-1.53961861480392	0.00201580688949587	0.0185655585713615	0.01375503094081	3886	tags=39%, list=19%, signal=32%	467/8131/53632/1312/10919/2309/9213/51422/8493/5610/81631/84446/5571/23334/10991/150094/8678/201163/11152/5594/84557/4149/55630/4217/23710/83667/58528/8428/2621/355/3625/3171/23274/96459/7942/1026/11133/26/10533/53349/27072/2752/3920/5595/1611/64121/120892/10634/26100/8897/80149/2629/81788/5899/7378/11337
BP	GO:0001682	tRNA 5'-leader removal	11	0.736719852394552	1.87275575685076	0.00201830447677945	0.0185674858555424	0.01375645884579	4150	tags=82%, list=20%, signal=65%	51367/10556/6741/10775/10799/10940/10248/138716/11102
BP	GO:0038093	Fc receptor signaling pathway	49	-0.437844749986226	-1.74626791786017	0.00203894973648661	0.0187149752962131	0.013865732251816	2132	tags=31%, list=10%, signal=27%	5609/7409/6714/2268/2210/6654/8398/5795/2207/5058/4067/23547/5580/2213/3055
BP	GO:0071622	regulation of granulocyte chemotaxis	49	-0.437370664079082	-1.74437710836666	0.00203894973648661	0.0187149752962131	0.013865732251816	3086	tags=43%, list=15%, signal=36%	57118/7057/4354/59341/1906/972/23604/5594/719/114609/6363/4192/3071/64127/5595/3579/683/5880/90550/728/27202
BP	GO:0032691	negative regulation of interleukin-1 beta production	29	-0.510633195750374	-1.82586339946051	0.00204710676235548	0.0187686149940705	0.0139054733509511	3580	tags=41%, list=18%, signal=34%	28964/22900/1992/51738/11006/5371/945/80772/80149/4210/114548/409
BP	GO:1902905	positive regulation of supramolecular fiber organization	197	-0.283043263970026	-1.43543399017158	0.0020564076764032	0.0188326093525232	0.0139528861113682	2681	tags=23%, list=13%, signal=20%	59341/1906/387/345456/9475/2150/7429/2876/29109/3303/9647/79709/10163/30008/7168/389/3304/57175/11151/10602/3071/9948/10300/2017/5829/23580/1191/7408/5987/5058/375/84722/10552/10435/3383/5663/10095/2934/29108/2242/10093/1639/2885/7454/3055
BP	GO:0002504	antigen processing and presentation of peptide or polysaccharide antigen via MHC class II	34	-0.500890983411909	-1.85642928618049	0.00208736440885917	0.0190945601053927	0.0141469627235445	5639	tags=47%, list=28%, signal=34%	1515/3108/3115/200576/3125/3120/7057/1514/972/10437/1785/2207/29108/1520/2213/1509
BP	GO:0051205	protein insertion into membrane	52	0.468759366632143	1.69069470947812	0.00210551435141295	0.0192389002785638	0.0142539028697479	4620	tags=40%, list=23%, signal=31%	26520/9141/3320/26521/140823/9694/83460/93380/23471/3002/26515/56851/3308/1678/51234/9697/819/5599/51608/55750/617
BP	GO:1903307	positive regulation of regulated secretory pathway	50	-0.430192668952435	-1.71504165345615	0.00211456437849177	0.0192900534727336	0.0142918017439359	3660	tags=38%, list=18%, signal=31%	3134/2624/3684/5724/164/56848/4878/2150/3566/8911/8372/1020/57126/2268/6810/375/201294/9545/9846
MF	GO:0005216	ion channel activity	407	-0.235102279846597	-1.28803201531118	0.0021158673392572	0.0192900534727336	0.0142918017439359	5351	tags=28%, list=26%, signal=21%	3787/23507/23416/3786/26285/51305/9196/2906/1138/610/776/3778/57156/2566/8514/3359/56659/3748/3351/54831/2905/55283/10786/94015/347732/9725/1179/8416/1261/2281/3747/56479/389816/84286/57113/170572/29850/1262/9132/5024/1143/353174/219931/10368/1080/5348/79838/773/3768/348980/6509/338440/4508/3752/5349/60598/9177/50636/59341/3780/343450/23415/6337/5027/8989/3777/1258/9033/92736/2899/89832/100134444…
CC	GO:0045178	basal part of cell	272	-0.259670709868829	-1.36641482543251	0.00213708627360026	0.019461636390564	0.0144189257587939	3541	tags=24%, list=17%, signal=20%	9381/286/9132/490/57127/7369/89872/9053/4072/6507/8884/2683/6522/10991/538/9057/1906/5028/362/222962/9963/6548/6510/4035/8825/682/358/54106/64805/9914/7039/10163/4671/6768/30061/19/368/441432/8650/64127/9990/6580/200931/65010/2760/150/6533/366/540/8714/3784/10008/160/6810/408/5871/2319/728/7439/10211/634/27202/6573/409/9123
BP	GO:1904814	regulation of protein localization to chromosome, telomeric region	13	0.693041615708473	1.81407886391808	0.00215597864884716	0.0196074971567234	0.0145269924966656	2360	tags=69%, list=12%, signal=61%	26354/10576/908/10575/6950/10694/7013/1736/10574
CC	GO:0030677	ribonuclease P complex	12	0.719886342973334	1.85925600855785	0.00215793627815553	0.0196074971567234	0.0145269924966656	4150	tags=75%, list=20%, signal=60%	54931/51367/10556/10775/10799/10940/10248/3028/11102
BP	GO:0010634	positive regulation of epithelial cell migration	142	-0.319437569789927	-1.53804450356759	0.0021661297014798	0.0196599288566075	0.0145658386025564	3726	tags=32%, list=18%, signal=26%	10519/207/84913/2624/3091/3315/27286/5216/284/2896/3934/7057/9922/7422/2523/1906/9475/1950/10013/239/5606/7429/6678/5170/9647/3690/51564/5743/4215/6714/6237/5294/306/3640/388/6667/152007/80149/4318/80005/54828/7040/6776/25865/5293
BP	GO:0006541	glutamine metabolic process	21	0.609534984173429	1.79863990794019	0.00217224438452683	0.0196933976939114	0.0145906353190623	3272	tags=48%, list=16%, signal=40%	56954/8833/54529/23409/5471/2744/440/2673/1503/2746
BP	GO:0034340	response to type I interferon	56	-0.403937992143425	-1.65473734609378	0.00220093659036027	0.0199312494354724	0.0147668572222128	3893	tags=45%, list=19%, signal=36%	8519/9636/4940/81844/4939/3654/4938/6773/117854/3661/3665/57506/103/3455/11277/81030/6772/7297/84166/3454/79594/5777/10410/10581/4615
BP	GO:0046503	glycerolipid catabolic process	63	-0.394716893047874	-1.65621684055834	0.00220596268418517	0.0199476009875317	0.0147789719185545	3863	tags=33%, list=19%, signal=27%	221955/9588/5322/145447/23659/79153/80339/51099/8399/11343/57104/11313/11057/6653/5294/2166/285848/200879/8398/10908/440503
BP	GO:0072659	protein localization to plasma membrane	272	-0.259108060903446	-1.36345410688169	0.00220891944307282	0.0199476009875317	0.0147789719185545	3122	tags=27%, list=15%, signal=23%	1173/1804/81619/60/9053/342667/3875/57217/57731/10139/5028/23136/9475/129303/27183/55625/9693/7132/353116/5590/51763/4035/2852/7429/23114/682/8878/30846/8500/2621/9341/5170/8301/4644/208/9914/246329/91663/25921/5525/5872/145567/1020/196383/26262/63971/64114/8650/64689/6844/57799/10791/9919/84106/55690/1445/10938/51304/56850/340348/6810/92162/2580/30845/11031/6809/9545/2319/50848/10211/7040/1201/3…
BP	GO:0002924	negative regulation of humoral immune response mediated by circulating immunoglobulin	11	-0.69712876084106	-1.84702594645024	0.00221257590445878	0.0199476009875317	0.0147789719185545	3085	tags=64%, list=15%, signal=54%	55061/4179/1379/1378/1604/5777/2213
MF	GO:1902282	voltage-gated potassium channel activity involved in ventricular cardiac muscle cell action potential repolarization	11	-0.697511271792828	-1.84803940005078	0.00221257590445878	0.0199476009875317	0.0147789719185545	2875	tags=45%, list=14%, signal=39%	3752/23630/3784/3753/10008
BP	GO:1902624	positive regulation of neutrophil migration	27	-0.535870749312389	-1.87265975397537	0.00221517745964699	0.0199488900195069	0.0147799269490554	3086	tags=56%, list=15%, signal=47%	57118/1906/972/23604/719/114609/6363/3554/4192/3071/3579/101/5880/90550/728
BP	GO:0010595	positive regulation of endothelial cell migration	100	-0.342985676736603	-1.55182961655774	0.00223170627678795	0.0200754597891989	0.0148737011865282	3726	tags=35%, list=18%, signal=29%	10519/207/84913/2624/3091/3315/27286/284/2896/3934/7057/7422/2523/1906/9475/1950/239/5606/6678/5170/3690/51564/5743/4215/6237/5294/306/388/6667/80149/54828/7040/6776/25865/5293
BP	GO:0070131	positive regulation of mitochondrial translation	14	0.678643492167306	1.82331084581242	0.00223860600186973	0.0201152260234452	0.0149031635795046	4651	tags=64%, list=23%, signal=50%	54931/708/79072/84300/22868/26995/51335/51654/84881
BP	GO:0019755	one-carbon compound transport	13	-0.686736494978117	-1.95346469161075	0.0022582952166118	0.0202696984375975	0.015017610598591	4884	tags=62%, list=24%, signal=47%	364/760/6005/89872/362/358/441432/366
BP	GO:1900047	negative regulation of hemostasis	50	-0.427539310691223	-1.70446355608736	0.00226243368186027	0.0202844054084135	0.0150285068416446	3527	tags=42%, list=17%, signal=35%	18/4846/2191/1361/7056/7103/348/5627/3848/7057/2147/1906/2161/239/5328/5154/7035/7391/710/5580/634
BP	GO:0045926	negative regulation of growth	236	-0.271086198718936	-1.4157692503845	0.00226593530056874	0.0202933764114953	0.0150351533653399	4145	tags=30%, list=20%, signal=24%	92304/11007/1029/652/6794/8482/94/56920/85004/5753/2273/23677/5728/3091/23286/51147/393/2203/6423/4489/51094/6586/135644/247/5518/684/201163/56848/29948/4878/6789/83667/6788/604/734/9043/3303/4853/7869/221476/1026/3304/1020/4493/4490/1032/57609/9150/5371/2931/10201/3621/6532/2539/2719/10507/5600/6494/10509/5795/79594/8408/5058/84722/978/29946/51379/55841/7040/4851/64218
CC	GO:0000421	autophagosome membrane	36	-0.490907015689821	-1.83448722386562	0.00227819842798695	0.0203791983556036	0.0150987379589342	5061	tags=50%, list=25%, signal=38%	55062/51100/55283/7879/81671/10241/81631/285973/84557/23710/9583/23400/89849/3920/23001/8408/10548/11337
CC	GO:0043020	NADPH oxidase complex	12	-0.700468154767344	-1.9365167678276	0.00228054129983831	0.0203791983556036	0.0150987379589342	1847	tags=42%, list=9%, signal=38%	27035/4688/1535/4689/653361
BP	GO:0001774	microglial cell activation	43	-0.455419027109117	-1.77892587839417	0.00228491040197878	0.0203865835830616	0.0151042095978185	3514	tags=37%, list=17%, signal=31%	3684/2896/712/7097/8877/566/7096/10333/10135/7305/2358/1191/120892/177/728/3460
BP	GO:0018205	peptidyl-lysine modification	348	0.305189529658573	1.41001806977589	0.00228639278538156	0.0203865835830616	0.0151042095978185	5005	tags=35%, list=25%, signal=27%	25950/51504/26354/10054/26009/3094/6880/84661/8726/26122/10933/4706/51601/6885/56950/9474/8520/22938/1786/55170/23512/8473/2653/114799/6613/7341/8089/92342/86/23409/286053/1810/387787/54556/648/23168/9646/23774/54934/64754/1491/6418/7737/9643/57343/80218/9913/6879/11137/6419/51562/83852/10626/11019/10055/26054/9682/6612/79918/6883/26036/205564/22976/11315/80349/23411/5562/2625/2672/2146/10609/885…
BP	GO:0045766	positive regulation of angiogenesis	154	-0.297946239104504	-1.44731379962616	0.00229249548091755	0.0203961714168475	0.0151113131250232	3576	tags=27%, list=18%, signal=23%	2624/6786/1545/3091/3315/2896/727/7057/6423/7422/2523/3082/719/8877/2022/358/5170/51738/27161/672/2549/4192/6237/1893/5315/3553/306/51548/9314/388/133/6667/3579/80149/728/3687/3678/4814/25865/116844/6774/5293
BP	GO:1904018	positive regulation of vasculature development	154	-0.297946239104504	-1.44731379962616	0.00229249548091755	0.0203961714168475	0.0151113131250232	3576	tags=27%, list=18%, signal=23%	2624/6786/1545/3091/3315/2896/727/7057/6423/7422/2523/3082/719/8877/2022/358/5170/51738/27161/672/2549/4192/6237/1893/5315/3553/306/51548/9314/388/133/6667/3579/80149/728/3687/3678/4814/25865/116844/6774/5293
BP	GO:0045807	positive regulation of endocytosis	100	-0.342531477562728	-1.54977460441688	0.00231212598693543	0.0205293946491498	0.0152100168443489	3641	tags=31%, list=18%, signal=26%	7036/2624/348/284/1173/7422/1861/977/50632/1950/558/867/2150/4035/6363/1759/3071/10347/929/1785/2719/1191/160/408/120892/375/11031/6455/10211/1201/409
BP	GO:0060070	canonical Wnt signaling pathway	285	-0.254819871307561	-1.35665567053271	0.00231666929236903	0.0205293946491498	0.0152100168443489	5838	tags=37%, list=29%, signal=27%	100113407/27120/1749/5494/80139/26108/4040/23072/55612/9679/89780/7477/9113/8322/6382/25805/25928/388336/79816/10856/1482/54361/6662/84870/26524/7320/414194/1501/4163/64840/83786/7482/55681/3487/83595/8549/79971/55959/6794/2348/2309/112401/5728/1896/348/23399/1455/64750/284654/7475/81847/6423/8820/55593/84445/2535/25937/1950/9968/23500/3087/1452/6934/3485/8629/7855/4790/6789/65268/6788/1649/80199…
BP	GO:0006479	protein methylation	158	0.362386190770548	1.54347936095709	0.00231759002940858	0.0205293946491498	0.0152100168443489	5005	tags=37%, list=25%, signal=28%	51504/84661/8726/56950/55251/22938/1786/55170/23512/8473/92342/25940/23168/9646/64754/57343/11137/6419/83852/2091/9682/79918/22976/80349/23411/2625/2672/2146/22823/283742/6018/546/26053/29104/79723/90826/4089/115294/23463/4302/94104/55471/7403/51451/694/54496/80335/55183/80312/345630/79823/84332/4297/9739/54093/7469/5870/80854/151194
BP	GO:0008213	protein alkylation	158	0.362386190770548	1.54347936095709	0.00231759002940858	0.0205293946491498	0.0152100168443489	5005	tags=37%, list=25%, signal=28%	51504/84661/8726/56950/55251/22938/1786/55170/23512/8473/92342/25940/23168/9646/64754/57343/11137/6419/83852/2091/9682/79918/22976/80349/23411/2625/2672/2146/22823/283742/6018/546/26053/29104/79723/90826/4089/115294/23463/4302/94104/55471/7403/51451/694/54496/80335/55183/80312/345630/79823/84332/4297/9739/54093/7469/5870/80854/151194
BP	GO:0031647	regulation of protein stability	280	0.324654354606237	1.47055154574132	0.00232270734360982	0.0205522872257907	0.0152269777183673	4137	tags=32%, list=20%, signal=26%	9349/55602/5621/10576/6880/6125/4869/1389/8293/1603/6201/54543/908/6135/4088/23560/55031/11236/3320/55294/836/79031/7341/902/8575/10575/149628/23291/9532/26272/60485/11235/79612/55664/51701/23252/6950/23515/10694/51616/8774/125150/5295/54765/8452/83548/11331/84515/728492/84447/10574/11315/3329/23411/2043/29116/9529/10910/26224/9530/89781/440193/8841/8975/483/481/819/80155/345611/23435/8239/55278/…
BP	GO:0048659	smooth muscle cell proliferation	146	-0.301817042535511	-1.46512842443927	0.00233833272353175	0.0206491178001949	0.0152987184926525	3739	tags=29%, list=18%, signal=24%	1312/388585/4193/207/1991/5728/348/3593/3654/7057/1906/5724/387/2773/239/6934/4217/2852/7052/27035/1264/30008/1026/2771/5743/7168/7919/4835/10135/6772/5739/9314/7099/6648/10221/3570/1535/4318/5058/3611/7040/4615
BP	GO:0018105	peptidyl-serine phosphorylation	304	-0.247009274554339	-1.32357141718043	0.00233874035720719	0.0206491178001949	0.0152987184926525	3086	tags=24%, list=15%, signal=20%	57118/3467/4915/6423/51719/219537/57731/84446/7422/3082/9475/117854/551/11011/10044/5594/1452/10013/5590/578/51763/6789/51085/2621/51231/5170/1647/208/9647/96459/5894/5743/581/6714/5585/1020/9770/2931/8569/5603/5165/84930/3059/5586/5595/1432/65018/2011/120892/10459/5605/2872/9261/8408/5058/65125/23031/7867/10783/673/3611/5008/5580/22853/7040/1453/5566/25865/7150/2932/6195/409
BP	GO:0000956	nuclear-transcribed mRNA catabolic process	99	0.395643344993795	1.59629375357771	0.00234235925578144	0.0206585902189246	0.0153057365100318	4477	tags=41%, list=22%, signal=32%	5436/9939/55629/51010/11340/3646/22916/4116/201626/29883/9652/9775/170506/55795/8559/6741/65110/23708/57472/4292/472/57690/65109/5394/246175/23404/196513/1655/27327/5393/197135/115024/167227/5433/9924/22894/7812/55149/9337/129563/342977
BP	GO:0021516	dorsal spinal cord development	20	-0.591943453006358	-1.91418339063767	0.00235107350498795	0.0207129320515442	0.0153459978135736	5375	tags=50%, list=26%, signal=37%	89780/266727/8022/340260/6886/219409/23500/8543/644168/3975
BP	GO:0006641	triglyceride metabolic process	92	-0.353384872691335	-1.59622029101709	0.00235804126263448	0.0207517861225772	0.0153747843942294	2691	tags=27%, list=13%, signal=24%	150094/10062/80339/51099/64788/2876/11343/1071/57104/7148/2182/6653/5294/9926/8694/285848/200879/2710/6583/79143/2180/7376/84649/440503/55911
BP	GO:0032944	regulation of mononuclear cell proliferation	216	-0.275205929951817	-1.41526369228359	0.0023636781729541	0.020766533706578	0.0153857107271729	2840	tags=25%, list=14%, signal=22%	3280/50943/148022/339390/383/972/54440/8764/3594/4179/3485/114609/6363/7356/4332/604/54106/5573/11314/11006/1026/10288/5585/654346/29126/11151/3553/3071/283234/149041/1378/11035/246778/7305/7099/1604/3718/6654/4067/3133/683/177/5777/10673/5880/1051/29108/51043/2213/3105/4615/3965/3659/7133
BP	GO:0006284	base-excision repair	41	0.509055337123071	1.76041545578527	0.00236483573390165	0.020766533706578	0.0153857107271729	3981	tags=39%, list=20%, signal=31%	6119/7486/10038/55031/55170/3146/7374/6118/7507/5111/6188/2073/6996/8930/6117/2237
BP	GO:0048278	vesicle docking	59	-0.404569315481137	-1.68216233096916	0.00238843385061212	0.0209510835285046	0.0155224417875913	1893	tags=25%, list=9%, signal=23%	9341/5872/10652/6811/10228/1488/6810/57617/5899/6809/9545/8677/6813/1201/8676
BP	GO:0140632	inflammasome complex assembly	19	-0.596586492046513	-1.90322344001759	0.00241200117376339	0.0211349649286351	0.0156586776211921	3364	tags=47%, list=17%, signal=40%	22900/5610/22861/9447/10333/80772/7099/4210/4615
BP	GO:0030838	positive regulation of actin filament polymerization	90	-0.350791400409989	-1.57487075227513	0.00242352365002422	0.021213021463103	0.0157165089028426	1629	tags=22%, list=8%, signal=21%	10163/57175/11151/10602/3071/2017/23580/7408/5987/375/10552/10435/3383/10095/2934/29108/10093/2885/7454/3055
BP	GO:0010876	lipid localization	410	-0.237709990078705	-1.29717727282607	0.0024334426785656	0.0212768899718548	0.0157638284225138	5348	tags=36%, list=26%, signal=27%	3931/64220/56729/8322/5306/114885/25987/1066/5608/1056/26119/23250/1588/4824/718/9854/81575/5360/1579/5950/80831/6850/5467/4481/148229/80820/388323/123264/4363/2583/5104/6720/346/1814/10765/10999/6578/51228/27166/29881/64600/23120/23762/1636/389668/343702/51024/1394/84647/207/348/5322/374887/80832/118471/1375/219931/222642/5020/2874/1080/11309/4833/7057/10577/338440/57048/389610/550/28232/654/506…
BP	GO:1904356	regulation of telomere maintenance via telomere lengthening	56	0.461081590457224	1.68873522290463	0.0024612628159793	0.0214796788944931	0.0159140726446103	4553	tags=48%, list=22%, signal=38%	10576/3178/908/8550/170506/10575/26272/6950/10694/7013/472/1736/545/5394/10574/3192/3183/2072/4216/80119/3181/142/7203/167227/54984/25913/5588
BP	GO:0046939	nucleotide phosphorylation	98	-0.333488977576915	-1.51462019061063	0.00246391571085796	0.0214796788944931	0.0159140726446103	5037	tags=42%, list=25%, signal=32%	402/3692/26471/129607/230/158067/2987/5224/203/53632/205/4656/5236/28964/51422/3091/3630/83440/347736/2597/4833/2203/5571/5027/55526/89/5223/51085/5211/11277/957/5315/11284/3098/10201/3101/226/863/5663/2584/6774
MF	GO:0035325	Toll-like receptor binding	12	-0.698471189723393	-1.93099595111943	0.00246457740334891	0.0214796788944931	0.0159140726446103	2317	tags=58%, list=11%, signal=52%	7097/114609/7096/10333/54472/4615/81622
BP	GO:0070203	regulation of establishment of protein localization to telomere	11	0.730294718153309	1.85642294445305	0.00248050346801875	0.0215952844844465	0.0159997236343518	2360	tags=73%, list=12%, signal=64%	10576/908/10575/6950/10694/7013/1736/10574
BP	GO:0071867	response to monoamine	104	-0.339170279560154	-1.56654847370551	0.00249510451732451	0.0216758865669926	0.0160594408863296	3251	tags=25%, list=16%, signal=21%	83855/23385/445329/126541/9177/22933/50632/5594/3269/2773/3274/6548/6262/7052/2931/1785/5595/10419/3784/120892/84062/2767/5566/2769/2932/409
BP	GO:0071869	response to catecholamine	104	-0.339170279560154	-1.56654847370551	0.00249510451732451	0.0216758865669926	0.0160594408863296	3251	tags=25%, list=16%, signal=21%	83855/23385/445329/126541/9177/22933/50632/5594/3269/2773/3274/6548/6262/7052/2931/1785/5595/10419/3784/120892/84062/2767/5566/2769/2932/409
BP	GO:0051168	nuclear export	148	0.363006039494599	1.53081140510851	0.00249806024950115	0.0216783538657244	0.016061268882523	4655	tags=39%, list=23%, signal=30%	4869/3178/6059/6428/57122/51496/22916/84324/56943/3313/84946/9147/29107/51808/55795/6741/23279/6815/80145/55308/5901/23212/64328/5781/55781/4927/57187/11052/54888/9972/10212/51277/10657/9631/11315/23039/7514/51068/10189/55153/7295/9984/57154/6209/3181/8106/10892/55341/811/2010/1434/7248/5433/91746/84248/7175/55746/11260
BP	GO:0030071	regulation of mitotic metaphase/anaphase transition	60	0.4633656114956	1.70683842785689	0.00253564374158179	0.0219809971358917	0.0162854941612388	2266	tags=30%, list=11%, signal=27%	26271/55795/246184/54908/286053/5885/29945/51433/51529/9184/55055/5925/55781/472/8881/8452/10403/9735
BP	GO:0032868	response to insulin	253	-0.267144354729061	-1.40662240420121	0.00256963644431924	0.0222518997963782	0.0164862031494773	3376	tags=28%, list=17%, signal=24%	490/3630/197/5164/15/7352/7425/140710/22937/51094/59341/677/132864/55625/80339/4878/7097/5590/6548/4149/51763/896/3480/83667/8651/5170/4644/3625/208/79837/6464/2549/5970/64397/2771/5872/63036/6714/2887/6653/79746/5315/3553/23038/6772/6844/2931/81565/7249/7391/2101/133/8743/6667/3784/2865/632/2529/5058/4067/6272/8837/11031/3636/3383/51043/5580/9021/634/2885/10603/2932
[truncated: 366 more rows]
