# Supplementary material for: Identification and immune characteristics of N6-methyladenosine related ferroptosis-related genes in intervertebral disc degeneration
Source: Sci Rep. 2025 Sep 29;15:33659. doi: 10.1038/s41598-025-18011-z (PMC12480624; doi:10.1038/s41598-025-18011-z)
Supplement: Supplementary file 1 — Supplementary Information. [file 41598_2025_18011_MOESM1_ESM.zip › 3. Tables/Supplementary Table 9 KLRB1.kegggsea.txt]

ID	Description	setSize	enrichmentScore	NES	pvalue	p.adjust	qvalues	rank	leading_edge	core_enrichment
hsa03010	Ribosome	130	0.759633452981849	3.13884724553941	1e-10	8.325e-09	4.28947368421053e-09	3548	tags=79%, list=17%, signal=66%	6189/6210/6173/6156/6152/6133/6171/6235/200916/6129/64965/6139/6230/6155/9349/6205/6170/6167/6165/6222/6233/6125/6166/6232/6147/54460/6160/11222/9553/6164/6202/6207/29093/6208/51065/11224/6204/6154/64983/6128/2197/6201/6135/51121/4736/6229/6169/64968/64981/6218/51187/63931/28998/6144/54948/6181/6143/6228/51263/6227/6194/219927/64979/6137/25873/23521/6159/6168/9801/6138/6136/51373/6191/6175/55173/…
hsa04380	Osteoclast differentiation	125	-0.536847984301144	-2.56886295185732	1e-10	8.325e-09	4.28947368421053e-09	2136	tags=46%, list=10%, signal=41%	10990/6773/7132/5594/126014/5609/4790/5971/8878/3554/8651/27035/208/2274/11006/3690/3455/10288/5970/8517/3553/6772/4688/5603/7297/7305/2355/5600/5595/1432/3454/1535/10379/55423/2212/6688/79168/11025/3726/23547/10326/9846/11024/2213/9021/4791/2209/7040/9103/353514/3460/2885/4689/11027/3727/5293/653361
hsa05152	Tuberculosis	172	-0.454051586122214	-2.2518230056754	1e-10	8.325e-09	4.28947368421053e-09	2728	tags=36%, list=13%, signal=31%	572/51806/972/387/7132/56848/317/5594/7097/8877/114609/4790/1379/527/54106/1263/208/5970/5894/7096/581/810/10333/843/6714/26253/64170/11151/3553/4046/6772/64127/533/5603/929/1378/7421/535/3920/7099/5600/5595/1432/5878/842/5869/808/2212/2207/3588/1051/1520/3687/2213/9114/2209/7040/1509/9103/4615/4802/3460
hsa05168	Herpes simplex virus 1 infection	487	0.458205770203287	2.16035074811036	1e-10	8.325e-09	4.28947368421053e-09	4247	tags=45%, list=21%, signal=37%	7738/170960/7565/80110/163081/168374/10929/51276/91664/7561/90321/148254/54205/91661/147923/55552/219749/148266/7637/10000/6428/55900/6885/7769/57711/10172/147694/7748/162239/7571/400713/836/90317/162966/7743/356/7188/339318/147929/125893/29915/7574/22835/90075/7576/284370/7770/79898/7559/148268/8891/91975/90594/284371/148156/330/163051/93134/57335/117608/342909/284349/84924/390927/10780/94039/11…
hsa04062	Chemokine signaling pathway	185	-0.42179514399531	-2.11925519995395	3.3235403172458e-10	2.2134778512857e-08	1.14049909833908e-08	3758	tags=46%, list=18%, signal=38%	1398/59345/108/5291/2869/729230/3845/2790/3551/94235/2309/207/2833/25759/6355/2826/2829/5331/5197/414062/6372/6655/6360/572/6773/387/5473/9475/1230/57580/5594/2920/2773/5590/1237/4790/6363/4793/5330/7409/208/5196/5568/6464/5970/5894/2771/56288/196883/6714/2776/109/8517/5294/1794/2919/2787/6772/2931/5829/5595/2268/3579/3718/23533/408/6654/5058/4067/673/5880/2870/5580/3577/5566/2783/2885/7454/3055/…
hsa00190	Oxidative phosphorylation	108	0.549196589512342	2.21964138362073	5.8552499105112e-10	3.24966370033372e-08	1.67439602704092e-08	2754	tags=42%, list=14%, signal=36%	7388/4710/7381/27089/4717/1345/4697/1350/4718/4725/4708/54205/1347/4724/4694/4698/7385/1337/4706/29796/9550/55967/1353/1349/4711/4700/7386/4707/4716/5464/10975/1327/4701/9377/4709/4695/10063/245973/51382/4715/1329/4702/9167/4726/4729
hsa05171	Coronavirus disease - COVID-19	221	0.447533186190613	1.98329548017505	2.70877493867692e-09	1.28860293511345e-07	6.63955360908779e-08	2028	tags=31%, list=10%, signal=28%	6189/6210/6173/6156/6152/6133/6171/6235/200916/6129/6139/6230/6155/9349/6205/6170/6167/6165/6222/6233/6125/6166/6232/6147/6160/6164/6202/6207/6208/51065/11224/6204/6154/6128/2197/6201/6135/51121/4736/6229/6169/6885/6218/51187/6144/6181/6143/6228/6227/6194/6137/25873/23521/6159/6168/6138/6136/6191/6175/1147/6176/6224/9045/6146/6234/6217/5295/6193
hsa04621	NOD-like receptor signaling pathway	173	-0.416281676085351	-2.07251892791454	3.29817237684657e-09	1.37286425186238e-07	7.07371180823671e-08	3849	tags=41%, list=19%, signal=34%	841/3551/2633/4940/9051/4939/22900/257397/5331/4938/81631/148022/6773/387/5027/81858/3661/1508/5594/2920/84557/23710/4790/7226/4793/3665/57506/5330/115361/22861/3455/4671/5970/58484/9447/10010/5585/64170/8517/3553/2919/10135/6772/64127/5603/7297/91662/11035/171389/79671/5586/84674/7099/7205/5600/5595/1432/3454/1535/10379/55072/4210/114548/79792/29108/90550/5580/4615/260434/10616/11337
hsa04613	Neutrophil extracellular trap formation	107	-0.489214089342313	-2.27493180583431	3.91634598607946e-09	1.4490480148494e-07	7.46625024246727e-08	2323	tags=41%, list=11%, signal=37%	5594/7097/83933/10013/4353/4790/1183/1379/5330/208/566/3690/5970/5894/51564/23569/6714/4688/5603/10533/1378/3674/366/7099/2358/5600/5595/1432/2357/1535/5605/6403/2212/177/79792/51311/5880/6404/728/2209/4689/27180/5293/653361
hsa03008	Ribosome biogenesis in eukaryotes	66	0.610195732359214	2.29096731034814	7.91512344943568e-09	2.63573610866208e-07	1.35806854974528e-07	3778	tags=61%, list=19%, signal=50%	26354/23160/51367/84128/23560/51602/10556/29107/102157402/29889/10885/166378/5901/10775/51096/25996/51119/55781/1459/29102/4931/1736/54433/55131/2091/10799/55916/28987/51077/55651/7514/51068/10171/134430/10436/9790/10940/10248/138716/55341
hsa04666	Fc gamma R-mediated phagocytosis	91	-0.494080835658332	-2.24599515474168	2.49714724901161e-08	7.48456039321689e-07	3.85643541676735e-07	3017	tags=40%, list=15%, signal=34%	65108/10092/5337/56848/23396/5594/8877/4082/7409/208/10163/5894/1072/1785/5595/7408/8398/2212/5058/4067/3636/50807/10552/5880/10095/2934/9846/5580/2213/2209/10093/7454/3055/3985/5293/653361
hsa04145	Phagosome	147	-0.416713520803623	-2.02444218952934	2.69713888043852e-08	7.48456039321689e-07	3.85643541676735e-07	4218	tags=40%, list=21%, signal=32%	537/2214/3125/729238/7879/203068/3106/3134/3684/55176/9902/60/7057/81035/1514/9554/7059/7097/4353/6890/527/9341/83547/3690/10333/715/10383/11151/51807/4688/533/929/8992/535/7277/529/3920/7099/526/5878/7278/9146/3693/5869/1535/2212/84790/2204/3133/1520/2213/9114/3678/3105/2209/9103/7846/4689/653361
hsa04714	Thermogenesis	207	0.43376973118934	1.90410837042807	4.49036220195647e-08	1.150223548655e-06	5.92655092242028e-07	4294	tags=41%, list=21%, signal=32%	116228/7388/4710/29078/7381/27089/84987/51241/4717/1345/4697/1350/4718/4725/4708/1347/4724/4694/4698/91942/7385/5565/1337/4706/493753/29796/79133/55967/115/6194/1353/5567/1349/51287/4711/4700/86/7386/4707/4716/10975/1327/6605/4701/9377/113/4709/6009/388753/4695/10063/71/6198/4715/51703/137682/1329/5562/4702/9167/4726/51103/4729/4893/148327/54539/90639/6197/1340/25915/4723/6595/8110/4712/4714/5547…
hsa05135	Yersinia infection	134	-0.427379957335551	-2.05774519354662	5.83242412847784e-08	1.3872837391308e-06	7.14800851836006e-07	3102	tags=37%, list=15%, signal=31%	3654/60/2353/10092/148022/387/9475/23396/3661/5594/9815/5609/5606/4790/7409/208/10163/5970/58484/6714/2776/5585/8517/3553/5603/147179/5586/5829/7099/5600/5595/1432/5605/2212/4210/114548/10552/5880/10095/29108/3678/4615/10093/391/7454/2932/6195/5293/7456
hsa05012	Parkinson disease	241	0.413449738488203	1.84648788365801	1.19372586686183e-07	2.65007142443326e-06	1.36545485121739e-06	4135	tags=39%, list=20%, signal=31%	7388/4710/7381/27089/4717/1345/4697/6233/1350/4718/4725/7494/4708/54205/1347/4724/4694/4698/7385/1337/5687/4706/6647/5706/29796/5683/5713/801/55967/3800/836/5567/1349/5684/4711/7417/4700/7386/23516/4707/4716/292/10975/1327/4701/9377/5689/4709/64116/4695/10213/5694/805/1965/5692/468/4715/9451/5685/11315/84617/1329/5707/4702/5718/9167/4726/4729/3708/7295/25800/54539/9861/5695/143471/57181/1340/3477…
hsa05417	Lipid and atherosclerosis	207	-0.361328383413184	-1.84237404302531	1.62138143645277e-07	3.37450011461733e-06	1.73871825093291e-06	2760	tags=33%, list=14%, signal=29%	148022/572/51806/3305/387/9475/7132/5452/3661/317/5594/7097/2920/4217/5609/114609/5606/6256/4790/9619/3665/1649/5330/5170/355/27035/7409/208/3303/5970/10010/581/810/10333/6714/3304/19/8517/6257/3553/2919/22926/4688/5603/929/7099/5600/5595/1432/8743/6648/842/808/1535/4318/6403/4067/3310/114548/177/3383/29108/4615/4689/2932/6774/5293/653361
hsa04142	Lysosome	129	-0.423431743935812	-2.02519579842307	1.85214628035571e-07	3.62802771387325e-06	1.86934887738688e-06	4528	tags=43%, list=22%, signal=34%	8907/23163/23553/1174/1511/537/8546/4668/53/55353/3425/27074/23659/2799/10577/2548/9476/1514/1777/26503/164/1508/410/1200/7805/4125/23312/527/4758/22901/9516/9583/8906/10053/8372/533/8218/3482/5660/10239/535/2760/3920/3423/2588/2629/6272/57192/6556/1520/9114/2717/1509/5476/8943/1201
hsa05132	Salmonella infection	248	-0.343709713951746	-1.79017271991498	2.43625726573679e-07	4.41171910948175e-06	2.27314751018026e-06	2569	tags=30%, list=13%, signal=27%	387/345456/23207/9475/23265/7132/5594/7097/23339/578/6934/5609/114609/5606/4790/197259/54106/83547/29109/208/4671/5970/58484/5894/581/10333/127829/5585/6237/10383/8517/51807/3553/3071/5294/5603/929/1785/11035/9266/7277/27072/388/7099/5600/5595/1432/8743/5878/7278/7100/10121/5869/5605/5058/83658/84790/57617/375/114548/79792/10552/10095/29108/10398/27128/8677/112574/4615/10093/9842/1639/391/7846/52…
hsa05140	Leishmaniasis	75	-0.502716780667184	-2.19491756718249	2.51719708949409e-07	4.41171910948175e-06	2.27314751018026e-06	3514	tags=41%, list=17%, signal=34%	3684/3593/3654/2353/65108/5594/7097/4790/4793/1379/5970/5743/3553/6772/4688/5603/1378/7099/5600/5595/1432/1535/2212/5777/2209/7040/9103/4615/3460/4689/653361
hsa05165	Human papillomavirus infection	323	-0.313856249309093	-1.68635693110396	2.87040273399074e-07	4.77922055209459e-06	2.46250339810785e-06	3021	tags=26%, list=15%, signal=23%	6655/7475/7057/5610/1978/3280/7422/148022/572/2535/6773/10319/5518/5526/1950/7132/3661/7059/5594/3914/1452/5590/3913/5986/578/6934/7855/4790/896/527/355/8638/208/4853/3690/3912/5568/3455/1026/5970/5894/5525/7148/5743/56288/581/3516/1857/1108/9794/8517/3679/5315/6772/533/7297/5520/8992/535/1298/7249/529/3674/5829/526/5595/3454/3693/6654/10379/5605/3133/4600/5663/9586/9114/3678/3105/5566/4851/55534…
hsa04144	Endocytosis	239	-0.341049486642645	-1.77002955876401	3.24181883061552e-07	5.01315731298397e-06	2.58303980406634e-06	3911	tags=36%, list=19%, signal=30%	4218/8853/2348/3106/30844/3134/4193/28964/51652/92421/9230/2264/64750/1173/23096/9922/10092/5337/9798/3305/387/377/2350/27183/79643/23396/867/64744/80230/5590/9744/9815/26052/3480/30846/5119/1759/23527/3303/832/64411/80223/84440/79720/56288/6714/10617/3304/5371/84313/58513/138429/23550/29924/1785/147179/8218/3482/9266/10938/3579/5878/9146/5869/160/408/116985/93343/11021/30845/3133/3310/375/55048/…
hsa03040	Spliceosome	104	0.509688128871227	2.05467676640474	3.31199582239181e-07	5.01315731298397e-06	2.58303980406634e-06	4187	tags=49%, list=21%, signal=39%	10286/10929/51645/3178/9939/6428/84950/22916/4116/22938/9775/6434/9879/51639/8559/51503/4670/10713/10772/23350/51729/10907/6432/84991/10569/57187/144983/6431/220988/9716/5356/27339/10285/3192/10946/3183/27316/10189/9984/1665/1655/6426/988/3190/9343/10915/23450/6100/22827/55119/51362
hsa05133	Pertussis	75	-0.499412164317964	-2.18048924340926	3.62403398727229e-07	5.24697094678988e-06	2.70351276853722e-06	3514	tags=49%, list=17%, signal=41%	3684/3593/712/727/3654/6372/2353/148022/51806/387/3661/713/5594/2773/114609/4790/5970/717/714/2771/1072/810/715/3553/5603/929/7099/5600/5595/1432/710/808/114548/29108/3678/4615/3659
hsa05167	Kaposi sarcoma-associated herpesvirus infection	187	-0.372432360004228	-1.86368068006933	4.02740346572711e-07	5.58802230869637e-06	2.87924019698912e-06	3053	tags=33%, list=15%, signal=28%	2353/5610/81631/7422/148022/51806/6773/7316/8678/1230/7132/3661/57580/5594/2920/1237/84557/578/6934/5609/4790/3665/355/208/4277/100507436/3455/1026/5970/5894/5743/581/810/6714/8517/5294/2919/2787/6772/5603/7297/5600/5595/1432/3454/23533/842/808/7538/10379/5605/9261/4067/3133/3383/3105/2783/3055/2932/6774/5293
hsa05130	Pathogenic Escherichia coli infection	194	-0.356734204974804	-1.81250562764502	4.93210595689e-07	6.56956513457748e-06	3.38498219357082e-06	3222	tags=34%, list=16%, signal=29%	2597/49861/257397/3654/60/2353/10092/2147/387/9475/7132/9871/5594/24146/578/114609/4790/4793/3554/355/4644/10163/4671/5970/581/6714/7009/10383/8517/7122/51807/3553/3071/2017/5603/147179/9266/3059/7277/7099/5600/5595/4542/1432/8743/7278/7100/9080/842/9826/2212/5058/84790/375/114548/5777/10552/10095/29108/9170/27128/9181/4615/10093/7846/7456
hsa04010	MAPK signaling pathway	291	-0.323054135189224	-1.71342247239567	7.08377914910358e-07	9.07268637173651e-06	4.67472065305216e-06	3909	tags=32%, list=19%, signal=26%	369/6722/2002/1435/1846/3551/2322/207/4763/57551/2318/3315/284/3630/2264/10368/3654/773/2353/6655/4915/1942/7422/4616/1616/3082/3305/9693/1950/7132/3556/5594/51295/4149/4217/5609/5606/4790/3480/5971/6789/6788/3554/1649/355/2005/1647/9344/208/3303/7039/5568/5970/5894/4215/8911/6237/3304/8517/3553/5154/8569/5603/9064/929/10912/5600/5595/1432/777/408/6654/5605/2872/1845/9261/5058/3310/7867/5871/673/…
hsa05014	Amyotrophic lateral sclerosis	334	0.376073842222667	1.73421026384241	7.38386237708096e-07	9.10676359839985e-06	4.69227901545496e-06	3501	tags=31%, list=17%, signal=26%	53371/7388/4710/7381/27089/4717/9782/1345/4697/1350/4718/4725/7494/4708/54205/3178/1347/4724/4694/4698/7385/1337/5687/6428/129401/4706/57122/6647/5706/29796/5683/5713/5533/55967/3800/836/1349/5684/4711/29107/4700/55706/7386/4707/23279/10671/4716/10975/1327/29979/4701/9377/5689/310/4709/4927/6432/10133/144983/55255/220988/4695/10213/5694/79023/1965/71/55916/5692/9972/468/4715/9451/5685/9631/116442…
hsa03013	Nucleocytoplasmic transport	101	0.50024209079921	2.0078808021741	9.56524074743845e-07	1.13758041746322e-05	5.86140692418221e-06	5237	tags=52%, list=26%, signal=39%	3839/53371/9939/129401/57122/22916/4116/6613/9775/7341/29107/51808/55706/23279/65110/80145/55308/5901/64328/4927/57187/79023/55916/9972/5411/65109/6612/9631/1915/23039/7514/51068/10527/10250/10189/10526/9984/3843/23165/1434/348995/55705/3841/10284/5903/7175/55746/11260/3840/23636/23633/3842/10073
hsa05016	Huntington disease	281	0.373200672079098	1.69167095185741	5.23242219571279e-06	5.9176326137442e-05	3.04907259693474e-05	4203	tags=34%, list=21%, signal=27%	7388/4710/7381/27089/4717/1345/4697/1350/4718/5436/4725/4708/54205/1347/4724/4694/4698/7385/1337/5687/4706/6647/5706/29796/5683/5713/55967/3800/836/1349/5684/4711/7417/4700/7386/4707/10671/4716/292/10975/1327/4701/9377/5689/5440/4709/4695/10213/5694/5692/4715/7019/5685/84617/6875/1329/5707/4702/5718/2882/9167/4726/30849/4729/6908/3708/83544/3065/148327/55102/54539/9861/5695/143471/5431/1340/6874/…
hsa04662	B cell receptor signaling pathway	80	-0.463035885662294	-2.05515771839661	5.3312005529227e-06	5.9176326137442e-05	3.04907259693474e-05	3101	tags=42%, list=15%, signal=36%	4794/2353/6655/11026/10990/27071/5594/4790/4793/118788/7409/208/11006/10288/5970/5894/8517/5595/6654/5605/4067/5777/3636/79168/11025/5880/23547/11024/2213/353514/2885/2932/11027/5293
hsa04910	Insulin signaling pathway	136	-0.38106619676162	-1.84036040936503	6.28091888139872e-06	6.66934172158035e-05	3.43639228897613e-05	4383	tags=47%, list=22%, signal=37%	1398/253314/5291/6720/3845/5792/369/2002/53632/3551/207/51422/25759/92579/3630/9322/2203/6655/5836/1978/5571/572/51806/5577/23265/5509/867/5594/5590/2997/9470/3632/8651/5170/79660/208/5573/5568/5837/6464/5894/5256/5499/810/8569/3098/5575/7249/3101/5595/808/6654/5605/2872/3636/673/2319/10211/9021/5566/2885/10603/2932/5293
hsa05150	Staphylococcus aureus infection	90	-0.447049904871915	-2.02600638530848	6.5086675493872e-06	6.66934172158035e-05	3.43639228897613e-05	5543	tags=42%, list=27%, signal=31%	1669/820/1668/3108/3115/718/147183/1673/1828/3860/414325/2214/3125/3885/25984/3684/3881/712/727/3875/5724/713/719/717/714/715/629/2358/2357/6403/2212/2204/3383/6404/728/2213/2209/9103
hsa04932	Non-alcoholic fatty liver disease	150	0.429660848922647	1.80925988534465	6.60925756192647e-06	6.66934172158035e-05	3.43639228897613e-05	2767	tags=35%, list=14%, signal=30%	7388/4710/7381/27089/4717/1345/4697/1350/4718/4725/7494/4708/54205/1347/4724/4694/4698/7385/5565/1337/10000/4706/29796/55967/836/1349/356/4711/4700/7386/4707/4716/10975/1327/4701/9377/4709/4695/1965/5295/998/83737/468/4715/9451/1329/5562/4702/9167/4726/4729/3725
hsa04620	Toll-like receptor signaling pathway	96	-0.418803931996783	-1.92577007425515	8.47969816498613e-06	8.19465315816482e-05	4.22231220098266e-05	3849	tags=40%, list=19%, signal=32%	841/3551/207/3593/414062/3654/2353/148022/3661/5594/7097/5609/114609/5606/4790/3665/54106/208/3455/5970/7096/10333/8517/3553/6772/5603/929/54472/7099/5600/5595/1432/3454/7100/5605/51311/4615/5293
hsa05131	Shigellosis	214	-0.328760845472629	-1.69391657061147	8.61299881488795e-06	8.19465315816482e-05	4.22231220098266e-05	2615	tags=30%, list=13%, signal=26%	7316/387/8678/345456/9475/81858/7132/3661/5594/84557/4790/4793/58528/8878/3554/5330/208/10163/4671/5970/58484/581/6714/81/8517/3553/2017/2931/5603/929/3098/7321/9266/3059/3101/5829/7099/5600/5595/1432/64121/7100/26100/55072/375/114548/10552/823/10318/10095/29108/10398/27128/3611/9181/5580/3678/4615/10093/87/2932/7094/10616/5293
hsa03060	Protein export	22	0.718897495579194	2.11079945469894	9.8447046836803e-06	9.10635183240428e-05	4.69206685216342e-05	2559	tags=59%, list=13%, signal=52%	90701/10952/23478/6726/23480/196294/9789/6731/6727/11231/28972/60559/58477
hsa05221	Acute myeloid leukemia	67	-0.476421283200282	-2.0098297660125	1.05979503126063e-05	9.5381552813457e-05	4.91455448351304e-05	4457	tags=52%, list=22%, signal=41%	861/5291/3845/369/3551/2322/207/3684/1053/6655/1978/572/5594/4353/6934/4790/5914/208/5970/5894/8517/5371/11040/929/5595/6654/5605/1050/6688/673/2209/6776/2885/6774/5293
hsa05145	Toxoplasmosis	112	-0.39957068589915	-1.87367852943599	1.08978125445334e-05	9.54992520349902e-05	4.9206189605511e-05	3849	tags=40%, list=19%, signal=33%	841/3911/3551/207/3593/3654/10105/572/10319/3305/7132/5594/3914/7097/2773/3913/5606/4790/4793/8651/5170/208/3303/3912/5970/2771/240/3304/8517/5294/6772/5603/7297/7099/5600/5595/1432/23533/842/3588/3310/7040/4615/3460/6774
hsa04060	Cytokine-cytokine receptor interaction	286	-0.294537013627255	-1.56392441693664	1.29405582750366e-05	0.00011049245911762	5.69314709536021e-05	4202	tags=29%, list=21%, signal=23%	83729/729230/3976/7292/50616/652/282616/94/1271/1435/64109/7293/3581/284340/1896/2833/7066/8793/3593/112744/6355/2826/2829/2688/8808/7850/1442/5197/414062/6372/943/3467/3603/6360/1489/654/27177/5473/1230/7132/51330/3556/8764/2920/1237/3594/6363/3601/3554/3597/355/3566/3625/5196/3455/84818/3553/2919/8740/246778/3604/8743/3579/3454/1441/3570/8741/2057/3588/23765/10673/8794/1438/5008/7040/3557/3577/…
hsa05164	Influenza A	163	-0.3538393455146	-1.75961112146364	1.70603570559932e-05	0.000142027472491143	7.31799526349181e-05	3849	tags=36%, list=19%, signal=30%	841/3551/4940/207/7177/5646/5611/4939/3593/390748/5644/23430/9230/10241/4938/60/5610/148022/6773/7132/3661/317/5594/578/4790/896/4793/3665/57506/103/355/208/11100/3455/5970/5894/581/8517/3553/5371/6772/7706/7297/79671/7099/5595/8743/3454/842/10379/5605/114548/3383/4600/29108/9021/4615/3460/5293
hsa04610	Complement and coagulation cascades	86	-0.432057429141124	-1.94066329787075	1.97885030465176e-05	0.000160721256450984	8.28119639687386e-05	3514	tags=34%, list=17%, signal=28%	3684/5627/712/11326/727/966/2147/2153/462/9002/2161/713/719/4179/1379/5328/717/714/715/629/7035/1378/1604/1191/5265/710/728/3687/5329
hsa05223	Non-small cell lung cancer	72	-0.448423349923971	-1.94709482557642	2.48519131157954e-05	0.000197040168275235	0.000101525359345229	4274	tags=51%, list=21%, signal=41%	5291/3845/1029/369/2309/1871/207/6655/2272/83593/4616/572/3082/1950/5594/578/6256/6789/5170/1647/208/7039/1026/5894/581/6257/10912/5595/3718/842/6654/5605/673/6776/2885/6774/5293
hsa05020	Prion disease	249	0.360800194036025	1.61905293838421	3.21126663972866e-05	0.000246766216457927	0.000127146809807625	3041	tags=30%, list=15%, signal=26%	7388/5621/4710/7381/27089/4717/1345/4697/1350/4718/4725/4708/54205/1347/4724/4694/4698/7385/1337/5687/4706/6647/5706/29796/5683/5713/5533/55967/3800/836/5567/1349/5684/4711/7417/4700/7386/4707/2534/4716/292/10975/1327/4701/9377/5689/4709/1459/4695/10213/4684/5694/1965/5295/5692/468/4715/6352/9451/5685/84617/1329/5707/4702/5718/9167/4726/4729/1388/3708/148327/54539/9861/5695/143471
hsa04935	Growth hormone synthesis, secretion and action	120	-0.380121464689466	-1.81087670831721	3.26057463187651e-05	0.000246766216457927	0.000127146809807625	4412	tags=38%, list=22%, signal=30%	6753/2691/1398/108/5291/3845/90993/207/25759/2688/1442/5331/2353/6655/5594/2773/5606/5330/8651/51738/208/5568/6464/5894/2771/196883/2776/109/6772/5603/5600/5595/1432/6654/5605/2767/3726/9586/9021/6776/5566/2885/2932/6774/5293
hsa04625	C-type lectin receptor signaling pathway	104	-0.399905299211773	-1.85892011321191	3.60065961966414e-05	0.000266448811855146	0.000137288308305323	2677	tags=36%, list=13%, signal=31%	51806/6773/387/5594/4790/5971/1263/208/338339/5970/5894/5743/810/6714/26253/6237/64170/8517/3553/4046/6772/5603/5600/5595/1432/808/10379/9261/2207/5058/114548/602/29108/5580/4791/3659/5293
hsa05160	Hepatitis C	152	-0.351455528304672	-1.72472376669594	3.69429124146283e-05	0.000267434561610244	0.000137796217930993	3909	tags=39%, list=19%, signal=32%	369/9074/841/3551/4940/1871/27102/207/4939/49861/4938/6655/5610/148022/572/6773/5518/10062/1950/7132/3661/317/5594/24146/578/6256/4790/3665/57506/355/208/3455/1026/5970/5894/581/7533/8517/7122/10197/6772/7297/5520/5595/3454/9080/842/6654/10379/5605/8837/673/4600/8554/9021/2885/2932/6774/5293
hsa04330	Notch signaling pathway	58	-0.486223066718625	-2.00734715562759	3.87772792048089e-05	0.00027474114840854	0.000141560952080266	4222	tags=41%, list=21%, signal=33%	6310/6868/11317/388585/3714/23385/3280/5986/4853/171558/3516/1857/9794/8650/113878/1488/55851/5663/151636/7091/83464/4851/7090/55534
hsa01522	Endocrine resistance	95	-0.401982355559412	-1.84101603161641	4.2695021689842e-05	0.000296196712973279	0.000152615976654479	4358	tags=43%, list=21%, signal=34%	108/5291/3845/1029/10498/369/1871/4193/207/3714/25759/2353/6655/572/5594/2852/3480/1565/208/4853/5568/6464/1026/5894/581/196883/6714/109/5603/5600/5595/1432/6667/6654/5605/4318/673/5566/4851/2885/5293
hsa05142	Chagas disease	101	-0.395391410533351	-1.8349629455508	4.77070922225669e-05	0.000321125144504946	0.000165460403206278	3864	tags=43%, list=19%, signal=35%	1636/841/3551/207/3593/916/712/5331/414062/3654/2353/148022/5518/7132/713/5594/7097/2773/4790/54106/5330/355/208/5970/714/2771/10333/2776/8517/3553/5603/5520/7099/5600/5595/1432/8837/2767/7040/4615/3460/2769/5293
hsa01521	EGFR tyrosine kinase inhibitor resistance	79	-0.423222199399767	-1.86483835904047	4.82169886644063e-05	0.000321125144504946	0.000165460403206278	4308	tags=48%, list=21%, signal=38%	253314/5291/3845/369/2309/207/5728/4763/25759/10018/6655/1978/7422/572/3082/1950/558/5594/3480/9470/2621/208/7039/6464/2549/5894/581/6714/5154/5595/3570/6654/5605/673/2885/2932/6774/5293
hsa05213	Endometrial cancer	58	-0.48061277798932	-1.98418536447888	5.44259495060118e-05	0.000355369435009842	0.000183104845603301	4274	tags=53%, list=21%, signal=42%	5291/3845/369/2002/2309/207/5728/6655/4616/572/1950/5594/578/6934/5170/1647/208/1026/5894/581/10912/1495/5595/842/6654/5605/673/3611/2885/2932/5293
hsa04217	Necroptosis	126	-0.366511530106518	-1.7507392792461	5.68109836399794e-05	0.000363808799079099	0.000187453245613697	2958	tags=31%, list=15%, signal=27%	5610/5836/148022/6773/81858/27183/79643/7132/8878/197259/5119/355/2495/5837/3455/81030/581/3553/6772/7297/124044/2512/11035/2752/7099/8743/3454/3718/10379/55072/8837/114548/823/29108/6776/27243/3460/6774/10616
hsa05146	Amoebiasis	101	-0.389300894966524	-1.80669761128531	6.55491417085502e-05	0.000411846494131079	0.000212204768589745	4375	tags=37%, list=21%, signal=29%	1511/5291/4583/7879/3911/3684/3315/3593/5269/7850/5331/10319/383/3914/7097/2920/3913/4790/3554/5330/3912/5568/5970/2776/81/3553/2919/929/7099/5878/5869/2767/7040/5566/2769/87/5293
hsa05161	Hepatitis B	157	-0.336658889174213	-1.6655033925285	7.58371235910581e-05	0.000467662262144858	0.000240963959948196	3102	tags=30%, list=15%, signal=26%	3654/2353/6655/1642/148022/572/6773/3661/317/5594/7097/5609/114609/5606/4790/3665/57506/355/208/1026/5970/5894/581/843/6714/8517/6772/5603/7297/7099/5600/5595/1432/3454/3718/842/6654/5605/4318/673/9586/7040/4615/6776/2885/6774/5293
hsa04510	Focal adhesion	198	-0.309646425439156	-1.58760125986462	8.15301622586262e-05	0.000493628073311319	0.000254342898529303	3059	tags=27%, list=15%, signal=23%	60/6655/4638/7057/7422/572/3082/10319/387/9475/1950/23396/7059/5594/3914/4660/3913/896/3480/64098/5170/7409/208/3690/3912/6464/5894/7148/5499/6714/81/3679/5154/1298/3674/5829/5595/7408/3693/6654/29780/5058/673/5880/10398/3611/3678/7791/2885/87/2932/7094/5293
hsa04664	Fc epsilon RI signaling pathway	66	-0.450674414389223	-1.90956753568378	8.64766896726143e-05	0.000514227458231796	0.0002649567747488	2323	tags=32%, list=11%, signal=28%	5594/5609/5606/5170/7409/208/5894/240/5603/5600/5595/1432/6654/5605/2207/4067/241/5880/9846/2885/5293
hsa04611	Platelet activation	121	-0.365017792266435	-1.74032952796398	9.80705274225897e-05	0.000572938344416182	0.000295207681807611	3165	tags=37%, list=16%, signal=32%	5331/60/4638/2147/5028/387/9475/9002/5594/2773/5590/5742/51206/8773/5330/64805/208/3690/5568/2771/5499/196883/6714/2776/54518/109/5294/2815/5603/2812/5739/3674/5600/5595/1432/7408/23533/2212/2207/4067/83706/5566/5023/7094/5293
hsa04915	Estrogen signaling pathway	137	-0.347789510933816	-1.68229122672819	0.000119356813158057	0.000685272737614359	0.000353088213153597	3718	tags=34%, list=18%, signal=28%	3885/25984/90993/207/25759/3881/8648/5331/2353/6655/3875/51806/3305/5594/2773/10499/2852/5914/5330/208/3303/7039/2550/5568/6464/5894/2771/810/196883/6714/2776/3304/109/5595/6667/808/6654/5605/4318/3310/9586/5580/1509/5566/2885/5293
hsa04722	Neurotrophin signaling pathway	118	-0.371972033847296	-1.76791767144308	0.000122185795120628	0.000689624911443545	0.000355330679833406	3102	tags=35%, list=15%, signal=30%	3654/4794/6655/4915/572/51806/387/25970/5594/4217/5609/4790/4793/5170/208/6464/2549/5970/5894/581/810/4215/11213/5603/396/5600/5595/1432/808/6654/5605/9261/6272/673/5663/5580/2885/10603/2932/6195/5293
hsa04630	JAK-STAT signaling pathway	158	-0.332539336796885	-1.64513808181845	0.000126543917796168	0.000702318743768731	0.000361871203522374	4274	tags=34%, list=21%, signal=27%	5291/3976/50616/282616/1271/64109/3581/2273/207/7066/51588/3593/2688/1442/3467/6655/1489/6773/1950/3594/896/116379/3601/8651/3597/3566/208/3455/1026/4170/5894/6772/5154/7297/3454/3718/1441/3570/6654/10379/2057/3588/5777/8554/1438/5008/9021/6776/3460/1439/2885/6774/5293
hsa04015	Rap1 signaling pathway	207	-0.305595069726384	-1.55819595134484	0.000132853663597068	0.000725250327505308	0.000373686750065956	3514	tags=30%, list=17%, signal=25%	3684/5216/284/3630/2264/5331/60/7057/5909/1942/7422/83593/3082/51806/5028/387/345456/9002/9693/1950/5594/2773/5590/9732/5606/3480/5330/7409/208/3690/64411/5894/2771/57568/56288/810/196883/2903/6714/2776/6237/54518/109/5154/10636/5603/3674/5600/5595/1432/7408/2357/6494/808/5605/5899/673/5880/26037/9170/25865/7094/5293
hsa05163	Human cytomegalovirus infection	216	-0.309577393380365	-1.59502147426443	0.00014538779082932	0.000772345801348004	0.000397952791590721	3859	tags=34%, list=19%, signal=28%	2002/841/3106/3551/94235/1871/3134/4193/90993/207/5733/5331/414062/6655/1978/7422/51806/387/9475/1230/7132/3661/5594/2773/578/4790/6890/3554/5330/355/208/3690/5568/1026/5970/5894/2771/5743/581/810/196883/6714/2776/109/8517/3553/2787/5603/7249/5829/5600/5595/1432/6667/3579/842/3570/808/6654/9826/5605/3588/3133/2767/5880/6892/9586/3105/5566/2783/2885/2932/6774/5293
hsa04668	TNF signaling pathway	111	-0.367444793411905	-1.71480530338866	0.000146119475930704	0.000772345801348004	0.000397952791590721	4392	tags=42%, list=22%, signal=33%	4049/5291/9020/3976/8986/841/1435/3551/90993/207/257397/6372/2353/1906/7132/5594/2920/4217/5609/5606/4790/197259/355/208/5970/5743/843/8517/3553/2919/64127/5603/11035/5600/5595/1432/4318/8837/3383/3726/602/1051/9586/9021/3659/7133/5293
hsa04926	Relaxin signaling pathway	128	-0.359121600293921	-1.70193542898566	0.000148870726013208	0.000774592996287473	0.000399110663489357	2323	tags=34%, list=11%, signal=30%	94235/90993/207/25759/5331/2353/6655/7422/1906/5594/2773/5590/5609/4790/5330/208/5568/6464/5970/5894/2771/59/196883/6714/109/2787/5603/3640/5600/5595/1432/408/6654/5605/4318/9586/7040/5566/2783/2769/2885/409/5293
hsa04917	Prolactin signaling pathway	70	-0.425202941860304	-1.83854089365181	0.000156468146213585	0.000801598349063442	0.000413025228061771	4274	tags=46%, list=21%, signal=36%	5291/3972/3845/2309/207/25759/3630/2353/6655/5594/4790/2592/8651/208/6464/5970/5894/6714/6772/5603/5600/5595/1432/6654/5605/9021/6776/3659/2885/2932/6774/5293
hsa03015	mRNA surveillance pathway	93	0.447663193690415	1.77232518023593	0.000167708823036633	0.000846167243503012	0.000435989444257914	3495	tags=39%, list=17%, signal=32%	9939/22916/4116/5529/9775/10767/29107/5521/23283/65110/1479/55308/8731/23708/51692/5500/11052/5501/81608/5527/55916/5523/5411/65109/5515/1477/64895/51585/10250/55012/55339/10189/5519/11051/23435/8106
hsa05162	Measles	133	-0.340116396761359	-1.63065009368125	0.000176823695155313	0.000878840156518199	0.000452824231112585	3849	tags=39%, list=19%, signal=32%	841/3551/4940/27102/207/4939/3593/916/3654/4938/2353/5610/572/6773/3305/3661/317/7097/578/4179/4790/896/4793/3665/57506/103/54106/1460/355/208/3303/3455/5970/581/3304/8517/3553/6772/7297/7099/3454/3718/842/10379/3310/4600/2213/4615/6776/2932/6774/5293
hsa05100	Bacterial invasion of epithelial cells	69	-0.428411936528325	-1.83861826629197	0.000192562695442588	0.000942990846799731	0.000485878008624486	3059	tags=36%, list=15%, signal=31%	60/10092/79767/387/867/26052/1759/10163/6464/2549/6714/2017/1785/8218/3059/1495/5829/10459/10552/10095/3611/3678/10093/391/5293
hsa05214	Glioma	75	-0.40940247872279	-1.787496911092	0.000240050363133109	0.00115850392642501	0.000596921574228784	4274	tags=45%, list=21%, signal=36%	5291/3845/1029/369/1871/4193/207/5728/25759/57118/6655/4616/51806/1950/5594/578/3480/1647/208/7039/6464/1026/5894/581/810/5154/10912/5595/808/6654/5605/673/2885/5293
hsa05415	Diabetic cardiomyopathy	181	0.370198299723808	1.59985831621517	0.00025010610196854	0.00118979045650748	0.000613042024374015	2754	tags=29%, list=14%, signal=26%	7388/4710/7381/27089/4717/1345/4697/1350/4718/4725/4708/1347/4724/4694/4698/51660/7385/1337/10000/4706/4088/29796/6513/55967/1349/4711/7417/4700/7386/4707/5160/4716/292/10975/5162/1327/4701/9377/4709/5500/4695/5501/5295/4715/25874/2673/1329/7046/5578/4702/9167/4726/4729
hsa05224	Breast cancer	147	-0.323045513889807	-1.56939224385019	0.0003114153997136	0.00145171292576769	0.000747998125178232	3729	tags=29%, list=18%, signal=24%	388585/1871/207/3714/5728/25759/8648/2353/6655/7475/3280/4616/2535/1950/5594/1452/578/6934/7855/3480/1647/208/4853/6464/1026/672/5894/581/1857/10912/23401/5595/6667/6654/5605/673/10023/4791/4851/2885/2932/5293
hsa04540	Gap junction	85	-0.394335433825238	-1.7739373369056	0.000313883875841663	0.00145171292576769	0.000747998125178232	2450	tags=29%, list=12%, signal=26%	1950/5594/2773/5330/5568/5894/2771/196883/6714/2776/10383/109/51807/5154/7277/5595/7278/6654/5605/84790/2767/1453/5566/7846/2885
hsa05215	Prostate cancer	97	-0.366193682804211	-1.69312372858431	0.000318757406292895	0.00145405775747307	0.000749206304624974	4274	tags=41%, list=21%, signal=33%	5291/3845/2119/7113/369/3551/1871/4193/90993/207/5728/3630/7850/6655/572/1950/5594/6934/4790/3480/5328/5170/208/7039/6692/1026/5970/5894/8517/5154/5595/842/6654/5605/4318/673/9586/2885/2932/5293
hsa04072	Phospholipase D signaling pathway	143	-0.325932407666722	-1.57753798854892	0.000329561778957102	0.00148302800530696	0.000764133285490861	2826	tags=29%, list=14%, signal=25%	5337/2147/387/1950/56848/551/23396/5594/8877/26052/5330/1759/56894/208/6464/2549/5894/196883/6237/109/5294/5154/10554/1785/9266/7249/5595/3579/23533/6654/5605/2207/10555/375/5899/9170/27128/9846/3577/2885/5293
hsa03022	Basal transcription factors	42	0.5436181116357	1.87423206270221	0.000370883838549482	0.0016467242431597	0.00084847811485706	4113	tags=52%, list=20%, signal=42%	6880/404672/4331/2963/902/51616/6879/2958/6883/2961/8148/6875/2960/6908/6874/83860/6882/2965/2967/1022/6873/6878
hsa05169	Epstein-Barr virus infection	196	-0.296013124752632	-1.50349923626103	0.000406627072522143	0.00178166862039307	0.000918008487826999	3849	tags=34%, list=19%, signal=28%	841/9636/3106/3551/4940/1871/3134/4193/207/956/4939/5704/10018/916/3654/4794/4938/5610/3280/4616/6773/3661/317/7097/578/5609/5606/4790/896/5971/6890/4793/79685/3665/57506/355/1647/208/3455/1026/5970/581/3516/8517/5719/6772/5603/7297/10912/953/11047/5600/1432/3454/3718/842/10379/4067/3133/3383/6892/3105/4791/4615/6774/5293
hsa04670	Leukocyte transendothelial migration	112	-0.348028603543243	-1.63198589161055	0.000412063508331034	0.00178204088667837	0.000918200298810097	2569	tags=26%, list=13%, signal=23%	387/9475/2773/24146/7409/5175/90952/2771/81/7122/4688/5603/1495/5829/5600/1432/7408/9080/6494/1535/4318/3383/5880/10398/50848/87/4689/5293/653361
hsa05120	Epithelial cell signaling in Helicobacter pylori infection	68	-0.410299690732634	-1.74559119219276	0.000418472318763494	0.00178655489933646	0.000920526153285418	2283	tags=32%, list=11%, signal=29%	2920/4790/527/5970/6714/8517/2919/533/5603/8992/535/529/1445/526/5600/1432/3579/5058/4067/50848/9114/3577
hsa05205	Proteoglycans in cancer	201	-0.303905136910797	-1.55371404391719	0.000437200412239624	0.00184288275032652	0.000949549196469803	3059	tags=31%, list=15%, signal=27%	369/2002/2817/4193/207/286/3091/2318/3593/60/6655/7475/7057/7422/1514/3082/2535/387/9475/867/5594/7097/4660/6548/7855/3480/5328/5170/355/7409/208/3690/5568/1026/2549/5894/5499/6714/6237/2017/5603/3059/2719/5829/7099/5600/5595/1432/3693/6654/5605/4318/5058/10855/5777/673/3678/7040/5566/5329/2885/6774/5293
hsa03030	DNA replication	36	0.570146757779725	1.89216432349519	0.000458953015888	0.0019103919286338	0.000984333441970316	4238	tags=50%, list=21%, signal=40%	5984/6119/6742/5985/5557/4172/5981/6118/79621/5111/4176/5422/246243/54107/6117/2237/4175/56655
hsa05219	Bladder cancer	41	-0.482035061250892	-1.82519889833887	0.000543743112476465	0.00223538835129213	0.00115178852935236	4494	tags=51%, list=22%, signal=40%	4312/3845/1029/369/1612/1871/4193/7057/7422/1950/23604/5594/1026/5894/6714/1613/5595/5605/4318/673/1890
hsa04640	Hematopoietic cell lineage	97	-0.357505143540848	-1.65295162107856	0.000556917442045315	0.00226162814879378	0.00116530863996645	3899	tags=31%, list=19%, signal=25%	2814/1435/3581/2322/7066/3684/916/7850/966/1379/3554/3566/3690/3553/2815/951/945/2812/929/1378/4311/3674/1604/1441/3570/290/2057/1438/3678/2209
hsa03020	RNA polymerase	29	0.595794623834406	1.89509774201894	0.000596062653189937	0.00239143209050902	0.00123219039277057	4541	tags=52%, list=22%, signal=40%	84265/5436/55718/11128/5440/84172/64425/51728/5431/5441/5438/10622/10621/5433/25885
hsa04140	Autophagy - animal	138	-0.323798855491296	-1.5680868296737	0.000624875023275359	0.00247718312798446	0.00127637379440957	3719	tags=39%, list=18%, signal=32%	1612/81671/207/5728/3091/118471/3630/140775/81631/285973/1514/572/8678/23604/1508/5594/84557/23710/3480/58528/8878/5170/208/5568/23192/29982/203228/5894/10010/6237/89849/10533/64419/55578/9776/7249/53349/3920/1613/5595/10645/64121/26100/8897/5605/8408/8837/79065/5580/1509/5566/23130/5293/11337
hsa04936	Alcoholic liver disease	137	-0.324229171792517	-1.56832760623335	0.000667808083160532	0.00259107439349118	0.00133505650747293	3849	tags=36%, list=19%, signal=29%	841/53632/3551/2309/207/51422/3593/1375/712/257397/727/3654/51/131/5571/148022/51094/7132/3661/713/126/2920/719/6934/4217/5609/114609/5606/4790/355/208/37/5970/717/714/84818/8517/3553/2919/5603/929/7099/5600/1432/10645/23765/728/4615/2932
hsa05203	Viral carcinogenesis	163	-0.314244889980112	-1.56271146858457	0.00067458814344804	0.00259107439349118	0.00133505650747293	2364	tags=25%, list=12%, signal=22%	3661/5594/83933/10013/1237/578/4790/896/3665/5568/1026/5970/51564/581/6714/7533/3516/81/1108/8517/5315/3249/5829/5595/3718/10379/9261/4067/3133/2934/9586/9114/3105/4791/6776/5566/2885/87/4055/6774/5293
hsa05220	Chronic myeloid leukemia	76	-0.393309235731037	-1.71647878745367	0.000676947364065264	0.00259107439349118	0.00133505650747293	4457	tags=49%, list=22%, signal=38%	861/1398/5291/3845/1029/369/3551/1871/4193/207/25759/6655/4616/572/867/5594/578/4790/1647/208/6464/1026/5970/5894/581/8517/10912/1488/5595/6654/5605/673/9846/7040/6776/2885/5293
hsa00280	Valine, leucine and isoleucine degradation	47	0.498073154624893	1.75531523558033	0.000755917081297999	0.00286045895536629	0.00147385746712409	3889	tags=40%, list=19%, signal=33%	84693/39/5019/549/56922/10449/34/3033/38/594/5095/3157/36/11112/223/224/4329/3028/1629
hsa05134	Legionellosis	57	-0.425856007432167	-1.75657644165788	0.000815044915156857	0.00302324754006333	0.001557734626301	2606	tags=44%, list=13%, signal=38%	3305/9554/317/7097/2920/4790/1379/3303/81876/4671/5970/58484/3304/3553/2919/929/1378/7099/7100/842/3310/375/29108/4791/4615
hsa04370	VEGF signaling pathway	58	-0.423868535110469	-1.74991964913589	0.000817093929746845	0.00302324754006333	0.001557734626301	3629	tags=40%, list=18%, signal=33%	207/3315/25759/7422/572/56848/5594/8877/208/5894/5743/6714/5603/5829/5600/5595/1432/842/5605/9261/7867/5880/5293
hsa05208	Chemical carcinogenesis - reactive oxygen species	200	0.35029972161526	1.5265928841531	0.000897369385844895	0.00325583353283221	0.00167757504615663	2834	tags=28%, list=14%, signal=24%	7388/23683/4710/7381/27089/4717/1345/4697/1350/4718/4725/4708/1836/1347/4724/4694/4698/7385/1337/10000/4706/6647/29796/55967/8644/1349/4711/7417/4700/7386/4707/4716/4259/292/10975/1327/4701/9377/1147/5781/4709/253152/4695/5295/4715/5770/1329/4702/52/2941/9167/4726/4729/3725/4893
hsa04066	HIF-1 signaling pathway	107	-0.344706180328359	-1.60294453978396	0.000899509564626317	0.00325583353283221	0.00167757504615663	3629	tags=33%, list=18%, signal=27%	207/3091/284/3630/2597/1978/7422/1906/1950/5594/4878/4790/3480/9470/5211/208/1026/5970/8569/3098/3101/226/7099/5595/3570/5605/2872/7076/5209/112398/54583/3460/4055/6774/5293
hsa04928	Parathyroid hormone synthesis, secretion and action	106	-0.34080307911195	-1.58781387275006	0.00100462045299857	0.00359718936396263	0.00185345935301378	3276	tags=30%, list=16%, signal=25%	4326/5331/2353/5337/387/5594/2773/6256/5330/9935/5568/1026/5894/2771/8521/196883/2776/109/6257/64386/7421/5595/6667/408/632/9826/2767/673/9586/5566/3727/409
hsa04110	Cell cycle	126	0.39053502226004	1.6081837398527	0.0010193233040535	0.00361100702393421	0.00186057893125107	4624	tags=40%, list=23%, signal=31%	10393/4088/9978/902/246184/23595/5001/5885/119504/29945/4172/51433/51529/9184/7465/5925/10971/5934/6500/5111/4176/1021/1031/7532/1875/472/8881/8317/545/894/10274/9126/85417/3065/64682/4999/4089/11200/7529/1111/1022/10926/4609/4175/3066/8454/5000/4085/8697/8556
hsa03430	Mismatch repair	23	0.615936788741885	1.82899694157908	0.00106657931760108	0.00373864118695958	0.00192634270104129	1593	tags=39%, list=8%, signal=36%	4436/5984/6119/6742/5985/5981/6118/4292/5111
hsa05143	African trypanosomiasis	35	-0.507003004037135	-1.84565709919568	0.00127220429278232	0.00441295864058867	0.00227378618117893	3391	tags=40%, list=17%, signal=33%	3593/5331/3620/4878/2150/54106/5330/355/2776/3553/3250/8542/3383/4615
hsa04721	Synaptic vesicle cycle	76	-0.379863008023869	-1.65779680764272	0.00132912229878581	0.00456286314943996	0.0023510247932945	4190	tags=33%, list=21%, signal=26%	6572/57030/10497/6536/594855/1173/773/6507/26052/527/1759/6539/6844/533/1785/8218/6532/8992/535/529/526/160/8775/6809/9114
hsa00052	Galactose metabolism	29	-0.525584138440352	-1.82356425857869	0.00137647710947101	0.00467721303524334	0.00240994381142616	3590	tags=45%, list=18%, signal=37%	5236/2582/92579/130589/2548/2683/2592/5211/3098/3101/2584/8972/2717
hsa03420	Nucleotide excision repair	44	0.511349559694124	1.76661750848912	0.00143382492692228	0.00482286566328403	0.00248499163304978	5068	tags=55%, list=25%, signal=41%	5984/6119/404672/4331/9978/5985/902/5981/6118/7507/5111/2073/2072/54107/2965/1069/6117/2967/8451/1022/56655/5427/2071/5424
hsa04270	Vascular smooth muscle contraction	128	-0.327701233730475	-1.55302922283632	0.00146094045684466	0.00486493172129272	0.00250666625753347	5167	tags=41%, list=25%, signal=31%	1909/114/776/3778/552/107/9138/85366/2768/4627/108/135/64600/369/79924/84647/72/5322/5331/800/4638/1908/51806/1906/387/9475/551/5594/4878/4660/8399/5330/5568/5894/5499/59/810/196883/2776/109/5739/133/5595/808/8398/9826/5605/2767/673/10398/5580/5566
hsa04151	PI3K-Akt signaling pathway	347	-0.247474127605946	-1.34141439990926	0.00147715650167782	0.00487022886196747	0.00250939562035941	3760	tags=25%, list=18%, signal=21%	3911/3551/94235/2309/2322/4193/90993/207/5728/284/92579/3630/2688/10018/2264/1442/6655/7057/4915/1978/1942/7422/572/3082/10319/5518/5526/1950/7059/5594/3914/7097/3913/6256/4790/896/3480/2997/9470/118788/5170/3566/208/3690/7039/3912/3455/1026/672/4170/5970/5894/5525/7148/200186/7533/5585/8517/3679/5294/2787/5154/23239/5520/1298/7249/5586/3674/7099/5595/3454/3718/1441/23533/842/3570/3693/6654/5605/…
hsa04260	Cardiac muscle contraction	83	0.414106472100561	1.61544552478076	0.00163192955206282	0.00531518018748795	0.00273865772265066	3375	tags=28%, list=17%, signal=23%	7388/7381/27089/1345/1350/1347/7385/1337/29796/10479/1349/7386/10975/1327/9377/1329/9167/477/9254/1340/483/481/488
hsa04071	Sphingolipid signaling pathway	119	-0.331704124721619	-1.57474297619993	0.00164403471264642	0.00531518018748795	0.00273865772265066	2826	tags=31%, list=14%, signal=27%	5337/29956/387/9475/5518/5526/8698/7132/56848/5594/2773/8877/5590/4217/4790/5330/5170/208/91012/5970/5894/5525/2771/9517/581/2776/5603/5520/5600/5595/1432/5605/2207/5880/9846/1509/5293
hsa05231	Choline metabolism in cancer	94	-0.352485136087293	-1.6054417205367	0.00168359956094286	0.0053907562864805	0.002777598465928	4274	tags=34%, list=21%, signal=27%	5291/1120/3845/10810/207/3091/9468/2353/6655/1978/5337/1950/23396/5594/5170/208/10163/5894/5154/5130/6580/7249/5595/6667/6654/5605/6583/5880/57153/2885/7454/5293
hsa04810	Regulation of actin cytoskeleton	227	-0.269368320163049	-1.39207203224875	0.0018219008506838	0.00577802841216862	0.00297714123971388	3629	tags=26%, list=18%, signal=21%	207/28964/3684/5216/3630/2264/727/60/6655/4638/10092/2147/387/345456/9475/54434/1950/23396/5594/4660/6548/85464/7409/208/79837/3690/10163/5894/5499/1072/6714/6237/81/89846/3679/54961/3071/5154/3674/5829/5595/3693/6654/5605/5058/10552/673/5880/10095/2934/9170/10398/3687/3678/10093/87/3985/5293
hsa05202	Transcriptional misregulation in cancer	170	-0.296816267645628	-1.47186602784706	0.00214218897054077	0.00672970686028375	0.00346749555310969	2356	tags=24%, list=12%, signal=22%	3087/79058/51513/4353/4149/578/6256/4790/3480/5914/604/1649/5328/2005/1647/6692/64332/1026/5970/581/171558/7030/6257/5371/84444/5154/4066/929/10912/8861/6667/4318/4298/1050/6688/5218/1051/2120/2209/7709/4299
hsa05212	Pancreatic cancer	76	-0.367684159270036	-1.60464591861591	0.00238685014092554	0.00742823455073087	0.00382741340846889	2832	tags=43%, list=14%, signal=38%	5291/3845/1029/369/3551/1871/207/7422/5337/4616/572/1950/5594/578/4790/1647/208/7039/1026/5970/5894/581/8517/6772/10912/5595/842/5899/673/5880/7040/6774/5293
hsa00564	Glycerophospholipid metabolism	86	-0.35701933784488	-1.60361627611168	0.0025558357683147	0.00788049361897032	0.00406044084049996	4580	tags=38%, list=22%, signal=30%	9663/43/56994/254531/5833/1120/64600/84647/150763/5322/9468/23659/5337/8760/162466/8399/56894/64850/11313/23646/9926/10554/10162/5130/9489/8398/10555/23761/79143/10908/10423/129642/54947
hsa04210	Apoptosis	134	-0.311691739807259	-1.50073059919607	0.00270966900350543	0.00827816310245238	0.00426534087466331	2757	tags=31%, list=14%, signal=27%	4616/1514/4000/572/1616/7132/1508/317/5594/578/4217/4790/1649/5170/355/1647/4001/208/4170/5970/5894/581/843/8517/51807/27429/10912/7277/5595/8743/7278/842/5605/84790/8837/823/1520/1509/7846/1439/5293
hsa04012	ErbB signaling pathway	83	-0.349803594115334	-1.56058125182473	0.00275040566863212	0.00832622806958633	0.0042901064496367	4562	tags=40%, list=22%, signal=31%	27/1398/5291/3845/10298/369/2002/207/25759/6655/1978/572/1950/867/5594/145957/5609/208/7039/6464/1026/2549/5894/6714/5595/6654/5605/5058/673/6776/2885/2932/5293
hsa03460	Fanconi anemia pathway	47	0.466016503485219	1.6423408107902	0.00310963254774285	0.00932889764322856	0.00480673404724595	4727	tags=49%, list=23%, signal=38%	7398/6119/5889/641/57697/6118/5980/2188/4292/51455/545/11201/51426/29089/2072/55120/6117/2178/5429/80198/5395/55215/80010
hsa04068	FoxO signaling pathway	127	-0.314911388584685	-1.49663896430532	0.00350541946510879	0.0104223632310824	0.00537014448132267	4373	tags=40%, list=21%, signal=32%	1030/5291/3845/6794/9455/5347/369/53632/3551/2309/4193/207/5728/51422/92579/3630/901/10018/6655/5571/4616/8698/1950/5594/23710/3480/6789/604/1263/5170/1647/208/1026/5894/1032/5603/10912/5600/5595/1432/8743/6648/9454/6654/5605/673/7040/2885/6774/5293/11337
hsa03018	RNA degradation	67	0.423069864610575	1.59535291786509	0.0039493765544697	0.0116384282534373	0.00599672453077375	4482	tags=39%, list=22%, signal=30%	10950/51010/11340/3313/29883/9652/170506/84186/51013/57472/10200/5394/246175/3329/80349/23404/196513/5393/10766/167227/694/9924/22894/25904/9337/5042
hsa04530	Tight junction	164	-0.280922407125816	-1.39930428606497	0.00443763649508499	0.0129625697619588	0.0066789912160559	3174	tags=25%, list=16%, signal=21%	49861/1080/60/10092/5571/387/9475/5518/9693/5590/24146/4217/5609/27134/5568/56288/5872/6714/81/7122/51807/9414/2017/5520/3059/7277/79778/7408/7278/9080/84790/10552/10095/10398/50848/9181/10093/5566/7846/7454/87
hsa04360	Axon guidance	180	-0.279014511128379	-1.3966380220037	0.00469443314923602	0.0135934455538747	0.00700405128902032	3046	tags=24%, list=15%, signal=21%	2046/23654/1942/8633/6586/387/9475/54434/5594/2773/5590/2051/85464/5170/7869/2050/5894/2771/22885/1072/56288/6714/2047/6237/1020/57522/54961/5365/23380/84628/64101/10154/10507/5595/10509/5058/5880/10398/3611/2242/64218/3985/2932/5293
hsa04730	Long-term depression	57	-0.390458707960806	-1.61056919680387	0.00484181880460005	0.0138993591545846	0.00716167391243021	4184	tags=35%, list=21%, signal=28%	3845/369/1394/5331/773/5518/5594/2773/3480/5330/2781/5894/2771/2776/2895/5595/5605/4067/2767/673
hsa04064	NF-kappa B signaling pathway	99	-0.32665636411227	-1.51391179420089	0.00490671002841077	0.013965251619323	0.00719562514287859	2760	tags=30%, list=14%, signal=26%	148022/4616/79092/7132/2920/114609/4790/5971/6363/3554/5328/1460/1647/5970/5743/8517/3553/2919/7706/929/10912/8740/7099/4067/8837/10673/3383/4791/4615/4055
hsa05322	Systemic lupus erythematosus	49	-0.410426972266235	-1.62950574111945	0.00546691550589993	0.0154278208768193	0.00794921701571533	5847	tags=45%, list=29%, signal=32%	942/958/941/3108/3115/718/1511/2214/3125/1991/712/727/713/717/714/2903/715/81/2212/6737/2209/87
hsa04750	Inflammatory mediator regulation of TRP channels	97	-0.319276431043714	-1.47619832553705	0.00554157725304099	0.0155071027332996	0.00799006715829882	2681	tags=28%, list=13%, signal=24%	59341/51806/8989/3556/2150/3269/239/5606/3554/5330/5568/5499/810/196883/6714/2776/109/3553/5603/9311/5600/1432/808/8398/5580/5566/5293
hsa05235	PD-L1 expression and PD-1 checkpoint pathway in cancer	87	-0.337172044331603	-1.52422409854454	0.00561232142482294	0.0155741919538837	0.00802463501970298	3758	tags=41%, list=18%, signal=34%	3551/207/5728/3091/916/4794/2353/148022/1950/5594/7097/114609/5606/4790/4793/54106/1460/208/5970/5894/4215/8517/29126/6772/5603/116071/7099/5600/5595/1432/5605/5777/4615/3460/6774/5293
hsa00900	Terpenoid backbone biosynthesis	22	0.577915938813252	1.69685477555605	0.00575628026296956	0.0158416638642055	0.00816245048163582	4073	tags=50%, list=20%, signal=40%	39/2339/51449/38/2224/116150/57107/3157/3156/23463/4598
hsa05034	Alcoholism	106	-0.312217689592369	-1.45463350901794	0.00588627410267942	0.0160666334114119	0.00827836651196501	5592	tags=44%, list=27%, signal=32%	2786/1644/4128/1386/2784/4129/2906/2030/2905/6531/55315/59345/135/3845/2790/369/94235/90993/10014/25759/6655/4915/51806/5594/83933/2773/10013/5568/6464/5894/51564/2771/5499/116443/810/2903/2787/5595/10645/808/6654/84254/673/9586/5566/2783/2885
hsa04912	GnRH signaling pathway	92	-0.329050666155775	-1.50002607985104	0.00595573145438237	0.0161240534496693	0.00830795230692619	3165	tags=29%, list=16%, signal=25%	5331/6655/5337/51806/5594/5609/5606/5330/5568/5894/810/4215/196883/6714/2776/109/5603/5600/5595/1432/808/6654/5605/2767/5580/5566/2885
hsa00970	Aminoacyl-tRNA biosynthesis	25	0.562532328005021	1.7188171189932	0.00644960250475011	0.0173203035006596	0.00892432265088513	4366	tags=44%, list=21%, signal=35%	51067/57038/55699/57505/118672/23395/10352/55278/79731/55157/80222
hsa04710	Circadian rhythm	32	0.515679926690514	1.67476995369087	0.00716837891157213	0.0190965614204281	0.00983954326388427	4424	tags=53%, list=22%, signal=42%	1407/5565/9978/6095/23291/9975/6500/6096/6097/1408/79365/5562/26224/9572/8454/9575/1628
hsa05226	Gastric cancer	149	-0.277268512624209	-1.35179036155749	0.0072449967484078	0.0191474914065063	0.00986578504586859	3021	tags=29%, list=15%, signal=25%	7482/1030/5291/3845/4583/7012/369/1871/207/25759/6655/7475/4616/3082/2535/1950/5594/1452/578/6934/7855/6256/1647/208/6464/1026/2549/5894/581/1857/6257/10912/1495/23401/5595/6654/5605/673/10023/7040/2885/2932/5293
hsa04978	Mineral absorption	60	-0.389440306359672	-1.60016781377963	0.00802230255216175	0.0210348562981879	0.0108382537588261	5683	tags=57%, list=28%, signal=41%	23439/7779/480/6569/6547/478/4502/6523/476/4495/340024/10568/142680/482/4501/6543/490/79901/4489/538/55630/2495/6546/30061/140803/4493/4490/645745/475/2512/1317/7421/65010/540
hsa04933	AGE-RAGE signaling pathway in diabetic complications	99	-0.315780821903214	-1.46350833225285	0.00815914188582012	0.0212265175623289	0.0109370076265516	2323	tags=23%, list=11%, signal=21%	7422/1906/5594/5590/4790/5330/27035/208/5970/581/3553/6772/5603/5600/5595/1432/177/3383/5580/7040/6776/6774/5293
hsa04024	cAMP signaling pathway	220	-0.255038126775247	-1.31256181446918	0.00835123980640848	0.021557851593287	0.0111077281798824	5167	tags=36%, list=25%, signal=27%	1909/8843/2906/114/610/6662/1081/776/5143/107/3351/2905/482/108/5291/1261/135/3972/139760/1395/338442/1262/1394/90993/207/7137/5142/490/5020/5733/1080/5348/2353/64399/51/487/5337/1908/572/51806/1906/489/170589/387/9475/1258/5594/4878/2773/6548/4790/6262/51738/7409/208/64411/2550/5568/5970/5894/2771/5499/116443/810/196883/2903/6237/109/5595/808/5605/5058/673/5880/9586/10398/5566/2867/5293
hsa05010	Alzheimer disease	357	0.288809702551605	1.33439945100925	0.00853700486094208	0.0218678662976439	0.0112674639055349	4135	tags=29%, list=20%, signal=24%	8883/7388/4710/7381/27089/4717/1345/4697/1350/4718/4725/7494/4708/54205/1347/4724/4694/4698/7385/1337/5687/10000/4706/5706/29796/5683/5713/801/5533/55967/3800/836/1349/5684/4711/7417/4700/7386/23516/4707/4716/292/10975/1327/4701/9377/1147/5689/4709/1459/824/64116/4695/10213/5694/805/1965/5295/5692/468/4715/9451/5685/84617/1329/5707/4702/5718/9167/7976/4726/30849/4729/3708/4893/25800/55102/54539/9…
hsa05216	Thyroid cancer	37	-0.433291913066202	-1.60369297778623	0.00879990306495098	0.0223692192414403	0.011525787059759	4184	tags=43%, list=21%, signal=34%	3845/10342/8031/4616/5594/578/6934/6256/1647/1026/581/6257/10912/5595/5605/673
hsa05144	Malaria	48	-0.405209263069782	-1.59242038746193	0.00889515813436508	0.0224400580207846	0.0115622868891667	3051	tags=35%, list=15%, signal=30%	2532/7057/3082/7059/7097/2995/4035/1379/54106/5175/3553/1378/7099/6403/3383/7040/4615
hsa00562	Inositol phosphate metabolism	73	-0.341956209765357	-1.48644887834472	0.0103969133114782	0.0260313694189643	0.0134127176080012	2422	tags=27%, list=12%, signal=24%	23396/51763/9107/55586/3632/5330/5297/79837/253430/5294/5298/3613/64419/138429/8897/80271/3705/3636/10423/5293
hsa05170	Human immunodeficiency virus 1 infection	200	-0.255375249106049	-1.30779835115893	0.0121290614760007	0.0301416229217033	0.0155305343329781	2828	tags=25%, list=14%, signal=22%	1642/572/51806/164/684/7132/3661/27350/5594/7097/2773/578/5609/5606/4790/6890/355/208/5970/5894/2771/1072/581/810/8906/2776/10053/8517/2787/5603/5829/7099/5600/5595/1432/842/808/5605/5058/3133/2767/5880/6892/9582/3105/4615/2783/3985/7133/5293
hsa05211	Renal cell carcinoma	65	-0.36018607796838	-1.51978853459801	0.0126143015826094	0.0311152772371032	0.0160322117580143	4383	tags=46%, list=22%, signal=36%	1398/5291/3845/10298/369/207/3091/6655/7422/572/3082/201163/5594/208/7039/1026/2549/5894/7030/2034/5595/6654/5605/5058/673/112398/7040/54583/2885/5293
hsa04920	Adipocytokine signaling pathway	68	-0.336452494693804	-1.43141348773645	0.0127358682125029	0.0311841479026726	0.0160676975126778	3763	tags=37%, list=18%, signal=30%	6794/53632/3551/207/51422/92579/1375/4794/23205/5571/51094/7132/6256/4790/4793/208/5970/2182/8517/6257/10645/2180/9021/6774/7133
hsa04080	Neuroactive ligand-receptor interaction	357	-0.224362059917545	-1.22294996477599	0.0129931094026459	0.0315817914677452	0.0162725841923264	5167	tags=28%, list=25%, signal=21%	1909/56413/2906/1138/7349/5031/1081/718/5618/552/283869/6869/2566/3351/2905/4922/2834/2922/799/6753/2691/387129/623/1511/3060/1269/255061/152/2837/135/3972/1814/51052/100169851/6865/140/1325/79924/8484/1395/2914/1394/6866/5029/5024/5646/1143/5644/2688/5020/57105/1442/5733/155/727/4987/10800/7425/1908/2147/66004/1906/5724/5028/170589/2859/4295/5027/9002/8698/551/2899/2150/719/3269/3274/347148/7201…
hsa04931	Insulin resistance	105	-0.3099928465856	-1.44192600181526	0.0131013620527549	0.0316141562577345	0.0162892602181468	4274	tags=37%, list=21%, signal=30%	5291/6720/10999/5792/53632/3551/90993/207/5728/51422/92579/3630/1375/5836/5571/10062/7132/5509/5590/4790/2997/51085/5170/79660/208/5837/5970/5499/200186/6945/11000/7376/9586/5580/9021/2932/6195/6774/5293
hsa05210	Colorectal cancer	86	-0.319836428753262	-1.43660258275705	0.0137895551509474	0.0330341769123973	0.0170209288342683	3053	tags=33%, list=15%, signal=28%	10018/2353/6655/4616/572/387/1950/5594/578/6934/1647/208/7039/1026/5894/581/10912/5595/842/6654/5605/5899/673/5880/7040/2885/2932/5293
hsa04014	Ras signaling pathway	228	-0.248325793299546	-1.28295744997447	0.0138882425457526	0.0330341769123973	0.0170209288342683	3859	tags=34%, list=19%, signal=28%	598/4804/27006/2323/2248/5923/4303/27/8831/59345/5291/3845/2790/64600/10298/2002/2114/1435/3551/94235/2322/84647/207/4763/5322/25759/284/3630/2264/6655/4915/1942/9610/7422/5337/83593/572/3082/51806/387/1950/5594/4790/3480/6789/8399/208/7039/5568/6464/2549/5970/5894/57186/810/2903/6237/8517/2787/5154/5863/5595/5878/5869/808/6654/8398/5605/5058/5899/5880/9846/115727/5566/2783/2885/5293
hsa05323	Rheumatoid arthritis	89	-0.318981941820512	-1.44891189418181	0.0171875609018392	0.0405226186460241	0.0208793641198101	3112	tags=24%, list=15%, signal=20%	414062/6372/2353/7422/1514/7097/2920/527/3553/2919/533/8992/535/529/7099/526/8741/10673/3383/9114/7040
hsa04725	Cholinergic synapse	113	-0.286524201541529	-1.34995017415132	0.0172799154586649	0.0405226186460241	0.0208793641198101	4567	tags=35%, list=22%, signal=27%	146850/43/59345/108/5291/6572/3845/2790/56479/94235/90993/207/9132/1143/5331/773/3768/2353/5594/2773/100134444/5330/208/5568/2771/196883/2776/109/5294/2787/3759/5595/3784/23533/2767/9586/5566/2783/5293
hsa04020	Calcium signaling pathway	238	-0.242599601432621	-1.259149042268	0.0181908010758614	0.042360396910922	0.021826283219473	5167	tags=32%, list=25%, signal=24%	1909/56413/2906/114/776/27006/552/113026/107/6869/2248/85366/2905/55283/623/108/5333/135/4916/6865/6543/6786/5024/7125/490/219931/57105/2264/5733/5331/155/773/57118/10800/4638/4915/10105/487/7422/444/3082/51806/5724/489/5027/1950/56848/3269/3274/8877/5153/6262/7201/5330/5568/6546/5256/810/196883/8911/2903/2776/109/5154/777/808/80271/57192/2767/80228/90550/93129/5566/2769/5023
hsa05418	Fluid shear stress and atherosclerosis	136	-0.274106944802539	-1.32380036181001	0.0183610426797518	0.0424599111969261	0.0218775581637394	3059	tags=28%, list=15%, signal=24%	60/2353/7422/1514/59341/51806/1906/387/7132/5590/4217/5609/4790/8878/3554/27035/5175/208/3690/5970/810/6714/8517/3553/5154/4688/5603/3674/5600/1432/808/1535/4318/3383/5880/9181/5293/653361
hsa04061	Viral protein interaction with cytokine and cytokine receptor	95	-0.300210130099643	-1.37491522879891	0.0198405426336185	0.0455648323930686	0.0234773753123761	3529	tags=28%, list=17%, signal=24%	2833/8793/6355/2826/2829/5197/414062/6372/6360/5473/1230/7132/8764/2920/1237/6363/5196/2919/8740/8743/3579/3570/3588/8794/3577/4055/7133
hsa05207	Chemical carcinogenesis - receptor activation	187	-0.251875616333515	-1.26040529865879	0.0211886334892085	0.048327499670592	0.0249008454126964	3648	tags=25%, list=18%, signal=20%	90993/207/7366/1545/1143/2052/155/773/2353/6655/1978/688/7422/572/1950/5594/2773/164091/6256/4790/896/604/208/4853/5568/5970/5894/2771/196883/6714/109/6257/7421/9314/5595/408/6654/5605/9586/6776/5566/2885/6195/6774/409/5293
hsa00510	N-Glycan biosynthesis	49	0.421896469238674	1.50343817840701	0.0217711837188493	0.0493183957712709	0.0254114067037053	5795	tags=55%, list=28%, signal=40%	4247/29880/1603/8813/11320/85365/29929/79868/144245/3703/6480/2530/10905/201595/79796/22845/56052/4248/79053/57171/10195/4124/6185/84920/11282/4249/146664
