# Supplementary material for: Identification and immune characteristics of N6-methyladenosine related ferroptosis-related genes in intervertebral disc degeneration
Source: Sci Rep. 2025 Sep 29;15:33659. doi: 10.1038/s41598-025-18011-z (PMC12480624; doi:10.1038/s41598-025-18011-z)
Supplement: Supplementary file 1 — Supplementary Information. [file 41598_2025_18011_MOESM1_ESM.zip › 3. Tables/Table 1.xlsx]

## Sheet: Sheet1
primer	sequence
RRAS2 F	CCGCTTCAAGTACTGTGTATTTCTT
RRAS2 R	CGGGCTGCTCTGTCATCTAT
ZNF595 F	CTGCGAGGGCTTGGTTTAGG
ZNF595 R	GGAGAACATATAGCATTTCCCGAC
internal reference-GAPDH F	CGAAGGTGGAGTCAACGGATTT
internal reference-GAPDH R	ATGGGTGGAATCATATTGGAAC
