# Supplementary material for: Identification and immune characteristics of N6-methyladenosine related ferroptosis-related genes in intervertebral disc degeneration
Source: Sci Rep. 2025 Sep 29;15:33659. doi: 10.1038/s41598-025-18011-z (PMC12480624; doi:10.1038/s41598-025-18011-z)
Supplement: Supplementary file 1 — Supplementary Information. [file 41598_2025_18011_MOESM1_ESM.zip › 3. Tables/Table 2.xlsx]

## Sheet: Sheet1
	Normal	IDD	p.value
RRAS2	1.0835±0.2084	3.4981±1.0100	<0.0001
ZNF595	1.2432±0.4965	3.0572±1.4523	0.0015
